# Supplementary material for: Brain Transcriptional Profiles of Male Alternative Reproductive Tactics and Females in Bluegill Sunfish
Source: PLoS One. 2016 Dec 1;11(12):e0167509. doi: 10.1371/journal.pone.0167509 (PMC5132329; doi:10.1371/journal.pone.0167509)
Supplement: S1 Table — (TXT) [file pone.0167509.s002.txt]

Supplement 1: Annotated Reference Transcriptome														
Query_ID	Hit_ID	Hit_Def	Pep	Group	Gene_ID	Transcript_ID	Biotype	Hit_Access	Gene_ID	Chromosome_Location	Chromosome_Band	Chromosome_Strand	Description	Source 
c35466_g1_i2	gnl|BL_ORD_ID|99913	ENSGACP00000011396	pep:known_by_projection	group:BROADS1:groupVIII:9776572:9777916:1	ENSGACG00000008635	ENSGACT00000011419	 protein_coding	99913	ENSGACG00000008635 	groupVIII:9776572-9777916]	]	1	" NADH dehydrogenase (ubiquinone) 1 alpha subcomplex, 7 "	ZFIN;Acc:ZDB-GENE-040801-169
c35466_g1_i3	gnl|BL_ORD_ID|214714	ENSORLP00000009949	pep:known_by_projection	chromosome:MEDAKA1:4:14150864:14154010:1	ENSORLG00000007933	ENSORLT00000009950	 protein_coding	214714	ENSORLG00000007933 	4:14150864-14154010]	]	1	" NADH dehydrogenase (ubiquinone) 1 alpha subcomplex, 7 "	ZFIN;Acc:ZDB-GENE-040801-169
c35467_g1_i1	gnl|BL_ORD_ID|207767	ENSORLP00000002588	pep:novel	chromosome:MEDAKA1:1:5037363:5045072:1	ENSORLG00000002074	ENSORLT00000002589	 protein_coding	207767	ENSORLG00000002074 	1:5037363-5045072]	]	1	 Uncharacterized protein  	UniProtKB/TrEMBL;Acc:H2L9P4
c35473_g1_i1	gnl|BL_ORD_ID|101248	ENSGACP00000012778	pep:known_by_projection	group:BROADS1:groupVIII:12471986:12475464:1	ENSGACG00000009686	ENSGACT00000012802	 protein_coding	101248	ENSGACG00000009686 	groupVIII:12471986-12475464]	]	1	 ribosome production factor 1 homolog (S. cerevisiae) 	ZFIN;Acc:ZDB-GENE-040625-177
c35474_g2_i1	gnl|BL_ORD_ID|98445	ENSGACP00000009864	pep:known_by_projection	group:BROADS1:groupI:5674998:5692007:-1	ENSGACG00000007440	ENSGACT00000009885	 protein_coding	98445	ENSGACG00000007440 	groupI:5674998-5692007]	]	-1	 phosphotyrosine interaction domain containing 1 	ZFIN;Acc:ZDB-GENE-050320-72
c35478_g1_i2	gnl|BL_ORD_ID|254205	ENSPFOP00000007771	pep:known_by_projection	scaffold:PoeFor_5.1.2:KI519678.1:613974:616943:1	ENSPFOG00000007849	ENSPFOT00000007783	 protein_coding	254205	ENSPFOG00000007849 	KI519678.1:613974-616943]	]	1	 ATX1 antioxidant protein 1 homolog (yeast) 	ZFIN;Acc:ZDB-GENE-120720-2
c35479_g1_i1	gnl|BL_ORD_ID|354888	ENSXMAP00000011525	pep:known_by_projection	scaffold:Xipmac4.4.2:JH556683.1:1977221:1979268:1	ENSXMAG00000011505	ENSXMAT00000011539	 protein_coding	354888	ENSXMAG00000011505 	JH556683.1:1977221-1979268]	]	1	 cytochrome C oxidase assembly factor 5 	ZFIN;Acc:ZDB-GENE-060825-53
c35484_g1_i1	gnl|BL_ORD_ID|189716	ENSONIP00000011101	pep:known_by_projection	scaffold:Orenil1.0:GL831160.1:4112975:4125889:-1	ENSONIG00000008827	ENSONIT00000011110	 protein_coding	189716	ENSONIG00000008827 	GL831160.1:4112975-4125889]	]	-1	 mitochondrial ribosomal protein S35 	ZFIN;Acc:ZDB-GENE-050809-131
c35484_g1_i2	gnl|BL_ORD_ID|189716	ENSONIP00000011101	pep:known_by_projection	scaffold:Orenil1.0:GL831160.1:4112975:4125889:-1	ENSONIG00000008827	ENSONIT00000011110	 protein_coding	189716	ENSONIG00000008827 	GL831160.1:4112975-4125889]	]	-1	 mitochondrial ribosomal protein S35 	ZFIN;Acc:ZDB-GENE-050809-131
c35490_g1_i1	gnl|BL_ORD_ID|184169	ENSONIP00000005554	pep:known_by_projection	scaffold:Orenil1.0:GL831170.1:3530565:3532935:-1	ENSONIG00000004410	ENSONIT00000005558	 protein_coding	184169	ENSONIG00000004410 	GL831170.1:3530565-3532935]	]	-1	" chemokine (C-X-C motif), receptor 4b "	ZFIN;Acc:ZDB-GENE-010614-1
c35491_g1_i1	gnl|BL_ORD_ID|200402	ENSONIP00000021787	pep:known_by_projection	scaffold:Orenil1.0:GL831235.1:1175736:1178032:-1	ENSONIG00000017274	ENSONIT00000021806	 protein_coding	200402	ENSONIG00000017274 	GL831235.1:1175736-1178032]	]	-1	 CDKN2A interacting protein N-terminal like 	ZFIN;Acc:ZDB-GENE-041010-154
c35496_g1_i1	gnl|BL_ORD_ID|198698	ENSONIP00000020083	pep:known_by_projection	scaffold:Orenil1.0:GL831658.1:161358:168603:1	ENSONIG00000015945	ENSONIT00000020100	 protein_coding	198698	ENSONIG00000015945 	GL831658.1:161358-168603]	]	1	 mitochondrial ribosomal protein S18B 	ZFIN;Acc:ZDB-GENE-050417-278
c35496_g1_i2	gnl|BL_ORD_ID|198698	ENSONIP00000020083	pep:known_by_projection	scaffold:Orenil1.0:GL831658.1:161358:168603:1	ENSONIG00000015945	ENSONIT00000020100	 protein_coding	198698	ENSONIG00000015945 	GL831658.1:161358-168603]	]	1	 mitochondrial ribosomal protein S18B 	ZFIN;Acc:ZDB-GENE-050417-278
c35498_g1_i1	gnl|BL_ORD_ID|201946	ENSONIP00000023331	pep:known_by_projection	scaffold:Orenil1.0:GL831242.1:2452643:2455197:1	ENSONIG00000018532	ENSONIT00000023351	 protein_coding	201946	ENSONIG00000018532 	GL831242.1:2452643-2455197]	]	1	 Uncharacterized protein {ECO:0000313|Ensembl:ENSONIP00000023331}  	UniProtKB/TrEMBL;Acc:I3KQD6
c35506_g1_i1	gnl|BL_ORD_ID|192481	ENSONIP00000013866	pep:known_by_projection	scaffold:Orenil1.0:GL831139.1:4735285:4744301:-1	ENSONIG00000011020	ENSONIT00000013876	 protein_coding	192481	ENSONIG00000011020 	GL831139.1:4735285-4744301]	]	-1	 olfactomedin-like 1 	HGNC Symbol;Acc:HGNC:24473
c35514_g1_i4	gnl|BL_ORD_ID|189205	ENSONIP00000010590	pep:known_by_projection	scaffold:Orenil1.0:GL831154.1:2524749:2528374:-1	ENSONIG00000008424	ENSONIT00000010599	 protein_coding	189205	ENSONIG00000008424 	GL831154.1:2524749-2528374]	]	-1	 microsomal glutathione S-transferase 1.2 	ZFIN;Acc:ZDB-GENE-040704-59
c35514_g1_i5	gnl|BL_ORD_ID|189205	ENSONIP00000010590	pep:known_by_projection	scaffold:Orenil1.0:GL831154.1:2524749:2528374:-1	ENSONIG00000008424	ENSONIT00000010599	 protein_coding	189205	ENSONIG00000008424 	GL831154.1:2524749-2528374]	]	-1	 microsomal glutathione S-transferase 1.2 	ZFIN;Acc:ZDB-GENE-040704-59
c35517_g1_i1	gnl|BL_ORD_ID|205367	ENSONIP00000026752	pep:known_by_projection	scaffold:Orenil1.0:GL831151.1:4031754:4032236:1	ENSONIG00000021450	ENSONIT00000026776	 protein_coding	205367	ENSONIG00000021450 	GL831151.1:4031754-4032236]	]	1	 transmembrane protein 100 	HGNC Symbol;Acc:HGNC:25607
c35518_g2_i1	gnl|BL_ORD_ID|183259	ENSONIP00000004644	pep:known_by_projection	scaffold:Orenil1.0:GL831293.1:328610:482631:-1	ENSONIG00000003693	ENSONIT00000004647	 protein_coding	183259	ENSONIG00000003693 	GL831293.1:328610-482631]	]	-1	 neuroligin 4a 	ZFIN;Acc:ZDB-GENE-100309-2
c35518_g2_i2	gnl|BL_ORD_ID|252969	ENSPFOP00000027160	pep:known_by_projection	scaffold:PoeFor_5.1.2:KI520021.1:224105:308139:-1	ENSPFOG00000000422	ENSPFOT00000022581	 protein_coding	252969	ENSPFOG00000000422 	KI520021.1:224105-308139]	]	-1	 neuroligin 4a 	ZFIN;Acc:ZDB-GENE-100309-2
c35521_g1_i1	gnl|BL_ORD_ID|258382	ENSPFOP00000014291	pep:known_by_projection	scaffold:PoeFor_5.1.2:KI519704.1:1711178:1811955:1	ENSPFOG00000014249	ENSPFOT00000014311	 protein_coding	258382	ENSPFOG00000014249 	KI519704.1:1711178-1811955]	]	1	 formin-like 1a 	ZFIN;Acc:ZDB-GENE-120215-83
c35523_g2_i1	gnl|BL_ORD_ID|101251	ENSGACP00000012790	pep:known_by_projection	group:BROADS1:groupX:14812602:14836398:-1	ENSGACG00000009688	ENSGACT00000012814	 protein_coding	101251	ENSGACG00000009688 	groupX:14812602-14836398]	]	-1	 ectonucleotide pyrophosphatase/phosphodiesterase 2 	HGNC Symbol;Acc:HGNC:3357
c35530_g1_i1	gnl|BL_ORD_ID|100082	ENSGACP00000011616	pep:known_by_projection	group:BROADS1:groupXI:6000782:6005360:1	ENSGACG00000008768	ENSGACT00000011639	 protein_coding	100082	ENSGACG00000008768 	groupXI:6000782-6005360]	]	1	" DnaJ (Hsp40) homolog, subfamily C, member 7 "	ZFIN;Acc:ZDB-GENE-040426-2483
c35530_g1_i2	gnl|BL_ORD_ID|179985	ENSONIP00000001370	pep:known_by_projection	scaffold:Orenil1.0:GL831149.1:2144576:2151073:-1	ENSONIG00000001080	ENSONIT00000001369	 protein_coding	179985	ENSONIG00000001080 	GL831149.1:2144576-2151073]	]	-1	" DnaJ (Hsp40) homolog, subfamily C, member 7 "	ZFIN;Acc:ZDB-GENE-040426-2483
c35530_g1_i4	gnl|BL_ORD_ID|100082	ENSGACP00000011616	pep:known_by_projection	group:BROADS1:groupXI:6000782:6005360:1	ENSGACG00000008768	ENSGACT00000011639	 protein_coding	100082	ENSGACG00000008768 	groupXI:6000782-6005360]	]	1	" DnaJ (Hsp40) homolog, subfamily C, member 7 "	ZFIN;Acc:ZDB-GENE-040426-2483
c35531_g2_i1	gnl|BL_ORD_ID|89565	ENSGACP00000000649	pep:known_by_projection	scaffold:BROADS1:scaffold_101:205846:211143:1	ENSGACG00000000499	ENSGACT00000000649	 protein_coding	89565	ENSGACG00000000499 	scaffold_101:205846-211143]	]	1	 transmembrane protein 106Bb 	ZFIN;Acc:ZDB-GENE-050913-37
c35531_g3_i2	gnl|BL_ORD_ID|226970	ENSORLP00000022404	pep:known_by_projection	chromosome:MEDAKA1:24:21060216:21061484:-1	ENSORLG00000017896	ENSORLT00000022405	 protein_coding	226970	ENSORLG00000017896 	24:21060216-21061484]	]	-1	 LYR motif containing 2 	ZFIN;Acc:ZDB-GENE-040914-27
c35532_g1_i1	gnl|BL_ORD_ID|92429	ENSGACP00000003625	pep:known_by_projection	group:BROADS1:groupXII:624762:630928:1	ENSGACG00000002762	ENSGACT00000003637	 protein_coding	92429	ENSGACG00000002762 	groupXII:624758-630928]	]	1	 sarcolemma associated protein b 	ZFIN;Acc:ZDB-GENE-040426-809
c35532_g1_i2	gnl|BL_ORD_ID|92429	ENSGACP00000003625	pep:known_by_projection	group:BROADS1:groupXII:624762:630928:1	ENSGACG00000002762	ENSGACT00000003637	 protein_coding	92429	ENSGACG00000002762 	groupXII:624758-630928]	]	1	 sarcolemma associated protein b 	ZFIN;Acc:ZDB-GENE-040426-809
c35532_g1_i3	gnl|BL_ORD_ID|92429	ENSGACP00000003625	pep:known_by_projection	group:BROADS1:groupXII:624762:630928:1	ENSGACG00000002762	ENSGACT00000003637	 protein_coding	92429	ENSGACG00000002762 	groupXII:624758-630928]	]	1	 sarcolemma associated protein b 	ZFIN;Acc:ZDB-GENE-040426-809
c35532_g1_i4	gnl|BL_ORD_ID|92429	ENSGACP00000003625	pep:known_by_projection	group:BROADS1:groupXII:624762:630928:1	ENSGACG00000002762	ENSGACT00000003637	 protein_coding	92429	ENSGACG00000002762 	groupXII:624758-630928]	]	1	 sarcolemma associated protein b 	ZFIN;Acc:ZDB-GENE-040426-809
c35533_g1_i1	gnl|BL_ORD_ID|204364	ENSONIP00000025749	pep:known_by_projection	scaffold:Orenil1.0:GL831142.1:3349354:3350565:-1	ENSONIG00000020444	ENSONIT00000025770	 protein_coding	204364	ENSONIG00000020444 	GL831142.1:3349354-3350565]	]	-1	 F-box and leucine-rich repeat protein 14a 	ZFIN;Acc:ZDB-GENE-030131-5920
c35534_g3_i1	gnl|BL_ORD_ID|96090	ENSGACP00000007436	pep:known_by_projection	group:BROADS1:groupV:7022762:7043459:-1	ENSGACG00000005624	ENSGACT00000007455	 protein_coding	96090	ENSGACG00000005624 	groupV:7022762-7043459]	]	-1	 ArfGAP with dual PH domains 1 	HGNC Symbol;Acc:HGNC:16486
c35534_g3_i3	gnl|BL_ORD_ID|96090	ENSGACP00000007436	pep:known_by_projection	group:BROADS1:groupV:7022762:7043459:-1	ENSGACG00000005624	ENSGACT00000007455	 protein_coding	96090	ENSGACG00000005624 	groupV:7022762-7043459]	]	-1	 ArfGAP with dual PH domains 1 	HGNC Symbol;Acc:HGNC:16486
c35534_g6_i1	gnl|BL_ORD_ID|360707	ENSXMAP00000017361	pep:known_by_projection	scaffold:Xipmac4.4.2:JH556847.1:699095:730292:-1	ENSXMAG00000017310	ENSXMAT00000017386	 protein_coding	360707	ENSXMAG00000017310 	JH556847.1:699095-730292]	]	-1	 ArfGAP with dual PH domains 1 	HGNC Symbol;Acc:HGNC:16486
c35540_g1_i1	gnl|BL_ORD_ID|116280	ENSGACP00000027440	pep:known_by_projection	group:BROADS1:groupVII:24045919:24047317:1	ENSGACG00000020753	ENSGACT00000027492	 protein_coding	116280	ENSGACG00000020753 	groupVII:24045919-24047317]	]	1	 chromosome 11 open reading frame 87 	HGNC Symbol;Acc:HGNC:33788
c35540_g1_i2	gnl|BL_ORD_ID|116280	ENSGACP00000027440	pep:known_by_projection	group:BROADS1:groupVII:24045919:24047317:1	ENSGACG00000020753	ENSGACT00000027492	 protein_coding	116280	ENSGACG00000020753 	groupVII:24045919-24047317]	]	1	 chromosome 11 open reading frame 87 	HGNC Symbol;Acc:HGNC:33788
c35542_g1_i1	gnl|BL_ORD_ID|351401	ENSXMAP00000008089	pep:known_by_projection	scaffold:Xipmac4.4.2:JH556775.1:1198250:1266768:-1	ENSXMAG00000008024	ENSXMAT00000008099	 protein_coding	351401	ENSXMAG00000008024 	JH556775.1:1198250-1266768]	]	-1	 attractin-like 1b 	ZFIN;Acc:ZDB-GENE-030131-8092
c35542_g2_i1	gnl|BL_ORD_ID|199275	ENSONIP00000020660	pep:known_by_projection	scaffold:Orenil1.0:GL831148.1:4847061:4916623:1	ENSONIG00000016405	ENSONIT00000020678	 protein_coding	199275	ENSONIG00000016405 	GL831148.1:4847061-4916623]	]	1	 attractin-like 1b 	ZFIN;Acc:ZDB-GENE-030131-8092
c35543_g2_i1	gnl|BL_ORD_ID|302889	ENSTRUP00000030496	pep:known_by_projection	scaffold:FUGU4:scaffold_15:490315:494880:1	ENSTRUG00000012054	ENSTRUT00000030613	 protein_coding	302889	ENSTRUG00000012054 	scaffold_15:490315-494880]	]	1	 shisa homolog 9b 	ZFIN;Acc:ZDB-GENE-081022-105
c35544_g1_i1	gnl|BL_ORD_ID|286571	ENSTRUP00000014178	pep:novel	scaffold:FUGU4:scaffold_10:444400:445088:1	ENSTRUG00000005818	ENSTRUT00000014243	 protein_coding	286571	ENSTRUG00000005818 	scaffold_10:444015-445088]	]	1	 Uncharacterized protein  	UniProtKB/TrEMBL;Acc:H2SP40
c35544_g1_i3	gnl|BL_ORD_ID|286571	ENSTRUP00000014178	pep:novel	scaffold:FUGU4:scaffold_10:444400:445088:1	ENSTRUG00000005818	ENSTRUT00000014243	 protein_coding	286571	ENSTRUG00000005818 	scaffold_10:444015-445088]	]	1	 Uncharacterized protein  	UniProtKB/TrEMBL;Acc:H2SP40
c35544_g1_i4	gnl|BL_ORD_ID|286571	ENSTRUP00000014178	pep:novel	scaffold:FUGU4:scaffold_10:444400:445088:1	ENSTRUG00000005818	ENSTRUT00000014243	 protein_coding	286571	ENSTRUG00000005818 	scaffold_10:444015-445088]	]	1	 Uncharacterized protein  	UniProtKB/TrEMBL;Acc:H2SP40
c35548_g1_i1	gnl|BL_ORD_ID|198531	ENSONIP00000019916	pep:known_by_projection	scaffold:Orenil1.0:GL831148.1:128253:144972:1	ENSONIG00000015822	ENSONIT00000019933	 protein_coding	198531	ENSONIG00000015822 	GL831148.1:128253-144972]	]	1	 tissue inhibitor of metalloproteinase 2a 	ZFIN;Acc:ZDB-GENE-030612-1
c35549_g1_i1	gnl|BL_ORD_ID|181055	ENSONIP00000002440	pep:known_by_projection	scaffold:Orenil1.0:GL831166.1:1331300:1334038:1	ENSONIG00000001949	ENSONIT00000002441	 protein_coding	181055	ENSONIG00000001949 	GL831166.1:1331300-1334038]	]	1	 slowmo homolog 2 (Drosophila) 	ZFIN;Acc:ZDB-GENE-031002-13
c35554_g1_i2	gnl|BL_ORD_ID|98322	ENSGACP00000009764	pep:known_by_projection	group:BROADS1:groupXV:4317354:4319984:1	ENSGACG00000007351	ENSGACT00000009784	 protein_coding	98322	ENSGACG00000007351 	groupXV:4317320-4319984]	]	1	 transmembrane protein 50A 	ZFIN;Acc:ZDB-GENE-040426-2937
c35554_g1_i3	gnl|BL_ORD_ID|98322	ENSGACP00000009764	pep:known_by_projection	group:BROADS1:groupXV:4317354:4319984:1	ENSGACG00000007351	ENSGACT00000009784	 protein_coding	98322	ENSGACG00000007351 	groupXV:4317320-4319984]	]	1	 transmembrane protein 50A 	ZFIN;Acc:ZDB-GENE-040426-2937
c35556_g1_i1	gnl|BL_ORD_ID|189582	ENSONIP00000010967	pep:known_by_projection	scaffold:Orenil1.0:GL831187.1:1368837:1386213:-1	ENSONIG00000008726	ENSONIT00000010976	 protein_coding	189582	ENSONIG00000008726 	GL831187.1:1368837-1386213]	]	-1	 histone acetyltransferase 1 	ZFIN;Acc:ZDB-GENE-040912-99
c35558_g1_i2	gnl|BL_ORD_ID|204032	ENSONIP00000025417	pep:known_by_projection	scaffold:Orenil1.0:GL831260.1:1669069:1671748:1	ENSONIG00000020174	ENSONIT00000025438	 protein_coding	204032	ENSONIG00000020174 	GL831260.1:1669069-1671748]	]	1	 iron-sulfur cluster assembly 2 	HGNC Symbol;Acc:HGNC:19857
c35558_g1_i3	gnl|BL_ORD_ID|204032	ENSONIP00000025417	pep:known_by_projection	scaffold:Orenil1.0:GL831260.1:1669069:1671748:1	ENSONIG00000020174	ENSONIT00000025438	 protein_coding	204032	ENSONIG00000020174 	GL831260.1:1669069-1671748]	]	1	 iron-sulfur cluster assembly 2 	HGNC Symbol;Acc:HGNC:19857
c35559_g1_i1	gnl|BL_ORD_ID|193726	ENSONIP00000015111	pep:known_by_projection	scaffold:Orenil1.0:GL831213.1:1157486:1169655:-1	ENSONIG00000012004	ENSONIT00000015124	 protein_coding	193726	ENSONIG00000012004 	GL831213.1:1157486-1169655]	]	-1	" sulfotransferase family 4A, member 1 "	ZFIN;Acc:ZDB-GENE-060421-2705
c35559_g1_i3	gnl|BL_ORD_ID|193726	ENSONIP00000015111	pep:known_by_projection	scaffold:Orenil1.0:GL831213.1:1157486:1169655:-1	ENSONIG00000012004	ENSONIT00000015124	 protein_coding	193726	ENSONIG00000012004 	GL831213.1:1157486-1169655]	]	-1	" sulfotransferase family 4A, member 1 "	ZFIN;Acc:ZDB-GENE-060421-2705
c35562_g2_i1	gnl|BL_ORD_ID|149124	ENSLOCP00000009002	pep:known_by_projection	chromosome:LepOcu1:LG5:11806287:11952547:-1	ENSLOCG00000007409	ENSLOCT00000009013	 protein_coding	149124	ENSLOCG00000007409 	LG5:11806287-11952547]	]	-1	" inositol polyphosphate-5-phosphatase, 40kDa "	HGNC Symbol;Acc:HGNC:6076
c35562_g2_i2	gnl|BL_ORD_ID|149124	ENSLOCP00000009002	pep:known_by_projection	chromosome:LepOcu1:LG5:11806287:11952547:-1	ENSLOCG00000007409	ENSLOCT00000009013	 protein_coding	149124	ENSLOCG00000007409 	LG5:11806287-11952547]	]	-1	" inositol polyphosphate-5-phosphatase, 40kDa "	HGNC Symbol;Acc:HGNC:6076
c35563_g1_i1	gnl|BL_ORD_ID|213474	ENSORLP00000008648	pep:known_by_projection	chromosome:MEDAKA1:13:13990314:13994211:1	ENSORLG00000006884	ENSORLT00000008649	 protein_coding	213474	ENSORLG00000006884 	13:13990314-13994211]	]	1	" ras homolog gene family, member Ub "	ZFIN;Acc:ZDB-GENE-050417-308
c35563_g1_i2	gnl|BL_ORD_ID|213474	ENSORLP00000008648	pep:known_by_projection	chromosome:MEDAKA1:13:13990314:13994211:1	ENSORLG00000006884	ENSORLT00000008649	 protein_coding	213474	ENSORLG00000006884 	13:13990314-13994211]	]	1	" ras homolog gene family, member Ub "	ZFIN;Acc:ZDB-GENE-050417-308
c35567_g1_i1	gnl|BL_ORD_ID|291542	ENSTRUP00000019149	pep:known_by_projection	scaffold:FUGU4:scaffold_202:333209:338532:1	ENSTRUG00000007710	ENSTRUT00000019227	 protein_coding	291542	ENSTRUG00000007710 	scaffold_202:333209-338532]	]	1	" solute carrier family 2 (facilitated glucose transporter), member 3b "	ZFIN;Acc:ZDB-GENE-121031-5
c35567_g2_i1	gnl|BL_ORD_ID|194764	ENSONIP00000016149	pep:known_by_projection	scaffold:Orenil1.0:GL831225.1:696292:700748:1	ENSONIG00000012832	ENSONIT00000016164	 protein_coding	194764	ENSONIG00000012832 	GL831225.1:696292-700748]	]	1	" solute carrier family 2 (facilitated glucose transporter), member 3b "	ZFIN;Acc:ZDB-GENE-121031-5
c35570_g1_i1	gnl|BL_ORD_ID|180900	ENSONIP00000002285	pep:known_by_projection	scaffold:Orenil1.0:GL831223.1:1042228:1047922:1	ENSONIG00000001827	ENSONIT00000002285	 protein_coding	180900	ENSONIG00000001827 	GL831223.1:1040764-1047922]	]	1	 procollagen C-endopeptidase enhancer 	HGNC Symbol;Acc:HGNC:8738
c35570_g1_i3	gnl|BL_ORD_ID|180900	ENSONIP00000002285	pep:known_by_projection	scaffold:Orenil1.0:GL831223.1:1042228:1047922:1	ENSONIG00000001827	ENSONIT00000002285	 protein_coding	180900	ENSONIG00000001827 	GL831223.1:1040764-1047922]	]	1	 procollagen C-endopeptidase enhancer 	HGNC Symbol;Acc:HGNC:8738
c35576_g1_i1	gnl|BL_ORD_ID|100661	ENSGACP00000012175	pep:known_by_projection	group:BROADS1:groupXVIII:8802354:8804530:1	ENSGACG00000009220	ENSGACT00000012199	 protein_coding	100661	ENSGACG00000009220 	groupXVIII:8802354-8804530]	]	1	 ]	
c35579_g1_i2	gnl|BL_ORD_ID|102197	ENSGACP00000013763	pep:known_by_projection	group:BROADS1:groupXIX:11986269:11989058:1	ENSGACG00000010417	ENSGACT00000013788	 protein_coding	102197	ENSGACG00000010417 	groupXIX:11986269-11989058]	]	1	 multiple EGF-like-domains 8 	ZFIN;Acc:ZDB-GENE-090730-1
c35582_g1_i1	gnl|BL_ORD_ID|358983	ENSXMAP00000015632	pep:known_by_projection	scaffold:Xipmac4.4.2:JH556680.1:2195754:2199197:-1	ENSXMAG00000015594	ENSXMAT00000015655	 protein_coding	358983	ENSXMAG00000015594 	JH556680.1:2195754-2199197]	]	-1	" late endosomal/lysosomal adaptor, MAPK and MTOR activator 3 "	ZFIN;Acc:ZDB-GENE-050522-345
c35582_g1_i2	gnl|BL_ORD_ID|358983	ENSXMAP00000015632	pep:known_by_projection	scaffold:Xipmac4.4.2:JH556680.1:2195754:2199197:-1	ENSXMAG00000015594	ENSXMAT00000015655	 protein_coding	358983	ENSXMAG00000015594 	JH556680.1:2195754-2199197]	]	-1	" late endosomal/lysosomal adaptor, MAPK and MTOR activator 3 "	ZFIN;Acc:ZDB-GENE-050522-345
c35582_g1_i3	gnl|BL_ORD_ID|358983	ENSXMAP00000015632	pep:known_by_projection	scaffold:Xipmac4.4.2:JH556680.1:2195754:2199197:-1	ENSXMAG00000015594	ENSXMAT00000015655	 protein_coding	358983	ENSXMAG00000015594 	JH556680.1:2195754-2199197]	]	-1	" late endosomal/lysosomal adaptor, MAPK and MTOR activator 3 "	ZFIN;Acc:ZDB-GENE-050522-345
c35585_g1_i3	gnl|BL_ORD_ID|187205	ENSONIP00000008590	pep:known_by_projection	scaffold:Orenil1.0:GL831237.1:1739981:1793864:1	ENSONIG00000006806	ENSONIT00000008595	 protein_coding	187205	ENSONIG00000006806 	GL831237.1:1739981-1793864]	]	1	" integrin, beta-like 1 "	ZFIN;Acc:ZDB-GENE-050522-410
c35587_g1_i2	gnl|BL_ORD_ID|90788	ENSGACP00000001903	pep:known_by_projection	scaffold:BROADS1:scaffold_111:199525:200337:1	ENSGACG00000001469	ENSGACT00000001906	 protein_coding	90788	ENSGACG00000001469 	scaffold_111:199525-200337]	]	1	 zinc ribbon domain containing 1 	ZFIN;Acc:ZDB-GENE-050320-131
c35588_g1_i1	gnl|BL_ORD_ID|182583	ENSONIP00000003968	pep:known_by_projection	scaffold:Orenil1.0:GL831133.1:8348804:8354547:1	ENSONIG00000003166	ENSONIT00000003969	 protein_coding	182583	ENSONIG00000003166 	GL831133.1:8348804-8354547]	]	1	 synapse associated protein 1 	ZFIN;Acc:ZDB-GENE-040426-917
c35593_g1_i2	gnl|BL_ORD_ID|113269	ENSGACP00000024586	pep:known_by_projection	group:BROADS1:groupIV:15840052:15843137:-1	ENSGACG00000018598	ENSGACT00000024635	 protein_coding	113269	ENSGACG00000018598 	groupIV:15840052-15843137]	]	-1	 platelet-derived growth factor receptor-like 	ZFIN;Acc:ZDB-GENE-040426-901
c35599_g1_i1	gnl|BL_ORD_ID|99568	ENSGACP00000011048	pep:known_by_projection	group:BROADS1:groupXVIII:7579731:7581160:1	ENSGACG00000008356	ENSGACT00000011071	 protein_coding	99568	ENSGACG00000008356 	groupXVIII:7579731-7581160]	]	1	 retinol dehydrogenase 14b (all-trans/9-cis/11-cis) 	ZFIN;Acc:ZDB-GENE-030131-6605
c35599_g1_i2	gnl|BL_ORD_ID|99568	ENSGACP00000011048	pep:known_by_projection	group:BROADS1:groupXVIII:7579731:7581160:1	ENSGACG00000008356	ENSGACT00000011071	 protein_coding	99568	ENSGACG00000008356 	groupXVIII:7579731-7581160]	]	1	 retinol dehydrogenase 14b (all-trans/9-cis/11-cis) 	ZFIN;Acc:ZDB-GENE-030131-6605
c35605_g1_i2	gnl|BL_ORD_ID|93995	ENSGACP00000005226	pep:known_by_projection	group:BROADS1:groupXIII:1510260:1511745:1	ENSGACG00000003986	ENSGACT00000005241	 protein_coding	93995	ENSGACG00000003986 	groupXIII:1510260-1511745]	]	1	 chromosome 22 open reading frame 39 	HGNC Symbol;Acc:HGNC:27012
c35606_g1_i1	gnl|BL_ORD_ID|114641	ENSGACP00000025891	pep:known_by_projection	group:BROADS1:groupIV:26297130:26309157:1	ENSGACG00000019586	ENSGACT00000025942	 protein_coding	114641	ENSGACG00000019586 	groupIV:26297130-26309157]	]	1	 storkhead box 2 	HGNC Symbol;Acc:HGNC:25450
c35606_g1_i2	gnl|BL_ORD_ID|114641	ENSGACP00000025891	pep:known_by_projection	group:BROADS1:groupIV:26297130:26309157:1	ENSGACG00000019586	ENSGACT00000025942	 protein_coding	114641	ENSGACG00000019586 	groupIV:26297130-26309157]	]	1	 storkhead box 2 	HGNC Symbol;Acc:HGNC:25450
c35617_g2_i1	gnl|BL_ORD_ID|185949	ENSONIP00000007334	pep:known_by_projection	scaffold:Orenil1.0:GL831227.1:1255013:1272448:1	ENSONIG00000005822	ENSONIT00000007339	 protein_coding	185949	ENSONIG00000005822 	GL831227.1:1255013-1272448]	]	1	" CD151 antigen, like "	ZFIN;Acc:ZDB-GENE-040426-1868
c35617_g3_i1	gnl|BL_ORD_ID|343370	ENSXMAP00000000019	pep:known_by_projection	scaffold:Xipmac4.4.2:JH556801.1:509581:528720:-1	ENSXMAG00000000019	ENSXMAT00000000019	 protein_coding	343370	ENSXMAG00000000019 	JH556801.1:509581-528720]	]	-1	" CD151 antigen, like "	ZFIN;Acc:ZDB-GENE-040426-1868
c35619_g4_i1	gnl|BL_ORD_ID|329741	ENSTNIP00000013711	pep:known_by_projection	chromosome:TETRAODON8:7:7657070:7660892:1	ENSTNIG00000010787	ENSTNIT00000013905	 protein_coding	329741	ENSTNIG00000010787 	7:7657070-7660892]	]	1	" adenylosuccinate synthase, like "	ZFIN;Acc:ZDB-GENE-020419-28
c35619_g4_i2	gnl|BL_ORD_ID|262874	ENSPFOP00000019144	pep:known_by_projection	scaffold:PoeFor_5.1.2:KI519624.1:1467050:1477597:-1	ENSPFOG00000019031	ENSPFOT00000019166	 protein_coding	262874	ENSPFOG00000019031 	KI519624.1:1467050-1477597]	]	-1	" adenylosuccinate synthase, like "	ZFIN;Acc:ZDB-GENE-020419-28
c35621_g1_i1	gnl|BL_ORD_ID|358407	ENSXMAP00000015046	pep:known_by_projection	scaffold:Xipmac4.4.2:JH558677.1:13288:17745:-1	ENSXMAG00000015018	ENSXMAT00000015066	 protein_coding	358407	ENSXMAG00000015018 	JH558677.1:13288-17745]	]	-1	 ribosomal protein L34 	ZFIN;Acc:ZDB-GENE-040426-1033
c35621_g2_i1	gnl|BL_ORD_ID|358407	ENSXMAP00000015046	pep:known_by_projection	scaffold:Xipmac4.4.2:JH558677.1:13288:17745:-1	ENSXMAG00000015018	ENSXMAT00000015066	 protein_coding	358407	ENSXMAG00000015018 	JH558677.1:13288-17745]	]	-1	 ribosomal protein L34 	ZFIN;Acc:ZDB-GENE-040426-1033
c35626_g1_i3	gnl|BL_ORD_ID|183619	ENSONIP00000005004	pep:known_by_projection	scaffold:Orenil1.0:GL831197.1:573812:585059:1	ENSONIG00000003972	ENSONIT00000005007	 protein_coding	183619	ENSONIG00000003972 	GL831197.1:573812-585059]	]	1	 Ras association (RalGDS/AF-6) domain family member 1 	HGNC Symbol;Acc:HGNC:9882
c35635_g2_i1	gnl|BL_ORD_ID|188637	ENSONIP00000010022	pep:known_by_projection	scaffold:Orenil1.0:GL831461.1:109527:172543:1	ENSONIG00000007956	ENSONIT00000010030	 protein_coding	188637	ENSONIG00000007956 	GL831461.1:109527-172543]	]	1	 SNF related kinase a 	ZFIN;Acc:ZDB-GENE-040718-84
c35637_g2_i1	gnl|BL_ORD_ID|189110	ENSONIP00000010495	pep:known_by_projection	scaffold:Orenil1.0:GL831154.1:1884046:1890913:1	ENSONIG00000008347	ENSONIT00000010504	 protein_coding	189110	ENSONIG00000008347 	GL831154.1:1883440-1891657]	]	1	 zgc:65811 	ZFIN;Acc:ZDB-GENE-040426-1428
c35637_g2_i2	gnl|BL_ORD_ID|189110	ENSONIP00000010495	pep:known_by_projection	scaffold:Orenil1.0:GL831154.1:1884046:1890913:1	ENSONIG00000008347	ENSONIT00000010504	 protein_coding	189110	ENSONIG00000008347 	GL831154.1:1883440-1891657]	]	1	 zgc:65811 	ZFIN;Acc:ZDB-GENE-040426-1428
c35637_g2_i4	gnl|BL_ORD_ID|189109	ENSONIP00000010494	pep:known_by_projection	scaffold:Orenil1.0:GL831154.1:1883440:1891657:1	ENSONIG00000008347	ENSONIT00000010503	 protein_coding	189109	ENSONIG00000008347 	GL831154.1:1883440-1891657]	]	1	 zgc:65811 	ZFIN;Acc:ZDB-GENE-040426-1428
c35639_g3_i2	gnl|BL_ORD_ID|92268	ENSGACP00000003451	pep:known_by_projection	group:BROADS1:groupXII:318973:321374:-1	ENSGACG00000002635	ENSGACT00000003463	 protein_coding	92268	ENSGACG00000002635 	groupXII:318973-321374]	]	-1	 GID complex subunit 8 homolog a (S. cerevisiae) 	ZFIN;Acc:ZDB-GENE-040426-1669
c35642_g2_i1	gnl|BL_ORD_ID|191483	ENSONIP00000012868	pep:known_by_projection	scaffold:Orenil1.0:GL831374.1:176843:182786:1	ENSONIG00000010236	ENSONIT00000012878	 protein_coding	191483	ENSONIG00000010236 	GL831374.1:176843-182786]	]	1	" NADH dehydrogenase (ubiquinone) 1 alpha subcomplex, 10 "	ZFIN;Acc:ZDB-GENE-030131-670
c35642_g2_i2	gnl|BL_ORD_ID|191483	ENSONIP00000012868	pep:known_by_projection	scaffold:Orenil1.0:GL831374.1:176843:182786:1	ENSONIG00000010236	ENSONIT00000012878	 protein_coding	191483	ENSONIG00000010236 	GL831374.1:176843-182786]	]	1	" NADH dehydrogenase (ubiquinone) 1 alpha subcomplex, 10 "	ZFIN;Acc:ZDB-GENE-030131-670
c35647_g1_i1	gnl|BL_ORD_ID|203445	ENSONIP00000024830	pep:known_by_projection	scaffold:Orenil1.0:GL831250.1:1401804:1414407:-1	ENSONIG00000019727	ENSONIT00000024851	 protein_coding	203445	ENSONIG00000019727 	GL831250.1:1401804-1414407]	]	-1	 ephrin A1a 	ZFIN;Acc:ZDB-GENE-040426-1135
c35657_g1_i1	gnl|BL_ORD_ID|204030	ENSONIP00000025415	pep:known_by_projection	scaffold:Orenil1.0:GL831260.1:1661277:1661783:1	ENSONIG00000020172	ENSONIT00000025436	 protein_coding	204030	ENSONIG00000020172 	GL831260.1:1661277-1661783]	]	1	 gsk3b interacting protein 	ZFIN;Acc:ZDB-GENE-040426-2777
c35657_g1_i2	gnl|BL_ORD_ID|204030	ENSONIP00000025415	pep:known_by_projection	scaffold:Orenil1.0:GL831260.1:1661277:1661783:1	ENSONIG00000020172	ENSONIT00000025436	 protein_coding	204030	ENSONIG00000020172 	GL831260.1:1661277-1661783]	]	1	 gsk3b interacting protein 	ZFIN;Acc:ZDB-GENE-040426-2777
c35662_g1_i1	gnl|BL_ORD_ID|199874	ENSONIP00000021259	pep:known_by_projection	scaffold:Orenil1.0:GL831137.1:3666990:3678880:1	ENSONIG00000016867	ENSONIT00000021278	 protein_coding	199874	ENSONIG00000016867 	GL831137.1:3666990-3678880]	]	1	" testis specific protein, Y-linked 2 "	HGNC Symbol;Acc:HGNC:23924
c35665_g4_i1	gnl|BL_ORD_ID|180765	ENSONIP00000002150	pep:known_by_projection	scaffold:Orenil1.0:GL831223.1:177563:194834:1	ENSONIG00000001717	ENSONIT00000002150	 protein_coding	180765	ENSONIG00000001717 	GL831223.1:177563-194834]	]	1	 A kinase (PRKA) anchor protein 10 	ZFIN;Acc:ZDB-GENE-030131-2535
c35668_g1_i1	gnl|BL_ORD_ID|104357	ENSGACP00000016003	pep:known_by_projection	group:BROADS1:groupXVIII:13192821:13194279:1	ENSGACG00000012080	ENSGACT00000016034	 protein_coding	104357	ENSGACG00000012080 	groupXVIII:13192821-13199107]	]	1	" sphingomyelin phosphodiesterase, acid-like 3A "	ZFIN;Acc:ZDB-GENE-050327-61
c35668_g1_i2	gnl|BL_ORD_ID|283340	ENSTRUP00000010947	pep:known_by_projection	scaffold:FUGU4:scaffold_2340:15100:15478:-1	ENSTRUG00000004603	ENSTRUT00000011006	 protein_coding	283340	ENSTRUG00000004603 	scaffold_2340:15100-15478]	]	-1	" fatty acid binding protein 7, brain, b "	ZFIN;Acc:ZDB-GENE-040614-4
c35668_g1_i4	gnl|BL_ORD_ID|247084	ENSPFOP00000014218	pep:known_by_projection	scaffold:PoeFor_5.1.2:KI519778.1:159596:161291:-1	ENSPFOG00000014181	ENSPFOT00000014238	 protein_coding	247084	ENSPFOG00000014181 	KI519778.1:159596-161291]	]	-1	" fatty acid binding protein 7, brain, b "	ZFIN;Acc:ZDB-GENE-040614-4
c35670_g1_i1	gnl|BL_ORD_ID|34640	ENSDARP00000128018	pep:novel	chromosome:Zv9:3:32462121:32474671:-1	ENSDARG00000096849	ENSDART00000156551	 protein_coding	34640	ENSDARG00000096849 	3:32462119-32474671]	]	-1	 si:dkey-16p21.8 	ZFIN;Acc:ZDB-GENE-131121-428
c35670_g1_i3	gnl|BL_ORD_ID|34640	ENSDARP00000128018	pep:novel	chromosome:Zv9:3:32462121:32474671:-1	ENSDARG00000096849	ENSDART00000156551	 protein_coding	34640	ENSDARG00000096849 	3:32462119-32474671]	]	-1	 si:dkey-16p21.8 	ZFIN;Acc:ZDB-GENE-131121-428
c35672_g1_i2	gnl|BL_ORD_ID|196597	ENSONIP00000017982	pep:known_by_projection	scaffold:Orenil1.0:GL831157.1:1890041:1894200:-1	ENSONIG00000014305	ENSONIT00000017997	 protein_coding	196597	ENSONIG00000014305 	GL831157.1:1890041-1894200]	]	-1	" transcription elongation factor B (SIII), polypeptide 1b "	ZFIN;Acc:ZDB-GENE-040718-138
c35672_g1_i3	gnl|BL_ORD_ID|196597	ENSONIP00000017982	pep:known_by_projection	scaffold:Orenil1.0:GL831157.1:1890041:1894200:-1	ENSONIG00000014305	ENSONIT00000017997	 protein_coding	196597	ENSONIG00000014305 	GL831157.1:1890041-1894200]	]	-1	" transcription elongation factor B (SIII), polypeptide 1b "	ZFIN;Acc:ZDB-GENE-040718-138
c35675_g1_i4	gnl|BL_ORD_ID|92840	ENSGACP00000004042	pep:known_by_projection	group:BROADS1:groupV:2254186:2259462:-1	ENSGACG00000003086	ENSGACT00000004056	 protein_coding	92840	ENSGACG00000003086 	groupV:2254186-2259462]	]	-1	 tripartite motif-containing 8b 	ZFIN;Acc:ZDB-GENE-030131-4325
c35677_g1_i2	gnl|BL_ORD_ID|193014	ENSONIP00000014399	pep:known_by_projection	scaffold:Orenil1.0:GL831456.1:66748:70455:-1	ENSONIG00000011441	ENSONIT00000014410	 protein_coding	193014	ENSONIG00000011441 	GL831456.1:66748-70455]	]	-1	 NIF3 NGG1 interacting factor 3-like 1 (S. cerevisiae) 	ZFIN;Acc:ZDB-GENE-050706-80
c35679_g1_i1	gnl|BL_ORD_ID|88405	ENSGMOP00000021555	pep:known_by_projection	genescaffold:gadMor1:GeneScaffold_4417:314793:315125:1	ENSGMOG00000020068	ENSGMOT00000022073	 protein_coding	88405	ENSGMOG00000020068 	GeneScaffold_4417:314793-315125]	]	1	 ER membrane protein complex subunit 6 	ZFIN;Acc:ZDB-GENE-030131-9164
c35685_g1_i1	gnl|BL_ORD_ID|109455	ENSGACP00000020983	pep:known_by_projection	group:BROADS1:groupIX:68205:77351:-1	ENSGACG00000015893	ENSGACT00000021023	 protein_coding	109455	ENSGACG00000015893 	groupIX:68205-77351]	]	-1	" general transcription factor IIE, polypeptide 2, beta "	ZFIN;Acc:ZDB-GENE-030131-6794
c35694_g1_i1	gnl|BL_ORD_ID|331417	ENSTNIP00000010299	pep:known_by_projection	chromosome:TETRAODON8:4:6062398:6067781:1	ENSTNIG00000007490	ENSTNIT00000010480	 protein_coding	331417	ENSTNIG00000007490 	4:6062398-6067781]	]	1	 allograft inflammatory factor 1-like 	ZFIN;Acc:ZDB-GENE-030131-9646
c35694_g1_i2	gnl|BL_ORD_ID|192783	ENSONIP00000014168	pep:known_by_projection	scaffold:Orenil1.0:GL831211.1:2685848:2695874:1	ENSONIG00000011256	ENSONIT00000014178	 protein_coding	192783	ENSONIG00000011256 	GL831211.1:2685768-2695874]	]	1	 allograft inflammatory factor 1-like 	ZFIN;Acc:ZDB-GENE-030131-9646
c35701_g1_i1	gnl|BL_ORD_ID|204405	ENSONIP00000025790	pep:known_by_projection	scaffold:Orenil1.0:GL831237.1:1391494:1392606:-1	ENSONIG00000020485	ENSONIT00000025811	 protein_coding	204405	ENSONIG00000020485 	GL831237.1:1391494-1392606]	]	-1	 G protein-coupled receptor 183 	ZFIN;Acc:ZDB-GENE-070615-28
c35702_g1_i2	gnl|BL_ORD_ID|324626	ENSTNIP00000020310	pep:known_by_projection	chromosome:TETRAODON8:3:362295:366266:1	ENSTNIG00000017173	ENSTNIT00000020541	 protein_coding	324626	ENSTNIG00000017173 	3:362295-366266]	]	1	 basic leucine zipper and W2 domains 1a 	ZFIN;Acc:ZDB-GENE-030131-3951
c35704_g1_i1	gnl|BL_ORD_ID|200339	ENSONIP00000021724	pep:known_by_projection	scaffold:Orenil1.0:GL831398.1:79209:88591:-1	ENSONIG00000017223	ENSONIT00000021743	 protein_coding	200339	ENSONIG00000017223 	GL831398.1:79209-88591]	]	-1	 phosphoglucomutase 2-like 1 	ZFIN;Acc:ZDB-GENE-041008-205
c35704_g1_i2	gnl|BL_ORD_ID|200339	ENSONIP00000021724	pep:known_by_projection	scaffold:Orenil1.0:GL831398.1:79209:88591:-1	ENSONIG00000017223	ENSONIT00000021743	 protein_coding	200339	ENSONIG00000017223 	GL831398.1:79209-88591]	]	-1	 phosphoglucomutase 2-like 1 	ZFIN;Acc:ZDB-GENE-041008-205
c35705_g1_i1	gnl|BL_ORD_ID|204834	ENSONIP00000026219	pep:known_by_projection	scaffold:Orenil1.0:GL831143.1:3061084:3062493:-1	ENSONIG00000020916	ENSONIT00000026242	 protein_coding	204834	ENSONIG00000020916 	GL831143.1:3061084-3062493]	]	-1	" mannosyl (alpha-1,6-)-glycoprotein beta-1,2-N-acetylglucosaminyltransferase "	ZFIN;Acc:ZDB-GENE-070410-54
c35708_g2_i1	gnl|BL_ORD_ID|106906	ENSGACP00000018531	pep:known_by_projection	group:BROADS1:groupIII:2759755:2761944:-1	ENSGACG00000014035	ENSGACT00000018567	 protein_coding	106906	ENSGACG00000014035 	groupIII:2759755-2763123]	]	-1	" adaptor-related protein complex 1, sigma 3 subunit, b "	ZFIN;Acc:ZDB-GENE-040912-62
c35712_g2_i2	gnl|BL_ORD_ID|103380	ENSGACP00000014978	pep:known_by_projection	group:BROADS1:groupI:12463776:12466145:1	ENSGACG00000011330	ENSGACT00000015006	 protein_coding	103380	ENSGACG00000011330 	groupI:12463776-12466145]	]	1	" diablo, IAP-binding mitochondrial protein a "	ZFIN;Acc:ZDB-GENE-040426-1303
c35713_g1_i2	gnl|BL_ORD_ID|113700	ENSGACP00000025010	pep:known_by_projection	group:BROADS1:groupIX:14872937:14875605:-1	ENSGACG00000018915	ENSGACT00000025059	 protein_coding	113700	ENSGACG00000018915 	groupIX:14872937-14875605]	]	-1	" golgin A7 family, member Ba "	ZFIN;Acc:ZDB-GENE-050417-14
c35714_g1_i1	gnl|BL_ORD_ID|187291	ENSONIP00000008676	pep:known_by_projection	scaffold:Orenil1.0:GL831330.1:1062452:1072348:1	ENSONIG00000006876	ENSONIT00000008681	 protein_coding	187291	ENSONIG00000006876 	GL831330.1:1062452-1072348]	]	1	" RAB22A, member RAS oncogene family "	ZFIN;Acc:ZDB-GENE-041114-161
c35717_g1_i1	gnl|BL_ORD_ID|349372	ENSXMAP00000006018	pep:known_by_projection	scaffold:Xipmac4.4.2:JH556795.1:990959:996971:-1	ENSXMAG00000005996	ENSXMAT00000006024	 protein_coding	349372	ENSXMAG00000005996 	JH556795.1:990959-996971]	]	-1	 translocase of inner mitochondrial membrane 17 homolog A (yeast) 	ZFIN;Acc:ZDB-GENE-031030-6
c35719_g1_i1	gnl|BL_ORD_ID|195126	ENSONIP00000016511	pep:known_by_projection	scaffold:Orenil1.0:GL831141.1:7829836:7834662:-1	ENSONIG00000013125	ENSONIT00000016526	 protein_coding	195126	ENSONIG00000013125 	GL831141.1:7829836-7834662]	]	-1	" paf1, RNA polymerase II associated factor, homolog (S. cerevisiae) "	ZFIN;Acc:ZDB-GENE-050506-101
c35724_g1_i1	gnl|BL_ORD_ID|317744	ENSTRUP00000045351	pep:known_by_projection	scaffold:FUGU4:scaffold_53:742358:747217:-1	ENSTRUG00000017695	ENSTRUT00000045503	 protein_coding	317744	ENSTRUG00000017695 	scaffold_53:742358-747217]	]	-1	" eukaryotic translation initiation factor 3, subunit 6 interacting protein "	ZFIN;Acc:ZDB-GENE-040426-2138
c35726_g1_i1	gnl|BL_ORD_ID|250259	ENSPFOP00000011508	pep:novel	scaffold:PoeFor_5.1.2:KI519968.1:30114:37220:-1	ENSPFOG00000011538	ENSPFOT00000011524	 protein_coding	250259	ENSPFOG00000011538 	KI519968.1:30114-37220]	]	-1	 ]	
c35726_g1_i2	gnl|BL_ORD_ID|110195	ENSGACP00000021692	pep:novel	group:BROADS1:groupIX:4083020:4090052:1	ENSGACG00000016432	ENSGACT00000021733	 protein_coding	110195	ENSGACG00000016432 	groupIX:4083020-4090185]	]	1	 ]	
c35728_g1_i2	gnl|BL_ORD_ID|203579	ENSONIP00000024964	pep:known_by_projection	scaffold:Orenil1.0:GL831639.1:14957:18082:1	ENSONIG00000019831	ENSONIT00000024985	 protein_coding	203579	ENSONIG00000019831 	GL831639.1:14957-18082]	]	1	 heme-binding protein soul4 	ZFIN;Acc:ZDB-GENE-110718-1
c35732_g1_i1	gnl|BL_ORD_ID|197490	ENSONIP00000018875	pep:known_by_projection	scaffold:Orenil1.0:GL831142.1:4893289:4900263:1	ENSONIG00000014992	ENSONIT00000018892	 protein_coding	197490	ENSONIG00000014992 	GL831142.1:4893289-4900263]	]	1	" family with sequence similarity 107, member B "	ZFIN;Acc:ZDB-GENE-031030-12
c35732_g1_i2	gnl|BL_ORD_ID|105198	ENSGACP00000016861	pep:known_by_projection	group:BROADS1:groupXIX:16545546:16549700:1	ENSGACG00000012758	ENSGACT00000016895	 protein_coding	105198	ENSGACG00000012758 	groupXIX:16545546-16549700]	]	1	" family with sequence similarity 107, member B "	ZFIN;Acc:ZDB-GENE-031030-12
c35740_g1_i2	gnl|BL_ORD_ID|328079	ENSTNIP00000013366	pep:known_by_projection	chromosome:TETRAODON8:13:6446743:6450512:-1	ENSTNIG00000010457	ENSTNIT00000013559	 protein_coding	328079	ENSTNIG00000010457 	13:6446743-6450512]	]	-1	 transmembrane protein 86A 	ZFIN;Acc:ZDB-GENE-050320-81
c35746_g2_i1	gnl|BL_ORD_ID|349525	ENSXMAP00000006186	pep:known_by_projection	scaffold:Xipmac4.4.2:JH556760.1:452396:459872:1	ENSXMAG00000006149	ENSXMAT00000006192	 protein_coding	349525	ENSXMAG00000006149 	JH556760.1:452396-459872]	]	1	 proteasome activator subunit 1 	ZFIN;Acc:ZDB-GENE-991110-17
c35746_g2_i2	gnl|BL_ORD_ID|349525	ENSXMAP00000006186	pep:known_by_projection	scaffold:Xipmac4.4.2:JH556760.1:452396:459872:1	ENSXMAG00000006149	ENSXMAT00000006192	 protein_coding	349525	ENSXMAG00000006149 	JH556760.1:452396-459872]	]	1	 proteasome activator subunit 1 	ZFIN;Acc:ZDB-GENE-991110-17
c35747_g1_i2	gnl|BL_ORD_ID|313712	ENSTRUP00000041319	pep:known_by_projection	scaffold:FUGU4:scaffold_9:2549183:2556339:-1	ENSTRUG00000016162	ENSTRUT00000041463	 protein_coding	313712	ENSTRUG00000016162 	scaffold_9:2547667-2556339]	]	-1	 tumor suppressor candidate 5 	HGNC Symbol;Acc:HGNC:29592
c35749_g1_i1	gnl|BL_ORD_ID|189331	ENSONIP00000010716	pep:known_by_projection	scaffold:Orenil1.0:GL831160.1:1977832:1985347:-1	ENSONIG00000008523	ENSONIT00000010725	 protein_coding	189331	ENSONIG00000008523 	GL831160.1:1977832-1986804]	]	-1	 HMG-box transcription factor 1 	ZFIN;Acc:ZDB-GENE-050522-414
c35749_g1_i2	gnl|BL_ORD_ID|189332	ENSONIP00000010717	pep:known_by_projection	scaffold:Orenil1.0:GL831160.1:1979736:1986804:-1	ENSONIG00000008523	ENSONIT00000010726	 protein_coding	189332	ENSONIG00000008523 	GL831160.1:1977832-1986804]	]	-1	 HMG-box transcription factor 1 	ZFIN;Acc:ZDB-GENE-050522-414
c35750_g1_i1	gnl|BL_ORD_ID|349314	ENSXMAP00000005950	pep:known_by_projection	scaffold:Xipmac4.4.2:JH556707.1:1663872:1666742:-1	ENSXMAG00000005939	ENSXMAT00000005956	 protein_coding	349314	ENSXMAG00000005939 	JH556707.1:1663872-1666742]	]	-1	 SREK1-interacting protein 1 	ZFIN;Acc:ZDB-GENE-051030-24
c35751_g1_i1	gnl|BL_ORD_ID|352943	ENSXMAP00000009589	pep:known_by_projection	scaffold:Xipmac4.4.2:JH556865.1:148826:165882:1	ENSXMAG00000009564	ENSXMAT00000009603	 protein_coding	352943	ENSXMAG00000009564 	JH556865.1:148826-165882]	]	1	 bridging integrator 2b 	ZFIN;Acc:ZDB-GENE-030131-5598
c35755_g1_i1	gnl|BL_ORD_ID|90178	ENSGACP00000001276	pep:known_by_projection	scaffold:BROADS1:scaffold_27:2851852:2854710:1	ENSGACG00000000986	ENSGACT00000001277	 protein_coding	90178	ENSGACG00000000986 	scaffold_27:2851852-2854710]	]	1	 WD repeat domain 77 	HGNC Symbol;Acc:HGNC:29652
c35757_g1_i1	gnl|BL_ORD_ID|103498	ENSGACP00000015097	pep:known_by_projection	group:BROADS1:groupXVII:12394671:12396051:-1	ENSGACG00000011418	ENSGACT00000015125	 protein_coding	103498	ENSGACG00000011418 	groupXVII:12394671-12396051]	]	-1	 mitochondrial ribosomal protein S33 	ZFIN;Acc:ZDB-GENE-040715-6
c35765_g2_i1	gnl|BL_ORD_ID|202276	ENSONIP00000023661	pep:known_by_projection	scaffold:Orenil1.0:GL831274.1:164774:170280:1	ENSONIG00000018792	ENSONIT00000023682	 protein_coding	202276	ENSONIG00000018792 	GL831274.1:164774-170280]	]	1	 arylformamidase 	ZFIN;Acc:ZDB-GENE-050417-166
c35765_g2_i4	gnl|BL_ORD_ID|202276	ENSONIP00000023661	pep:known_by_projection	scaffold:Orenil1.0:GL831274.1:164774:170280:1	ENSONIG00000018792	ENSONIT00000023682	 protein_coding	202276	ENSONIG00000018792 	GL831274.1:164774-170280]	]	1	 arylformamidase 	ZFIN;Acc:ZDB-GENE-050417-166
c35766_g1_i2	gnl|BL_ORD_ID|356237	ENSXMAP00000012880	pep:known_by_projection	scaffold:Xipmac4.4.2:JH557792.1:35366:40754:-1	ENSXMAG00000012856	ENSXMAT00000012895	 protein_coding	356237	ENSXMAG00000012856 	JH557792.1:35366-40754]	]	-1	" lectin, galactoside-binding, soluble, 3 "	HGNC Symbol;Acc:HGNC:6563
c35766_g1_i3	gnl|BL_ORD_ID|356237	ENSXMAP00000012880	pep:known_by_projection	scaffold:Xipmac4.4.2:JH557792.1:35366:40754:-1	ENSXMAG00000012856	ENSXMAT00000012895	 protein_coding	356237	ENSXMAG00000012856 	JH557792.1:35366-40754]	]	-1	" lectin, galactoside-binding, soluble, 3 "	HGNC Symbol;Acc:HGNC:6563
c35772_g2_i1	gnl|BL_ORD_ID|363369	ENSXMAP00000020018	pep:known_by_projection	scaffold:Xipmac4.4.2:JH556771.1:1040512:1040769:-1	ENSXMAG00000019971	ENSXMAT00000020046	 protein_coding	363369	ENSXMAG00000019971 	JH556771.1:1040512-1040769]	]	-1	" splicing factor 3b, subunit 5 "	ZFIN;Acc:ZDB-GENE-040718-181
c35773_g1_i2	gnl|BL_ORD_ID|113118	ENSGACP00000024439	pep:known_by_projection	group:BROADS1:groupIV:14515869:14517524:-1	ENSGACG00000018484	ENSGACT00000024488	 protein_coding	113118	ENSGACG00000018484 	groupIV:14515869-14517524]	]	-1	 mediator complex subunit 7 	ZFIN;Acc:ZDB-GENE-030131-4823
c35782_g1_i2	gnl|BL_ORD_ID|361710	ENSXMAP00000018384	pep:known_by_projection	scaffold:Xipmac4.4.2:JH556836.1:1909:12781:1	ENSXMAG00000018315	ENSXMAT00000018411	 protein_coding	361710	ENSXMAG00000018315 	JH556836.1:1909-12781]	]	1	 signal recognition particle 54 	ZFIN;Acc:ZDB-GENE-040426-818
c35782_g1_i3	gnl|BL_ORD_ID|361710	ENSXMAP00000018384	pep:known_by_projection	scaffold:Xipmac4.4.2:JH556836.1:1909:12781:1	ENSXMAG00000018315	ENSXMAT00000018411	 protein_coding	361710	ENSXMAG00000018315 	JH556836.1:1909-12781]	]	1	 signal recognition particle 54 	ZFIN;Acc:ZDB-GENE-040426-818
c35786_g2_i2	gnl|BL_ORD_ID|326893	ENSTNIP00000012156	pep:known	chromosome:TETRAODON8:5:4993606:4996122:-1	ENSTNIG00000009290	ENSTNIT00000012347	 protein_coding	326893	ENSTNIG00000009290 	5:4993606-4996122]	]	-1	" Predicted cytochrome b-245, alpha polypeptide {ECO:0000313|EMBL:FAA00370.1}; Uncharacterized protein {ECO:0000313|Ensembl:ENSTNIP00000012156}  "	UniProtKB/TrEMBL;Acc:A7E3P1
c35786_g2_i3	gnl|BL_ORD_ID|346376	ENSXMAP00000003020	pep:known_by_projection	scaffold:Xipmac4.4.2:JH556788.1:112899:116933:1	ENSXMAG00000003013	ENSXMAT00000003025	 protein_coding	346376	ENSXMAG00000003013 	JH556788.1:112899-116933]	]	1	" cytochrome b-245, alpha polypeptide "	ZFIN;Acc:ZDB-GENE-040426-1526
c35788_g1_i2	gnl|BL_ORD_ID|252217	ENSPFOP00000017412	pep:known_by_projection	scaffold:PoeFor_5.1.2:KI519840.1:659878:666083:1	ENSPFOG00000017339	ENSPFOT00000017434	 protein_coding	252217	ENSPFOG00000017339 	KI519840.1:659878-666083]	]	1	 ribosomal protein L5 	HGNC Symbol;Acc:HGNC:10360
c35792_g1_i2	gnl|BL_ORD_ID|324732	ENSTNIP00000018687	pep:known_by_projection	chromosome:TETRAODON8:12:4401743:4404385:-1	ENSTNIG00000015613	ENSTNIT00000018914	 protein_coding	324732	ENSTNIG00000015613 	12:4401743-4404385]	]	-1	 replication factor C (activator 1) 5 	ZFIN;Acc:ZDB-GENE-040907-1
c35794_g1_i1	gnl|BL_ORD_ID|95240	ENSGACP00000006517	pep:known_by_projection	group:BROADS1:groupXVIII:1489851:1491330:1	ENSGACG00000004935	ENSGACT00000006534	 protein_coding	95240	ENSGACG00000004935 	groupXVIII:1489851-1491330]	]	1	 PRKR interacting protein 1 (IL11 inducible) 	ZFIN;Acc:ZDB-GENE-111011-2
c35796_g1_i1	gnl|BL_ORD_ID|298467	ENSTRUP00000026074	pep:known_by_projection	scaffold:FUGU4:scaffold_46:855507:857249:-1	ENSTRUG00000010355	ENSTRUT00000026179	 protein_coding	298467	ENSTRUG00000010355 	scaffold_46:855507-857249]	]	-1	 transmembrane protein 41aa 	ZFIN;Acc:ZDB-GENE-050522-53
c35797_g1_i1	gnl|BL_ORD_ID|192600	ENSONIP00000013985	pep:known_by_projection	scaffold:Orenil1.0:GL831139.1:5875759:5881654:1	ENSONIG00000011111	ENSONIT00000013995	 protein_coding	192600	ENSONIG00000011111 	GL831139.1:5875759-5881654]	]	1	 nuclear transport factor 2 	ZFIN;Acc:ZDB-GENE-041010-77
c35804_g4_i1	gnl|BL_ORD_ID|200801	ENSONIP00000022186	pep:known_by_projection	scaffold:Orenil1.0:GL831321.1:161258:164025:-1	ENSONIG00000017596	ENSONIT00000022205	 protein_coding	200801	ENSONIG00000017596 	GL831321.1:161258-164025]	]	-1	 membrane magnesium transporter 1 	ZFIN;Acc:ZDB-GENE-040801-65
c35808_g1_i3	gnl|BL_ORD_ID|91627	ENSGACP00000002770	pep:known_by_projection	scaffold:BROADS1:scaffold_56:958966:962196:-1	ENSGACG00000002132	ENSGACT00000002780	 protein_coding	91627	ENSGACG00000002132 	scaffold_56:958966-962196]	]	-1	" NADH dehydrogenase (ubiquinone) 1 alpha subcomplex, 11 "	ZFIN;Acc:ZDB-GENE-040426-1631
c35810_g1_i1	gnl|BL_ORD_ID|199001	ENSONIP00000020386	pep:known_by_projection	scaffold:Orenil1.0:GL831224.1:620712:623002:-1	ENSONIG00000016188	ENSONIT00000020404	 protein_coding	199001	ENSONIG00000016188 	GL831224.1:620712-623002]	]	-1	" mediator of RNA polymerase II transcription, subunit 18 homolog (yeast) "	ZFIN;Acc:ZDB-GENE-040426-1276
c35811_g2_i1	gnl|BL_ORD_ID|196811	ENSONIP00000018196	pep:known_by_projection	scaffold:Orenil1.0:GL831288.1:1523971:1531896:1	ENSONIG00000014472	ENSONIT00000018213	 protein_coding	196811	ENSONIG00000014472 	GL831288.1:1523971-1531896]	]	1	 BRCA1 associated protein-1 (ubiquitin carboxy-terminal hydrolase) 	ZFIN;Acc:ZDB-GENE-050208-492
c35811_g2_i2	gnl|BL_ORD_ID|196811	ENSONIP00000018196	pep:known_by_projection	scaffold:Orenil1.0:GL831288.1:1523971:1531896:1	ENSONIG00000014472	ENSONIT00000018213	 protein_coding	196811	ENSONIG00000014472 	GL831288.1:1523971-1531896]	]	1	 BRCA1 associated protein-1 (ubiquitin carboxy-terminal hydrolase) 	ZFIN;Acc:ZDB-GENE-050208-492
c35814_g1_i2	gnl|BL_ORD_ID|196671	ENSONIP00000018056	pep:known_by_projection	scaffold:Orenil1.0:GL831230.1:1015822:1041627:1	ENSONIG00000014360	ENSONIT00000018071	 protein_coding	196671	ENSONIG00000014360 	GL831230.1:1015822-1041627]	]	1	" inhibitor of kappa light polypeptide gene enhancer in B-cells, kinase beta "	ZFIN;Acc:ZDB-GENE-071115-2
c35818_g1_i3	gnl|BL_ORD_ID|100833	ENSGACP00000012388	pep:known_by_projection	group:BROADS1:groupXX:10901669:10911383:1	ENSGACG00000009368	ENSGACT00000012412	 protein_coding	100833	ENSGACG00000009368 	groupXX:10901665-10911782]	]	1	" platelet-activating factor acetylhydrolase, isoform Ib, gamma subunit "	ZFIN;Acc:ZDB-GENE-040426-1026
c35818_g1_i5	gnl|BL_ORD_ID|100833	ENSGACP00000012388	pep:known_by_projection	group:BROADS1:groupXX:10901669:10911383:1	ENSGACG00000009368	ENSGACT00000012412	 protein_coding	100833	ENSGACG00000009368 	groupXX:10901665-10911782]	]	1	" platelet-activating factor acetylhydrolase, isoform Ib, gamma subunit "	ZFIN;Acc:ZDB-GENE-040426-1026
c35820_g1_i1	gnl|BL_ORD_ID|108899	ENSGACP00000020461	pep:known_by_projection	group:BROADS1:groupIII:8309013:8309948:1	ENSGACG00000015511	ENSGACT00000020500	 protein_coding	108899	ENSGACG00000015511 	groupIII:8309013-8309948]	]	1	 jun D proto-oncogene 	ZFIN;Acc:ZDB-GENE-070725-2
c35823_g1_i1	gnl|BL_ORD_ID|114385	ENSGACP00000025644	pep:known_by_projection	group:BROADS1:groupVII:4366093:4368747:1	ENSGACG00000019402	ENSGACT00000025694	 protein_coding	114385	ENSGACG00000019402 	groupVII:4366093-4368747]	]	1	 PHD finger protein 23b 	ZFIN;Acc:ZDB-GENE-030131-5895
c35828_g3_i1	gnl|BL_ORD_ID|267410	ENSPFOP00000014984	pep:known_by_projection	scaffold:PoeFor_5.1.2:KI519642.1:3503029:3517190:-1	ENSPFOG00000014714	ENSPFOT00000015006	 protein_coding	267410	ENSPFOG00000014714 	KI519642.1:3503029-3517190]	]	-1	 cytohesin 4b 	ZFIN;Acc:ZDB-GENE-080219-45
c35828_g4_i2	gnl|BL_ORD_ID|199974	ENSONIP00000021359	pep:known_by_projection	scaffold:Orenil1.0:GL831346.1:1021900:1034393:-1	ENSONIG00000016937	ENSONIT00000021378	 protein_coding	199974	ENSONIG00000016937 	GL831346.1:1021900-1034393]	]	-1	 cytohesin 4b 	ZFIN;Acc:ZDB-GENE-080219-45
c35829_g2_i1	gnl|BL_ORD_ID|271140	ENSPFOP00000019418	pep:known_by_projection	scaffold:PoeFor_5.1.2:KI519613.1:6158445:6161878:1	ENSPFOG00000019300	ENSPFOT00000019440	 protein_coding	271140	ENSPFOG00000019300 	KI519613.1:6158445-6161878]	]	1	 peroxiredoxin 4 	ZFIN;Acc:ZDB-GENE-030131-1096
c35829_g2_i2	gnl|BL_ORD_ID|271140	ENSPFOP00000019418	pep:known_by_projection	scaffold:PoeFor_5.1.2:KI519613.1:6158445:6161878:1	ENSPFOG00000019300	ENSPFOT00000019440	 protein_coding	271140	ENSPFOG00000019300 	KI519613.1:6158445-6161878]	]	1	 peroxiredoxin 4 	ZFIN;Acc:ZDB-GENE-030131-1096
c35834_g2_i2	gnl|BL_ORD_ID|357286	ENSXMAP00000013938	pep:known_by_projection	scaffold:Xipmac4.4.2:JH557010.1:283037:295632:1	ENSXMAG00000013902	ENSXMAT00000013956	 protein_coding	357286	ENSXMAG00000013902 	JH557010.1:283037-295632]	]	1	 calponin 2 	ZFIN;Acc:ZDB-GENE-030131-542
c35843_g1_i2	gnl|BL_ORD_ID|181324	ENSONIP00000002709	pep:known_by_projection	scaffold:Orenil1.0:GL831140.1:2895932:2900657:1	ENSONIG00000002175	ENSONIT00000002710	 protein_coding	181324	ENSONIG00000002175 	GL831140.1:2895932-2900657]	]	1	 si:dkey-51e6.1 	ZFIN;Acc:ZDB-GENE-041014-198
c35849_g2_i1	gnl|BL_ORD_ID|178673	ENSONIP00000000057	pep:known_by_projection	scaffold:Orenil1.0:GL831268.1:112186:141135:-1	ENSONIG00000000047	ENSONIT00000000057	 protein_coding	178673	ENSONIG00000000047 	GL831268.1:112186-141135]	]	-1	" eukaryotic translation initiation factor 3, subunit E, a "	ZFIN;Acc:ZDB-GENE-030131-3827
c35853_g1_i1	gnl|BL_ORD_ID|258048	ENSPFOP00000016865	pep:known_by_projection	scaffold:PoeFor_5.1.2:KI520002.1:203231:207499:-1	ENSPFOG00000016809	ENSPFOT00000016887	 protein_coding	258048	ENSPFOG00000016809 	KI520002.1:203231-207499]	]	-1	 small nuclear ribonucleoprotein D2 polypeptide 	ZFIN;Acc:ZDB-GENE-040914-10
c35855_g1_i6	gnl|BL_ORD_ID|265534	ENSPFOP00000017294	pep:known_by_projection	scaffold:PoeFor_5.1.2:KI519621.1:5033123:5035789:-1	ENSPFOG00000017231	ENSPFOT00000017316	 protein_coding	265534	ENSPFOG00000017231 	KI519621.1:5033123-5035789]	]	-1	 CDGSH iron sulfur domain 3 	HGNC Symbol;Acc:HGNC:27578
c35859_g1_i1	gnl|BL_ORD_ID|296949	ENSTRUP00000024556	pep:known_by_projection	scaffold:FUGU4:scaffold_13:631074:643975:-1	ENSTRUG00000009773	ENSTRUT00000024655	 protein_coding	296949	ENSTRUG00000009773 	scaffold_13:631074-646866]	]	-1	 cytoplasmic FMR1 interacting protein 1 	ZFIN;Acc:ZDB-GENE-030131-8557
c35868_g1_i1	gnl|BL_ORD_ID|200356	ENSONIP00000021741	pep:known_by_projection	scaffold:Orenil1.0:GL831137.1:7350002:7354001:-1	ENSONIG00000017238	ENSONIT00000021760	 protein_coding	200356	ENSONIG00000017238 	GL831137.1:7350002-7354001]	]	-1	 mitochondrial ribosomal protein S25 	ZFIN;Acc:ZDB-GENE-050417-52
c35874_g1_i1	gnl|BL_ORD_ID|89605	ENSGACP00000000682	pep:known_by_projection	scaffold:BROADS1:scaffold_101:345619:350993:-1	ENSGACG00000000529	ENSGACT00000000682	 protein_coding	89605	ENSGACG00000000529 	scaffold_101:345619-350993]	]	-1	 chromatin target of PRMT1a 	ZFIN;Acc:ZDB-GENE-030131-210
c35874_g1_i2	gnl|BL_ORD_ID|263273	ENSPFOP00000000106	pep:known_by_projection	scaffold:PoeFor_5.1.2:KI520269.1:100416:111847:1	ENSPFOG00000000117	ENSPFOT00000000106	 protein_coding	263273	ENSPFOG00000000117 	KI520269.1:100416-111847]	]	1	 chromatin target of PRMT1a 	ZFIN;Acc:ZDB-GENE-030131-210
c35874_g1_i3	gnl|BL_ORD_ID|89605	ENSGACP00000000682	pep:known_by_projection	scaffold:BROADS1:scaffold_101:345619:350993:-1	ENSGACG00000000529	ENSGACT00000000682	 protein_coding	89605	ENSGACG00000000529 	scaffold_101:345619-350993]	]	-1	 chromatin target of PRMT1a 	ZFIN;Acc:ZDB-GENE-030131-210
c35875_g1_i1	gnl|BL_ORD_ID|341583	ENSTNIP00000009035	pep:novel	chromosome:TETRAODON8:Un_random:85994977:85997345:-1	ENSTNIG00000006276	ENSTNIT00000009206	 protein_coding	341583	ENSTNIG00000006276 	Un_random:85994977-85997345]	]	-1	 Uncharacterized protein {ECO:0000313|Ensembl:ENSTNIP00000009035}  	UniProtKB/TrEMBL;Acc:H3CLA6
c35877_g1_i2	gnl|BL_ORD_ID|213463	ENSORLP00000008637	pep:known_by_projection	chromosome:MEDAKA1:16:12492510:12495514:-1	ENSORLG00000006874	ENSORLT00000008638	 protein_coding	213463	ENSORLG00000006874 	16:12492510-12495514]	]	-1	" casein kinase 2, beta polypeptide "	HGNC Symbol;Acc:HGNC:2460
c35877_g1_i3	gnl|BL_ORD_ID|274346	ENSTRUP00000001953	pep:known_by_projection	scaffold:FUGU4:scaffold_435:17609:20033:-1	ENSTRUG00000000811	ENSTRUT00000001961	 protein_coding	274346	ENSTRUG00000000811 	scaffold_435:17609-20033]	]	-1	 casein kinase 2 beta 	ZFIN;Acc:ZDB-GENE-990415-29
c35879_g1_i1	gnl|BL_ORD_ID|108525	ENSGACP00000020117	pep:known_by_projection	scaffold:BROADS1:scaffold_48:706609:708477:1	ENSGACG00000015247	ENSGACT00000020156	 protein_coding	108525	ENSGACG00000015247 	scaffold_48:706609-708477]	]	1	 NME/NM23 nucleoside diphosphate kinase 2a 	ZFIN;Acc:ZDB-GENE-030131-7656
c35880_g1_i1	gnl|BL_ORD_ID|356627	ENSXMAP00000013272	pep:known_by_projection	scaffold:Xipmac4.4.2:JH556719.1:21:4886:-1	ENSXMAG00000013243	ENSXMAT00000013288	 protein_coding	356627	ENSXMAG00000013243 	JH556719.1:21-4886]	]	-1	 isoamyl acetate-hydrolyzing esterase 1 homolog (S. cerevisiae) 	ZFIN;Acc:ZDB-GENE-041008-186
c35881_g1_i1	gnl|BL_ORD_ID|313087	ENSTRUP00000040694	pep:known_by_projection	scaffold:FUGU4:scaffold_16:2175686:2181978:-1	ENSTRUG00000015918	ENSTRUT00000040836	 protein_coding	313087	ENSTRUG00000015918 	scaffold_16:2175686-2181978]	]	-1	 SEC63-like (S. cerevisiae) 	ZFIN;Acc:ZDB-GENE-040718-328
c35882_g1_i1	gnl|BL_ORD_ID|93305	ENSGACP00000004520	pep:known_by_projection	group:BROADS1:groupXVI:7744661:7748303:1	ENSGACG00000003454	ENSGACT00000004534	 protein_coding	93305	ENSGACG00000003454 	groupXVI:7744661-7748303]	]	1	 U2(RNU2) small nuclear RNA auxiliary factor 1 	ZFIN;Acc:ZDB-GENE-020419-1
c35882_g1_i2	gnl|BL_ORD_ID|93305	ENSGACP00000004520	pep:known_by_projection	group:BROADS1:groupXVI:7744661:7748303:1	ENSGACG00000003454	ENSGACT00000004534	 protein_coding	93305	ENSGACG00000003454 	groupXVI:7744661-7748303]	]	1	 U2(RNU2) small nuclear RNA auxiliary factor 1 	ZFIN;Acc:ZDB-GENE-020419-1
c35890_g1_i1	gnl|BL_ORD_ID|224208	ENSORLP00000019705	pep:known_by_projection	chromosome:MEDAKA1:16:24494714:24503215:1	ENSORLG00000015733	ENSORLT00000019706	 protein_coding	224208	ENSORLG00000015733 	16:24494714-24503215]	]	1	 cathepsin S 	HGNC Symbol;Acc:HGNC:2545
c35892_g1_i1	gnl|BL_ORD_ID|182106	ENSONIP00000003491	pep:known_by_projection	scaffold:Orenil1.0:GL831286.1:301783:312168:-1	ENSONIG00000002784	ENSONIT00000003492	 protein_coding	182106	ENSONIG00000002784 	GL831286.1:301783-312168]	]	-1	 kin of IRRE like 3 like 	ZFIN;Acc:ZDB-GENE-070831-1
c35893_g1_i2	gnl|BL_ORD_ID|187069	ENSONIP00000008454	pep:known_by_projection	scaffold:Orenil1.0:GL831220.1:2446220:2493767:-1	ENSONIG00000006693	ENSONIT00000008459	 protein_coding	187069	ENSONIG00000006693 	GL831220.1:2446220-2493767]	]	-1	 ATG5 autophagy related 5 homolog (S. cerevisiae) 	ZFIN;Acc:ZDB-GENE-040801-149
c35897_g1_i1	gnl|BL_ORD_ID|191706	ENSONIP00000013091	pep:known_by_projection	scaffold:Orenil1.0:GL831185.1:2983108:2992345:1	ENSONIG00000010416	ENSONIT00000013101	 protein_coding	191706	ENSONIG00000010416 	GL831185.1:2983108-2992345]	]	1	" ubiquinol-cytochrome c reductase, Rieske iron-sulfur polypeptide 1 "	HGNC Symbol;Acc:HGNC:12587
c35897_g2_i1	gnl|BL_ORD_ID|197030	ENSONIP00000018415	pep:known_by_projection	scaffold:Orenil1.0:GL831821.1:71466:75222:-1	ENSONIG00000014630	ENSONIT00000018432	 protein_coding	197030	ENSONIG00000014630 	GL831821.1:71466-75222]	]	-1	" ubiquinol-cytochrome c reductase, Rieske iron-sulfur polypeptide 1 "	ZFIN;Acc:ZDB-GENE-040426-2060
c35900_g1_i1	gnl|BL_ORD_ID|113631	ENSGACP00000024935	pep:known_by_projection	group:BROADS1:groupIV:18642282:18644623:1	ENSGACG00000018860	ENSGACT00000024984	 protein_coding	113631	ENSGACG00000018860 	groupIV:18642282-18644623]	]	1	 zinc finger CCHC-type and RNA binding motif 1 	ZFIN;Acc:ZDB-GENE-041210-114
c35906_g3_i3	gnl|BL_ORD_ID|310687	ENSTRUP00000038294	pep:known_by_projection	scaffold:FUGU4:scaffold_63:1106386:1112003:1	ENSTRUG00000014986	ENSTRUT00000038431	 protein_coding	310687	ENSTRUG00000014986 	scaffold_63:1106386-1112003]	]	1	" tumor necrosis factor (ligand) superfamily, member 12 "	ZFIN;Acc:ZDB-GENE-060929-376
c35908_g1_i1	gnl|BL_ORD_ID|189373	ENSONIP00000010758	pep:known_by_projection	scaffold:Orenil1.0:GL831184.1:2541269:2551978:-1	ENSONIG00000008558	ENSONIT00000010767	 protein_coding	189373	ENSONIG00000008558 	GL831184.1:2541269-2551978]	]	-1	 dipeptidylpeptidase 3 	ZFIN;Acc:ZDB-GENE-030131-1247
c35914_g1_i1	gnl|BL_ORD_ID|106533	ENSGACP00000018190	pep:known_by_projection	group:BROADS1:groupXX:17377617:17387185:-1	ENSGACG00000013752	ENSGACT00000018225	 protein_coding	106533	ENSGACG00000013752 	groupXX:17377617-17387185]	]	-1	 serine/threonine kinase 40 	ZFIN;Acc:ZDB-GENE-030131-4831
c35914_g1_i2	gnl|BL_ORD_ID|106533	ENSGACP00000018190	pep:known_by_projection	group:BROADS1:groupXX:17377617:17387185:-1	ENSGACG00000013752	ENSGACT00000018225	 protein_coding	106533	ENSGACG00000013752 	groupXX:17377617-17387185]	]	-1	 serine/threonine kinase 40 	ZFIN;Acc:ZDB-GENE-030131-4831
c35915_g1_i1	gnl|BL_ORD_ID|205351	ENSONIP00000026736	pep:known_by_projection	scaffold:Orenil1.0:GL831134.1:7764540:7766339:1	ENSONIG00000021434	ENSONIT00000026760	 protein_coding	205351	ENSONIG00000021434 	GL831134.1:7764540-7766339]	]	1	" secretogranin II (chromogranin C), b "	ZFIN;Acc:ZDB-GENE-061103-160
c35916_g2_i3	gnl|BL_ORD_ID|72080	ENSGMOP00000005196	pep:known_by_projection	genescaffold:gadMor1:GeneScaffold_4133:74505:76037:1	ENSGMOG00000004912	ENSGMOT00000005352	 protein_coding	72080	ENSGMOG00000004912 	GeneScaffold_4133:74505-76037]	]	1	 BH3 interacting domain death agonist 	ZFIN;Acc:ZDB-GENE-050419-35
c35919_g1_i2	gnl|BL_ORD_ID|104720	ENSGACP00000016405	pep:known_by_projection	group:BROADS1:groupXX:13611410:13616012:1	ENSGACG00000012379	ENSGACT00000016437	 protein_coding	104720	ENSGACG00000012379 	groupXX:13611410-13616012]	]	1	" proteasome (prosome, macropain) 26S subunit, ATPase, 4 "	ZFIN;Acc:ZDB-GENE-030131-5083
c35921_g1_i2	gnl|BL_ORD_ID|110894	ENSGACP00000022358	pep:known_by_projection	group:BROADS1:groupXIV:6428939:6433683:-1	ENSGACG00000016921	ENSGACT00000022400	 protein_coding	110894	ENSGACG00000016921 	groupXIV:6428939-6433683]	]	-1	 serine/arginine-rich splicing factor 9 	ZFIN;Acc:ZDB-GENE-040426-2397
c35924_g1_i1	gnl|BL_ORD_ID|202433	ENSONIP00000023818	pep:known_by_projection	scaffold:Orenil1.0:GL831146.1:842892:845201:1	ENSONIG00000018914	ENSONIT00000023839	 protein_coding	202433	ENSONIG00000018914 	GL831146.1:842892-845201]	]	1	 mitochondrial ribosomal protein L20 	ZFIN;Acc:ZDB-GENE-030131-5299
c35924_g1_i2	gnl|BL_ORD_ID|90366	ENSGACP00000001474	pep:known_by_projection	scaffold:BROADS1:scaffold_27:3195214:3196744:-1	ENSGACG00000001134	ENSGACT00000001475	 protein_coding	90366	ENSGACG00000001134 	scaffold_27:3195214-3196744]	]	-1	 mitochondrial ribosomal protein L20 	ZFIN;Acc:ZDB-GENE-030131-5299
c35929_g1_i2	gnl|BL_ORD_ID|269785	ENSPFOP00000017542	pep:known_by_projection	scaffold:PoeFor_5.1.2:KI519626.1:4209879:4213611:-1	ENSPFOG00000017461	ENSPFOT00000017564	 protein_coding	269785	ENSPFOG00000017461 	KI519626.1:4209879-4213611]	]	-1	" T-box, brain, 1b "	ZFIN;Acc:ZDB-GENE-000323-1
c35933_g2_i1	gnl|BL_ORD_ID|195996	ENSONIP00000017381	pep:known_by_projection	scaffold:Orenil1.0:GL831186.1:3437204:3447793:-1	ENSONIG00000013822	ENSONIT00000017396	 protein_coding	195996	ENSONIG00000013822 	GL831186.1:3437204-3447793]	]	-1	" eukaryotic translation initiation factor 3, subunit E, b "	ZFIN;Acc:ZDB-GENE-050208-283
c35935_g1_i3	gnl|BL_ORD_ID|213178	ENSORLP00000008341	pep:known_by_projection	chromosome:MEDAKA1:20:11112198:11113981:1	ENSORLG00000006645	ENSORLT00000008342	 protein_coding	213178	ENSORLG00000006645 	20:11112198-11113981]	]	1	 transmembrane protein 14Ca 	ZFIN;Acc:ZDB-GENE-060825-156
c35935_g1_i8	gnl|BL_ORD_ID|213178	ENSORLP00000008341	pep:known_by_projection	chromosome:MEDAKA1:20:11112198:11113981:1	ENSORLG00000006645	ENSORLT00000008342	 protein_coding	213178	ENSORLG00000006645 	20:11112198-11113981]	]	1	 transmembrane protein 14Ca 	ZFIN;Acc:ZDB-GENE-060825-156
c35936_g1_i1	gnl|BL_ORD_ID|219737	ENSORLP00000015232	pep:known_by_projection	chromosome:MEDAKA1:19:17266201:17271741:-1	ENSORLG00000012173	ENSORLT00000015233	 protein_coding	219737	ENSORLG00000012173 	19:17266201-17271741]	]	-1	" pyruvate dehydrogenase kinase, isozyme 2 "	HGNC Symbol;Acc:HGNC:8810
c35936_g2_i1	gnl|BL_ORD_ID|358342	ENSXMAP00000015042	pep:known_by_projection	scaffold:Xipmac4.4.2:JH558310.1:885:7761:1	ENSXMAG00000014954	ENSXMAT00000015062	 protein_coding	358342	ENSXMAG00000014954 	JH558310.1:885-7761]	]	1	" pyruvate dehydrogenase kinase, isozyme 2 "	HGNC Symbol;Acc:HGNC:8810
c35938_g1_i2	gnl|BL_ORD_ID|182294	ENSONIP00000003679	pep:known_by_projection	scaffold:Orenil1.0:GL831286.1:1081477:1088043:1	ENSONIG00000002938	ENSONIT00000003680	 protein_coding	182294	ENSONIG00000002938 	GL831286.1:1081477-1088043]	]	1	" carboxypeptidase, vitellogenic-like "	ZFIN;Acc:ZDB-GENE-031219-2
c35941_g1_i2	gnl|BL_ORD_ID|190226	ENSONIP00000011611	pep:known_by_projection	scaffold:Orenil1.0:GL831208.1:106748:119624:1	ENSONIG00000009231	ENSONIT00000011620	 protein_coding	190226	ENSONIG00000009231 	GL831208.1:106748-119624]	]	1	 polymerase (RNA) II (DNA directed) polypeptide A 	ZFIN;Acc:ZDB-GENE-041008-78
c35945_g1_i1	gnl|BL_ORD_ID|206579	ENSORLP00000001326	pep:known_by_projection	chromosome:MEDAKA1:8:2055381:2059658:-1	ENSORLG00000001074	ENSORLT00000001327	 protein_coding	206579	ENSORLG00000001074 	8:2055381-2059658]	]	-1	 ADP-ribosylation factor-like 6 interacting protein 1 	ZFIN;Acc:ZDB-GENE-040426-1087
c35947_g1_i3	gnl|BL_ORD_ID|268190	ENSPFOP00000016035	pep:known_by_projection	scaffold:PoeFor_5.1.2:KI519618.1:4990303:5000412:-1	ENSPFOG00000015983	ENSPFOT00000016057	 protein_coding	268190	ENSPFOG00000015983 	KI519618.1:4990303-5000412]	]	-1	 pituitary tumor-transforming 1 interacting protein a 	ZFIN;Acc:ZDB-GENE-030131-505
c35949_g1_i2	gnl|BL_ORD_ID|105315	ENSGACP00000016970	pep:known_by_projection	group:BROADS1:groupXI:12511794:12515614:1	ENSGACG00000012844	ENSGACT00000017004	 protein_coding	105315	ENSGACG00000012844 	groupXI:12511794-12515614]	]	1	 HIRA interacting protein 3 	ZFIN;Acc:ZDB-GENE-030131-5753
c35951_g2_i3	gnl|BL_ORD_ID|218195	ENSORLP00000013657	pep:known_by_projection	chromosome:MEDAKA1:6:16453100:16460990:-1	ENSORLG00000010888	ENSORLT00000013658	 protein_coding	218195	ENSORLG00000010888 	6:16453100-16460990]	]	-1	 transmembrane protein 263 	HGNC Symbol;Acc:HGNC:28281
c35951_g2_i4	gnl|BL_ORD_ID|218195	ENSORLP00000013657	pep:known_by_projection	chromosome:MEDAKA1:6:16453100:16460990:-1	ENSORLG00000010888	ENSORLT00000013658	 protein_coding	218195	ENSORLG00000010888 	6:16453100-16460990]	]	-1	 transmembrane protein 263 	HGNC Symbol;Acc:HGNC:28281
c35951_g2_i5	gnl|BL_ORD_ID|218195	ENSORLP00000013657	pep:known_by_projection	chromosome:MEDAKA1:6:16453100:16460990:-1	ENSORLG00000010888	ENSORLT00000013658	 protein_coding	218195	ENSORLG00000010888 	6:16453100-16460990]	]	-1	 transmembrane protein 263 	HGNC Symbol;Acc:HGNC:28281
c35954_g3_i1	gnl|BL_ORD_ID|207616	ENSORLP00000002431	pep:known_by_projection	chromosome:MEDAKA1:2:19715455:19722549:1	ENSORLG00000001954	ENSORLT00000002432	 protein_coding	207616	ENSORLG00000001954 	2:19715455-19722549]	]	1	 LY6/PLAUR domain containing 1 	HGNC Symbol;Acc:HGNC:28431
c35955_g1_i1	gnl|BL_ORD_ID|186333	ENSONIP00000007718	pep:known_by_projection	scaffold:Orenil1.0:GL831150.1:5233579:5243223:-1	ENSONIG00000006126	ENSONIT00000007723	 protein_coding	186333	ENSONIG00000006126 	GL831150.1:5233579-5243223]	]	-1	" coatomer protein complex, subunit beta 1 "	ZFIN;Acc:ZDB-GENE-030219-38
c35960_g2_i1	gnl|BL_ORD_ID|350090	ENSXMAP00000006731	pep:known_by_projection	scaffold:Xipmac4.4.2:JH556946.1:214990:217909:1	ENSXMAG00000006714	ENSXMAT00000006739	 protein_coding	350090	ENSXMAG00000006714 	JH556946.1:214990-217909]	]	1	 ribosomal L24 domain containing 1 	ZFIN;Acc:ZDB-GENE-040426-1925
c35960_g2_i2	gnl|BL_ORD_ID|350090	ENSXMAP00000006731	pep:known_by_projection	scaffold:Xipmac4.4.2:JH556946.1:214990:217909:1	ENSXMAG00000006714	ENSXMAT00000006739	 protein_coding	350090	ENSXMAG00000006714 	JH556946.1:214990-217909]	]	1	 ribosomal L24 domain containing 1 	ZFIN;Acc:ZDB-GENE-040426-1925
c35962_g1_i1	gnl|BL_ORD_ID|204582	ENSONIP00000025967	pep:known_by_projection	scaffold:Orenil1.0:GL831148.1:2215005:2216567:-1	ENSONIG00000020662	ENSONIT00000025988	 protein_coding	204582	ENSONIG00000020662 	GL831148.1:2215005-2216567]	]	-1	" solute carrier family 18 (vesicular acetylcholine transporter), member 3 "	HGNC Symbol;Acc:HGNC:10936
c35966_g3_i1	gnl|BL_ORD_ID|358395	ENSXMAP00000015021	pep:known_by_projection	scaffold:Xipmac4.4.2:JH556695.1:716605:718644:1	ENSXMAG00000015006	ENSXMAT00000015041	 protein_coding	358395	ENSXMAG00000015006 	JH556695.1:716605-718644]	]	1	" guanine nucleotide binding protein (G protein), gamma 2 "	ZFIN;Acc:ZDB-GENE-050417-59
c35966_g3_i2	gnl|BL_ORD_ID|358395	ENSXMAP00000015021	pep:known_by_projection	scaffold:Xipmac4.4.2:JH556695.1:716605:718644:1	ENSXMAG00000015006	ENSXMAT00000015041	 protein_coding	358395	ENSXMAG00000015006 	JH556695.1:716605-718644]	]	1	" guanine nucleotide binding protein (G protein), gamma 2 "	ZFIN;Acc:ZDB-GENE-050417-59
c35969_g1_i2	gnl|BL_ORD_ID|191038	ENSONIP00000012423	pep:known_by_projection	scaffold:Orenil1.0:GL831134.1:6314146:6321866:1	ENSONIG00000009886	ENSONIT00000012432	 protein_coding	191038	ENSONIG00000009886 	GL831134.1:6314146-6321866]	]	1	" RAB6B, member RAS oncogene family b "	ZFIN;Acc:ZDB-GENE-050320-28
c35973_g2_i1	gnl|BL_ORD_ID|245122	ENSPFOP00000001965	pep:known_by_projection	scaffold:PoeFor_5.1.2:KI519631.1:497616:500452:-1	ENSPFOG00000002104	ENSPFOT00000001969	 protein_coding	245122	ENSPFOG00000002104 	KI519631.1:497616-500452]	]	-1	 translocase of outer mitochondrial membrane 7 homolog (yeast) 	ZFIN;Acc:ZDB-GENE-060825-115
c35977_g1_i1	gnl|BL_ORD_ID|181716	ENSONIP00000003101	pep:known_by_projection	scaffold:Orenil1.0:GL831169.1:1713409:1720425:-1	ENSONIG00000002479	ENSONIT00000003102	 protein_coding	181716	ENSONIG00000002479 	GL831169.1:1713409-1720425]	]	-1	 Bruton agammaglobulinemia tyrosine kinase 	ZFIN;Acc:ZDB-GENE-070531-1
c35983_g1_i4	gnl|BL_ORD_ID|204534	ENSONIP00000025919	pep:known_by_projection	scaffold:Orenil1.0:GL831173.1:548633:549442:1	ENSONIG00000020614	ENSONIT00000025940	 protein_coding	204534	ENSONIG00000020614 	GL831173.1:548633-549442]	]	1	 brain-derived neurotrophic factor 	ZFIN;Acc:ZDB-GENE-000412-1
c35989_g1_i1	gnl|BL_ORD_ID|187182	ENSONIP00000008567	pep:known_by_projection	scaffold:Orenil1.0:GL831237.1:1507767:1510492:1	ENSONIG00000006788	ENSONIT00000008572	 protein_coding	187182	ENSONIG00000006788 	GL831237.1:1507767-1510492]	]	1	" zic family member 2 (odd-paired homolog, Drosophila), a "	ZFIN;Acc:ZDB-GENE-000710-4
c35989_g3_i2	gnl|BL_ORD_ID|218463	ENSORLP00000013943	pep:known_by_projection	chromosome:MEDAKA1:21:9245812:9248089:-1	ENSORLG00000011117	ENSORLT00000013944	 protein_coding	218463	ENSORLG00000011117 	21:9245812-9248089]	]	-1	" zic family member 2 (odd-paired homolog, Drosophila), a "	ZFIN;Acc:ZDB-GENE-000710-4
c35989_g3_i3	gnl|BL_ORD_ID|244306	ENSPFOP00000012173	pep:known_by_projection	scaffold:PoeFor_5.1.2:KI519629.1:1072693:1077516:1	ENSPFOG00000012173	ENSPFOT00000012190	 protein_coding	244306	ENSPFOG00000012173 	KI519629.1:1072693-1077516]	]	1	" zic family member 2 (odd-paired homolog, Drosophila), a "	ZFIN;Acc:ZDB-GENE-000710-4
c35989_g3_i4	gnl|BL_ORD_ID|218463	ENSORLP00000013943	pep:known_by_projection	chromosome:MEDAKA1:21:9245812:9248089:-1	ENSORLG00000011117	ENSORLT00000013944	 protein_coding	218463	ENSORLG00000011117 	21:9245812-9248089]	]	-1	" zic family member 2 (odd-paired homolog, Drosophila), a "	ZFIN;Acc:ZDB-GENE-000710-4
c35989_g3_i5	gnl|BL_ORD_ID|218463	ENSORLP00000013943	pep:known_by_projection	chromosome:MEDAKA1:21:9245812:9248089:-1	ENSORLG00000011117	ENSORLT00000013944	 protein_coding	218463	ENSORLG00000011117 	21:9245812-9248089]	]	-1	" zic family member 2 (odd-paired homolog, Drosophila), a "	ZFIN;Acc:ZDB-GENE-000710-4
c35990_g2_i1	gnl|BL_ORD_ID|181284	ENSONIP00000002669	pep:known_by_projection	scaffold:Orenil1.0:GL831257.1:991029:995568:-1	ENSONIG00000002141	ENSONIT00000002670	 protein_coding	181284	ENSONIG00000002141 	GL831257.1:991029-995568]	]	-1	 deoxyhypusine synthase 	ZFIN;Acc:ZDB-GENE-040426-2001
c35998_g1_i1	gnl|BL_ORD_ID|204732	ENSONIP00000026117	pep:novel	scaffold:Orenil1.0:GL831328.1:1104763:1105533:1	ENSONIG00000020813	ENSONIT00000026139	 protein_coding	204732	ENSONIG00000020813 	GL831328.1:1104763-1105533]	]	1	 Gap junction protein {ECO:0000256|RuleBase:RU000630}  	UniProtKB/TrEMBL;Acc:I3KYC0
c35999_g1_i1	gnl|BL_ORD_ID|260441	ENSPFOP00000012950	pep:known_by_projection	scaffold:PoeFor_5.1.2:KI519655.1:1833829:1841493:-1	ENSPFOG00000012919	ENSPFOT00000012968	 protein_coding	260441	ENSPFOG00000012919 	KI519655.1:1833829-1841493]	]	-1	" succinate dehydrogenase complex, subunit C, integral membrane protein "	ZFIN;Acc:ZDB-GENE-040801-26
c35999_g1_i2	gnl|BL_ORD_ID|260441	ENSPFOP00000012950	pep:known_by_projection	scaffold:PoeFor_5.1.2:KI519655.1:1833829:1841493:-1	ENSPFOG00000012919	ENSPFOT00000012968	 protein_coding	260441	ENSPFOG00000012919 	KI519655.1:1833829-1841493]	]	-1	" succinate dehydrogenase complex, subunit C, integral membrane protein "	ZFIN;Acc:ZDB-GENE-040801-26
c36006_g1_i3	gnl|BL_ORD_ID|110512	ENSGACP00000021993	pep:known_by_projection	group:BROADS1:groupIII:11183493:11195343:1	ENSGACG00000016654	ENSGACT00000022034	 protein_coding	110512	ENSGACG00000016654 	groupIII:11183493-11195343]	]	1	 twisted gastrulation homolog 1b (Drosophila) 	ZFIN;Acc:ZDB-GENE-020812-3
c36010_g3_i1	gnl|BL_ORD_ID|104226	ENSGACP00000015852	pep:known_by_projection	group:BROADS1:groupXX:13029023:13030836:-1	ENSGACG00000011983	ENSGACT00000015883	 protein_coding	104226	ENSGACG00000011983 	groupXX:13029023-13030836]	]	-1	 transmembrane protein 107 like 	ZFIN;Acc:ZDB-GENE-090313-269
c36018_g1_i1	gnl|BL_ORD_ID|270504	ENSPFOP00000023919	pep:novel	scaffold:PoeFor_5.1.2:KI519613.1:4971087:4976019:-1	ENSPFOG00000023131	ENSPFOT00000022176	 protein_coding	270504	ENSPFOG00000023131 	KI519613.1:4971087-4976019]	]	-1	 ]	
c36029_g1_i1	gnl|BL_ORD_ID|96882	ENSGACP00000008263	pep:known_by_projection	group:BROADS1:groupVIII:6569593:6572048:1	ENSGACG00000006238	ENSGACT00000008282	 protein_coding	96882	ENSGACG00000006238 	groupVIII:6569593-6572048]	]	1	 nuclear cap binding protein subunit 2 	ZFIN;Acc:ZDB-GENE-020419-31
c36037_g1_i2	gnl|BL_ORD_ID|219898	ENSORLP00000015391	pep:known_by_projection	chromosome:MEDAKA1:12:23298439:23310225:-1	ENSORLG00000012297	ENSORLT00000015392	 protein_coding	219898	ENSORLG00000012297 	12:23298439-23310225]	]	-1	" protein phosphatase 2, regulatory subunit B, alpha b "	ZFIN;Acc:ZDB-GENE-030131-5474
c36037_g3_i1	gnl|BL_ORD_ID|289070	ENSTRUP00000016677	pep:known_by_projection	scaffold:FUGU4:scaffold_370:186621:193408:1	ENSTRUG00000006787	ENSTRUT00000016749	 protein_coding	289070	ENSTRUG00000006787 	scaffold_370:186621-194214]	]	1	" protein phosphatase 2, regulatory subunit B, alpha b "	ZFIN;Acc:ZDB-GENE-030131-5474
c36038_g1_i1	gnl|BL_ORD_ID|103890	ENSGACP00000015507	pep:known_by_projection	group:BROADS1:groupI:13867972:13874416:1	ENSGACG00000011717	ENSGACT00000015538	 protein_coding	103890	ENSGACG00000011717 	groupI:13867972-13874416]	]	1	 SR-related CTD-associated factor 4b 	ZFIN;Acc:ZDB-GENE-050506-42
c36040_g3_i1	gnl|BL_ORD_ID|108103	ENSGACP00000019709	pep:known_by_projection	group:BROADS1:groupIII:6290864:6294828:1	ENSGACG00000014929	ENSGACT00000019747	 protein_coding	108103	ENSGACG00000014929 	groupIII:6290861-6294828]	]	1	 inositol monophosphatase domain containing 1 	ZFIN;Acc:ZDB-GENE-051127-23
c36041_g1_i2	gnl|BL_ORD_ID|246987	ENSPFOP00000014190	pep:known_by_projection	scaffold:PoeFor_5.1.2:KI519778.1:150666:158944:-1	ENSPFOG00000014129	ENSPFOT00000014210	 protein_coding	246987	ENSPFOG00000014129 	KI519778.1:150666-158944]	]	-1	" sphingomyelin phosphodiesterase, acid-like 3A "	ZFIN;Acc:ZDB-GENE-050327-61
c36045_g1_i1	gnl|BL_ORD_ID|204622	ENSONIP00000026007	pep:known_by_projection	scaffold:Orenil1.0:GL831280.1:1870859:1871392:-1	ENSONIG00000020702	ENSONIT00000026028	 protein_coding	204622	ENSONIG00000020702 	GL831280.1:1870859-1871392]	]	-1	 immediate early response 2 	HGNC Symbol;Acc:HGNC:28871
c36048_g1_i1	gnl|BL_ORD_ID|183218	ENSONIP00000004603	pep:known_by_projection	scaffold:Orenil1.0:GL831263.1:1652722:1654897:1	ENSONIG00000003658	ENSONIT00000004606	 protein_coding	183218	ENSONIG00000003658 	GL831263.1:1652722-1654897]	]	1	 radical S-adenosyl methionine domain containing 2 	ZFIN;Acc:ZDB-GENE-050913-129
c36048_g1_i2	gnl|BL_ORD_ID|183218	ENSONIP00000004603	pep:known_by_projection	scaffold:Orenil1.0:GL831263.1:1652722:1654897:1	ENSONIG00000003658	ENSONIT00000004606	 protein_coding	183218	ENSONIG00000003658 	GL831263.1:1652722-1654897]	]	1	 radical S-adenosyl methionine domain containing 2 	ZFIN;Acc:ZDB-GENE-050913-129
c36053_g1_i1	gnl|BL_ORD_ID|112382	ENSGACP00000023747	pep:known_by_projection	group:BROADS1:groupIII:16708425:16711764:-1	ENSGACG00000017975	ENSGACT00000023794	 protein_coding	112382	ENSGACG00000017975 	groupIII:16708425-16711764]	]	-1	 cyclin-dependent protein kinase 5 	ZFIN;Acc:ZDB-GENE-010131-2
c36053_g1_i2	gnl|BL_ORD_ID|112382	ENSGACP00000023747	pep:known_by_projection	group:BROADS1:groupIII:16708425:16711764:-1	ENSGACG00000017975	ENSGACT00000023794	 protein_coding	112382	ENSGACG00000017975 	groupIII:16708425-16711764]	]	-1	 cyclin-dependent protein kinase 5 	ZFIN;Acc:ZDB-GENE-010131-2
c36054_g1_i1	gnl|BL_ORD_ID|193121	ENSONIP00000014506	pep:known_by_projection	scaffold:Orenil1.0:GL831284.1:590508:598937:1	ENSONIG00000011522	ENSONIT00000014517	 protein_coding	193121	ENSONIG00000011522 	GL831284.1:590508-598937]	]	1	 immunoglobulin (CD79A) binding protein 1 	ZFIN;Acc:ZDB-GENE-040426-2928
c36056_g1_i1	gnl|BL_ORD_ID|190166	ENSONIP00000011551	pep:known_by_projection	scaffold:Orenil1.0:GL831442.1:124465:126816:-1	ENSONIG00000009187	ENSONIT00000011560	 protein_coding	190166	ENSONIG00000009187 	GL831442.1:123545-126816]	]	-1	 motile sperm domain containing 3 	HGNC Symbol;Acc:HGNC:25078
c36057_g1_i2	gnl|BL_ORD_ID|187207	ENSONIP00000008592	pep:known_by_projection	scaffold:Orenil1.0:GL831330.1:179133:193737:1	ENSONIG00000006808	ENSONIT00000008597	 protein_coding	187207	ENSONIG00000006808 	GL831330.1:179133-193737]	]	1	" zinc finger, NFX1-type containing 1 "	HGNC Symbol;Acc:HGNC:29271
c36062_g1_i2	gnl|BL_ORD_ID|288525	ENSTRUP00000016132	pep:known_by_projection	scaffold:FUGU4:scaffold_178:183727:191653:1	ENSTRUG00000006571	ENSTRUT00000016204	 protein_coding	288525	ENSTRUG00000006571 	scaffold_178:183727-191653]	]	1	 leucine rich repeat containing 38 	HGNC Symbol;Acc:HGNC:27005
c36064_g1_i2	gnl|BL_ORD_ID|353180	ENSXMAP00000009841	pep:known_by_projection	scaffold:Xipmac4.4.2:JH556686.1:2147401:2159117:1	ENSXMAG00000009801	ENSXMAT00000009855	 protein_coding	353180	ENSXMAG00000009801 	JH556686.1:2147401-2159117]	]	1	 ATG9 autophagy related 9 homolog A (S. cerevisiae) 	ZFIN;Acc:ZDB-GENE-070209-65
c36068_g1_i1	gnl|BL_ORD_ID|92448	ENSGACP00000003629	pep:known_by_projection	group:BROADS1:groupV:1846437:1849992:-1	ENSGACG00000002776	ENSGACT00000003641	 protein_coding	92448	ENSGACG00000002776 	groupV:1846437-1849992]	]	-1	 cytochrome c oxidase subunit VIIa polypeptide 3 	ZFIN;Acc:ZDB-GENE-030131-7691
c36069_g1_i1	gnl|BL_ORD_ID|182611	ENSONIP00000003996	pep:known_by_projection	scaffold:Orenil1.0:GL831173.1:2116292:2122585:-1	ENSONIG00000003186	ENSONIT00000003997	 protein_coding	182611	ENSONIG00000003186 	GL831173.1:2114936-2125066]	]	-1	 transmembrane and coiled-coil domains 3 	ZFIN;Acc:ZDB-GENE-071030-1
c36070_g1_i2	gnl|BL_ORD_ID|182667	ENSONIP00000004052	pep:known_by_projection	scaffold:Orenil1.0:GL831180.1:2419313:2428652:1	ENSONIG00000003227	ENSONIT00000004053	 protein_coding	182667	ENSONIG00000003227 	GL831180.1:2419313-2428652]	]	1	" cleavage stimulation factor, 3' pre-RNA, subunit 1 "	ZFIN;Acc:ZDB-GENE-030131-2958
c36071_g2_i1	gnl|BL_ORD_ID|214551	ENSORLP00000009775	pep:known_by_projection	chromosome:MEDAKA1:18:18857203:18860398:1	ENSORLG00000007802	ENSORLT00000009776	 protein_coding	214551	ENSORLG00000007802 	18:18857203-18860398]	]	1	 testis expressed 261 	ZFIN;Acc:ZDB-GENE-050522-400
c36075_g1_i1	gnl|BL_ORD_ID|188372	ENSONIP00000009757	pep:known_by_projection	scaffold:Orenil1.0:GL831159.1:4688765:4695429:1	ENSONIG00000007742	ENSONIT00000009763	 protein_coding	188372	ENSONIG00000007742 	GL831159.1:4688765-4695429]	]	1	 Uncharacterized protein {ECO:0000313|Ensembl:ENSONIP00000009757}  	UniProtKB/TrEMBL;Acc:I3JLL3
c36078_g2_i1	gnl|BL_ORD_ID|92620	ENSGACP00000003814	pep:known_by_projection	group:BROADS1:groupXVI:7222380:7225324:1	ENSGACG00000002912	ENSGACT00000003827	 protein_coding	92620	ENSGACG00000002912 	groupXVI:7222380-7225324]	]	1	 thioredoxin domain containing 9 	ZFIN;Acc:ZDB-GENE-030131-8569
c36078_g2_i2	gnl|BL_ORD_ID|92620	ENSGACP00000003814	pep:known_by_projection	group:BROADS1:groupXVI:7222380:7225324:1	ENSGACG00000002912	ENSGACT00000003827	 protein_coding	92620	ENSGACG00000002912 	groupXVI:7222380-7225324]	]	1	 thioredoxin domain containing 9 	ZFIN;Acc:ZDB-GENE-030131-8569
c36086_g1_i1	gnl|BL_ORD_ID|196689	ENSONIP00000018074	pep:known_by_projection	scaffold:Orenil1.0:GL831230.1:1058215:1062709:1	ENSONIG00000014374	ENSONIT00000018089	 protein_coding	196689	ENSONIG00000014374 	GL831230.1:1058215-1062709]	]	1	" polymerase (DNA directed), beta "	ZFIN;Acc:ZDB-GENE-040830-1
c36086_g1_i3	gnl|BL_ORD_ID|196689	ENSONIP00000018074	pep:known_by_projection	scaffold:Orenil1.0:GL831230.1:1058215:1062709:1	ENSONIG00000014374	ENSONIT00000018089	 protein_coding	196689	ENSONIG00000014374 	GL831230.1:1058215-1062709]	]	1	" polymerase (DNA directed), beta "	ZFIN;Acc:ZDB-GENE-040830-1
c36086_g1_i4	gnl|BL_ORD_ID|196689	ENSONIP00000018074	pep:known_by_projection	scaffold:Orenil1.0:GL831230.1:1058215:1062709:1	ENSONIG00000014374	ENSONIT00000018089	 protein_coding	196689	ENSONIG00000014374 	GL831230.1:1058215-1062709]	]	1	" polymerase (DNA directed), beta "	ZFIN;Acc:ZDB-GENE-040830-1
c36086_g1_i6	gnl|BL_ORD_ID|196689	ENSONIP00000018074	pep:known_by_projection	scaffold:Orenil1.0:GL831230.1:1058215:1062709:1	ENSONIG00000014374	ENSONIT00000018089	 protein_coding	196689	ENSONIG00000014374 	GL831230.1:1058215-1062709]	]	1	" polymerase (DNA directed), beta "	ZFIN;Acc:ZDB-GENE-040830-1
c36088_g1_i1	gnl|BL_ORD_ID|190062	ENSONIP00000011447	pep:known_by_projection	scaffold:Orenil1.0:GL831205.1:357999:367067:1	ENSONIG00000009102	ENSONIT00000011456	 protein_coding	190062	ENSONIG00000009102 	GL831205.1:357999-367067]	]	1	 seryl-tRNA synthetase 	ZFIN;Acc:ZDB-GENE-040831-1
c36088_g1_i2	gnl|BL_ORD_ID|190062	ENSONIP00000011447	pep:known_by_projection	scaffold:Orenil1.0:GL831205.1:357999:367067:1	ENSONIG00000009102	ENSONIT00000011456	 protein_coding	190062	ENSONIG00000009102 	GL831205.1:357999-367067]	]	1	 seryl-tRNA synthetase 	ZFIN;Acc:ZDB-GENE-040831-1
c36094_g1_i1	gnl|BL_ORD_ID|195268	ENSONIP00000016653	pep:known_by_projection	scaffold:Orenil1.0:GL831215.1:88230:97733:1	ENSONIG00000013244	ENSONIT00000016668	 protein_coding	195268	ENSONIG00000013244 	GL831215.1:88230-97733]	]	1	 t-complex polypeptide 1 	ZFIN;Acc:ZDB-GENE-990714-24
c36095_g1_i1	gnl|BL_ORD_ID|89062	ENSGACP00000000114	pep:known_by_projection	scaffold:BROADS1:scaffold_58:590630:595294:1	ENSGACG00000000093	ENSGACT00000000114	 protein_coding	89062	ENSGACG00000000093 	scaffold_58:590630-595294]	]	1	 tachykinin 1 	ZFIN;Acc:ZDB-GENE-060503-904
c36097_g1_i4	gnl|BL_ORD_ID|96623	ENSGACP00000007988	pep:known_by_projection	group:BROADS1:groupVIII:6002241:6009459:1	ENSGACG00000006030	ENSGACT00000008007	 protein_coding	96623	ENSGACG00000006030 	groupVIII:6002241-6009459]	]	1	 tetratricopeptide repeat domain 14 	ZFIN;Acc:ZDB-GENE-050327-26
c36097_g1_i5	gnl|BL_ORD_ID|96623	ENSGACP00000007988	pep:known_by_projection	group:BROADS1:groupVIII:6002241:6009459:1	ENSGACG00000006030	ENSGACT00000008007	 protein_coding	96623	ENSGACG00000006030 	groupVIII:6002241-6009459]	]	1	 tetratricopeptide repeat domain 14 	ZFIN;Acc:ZDB-GENE-050327-26
c36105_g1_i2	gnl|BL_ORD_ID|188129	ENSONIP00000009514	pep:known_by_projection	scaffold:Orenil1.0:GL831221.1:224773:228339:1	ENSONIG00000007544	ENSONIT00000009520	 protein_coding	188129	ENSONIG00000007544 	GL831221.1:224773-228339]	]	1	 dynactin 6 	HGNC Symbol;Acc:HGNC:16964
c36105_g1_i3	gnl|BL_ORD_ID|188129	ENSONIP00000009514	pep:known_by_projection	scaffold:Orenil1.0:GL831221.1:224773:228339:1	ENSONIG00000007544	ENSONIT00000009520	 protein_coding	188129	ENSONIG00000007544 	GL831221.1:224773-228339]	]	1	 dynactin 6 	HGNC Symbol;Acc:HGNC:16964
c36107_g1_i4	gnl|BL_ORD_ID|262534	ENSPFOP00000010028	pep:known_by_projection	scaffold:PoeFor_5.1.2:KI519793.1:1142023:1153139:1	ENSPFOG00000009971	ENSPFOT00000010043	 protein_coding	262534	ENSPFOG00000009971 	KI519793.1:1142023-1153139]	]	1	" ankyrin repeat domain 13 family, member D "	HGNC Symbol;Acc:HGNC:27880
c36109_g1_i1	gnl|BL_ORD_ID|352114	ENSXMAP00000008756	pep:known_by_projection	scaffold:Xipmac4.4.2:JH556744.1:507538:508170:1	ENSXMAG00000008739	ENSXMAT00000008770	 protein_coding	352114	ENSXMAG00000008739 	JH556744.1:507538-508170]	]	1	" guanine nucleotide binding protein (G protein), gamma 13b "	ZFIN;Acc:ZDB-GENE-040718-97
c36112_g1_i3	gnl|BL_ORD_ID|185145	ENSONIP00000006530	pep:known_by_projection	scaffold:Orenil1.0:GL831217.1:837822:841034:-1	ENSONIG00000005198	ENSONIT00000006535	 protein_coding	185145	ENSONIG00000005198 	GL831217.1:837822-841034]	]	-1	 presequence translocase-associated motor 16 homolog (S. cerevisiae) 	ZFIN;Acc:ZDB-GENE-040426-1776
c36114_g1_i3	gnl|BL_ORD_ID|185720	ENSONIP00000007105	pep:known_by_projection	scaffold:Orenil1.0:GL831218.1:1073198:1214649:-1	ENSONIG00000005644	ENSONIT00000007110	 protein_coding	185720	ENSONIG00000005644 	GL831218.1:1073198-1214649]	]	-1	 cell adhesion molecule 2b 	ZFIN;Acc:ZDB-GENE-080506-3
c36116_g1_i1	gnl|BL_ORD_ID|184198	ENSONIP00000005583	pep:known_by_projection	scaffold:Orenil1.0:GL831170.1:3862660:3878364:-1	ENSONIG00000004436	ENSONIT00000005587	 protein_coding	184198	ENSONIG00000004436 	GL831170.1:3862660-3878364]	]	-1	 neurexophilin 2a 	ZFIN;Acc:ZDB-GENE-060503-124
c36117_g1_i1	gnl|BL_ORD_ID|191875	ENSONIP00000013260	pep:known_by_projection	scaffold:Orenil1.0:GL831281.1:217469:219531:1	ENSONIG00000010547	ENSONIT00000013270	 protein_coding	191875	ENSONIG00000010547 	GL831281.1:217469-219531]	]	1	 X-box binding protein 1 	ZFIN;Acc:ZDB-GENE-011210-2
c36117_g1_i2	gnl|BL_ORD_ID|324641	ENSTNIP00000018695	pep:known_by_projection	chromosome:TETRAODON8:12:4272628:4275192:1	ENSTNIG00000015621	ENSTNIT00000018922	 protein_coding	324641	ENSTNIG00000015621 	12:4272628-4275192]	]	1	 X-box binding protein 1 	ZFIN;Acc:ZDB-GENE-011210-2
c36117_g1_i3	gnl|BL_ORD_ID|191875	ENSONIP00000013260	pep:known_by_projection	scaffold:Orenil1.0:GL831281.1:217469:219531:1	ENSONIG00000010547	ENSONIT00000013270	 protein_coding	191875	ENSONIG00000010547 	GL831281.1:217469-219531]	]	1	 X-box binding protein 1 	ZFIN;Acc:ZDB-GENE-011210-2
c36123_g1_i1	gnl|BL_ORD_ID|259702	ENSPFOP00000009711	pep:known_by_projection	scaffold:PoeFor_5.1.2:KI519645.1:1889154:2064501:1	ENSPFOG00000009761	ENSPFOT00000009724	 protein_coding	259702	ENSPFOG00000009761 	KI519645.1:1889154-2064501]	]	1	 MACRO domain containing 1 	ZFIN;Acc:ZDB-GENE-040912-100
c36127_g1_i2	gnl|BL_ORD_ID|12661	ENSAMXP00000012649	pep:known_by_projection	scaffold:AstMex102:KB882144.1:195872:234480:-1	ENSAMXG00000012307	ENSAMXT00000012649	 protein_coding	12661	ENSAMXG00000012307 	KB882144.1:195872-234480]	]	-1	 karyopherin (importin) alpha 3 	ZFIN;Acc:ZDB-GENE-030616-541
c36127_g2_i1	gnl|BL_ORD_ID|92519	ENSGACP00000003739	pep:known_by_projection	group:BROADS1:groupXVI:6995537:7005752:1	ENSGACG00000002834	ENSGACT00000003751	 protein_coding	92519	ENSGACG00000002834 	groupXVI:6995537-7005752]	]	1	 karyopherin (importin) alpha 3 	ZFIN;Acc:ZDB-GENE-030616-541
c36128_g1_i3	gnl|BL_ORD_ID|201452	ENSONIP00000022837	pep:known_by_projection	scaffold:Orenil1.0:GL831345.1:638541:644697:1	ENSONIG00000018128	ENSONIT00000022857	 protein_coding	201452	ENSONIG00000018128 	GL831345.1:638541-644697]	]	1	 tubulin folding cofactor E 	ZFIN;Acc:ZDB-GENE-051030-120
c36129_g1_i1	gnl|BL_ORD_ID|100469	ENSGACP00000011994	pep:known_by_projection	group:BROADS1:groupXI:6291989:6310775:-1	ENSGACG00000009070	ENSGACT00000012018	 protein_coding	100469	ENSGACG00000009070 	groupXI:6291989-6310775]	]	-1	 Rho family GTPase 2 	ZFIN;Acc:ZDB-GENE-030616-177
c36129_g2_i1	gnl|BL_ORD_ID|179796	ENSONIP00000001181	pep:known_by_projection	scaffold:Orenil1.0:GL831149.1:1702453:1733615:1	ENSONIG00000000935	ENSONIT00000001180	 protein_coding	179796	ENSONIG00000000935 	GL831149.1:1702453-1733615]	]	1	 Rho family GTPase 2 	ZFIN;Acc:ZDB-GENE-030616-177
c36132_g1_i1	gnl|BL_ORD_ID|204733	ENSONIP00000026118	pep:known_by_projection	scaffold:Orenil1.0:GL831140.1:109216:110844:-1	ENSONIG00000020814	ENSONIT00000026140	 protein_coding	204733	ENSONIG00000020814 	GL831140.1:109216-110844]	]	-1	" aldehyde dehydrogenase 7 family, member A1 "	ZFIN;Acc:ZDB-GENE-030131-6129
c36134_g1_i1	gnl|BL_ORD_ID|205180	ENSONIP00000026565	pep:novel	scaffold:Orenil1.0:GL831145.1:1704321:1706810:1	ENSONIG00000021263	ENSONIT00000026589	 protein_coding	205180	ENSONIG00000021263 	GL831145.1:1704321-1706810]	]	1	 Uncharacterized protein {ECO:0000313|Ensembl:ENSONIP00000026565}  	UniProtKB/TrEMBL;Acc:I3KZL8
c36136_g1_i2	gnl|BL_ORD_ID|81623	ENSGMOP00000014753	pep:known_by_projection	genescaffold:gadMor1:GeneScaffold_3150:1145133:1147412:1	ENSGMOG00000013806	ENSGMOT00000015133	 protein_coding	81623	ENSGMOG00000013806 	GeneScaffold_3150:1145133-1147412]	]	1	 polymerase (RNA) II (DNA directed) polypeptide I 	ZFIN;Acc:ZDB-GENE-041010-106
c36138_g2_i1	gnl|BL_ORD_ID|200271	ENSONIP00000021656	pep:known_by_projection	scaffold:Orenil1.0:GL831287.1:1716417:1729042:1	ENSONIG00000017171	ENSONIT00000021675	 protein_coding	200271	ENSONIG00000017171 	GL831287.1:1713593-1729042]	]	1	 lipin 1 	ZFIN;Acc:ZDB-GENE-080722-2
c36138_g2_i2	gnl|BL_ORD_ID|200271	ENSONIP00000021656	pep:known_by_projection	scaffold:Orenil1.0:GL831287.1:1716417:1729042:1	ENSONIG00000017171	ENSONIT00000021675	 protein_coding	200271	ENSONIG00000017171 	GL831287.1:1713593-1729042]	]	1	 lipin 1 	ZFIN;Acc:ZDB-GENE-080722-2
c36141_g1_i2	gnl|BL_ORD_ID|286881	ENSTRUP00000014488	pep:known_by_projection	scaffold:FUGU4:scaffold_9:442707:448889:-1	ENSTRUG00000005958	ENSTRUT00000014556	 protein_coding	286881	ENSTRUG00000005958 	scaffold_9:442707-448889]	]	-1	 NMD3 homolog (S. cerevisiae) 	ZFIN;Acc:ZDB-GENE-050320-149
c36142_g1_i2	gnl|BL_ORD_ID|185485	ENSONIP00000006870	pep:known_by_projection	scaffold:Orenil1.0:GL831165.1:4837580:4845061:1	ENSONIG00000005467	ENSONIT00000006875	 protein_coding	185485	ENSONIG00000005467 	GL831165.1:4837580-4845061]	]	1	 fibroblast growth factor (acidic) intracellular binding protein a 	ZFIN;Acc:ZDB-GENE-040426-1363
c36142_g1_i3	gnl|BL_ORD_ID|185485	ENSONIP00000006870	pep:known_by_projection	scaffold:Orenil1.0:GL831165.1:4837580:4845061:1	ENSONIG00000005467	ENSONIT00000006875	 protein_coding	185485	ENSONIG00000005467 	GL831165.1:4837580-4845061]	]	1	 fibroblast growth factor (acidic) intracellular binding protein a 	ZFIN;Acc:ZDB-GENE-040426-1363
c36143_g2_i2	gnl|BL_ORD_ID|93948	ENSGACP00000005183	pep:known_by_projection	group:BROADS1:groupVI:4064626:4068205:1	ENSGACG00000003951	ENSGACT00000005198	 protein_coding	93948	ENSGACG00000003951 	groupVI:4064626-4068205]	]	1	 transmembrane protein 254 	HGNC Symbol;Acc:HGNC:25804
c36145_g1_i1	gnl|BL_ORD_ID|247434	ENSPFOP00000018418	pep:known_by_projection	scaffold:PoeFor_5.1.2:KI519649.1:272250:279226:-1	ENSPFOG00000018316	ENSPFOT00000018440	 protein_coding	247434	ENSPFOG00000018316 	KI519649.1:272250-279226]	]	-1	 fibroblast growth factor 2 	ZFIN;Acc:ZDB-GENE-040318-1
c36149_g1_i1	gnl|BL_ORD_ID|178935	ENSONIP00000000320	pep:known_by_projection	scaffold:Orenil1.0:GL831390.1:8339:10169:1	ENSONIG00000000250	ENSONIT00000000319	 protein_coding	178935	ENSONIG00000000250 	GL831390.1:7917-10169]	]	1	 ring finger protein 182 	HGNC Symbol;Acc:HGNC:28522
c36150_g3_i1	gnl|BL_ORD_ID|188685	ENSONIP00000010070	pep:known_by_projection	scaffold:Orenil1.0:GL831265.1:1837422:1873696:-1	ENSONIG00000007997	ENSONIT00000010079	 protein_coding	188685	ENSONIG00000007997 	GL831265.1:1837422-1886451]	]	-1	" glutamate receptor, ionotropic, N-methyl D-aspartate 2Cb "	ZFIN;Acc:ZDB-GENE-100308-2
c36153_g2_i2	gnl|BL_ORD_ID|312099	ENSTRUP00000039706	pep:known_by_projection	scaffold:FUGU4:scaffold_9:2198883:2200719:1	ENSTRUG00000015528	ENSTRUT00000039847	 protein_coding	312099	ENSTRUG00000015528 	scaffold_9:2198883-2201398]	]	1	 coiled-coil-helix-coiled-coil-helix domain containing 2 	ZFIN;Acc:ZDB-GENE-040426-1737
c36157_g1_i1	gnl|BL_ORD_ID|185887	ENSONIP00000007272	pep:known_by_projection	scaffold:Orenil1.0:GL831138.1:38000:43084:1	ENSONIG00000005772	ENSONIT00000007277	 protein_coding	185887	ENSONIG00000005772 	GL831138.1:38000-43084]	]	1	" family with sequence similarity 162, member A "	ZFIN;Acc:ZDB-GENE-030131-8307
c36159_g1_i2	gnl|BL_ORD_ID|181253	ENSONIP00000002638	pep:known_by_projection	scaffold:Orenil1.0:GL831166.1:1988640:1990699:-1	ENSONIG00000002116	ENSONIT00000002639	 protein_coding	181253	ENSONIG00000002116 	GL831166.1:1988640-1990699]	]	-1	 tumor protein p63 regulated 1-like 	ZFIN;Acc:ZDB-GENE-070531-2
c36160_g1_i1	gnl|BL_ORD_ID|111203	ENSGACP00000022634	pep:known_by_projection	group:BROADS1:groupIV:5716559:5723947:-1	ENSGACG00000017135	ENSGACT00000022677	 protein_coding	111203	ENSGACG00000017135 	groupIV:5716559-5723947]	]	-1	 glycerophosphodiester phosphodiesterase domain containing 2 	HGNC Symbol;Acc:HGNC:25974
c36160_g1_i3	gnl|BL_ORD_ID|111203	ENSGACP00000022634	pep:known_by_projection	group:BROADS1:groupIV:5716559:5723947:-1	ENSGACG00000017135	ENSGACT00000022677	 protein_coding	111203	ENSGACG00000017135 	groupIV:5716559-5723947]	]	-1	 glycerophosphodiester phosphodiesterase domain containing 2 	HGNC Symbol;Acc:HGNC:25974
c36162_g1_i2	gnl|BL_ORD_ID|102284	ENSGACP00000013876	pep:novel	group:BROADS1:groupXVIII:10345113:10347624:1	ENSGACG00000010481	ENSGACT00000013901	 protein_coding	102284	ENSGACG00000010481 	groupXVIII:10344675-10347624]	]	1	 FOS-like antigen 1b 	ZFIN;Acc:ZDB-GENE-091204-259
c36162_g1_i4	gnl|BL_ORD_ID|298658	ENSTRUP00000026265	pep:novel	scaffold:FUGU4:scaffold_72:597000:599034:-1	ENSTRUG00000010431	ENSTRUT00000026372	 protein_coding	298658	ENSTRUG00000010431 	scaffold_72:597000-599034]	]	-1	 Uncharacterized protein  	UniProtKB/TrEMBL;Acc:H2TNK9
c36165_g1_i1	gnl|BL_ORD_ID|313203	ENSTRUP00000040810	pep:known_by_projection	scaffold:FUGU4:scaffold_50:977922:983345:1	ENSTRUG00000015961	ENSTRUT00000040952	 protein_coding	313203	ENSTRUG00000015961 	scaffold_50:977910-983345]	]	1	 leucine-zipper-like transcription regulator 1 	ZFIN;Acc:ZDB-GENE-030131-9564
c36167_g1_i1	gnl|BL_ORD_ID|115220	ENSGACP00000026434	pep:known_by_projection	group:BROADS1:groupIV:31771885:31773928:-1	ENSGACG00000020009	ENSGACT00000026485	 protein_coding	115220	ENSGACG00000020009 	groupIV:31771885-31775335]	]	-1	 ribosomal protein S16 	ZFIN;Acc:ZDB-GENE-050506-107
c36167_g1_i3	gnl|BL_ORD_ID|160231	ENSLOCP00000020101	pep:known_by_projection	chromosome:LepOcu1:LG8:30474297:30479803:1	ENSLOCG00000016289	ENSLOCT00000020134	 protein_coding	160231	ENSLOCG00000016289 	LG8:30474297-30479803]	]	1	 ribosomal protein S16 	ZFIN;Acc:ZDB-GENE-050506-107
c36169_g1_i1	gnl|BL_ORD_ID|185731	ENSONIP00000007116	pep:known_by_projection	scaffold:Orenil1.0:GL831227.1:5964:9880:1	ENSONIG00000005652	ENSONIT00000007121	 protein_coding	185731	ENSONIG00000005652 	GL831227.1:5964-9880]	]	1	" acidic (leucine-rich) nuclear phosphoprotein 32 family, member A "	ZFIN;Acc:ZDB-GENE-030131-7850
c36169_g1_i4	gnl|BL_ORD_ID|185731	ENSONIP00000007116	pep:known_by_projection	scaffold:Orenil1.0:GL831227.1:5964:9880:1	ENSONIG00000005652	ENSONIT00000007121	 protein_coding	185731	ENSONIG00000005652 	GL831227.1:5964-9880]	]	1	" acidic (leucine-rich) nuclear phosphoprotein 32 family, member A "	ZFIN;Acc:ZDB-GENE-030131-7850
c36170_g1_i1	gnl|BL_ORD_ID|99252	ENSGACP00000010716	pep:known_by_projection	group:BROADS1:groupXIII:8178173:8180575:-1	ENSGACG00000008097	ENSGACT00000010738	 protein_coding	99252	ENSGACG00000008097 	groupXIII:8178173-8180575]	]	-1	" proteasome (prosome, macropain) 26S subunit, non-ATPase, 9 "	ZFIN;Acc:ZDB-GENE-030131-431
c36177_g2_i3	gnl|BL_ORD_ID|308951	ENSTRUP00000036558	pep:known_by_projection	scaffold:FUGU4:scaffold_128:788818:793200:1	ENSTRUG00000014295	ENSTRUT00000036689	 protein_coding	308951	ENSTRUG00000014295 	scaffold_128:788818-793200]	]	1	" protein phosphatase 6, catalytic subunit "	ZFIN;Acc:ZDB-GENE-040426-949
c36185_g1_i1	gnl|BL_ORD_ID|191988	ENSONIP00000013373	pep:known_by_projection	scaffold:Orenil1.0:GL831281.1:1172794:1217390:1	ENSONIG00000010637	ENSONIT00000013383	 protein_coding	191988	ENSONIG00000010637 	GL831281.1:1172794-1217390]	]	1	 reticulon 4 receptor 	ZFIN;Acc:ZDB-GENE-040310-1
c36188_g1_i2	gnl|BL_ORD_ID|90988	ENSGACP00000002107	pep:known_by_projection	scaffold:BROADS1:scaffold_350:7694:12173:1	ENSGACG00000001614	ENSGACT00000002112	 protein_coding	90988	ENSGACG00000001614 	scaffold_350:7694-12173]	]	1	 vesicle-associated membrane protein 5 	ZFIN;Acc:ZDB-GENE-030131-4209
c36189_g1_i1	gnl|BL_ORD_ID|180941	ENSONIP00000002326	pep:known_by_projection	scaffold:Orenil1.0:GL831223.1:1250746:1259816:-1	ENSONIG00000001865	ENSONIT00000002327	 protein_coding	180941	ENSONIG00000001865 	GL831223.1:1250746-1259816]	]	-1	 Kv channel interacting protein 1 b 	ZFIN;Acc:ZDB-GENE-041212-57
c36189_g2_i1	gnl|BL_ORD_ID|291355	ENSTRUP00000018962	pep:known_by_projection	scaffold:FUGU4:scaffold_6:314472:323547:-1	ENSTRUG00000007648	ENSTRUT00000019040	 protein_coding	291355	ENSTRUG00000007648 	scaffold_6:314472-323547]	]	-1	 Kv channel interacting protein 1 b 	ZFIN;Acc:ZDB-GENE-041212-57
c36189_g4_i1	gnl|BL_ORD_ID|180941	ENSONIP00000002326	pep:known_by_projection	scaffold:Orenil1.0:GL831223.1:1250746:1259816:-1	ENSONIG00000001865	ENSONIT00000002327	 protein_coding	180941	ENSONIG00000001865 	GL831223.1:1250746-1259816]	]	-1	 Kv channel interacting protein 1 b 	ZFIN;Acc:ZDB-GENE-041212-57
c36191_g1_i2	gnl|BL_ORD_ID|179754	ENSONIP00000001139	pep:known_by_projection	scaffold:Orenil1.0:GL831135.1:4491571:4493857:-1	ENSONIG00000000901	ENSONIT00000001138	 protein_coding	179754	ENSONIG00000000901 	GL831135.1:4491571-4493857]	]	-1	 histidine triad nucleotide binding protein 1 	ZFIN;Acc:ZDB-GENE-040927-8
c36195_g1_i1	gnl|BL_ORD_ID|182790	ENSONIP00000004175	pep:known_by_projection	scaffold:Orenil1.0:GL831133.1:10680120:10686344:1	ENSONIG00000003319	ENSONIT00000004176	 protein_coding	182790	ENSONIG00000003319 	GL831133.1:10680120-10686344]	]	1	 NIN1/RPN12 binding protein 1 homolog (S. cerevisiae) 	ZFIN;Acc:ZDB-GENE-030131-3112
c36195_g1_i2	gnl|BL_ORD_ID|182790	ENSONIP00000004175	pep:known_by_projection	scaffold:Orenil1.0:GL831133.1:10680120:10686344:1	ENSONIG00000003319	ENSONIT00000004176	 protein_coding	182790	ENSONIG00000003319 	GL831133.1:10680120-10686344]	]	1	 NIN1/RPN12 binding protein 1 homolog (S. cerevisiae) 	ZFIN;Acc:ZDB-GENE-030131-3112
c36203_g3_i1	gnl|BL_ORD_ID|193740	ENSONIP00000015125	pep:known_by_projection	scaffold:Orenil1.0:GL831213.1:1199417:1214094:1	ENSONIG00000012016	ENSONIT00000015138	 protein_coding	193740	ENSONIG00000012016 	GL831213.1:1199417-1214094]	]	1	" tubulin tyrosine ligase-like family, member 12 "	ZFIN;Acc:ZDB-GENE-040426-697
c36210_g1_i1	gnl|BL_ORD_ID|201831	ENSONIP00000023216	pep:known_by_projection	scaffold:Orenil1.0:GL831222.1:2536932:2539975:-1	ENSONIG00000018440	ENSONIT00000023236	 protein_coding	201831	ENSONIG00000018440 	GL831222.1:2536932-2539975]	]	-1	 transmembrane protein 256 	ZFIN;Acc:ZDB-GENE-050417-92
c36213_g1_i1	gnl|BL_ORD_ID|161668	ENSLOCP00000021541	pep:novel	chromosome:LepOcu1:LG22:6697191:6698933:1	ENSLOCG00000017436	ENSLOCT00000021578	 protein_coding	161668	ENSLOCG00000017436 	LG22:6697191-6698933]	]	1	 Uncharacterized protein {ECO:0000313|Ensembl:ENSLOCP00000021541}  	UniProtKB/TrEMBL;Acc:W5NLN2
c36215_g2_i2	gnl|BL_ORD_ID|92825	ENSGACP00000004032	pep:known_by_projection	group:BROADS1:groupXX:335696:336698:1	ENSGACG00000003071	ENSGACT00000004046	 protein_coding	92825	ENSGACG00000003071 	groupXX:335696-336698]	]	1	 phosphomevalonate kinase 	ZFIN;Acc:ZDB-GENE-070410-91
c36220_g1_i1	gnl|BL_ORD_ID|222117	ENSORLP00000017583	pep:known_by_projection	chromosome:MEDAKA1:1:34370847:34462366:-1	ENSORLG00000014026	ENSORLT00000017584	 protein_coding	222117	ENSORLG00000014026 	1:34370847-34462366]	]	-1	 tumor suppressor candidate 3 	HGNC Symbol;Acc:HGNC:30242
c36223_g1_i2	gnl|BL_ORD_ID|203876	ENSONIP00000025261	pep:known_by_projection	scaffold:Orenil1.0:GL831136.1:9257512:9260894:1	ENSONIG00000020055	ENSONIT00000025282	 protein_coding	203876	ENSONIG00000020055 	GL831136.1:9257512-9260894]	]	1	" ferritin, light polypeptide "	HGNC Symbol;Acc:HGNC:3999
c36229_g2_i2	gnl|BL_ORD_ID|110478	ENSGACP00000021969	pep:known_by_projection	group:BROADS1:groupXIV:5312943:5316246:-1	ENSGACG00000016633	ENSGACT00000022010	 protein_coding	110478	ENSGACG00000016633 	groupXIV:5312943-5316433]	]	-1	 heat shock protein 5 	ZFIN;Acc:ZDB-GENE-031001-11
c36239_g1_i1	gnl|BL_ORD_ID|192671	ENSONIP00000014056	pep:known_by_projection	scaffold:Orenil1.0:GL831303.1:1069171:1073341:1	ENSONIG00000011165	ENSONIT00000014066	 protein_coding	192671	ENSONIG00000011165 	GL831303.1:1069171-1073341]	]	1	" dual-specificity tyrosine-(Y)-phosphorylation regulated kinase 1A, b "	ZFIN;Acc:ZDB-GENE-030131-5677
c36239_g2_i3	gnl|BL_ORD_ID|289250	ENSTRUP00000016857	pep:known_by_projection	scaffold:FUGU4:scaffold_308:206834:210429:1	ENSTRUG00000006869	ENSTRUT00000016930	 protein_coding	289250	ENSTRUG00000006869 	scaffold_308:206834-210429]	]	1	" dual-specificity tyrosine-(Y)-phosphorylation regulated kinase 1A, b "	ZFIN;Acc:ZDB-GENE-030131-5677
c36240_g2_i1	gnl|BL_ORD_ID|355801	ENSXMAP00000012440	pep:known_by_projection	scaffold:Xipmac4.4.2:JH556665.1:2623740:2650802:-1	ENSXMAG00000012420	ENSXMAT00000012456	 protein_coding	355801	ENSXMAG00000012420 	JH556665.1:2623740-2650802]	]	-1	 midnolin 	ZFIN;Acc:ZDB-GENE-030131-2433
c36240_g2_i2	gnl|BL_ORD_ID|355801	ENSXMAP00000012440	pep:known_by_projection	scaffold:Xipmac4.4.2:JH556665.1:2623740:2650802:-1	ENSXMAG00000012420	ENSXMAT00000012456	 protein_coding	355801	ENSXMAG00000012420 	JH556665.1:2623740-2650802]	]	-1	 midnolin 	ZFIN;Acc:ZDB-GENE-030131-2433
c36243_g1_i1	gnl|BL_ORD_ID|96544	ENSGACP00000007923	pep:known_by_projection	group:BROADS1:groupXX:5193687:5197836:1	ENSGACG00000005973	ENSGACT00000007942	 protein_coding	96544	ENSGACG00000005973 	groupXX:5193224-5197836]	]	1	" sulfotransferase family 2, cytosolic sulfotransferase 3 "	ZFIN;Acc:ZDB-GENE-061117-4
c36244_g1_i1	gnl|BL_ORD_ID|330811	ENSTNIP00000013623	pep:novel	chromosome:TETRAODON8:14:9722154:9723465:1	ENSTNIG00000010705	ENSTNIT00000013817	 protein_coding	330811	ENSTNIG00000010705 	14:9722154-9723465]	]	1	" Chromosome 14 SCAF14645, whole genome shotgun sequence {ECO:0000313|EMBL:CAG01459.1}; Uncharacterized protein {ECO:0000313|Ensembl:ENSTNIP00000013623}  "	UniProtKB/TrEMBL;Acc:Q4SD23
c36245_g2_i1	gnl|BL_ORD_ID|102281	ENSGACP00000013849	pep:known_by_projection	group:BROADS1:groupXII:13262291:13292394:1	ENSGACG00000010479	ENSGACT00000013874	 protein_coding	102281	ENSGACG00000010479 	groupXII:13262291-13292394]	]	1	 opiate receptor-like 1 	ZFIN;Acc:ZDB-GENE-040312-4
c36248_g3_i1	gnl|BL_ORD_ID|95301	ENSGACP00000006611	pep:known_by_projection	group:BROADS1:groupXII:5552103:5556090:1	ENSGACG00000004981	ENSGACT00000006628	 protein_coding	95301	ENSGACG00000004981 	groupXII:5552103-5556113]	]	1	 breast carcinoma amplified sequence 2 	ZFIN;Acc:ZDB-GENE-030408-5
c36252_g1_i1	gnl|BL_ORD_ID|359326	ENSXMAP00000015967	pep:known_by_projection	scaffold:Xipmac4.4.2:JH556662.1:3235500:3237072:-1	ENSXMAG00000015937	ENSXMAT00000015991	 protein_coding	359326	ENSXMAG00000015937 	JH556662.1:3235500-3237072]	]	-1	" selenoprotein P, plasma, 1a "	ZFIN;Acc:ZDB-GENE-030311-1
c36253_g1_i1	gnl|BL_ORD_ID|72549	ENSGMOP00000005697	pep:known_by_projection	genescaffold:gadMor1:GeneScaffold_3789:325013:333921:-1	ENSGMOG00000005359	ENSGMOT00000005865	 protein_coding	72549	ENSGMOG00000005359 	GeneScaffold_3789:325013-333921]	]	-1	 coagulation factor VIII-associated 2 	HGNC Symbol;Acc:HGNC:31849
c36253_g1_i2	gnl|BL_ORD_ID|201300	ENSONIP00000022685	pep:known_by_projection	scaffold:Orenil1.0:GL831193.1:133623:144431:-1	ENSONIG00000018004	ENSONIT00000022705	 protein_coding	201300	ENSONIG00000018004 	GL831193.1:133623-144431]	]	-1	 coagulation factor VIII-associated 2 	HGNC Symbol;Acc:HGNC:31849
c36253_g1_i3	gnl|BL_ORD_ID|201300	ENSONIP00000022685	pep:known_by_projection	scaffold:Orenil1.0:GL831193.1:133623:144431:-1	ENSONIG00000018004	ENSONIT00000022705	 protein_coding	201300	ENSONIG00000018004 	GL831193.1:133623-144431]	]	-1	 coagulation factor VIII-associated 2 	HGNC Symbol;Acc:HGNC:31849
c36256_g1_i1	gnl|BL_ORD_ID|203946	ENSONIP00000025331	pep:novel	scaffold:Orenil1.0:GL831260.1:396184:399250:1	ENSONIG00000020108	ENSONIT00000025352	 protein_coding	203946	ENSONIG00000020108 	GL831260.1:396184-399250]	]	1	 YY1 transcription factor a 	ZFIN;Acc:ZDB-GENE-030131-1117
c36256_g1_i2	gnl|BL_ORD_ID|203946	ENSONIP00000025331	pep:novel	scaffold:Orenil1.0:GL831260.1:396184:399250:1	ENSONIG00000020108	ENSONIT00000025352	 protein_coding	203946	ENSONIG00000020108 	GL831260.1:396184-399250]	]	1	 YY1 transcription factor a 	ZFIN;Acc:ZDB-GENE-030131-1117
c36265_g1_i1	gnl|BL_ORD_ID|103366	ENSGACP00000014955	pep:novel	group:BROADS1:groupXVII:12139047:12144108:-1	ENSGACG00000011317	ENSGACT00000014983	 protein_coding	103366	ENSGACG00000011317 	groupXVII:12139047-12144108]	]	-1	 Kruppel-like factor 15 	HGNC Symbol;Acc:HGNC:14536
c36267_g1_i1	gnl|BL_ORD_ID|136002	ENSLACP00000018003	pep:known_by_projection	scaffold:LatCha1:JH126715.1:1377891:1396100:-1	ENSLACG00000015861	ENSLACT00000018134	 protein_coding	136002	ENSLACG00000015861 	JH126715.1:1377891-1396100]	]	-1	" LSM4 homolog, U6 small nuclear RNA associated (S. cerevisiae) "	HGNC Symbol;Acc:HGNC:17259
c36268_g2_i1	gnl|BL_ORD_ID|362640	ENSXMAP00000019285	pep:known_by_projection	scaffold:Xipmac4.4.2:JH558607.1:12440:19497:-1	ENSXMAG00000019242	ENSXMAT00000019313	 protein_coding	362640	ENSXMAG00000019242 	JH558607.1:12440-19497]	]	-1	" nuclear receptor subfamily 3, group C, member 1 (glucocorticoid receptor) "	HGNC Symbol;Acc:HGNC:7978
c36271_g2_i2	gnl|BL_ORD_ID|321155	ENSTNIP00000021905	pep:novel	chromosome:TETRAODON8:19:561266:563180:1	ENSTNIG00000018726	ENSTNIT00000022141	 protein_coding	321155	ENSTNIG00000018726 	19:561266-563180]	]	1	" Chromosome undetermined SCAF15092, whole genome shotgun sequence {ECO:0000313|EMBL:CAG12393.1}; Uncharacterized protein {ECO:0000313|Ensembl:ENSTNIP00000021905}  "	UniProtKB/TrEMBL;Acc:Q4RGT9
c36278_g1_i1	gnl|BL_ORD_ID|270934	ENSPFOP00000019736	pep:known_by_projection	scaffold:PoeFor_5.1.2:KI519611.1:6926722:6943944:-1	ENSPFOG00000019612	ENSPFOT00000019759	 protein_coding	270934	ENSPFOG00000019612 	KI519611.1:6926722-6943944]	]	-1	 cell division cycle 40 homolog (S. cerevisiae) 	ZFIN;Acc:ZDB-GENE-050116-3
c36279_g1_i1	gnl|BL_ORD_ID|181778	ENSONIP00000003163	pep:known_by_projection	scaffold:Orenil1.0:GL831169.1:2710154:2713800:-1	ENSONIG00000002526	ENSONIT00000003164	 protein_coding	181778	ENSONIG00000002526 	GL831169.1:2710154-2713800]	]	-1	 NF-kappa B repressing factor 	ZFIN;Acc:ZDB-GENE-030616-73
c36279_g2_i2	gnl|BL_ORD_ID|181778	ENSONIP00000003163	pep:known_by_projection	scaffold:Orenil1.0:GL831169.1:2710154:2713800:-1	ENSONIG00000002526	ENSONIT00000003164	 protein_coding	181778	ENSONIG00000002526 	GL831169.1:2710154-2713800]	]	-1	 NF-kappa B repressing factor 	ZFIN;Acc:ZDB-GENE-030616-73
c36285_g1_i1	gnl|BL_ORD_ID|203028	ENSONIP00000024413	pep:known_by_projection	scaffold:Orenil1.0:GL831278.1:228355:233662:1	ENSONIG00000019396	ENSONIT00000024434	 protein_coding	203028	ENSONIG00000019396 	GL831278.1:228355-233662]	]	1	 hematological and neurological expressed 1-like 	ZFIN;Acc:ZDB-GENE-030131-599
c36294_g1_i2	gnl|BL_ORD_ID|242784	ENSPFOP00000012486	pep:known_by_projection	scaffold:PoeFor_5.1.2:KI519653.1:389104:391724:1	ENSPFOG00000012495	ENSPFOT00000012503	 protein_coding	242784	ENSPFOG00000012495 	KI519653.1:389104-391724]	]	1	 single-pass membrane protein with aspartate-rich tail 1 	HGNC Symbol;Acc:HGNC:25055
c36296_g1_i1	gnl|BL_ORD_ID|205346	ENSONIP00000026731	pep:known_by_projection	scaffold:Orenil1.0:GL831134.1:3786341:3787222:1	ENSONIG00000021429	ENSONIT00000026755	 protein_coding	205346	ENSONIG00000021429 	GL831134.1:3786341-3787222]	]	1	" CCAAT/enhancer binding protein (C/EBP), delta "	ZFIN;Acc:ZDB-GENE-020111-4
c36297_g1_i3	gnl|BL_ORD_ID|187246	ENSONIP00000008631	pep:known_by_projection	scaffold:Orenil1.0:GL831330.1:749469:752678:1	ENSONIG00000006840	ENSONIT00000008636	 protein_coding	187246	ENSONIG00000006840 	GL831330.1:749469-752678]	]	1	" biogenesis of lysosome-related organelles complex-1, subunit 1 "	ZFIN;Acc:ZDB-GENE-050208-569
c36298_g4_i1	gnl|BL_ORD_ID|192493	ENSONIP00000013878	pep:known_by_projection	scaffold:Orenil1.0:GL831333.1:42867:52452:-1	ENSONIG00000011031	ENSONIT00000013888	 protein_coding	192493	ENSONIG00000011031 	GL831333.1:42867-52452]	]	-1	" proteasome (prosome, macropain) subunit, alpha type, 3 "	ZFIN;Acc:ZDB-GENE-050913-120
c36300_g1_i1	gnl|BL_ORD_ID|204766	ENSONIP00000026151	pep:known_by_projection	scaffold:Orenil1.0:GL831161.1:2095883:2096695:-1	ENSONIG00000020847	ENSONIT00000026173	 protein_coding	204766	ENSONIG00000020847 	GL831161.1:2095883-2096695]	]	-1	" family with sequence similarity 84, member B "	ZFIN;Acc:ZDB-GENE-060929-1130
c36301_g1_i1	gnl|BL_ORD_ID|198788	ENSONIP00000020173	pep:known_by_projection	scaffold:Orenil1.0:GL831311.1:884019:923866:-1	ENSONIG00000016014	ENSONIT00000020190	 protein_coding	198788	ENSONIG00000016014 	GL831311.1:884019-923866]	]	-1	 Kallmann syndrome 1 sequence 	HGNC Symbol;Acc:HGNC:6211
c36301_g1_i2	gnl|BL_ORD_ID|198788	ENSONIP00000020173	pep:known_by_projection	scaffold:Orenil1.0:GL831311.1:884019:923866:-1	ENSONIG00000016014	ENSONIT00000020190	 protein_coding	198788	ENSONIG00000016014 	GL831311.1:884019-923866]	]	-1	 Kallmann syndrome 1 sequence 	HGNC Symbol;Acc:HGNC:6211
c36303_g1_i2	gnl|BL_ORD_ID|254182	ENSPFOP00000025712	pep:known_by_projection	scaffold:PoeFor_5.1.2:KI520278.1:134515:144762:1	ENSPFOG00000008672	ENSPFOT00000030705	 protein_coding	254182	ENSPFOG00000008672 	KI520278.1:134515-144762]	]	1	" acidic (leucine-rich) nuclear phosphoprotein 32 family, member B "	ZFIN;Acc:ZDB-GENE-030131-719
c36306_g2_i1	gnl|BL_ORD_ID|110643	ENSGACP00000004763	pep:known_by_projection	group:BROADS1:groupXVII:986667:989840:-1	ENSGACG00000003610	ENSGACT00000004777	 protein_coding	110643	ENSGACG00000003610 	groupXVII:986235-989840]	]	-1	 cytochrome c-1 	ZFIN;Acc:ZDB-GENE-031105-2
c36307_g1_i1	gnl|BL_ORD_ID|335095	ENSTNIP00000013551	pep:known_by_projection	chromosome:TETRAODON8:1:13578935:13580547:-1	ENSTNIG00000010637	ENSTNIT00000013745	 protein_coding	335095	ENSTNIG00000010637 	1:13578935-13580547]	]	-1	 chromosome 19 open reading frame 70 	HGNC Symbol;Acc:HGNC:33702
c36308_g1_i1	gnl|BL_ORD_ID|91076	ENSGACP00000002209	pep:known_by_projection	group:BROADS1:groupXVI:2305881:2311046:-1	ENSGACG00000001684	ENSGACT00000002215	 protein_coding	91076	ENSGACG00000001684 	groupXVI:2305881-2311046]	]	-1	" ATPase, H+ transporting, lysosomal accessory protein 2 "	ZFIN;Acc:ZDB-GENE-040426-1960
c36310_g2_i2	gnl|BL_ORD_ID|244884	ENSPFOP00000028319	pep:known_by_projection	scaffold:PoeFor_5.1.2:KI519668.1:840153:861519:1	ENSPFOG00000015163	ENSPFOT00000025284	 protein_coding	244884	ENSPFOG00000015163 	KI519668.1:840153-862429]	]	1	 fibronectin type III domain containing 4 	HGNC Symbol;Acc:HGNC:20239
c36310_g2_i4	gnl|BL_ORD_ID|244884	ENSPFOP00000028319	pep:known_by_projection	scaffold:PoeFor_5.1.2:KI519668.1:840153:861519:1	ENSPFOG00000015163	ENSPFOT00000025284	 protein_coding	244884	ENSPFOG00000015163 	KI519668.1:840153-862429]	]	1	 fibronectin type III domain containing 4 	HGNC Symbol;Acc:HGNC:20239
c36313_g1_i1	gnl|BL_ORD_ID|197328	ENSONIP00000018713	pep:known_by_projection	scaffold:Orenil1.0:GL831175.1:3496044:3499561:-1	ENSONIG00000014865	ENSONIT00000018730	 protein_coding	197328	ENSONIG00000014865 	GL831175.1:3496044-3499561]	]	-1	 pancreatic progenitor cell differentiation and proliferation factor b 	ZFIN;Acc:ZDB-GENE-030131-8247
c36314_g1_i2	gnl|BL_ORD_ID|181313	ENSONIP00000002698	pep:known_by_projection	scaffold:Orenil1.0:GL831233.1:1346493:1362148:1	ENSONIG00000002166	ENSONIT00000002699	 protein_coding	181313	ENSONIG00000002166 	GL831233.1:1346493-1362148]	]	1	 metaxin 1a 	ZFIN;Acc:ZDB-GENE-060606-2
c36317_g1_i1	gnl|BL_ORD_ID|200386	ENSONIP00000021771	pep:known_by_projection	scaffold:Orenil1.0:GL831137.1:7498688:7508491:1	ENSONIG00000017262	ENSONIT00000021790	 protein_coding	200386	ENSONIG00000017262 	GL831137.1:7498688-7508491]	]	1	 glutaminyl-tRNA synthetase 	ZFIN;Acc:ZDB-GENE-040426-1011
c36319_g5_i1	gnl|BL_ORD_ID|275137	ENSTRUP00000002744	pep:known_by_projection	scaffold:FUGU4:scaffold_75:266667:268656:-1	ENSTRUG00000001173	ENSTRUT00000002760	 protein_coding	275137	ENSTRUG00000001173 	scaffold_75:266667-268656]	]	-1	 ring finger protein 114 	ZFIN;Acc:ZDB-GENE-040813-1
c36319_g5_i2	gnl|BL_ORD_ID|275138	ENSTRUP00000002745	pep:known_by_projection	scaffold:FUGU4:scaffold_75:266667:268650:-1	ENSTRUG00000001173	ENSTRUT00000002761	 protein_coding	275138	ENSTRUG00000001173 	scaffold_75:266667-268656]	]	-1	 ring finger protein 114 	ZFIN;Acc:ZDB-GENE-040813-1
c36321_g4_i1	gnl|BL_ORD_ID|250523	ENSPFOP00000028926	pep:known_by_projection	scaffold:PoeFor_5.1.2:KI519732.1:1007686:1081920:-1	ENSPFOG00000011301	ENSPFOT00000022635	 protein_coding	250523	ENSPFOG00000011301 	KI519732.1:1007686-1081920]	]	-1	 inositol-trisphosphate 3-kinase B 	ZFIN;Acc:ZDB-GENE-041014-166
c36321_g5_i1	gnl|BL_ORD_ID|179495	ENSONIP00000000880	pep:known_by_projection	scaffold:Orenil1.0:GL831143.1:2156938:2176395:-1	ENSONIG00000000698	ENSONIT00000000879	 protein_coding	179495	ENSONIG00000000698 	GL831143.1:2156938-2176395]	]	-1	 inositol-trisphosphate 3-kinase B 	ZFIN;Acc:ZDB-GENE-041014-166
c36324_g1_i1	gnl|BL_ORD_ID|200099	ENSONIP00000021484	pep:known_by_projection	scaffold:Orenil1.0:GL831137.1:5447562:5453801:1	ENSONIG00000017034	ENSONIT00000021503	 protein_coding	200099	ENSONIG00000017034 	GL831137.1:5447562-5453801]	]	1	 glycerol-3-phosphate dehydrogenase 1a 	ZFIN;Acc:ZDB-GENE-050417-209
c36324_g1_i2	gnl|BL_ORD_ID|257489	ENSPFOP00000013207	pep:known_by_projection	scaffold:PoeFor_5.1.2:KI519800.1:1238150:1246057:-1	ENSPFOG00000013090	ENSPFOT00000013225	 protein_coding	257489	ENSPFOG00000013090 	KI519800.1:1238150-1246057]	]	-1	 glycerol-3-phosphate dehydrogenase 1a 	ZFIN;Acc:ZDB-GENE-050417-209
c36326_g1_i1	gnl|BL_ORD_ID|16304	ENSAMXP00000016292	pep:known_by_projection	scaffold:AstMex102:KB871585.1:1263256:1275861:-1	ENSAMXG00000015833	ENSAMXT00000016292	 protein_coding	16304	ENSAMXG00000015833 	KB871585.1:1263256-1275861]	]	-1	 RuvB-like 2 (E. coli) 	ZFIN;Acc:ZDB-GENE-030109-1
c36329_g1_i1	gnl|BL_ORD_ID|261304	ENSPFOP00000018981	pep:known_by_projection	scaffold:PoeFor_5.1.2:KI519624.1:1094798:1105364:1	ENSPFOG00000018870	ENSPFOT00000019003	 protein_coding	261304	ENSPFOG00000018870 	KI519624.1:1094798-1105364]	]	1	 stress-induced-phosphoprotein 1 (Hsp70/Hsp90-organizing protein) 	ZFIN;Acc:ZDB-GENE-041121-17
c36340_g1_i1	gnl|BL_ORD_ID|179135	ENSONIP00000000520	pep:known_by_projection	scaffold:Orenil1.0:GL831135.1:1044140:1078483:-1	ENSONIG00000000409	ENSONIT00000000519	 protein_coding	179135	ENSONIG00000000409 	GL831135.1:1044140-1078483]	]	-1	 neuralized E3 ubiquitin protein ligase 1 	HGNC Symbol;Acc:HGNC:7761
c36342_g1_i2	gnl|BL_ORD_ID|112247	ENSGACP00000023633	pep:known_by_projection	group:BROADS1:groupIX:8795969:8802274:-1	ENSGACG00000017879	ENSGACT00000023679	 protein_coding	112247	ENSGACG00000017879 	groupIX:8795876-8802274]	]	-1	" DnaJ (Hsp40) homolog, subfamily A, member 1 "	ZFIN;Acc:ZDB-GENE-030131-2642
c36346_g1_i2	gnl|BL_ORD_ID|266280	ENSPFOP00000001756	pep:known_by_projection	scaffold:PoeFor_5.1.2:KI520058.1:410039:420288:1	ENSPFOG00000001829	ENSPFOT00000001759	 protein_coding	266280	ENSPFOG00000001829 	KI520058.1:410039-420288]	]	1	" RAB1A, member RAS oncogene family "	HGNC Symbol;Acc:HGNC:9758
c36346_g1_i3	gnl|BL_ORD_ID|340800	ENSTNIP00000007157	pep:known_by_projection	chromosome:TETRAODON8:Un_random:70168158:70170176:1	ENSTNIG00000004511	ENSTNIT00000007315	 protein_coding	340800	ENSTNIG00000004511 	Un_random:70168158-70170176]	]	1	" RAB1A, member RAS oncogene family "	ZFIN;Acc:ZDB-GENE-030616-564
c36348_g2_i1	gnl|BL_ORD_ID|263348	ENSPFOP00000005755	pep:known_by_projection	scaffold:PoeFor_5.1.2:KI519667.1:931408:938619:1	ENSPFOG00000005830	ENSPFOT00000005764	 protein_coding	263348	ENSPFOG00000005830 	KI519667.1:931408-938619]	]	1	 tumor protein D52-like 2a 	ZFIN;Acc:ZDB-GENE-030131-7047
c36349_g1_i1	gnl|BL_ORD_ID|179178	ENSONIP00000000563	pep:known_by_projection	scaffold:Orenil1.0:GL831135.1:1327244:1335091:-1	ENSONIG00000000443	ENSONIT00000000562	 protein_coding	179178	ENSONIG00000000443 	GL831135.1:1327244-1335091]	]	-1	" protein phosphatase 2, regulatory subunit B, delta "	ZFIN;Acc:ZDB-GENE-040426-2086
c36356_g1_i1	gnl|BL_ORD_ID|202832	ENSONIP00000024217	pep:known_by_projection	scaffold:Orenil1.0:GL831162.1:2851050:2862689:-1	ENSONIG00000019243	ENSONIT00000024238	 protein_coding	202832	ENSONIG00000019243 	GL831162.1:2851050-2862689]	]	-1	 ribosomal protein L5 	HGNC Symbol;Acc:HGNC:10360
c36356_g1_i2	gnl|BL_ORD_ID|202832	ENSONIP00000024217	pep:known_by_projection	scaffold:Orenil1.0:GL831162.1:2851050:2862689:-1	ENSONIG00000019243	ENSONIT00000024238	 protein_coding	202832	ENSONIG00000019243 	GL831162.1:2851050-2862689]	]	-1	 ribosomal protein L5 	HGNC Symbol;Acc:HGNC:10360
c36363_g1_i1	gnl|BL_ORD_ID|91882	ENSGACP00000003056	pep:known_by_projection	group:BROADS1:groupVI:485827:497438:1	ENSGACG00000002342	ENSGACT00000003067	 protein_coding	91882	ENSGACG00000002342 	groupVI:485827-497474]	]	1	" propionyl-Coenzyme A carboxylase, alpha polypeptide "	ZFIN;Acc:ZDB-GENE-040718-246
c36363_g1_i2	gnl|BL_ORD_ID|91882	ENSGACP00000003056	pep:known_by_projection	group:BROADS1:groupVI:485827:497438:1	ENSGACG00000002342	ENSGACT00000003067	 protein_coding	91882	ENSGACG00000002342 	groupVI:485827-497474]	]	1	" propionyl-Coenzyme A carboxylase, alpha polypeptide "	ZFIN;Acc:ZDB-GENE-040718-246
c36365_g1_i1	gnl|BL_ORD_ID|179799	ENSONIP00000001184	pep:known_by_projection	scaffold:Orenil1.0:GL831135.1:4658132:4768846:1	ENSONIG00000000937	ENSONIT00000001183	 protein_coding	179799	ENSONIG00000000937 	GL831135.1:4658132-4768846]	]	1	 calmodulin-lysine N-methyltransferase 	ZFIN;Acc:ZDB-GENE-090313-49
c36366_g1_i3	gnl|BL_ORD_ID|181972	ENSONIP00000003357	pep:known_by_projection	scaffold:Orenil1.0:GL831309.1:1130423:1142644:-1	ENSONIG00000002680	ENSONIT00000003358	 protein_coding	181972	ENSONIG00000002680 	GL831309.1:1130423-1142644]	]	-1	" EGF, latrophilin and seven transmembrane domain containing 1 "	ZFIN;Acc:ZDB-GENE-040426-2689
c36370_g1_i1	gnl|BL_ORD_ID|181693	ENSONIP00000003078	pep:known_by_projection	scaffold:Orenil1.0:GL831140.1:5332924:5339102:1	ENSONIG00000002461	ENSONIT00000003079	 protein_coding	181693	ENSONIG00000002461 	GL831140.1:5332924-5339102]	]	1	 Uncharacterized protein {ECO:0000313|Ensembl:ENSONIP00000003078}  	UniProtKB/TrEMBL;Acc:I3J2I8
c36374_g3_i1	gnl|BL_ORD_ID|182512	ENSONIP00000003897	pep:known_by_projection	scaffold:Orenil1.0:GL831140.1:8796918:8810463:1	ENSONIG00000003109	ENSONIT00000003898	 protein_coding	182512	ENSONIG00000003109 	GL831140.1:8796918-8810463]	]	1	 neuron-derived neurotrophic factor 	ZFIN;Acc:ZDB-GENE-030131-207
c36375_g1_i1	gnl|BL_ORD_ID|272338	ENSPFOP00000020015	pep:novel	scaffold:PoeFor_5.1.2:KI519831.1:52811:53701:1	ENSPFOG00000019888	ENSPFOT00000020038	 protein_coding	272338	ENSPFOG00000019888 	KI519831.1:52811-53701]	]	1	 CXXC finger protein 5 	HGNC Symbol;Acc:HGNC:26943
c36383_g3_i1	gnl|BL_ORD_ID|195263	ENSONIP00000016648	pep:known_by_projection	scaffold:Orenil1.0:GL831238.1:250859:255673:1	ENSONIG00000013240	ENSONIT00000016663	 protein_coding	195263	ENSONIG00000013240 	GL831238.1:250859-258104]	]	1	" general transcription factor IIH, polypeptide 3 "	ZFIN;Acc:ZDB-GENE-040718-302
c36386_g1_i1	gnl|BL_ORD_ID|275354	ENSTRUP00000002961	pep:known_by_projection	scaffold:FUGU4:scaffold_76:130738:138847:-1	ENSTRUG00000001282	ENSTRUT00000002979	 protein_coding	275354	ENSTRUG00000001282 	scaffold_76:130738-138847]	]	-1	" family with sequence similarity 53, member B "	HGNC Symbol;Acc:HGNC:28968
c36388_g2_i1	gnl|BL_ORD_ID|191899	ENSONIP00000013284	pep:known_by_projection	scaffold:Orenil1.0:GL831281.1:571060:572905:-1	ENSONIG00000010565	ENSONIT00000013294	 protein_coding	191899	ENSONIG00000010565 	GL831281.1:571060-572905]	]	-1	 phosphatidylethanolamine binding protein 1 	ZFIN;Acc:ZDB-GENE-040426-2621
c36388_g2_i2	gnl|BL_ORD_ID|258410	ENSPFOP00000014856	pep:known_by_projection	scaffold:PoeFor_5.1.2:KI519630.1:3304375:3305994:-1	ENSPFOG00000014813	ENSPFOT00000014878	 protein_coding	258410	ENSPFOG00000014813 	KI519630.1:3304375-3305994]	]	-1	 phosphatidylethanolamine binding protein 1 	ZFIN;Acc:ZDB-GENE-040426-2621
c36389_g3_i1	gnl|BL_ORD_ID|189465	ENSONIP00000010850	pep:known_by_projection	scaffold:Orenil1.0:GL831160.1:2418813:2425104:1	ENSONIG00000008630	ENSONIT00000010859	 protein_coding	189465	ENSONIG00000008630 	GL831160.1:2418813-2425104]	]	1	 ankyrin repeat and SOCS box containing 13b 	ZFIN;Acc:ZDB-GENE-091118-116
c36396_g1_i1	gnl|BL_ORD_ID|204366	ENSONIP00000025751	pep:known_by_projection	scaffold:Orenil1.0:GL831178.1:2982996:2983940:-1	ENSONIG00000020446	ENSONIT00000025772	 protein_coding	204366	ENSONIG00000020446 	GL831178.1:2982996-2983940]	]	-1	 transmembrane protein 121 	HGNC Symbol;Acc:HGNC:20511
c36399_g1_i1	gnl|BL_ORD_ID|191500	ENSONIP00000012885	pep:novel	scaffold:Orenil1.0:GL831134.1:9590861:9602533:-1	ENSONIG00000010247	ENSONIT00000012895	 protein_coding	191500	ENSONIG00000010247 	GL831134.1:9590861-9602533]	]	-1	 RAR-related orphan receptor C b 	ZFIN;Acc:ZDB-GENE-040724-215
c36403_g1_i1	gnl|BL_ORD_ID|271838	ENSPFOP00000020545	pep:known_by_projection	scaffold:PoeFor_5.1.2:KI519618.1:1860205:1861958:-1	ENSPFOG00000020419	ENSPFOT00000020569	 protein_coding	271838	ENSPFOG00000020419 	KI519618.1:1860205-1861958]	]	-1	" potassium voltage-gated channel, subfamily F, member 1b "	ZFIN;Acc:ZDB-GENE-090312-39
c36404_g1_i2	gnl|BL_ORD_ID|106982	ENSGACP00000018608	pep:known_by_projection	group:BROADS1:groupIII:2853612:2856399:1	ENSGACG00000014086	ENSGACT00000018644	 protein_coding	106982	ENSGACG00000014086 	groupIII:2853612-2856399]	]	1	 cerebellin 12 	ZFIN;Acc:ZDB-GENE-070912-11
c36404_g1_i3	gnl|BL_ORD_ID|106982	ENSGACP00000018608	pep:known_by_projection	group:BROADS1:groupIII:2853612:2856399:1	ENSGACG00000014086	ENSGACT00000018644	 protein_coding	106982	ENSGACG00000014086 	groupIII:2853612-2856399]	]	1	 cerebellin 12 	ZFIN;Acc:ZDB-GENE-070912-11
c36404_g1_i4	gnl|BL_ORD_ID|106982	ENSGACP00000018608	pep:known_by_projection	group:BROADS1:groupIII:2853612:2856399:1	ENSGACG00000014086	ENSGACT00000018644	 protein_coding	106982	ENSGACG00000014086 	groupIII:2853612-2856399]	]	1	 cerebellin 12 	ZFIN;Acc:ZDB-GENE-070912-11
c36407_g1_i1	gnl|BL_ORD_ID|284576	ENSTRUP00000012183	pep:known_by_projection	scaffold:FUGU4:scaffold_429:56033:58563:-1	ENSTRUG00000005076	ENSTRUT00000012243	 protein_coding	284576	ENSTRUG00000005076 	scaffold_429:56033-58902]	]	-1	" nuclear factor of kappa light polypeptide gene enhancer in B-cells inhibitor, alpha b "	ZFIN;Acc:ZDB-GENE-030131-1819
c36410_g1_i1	gnl|BL_ORD_ID|73017	ENSGMOP00000006197	pep:known_by_projection	genescaffold:gadMor1:GeneScaffold_1406:178320:179467:1	ENSGMOG00000005783	ENSGMOT00000006374	 protein_coding	73017	ENSGMOG00000005783 	GeneScaffold_1406:178320-179467]	]	1	 cytochrome c oxidase subunit Vb 2 	ZFIN;Acc:ZDB-GENE-060825-71
c36410_g1_i3	gnl|BL_ORD_ID|317940	ENSTRUP00000045547	pep:known_by_projection	scaffold:FUGU4:scaffold_53:872603:873844:-1	ENSTRUG00000017769	ENSTRUT00000045701	 protein_coding	317940	ENSTRUG00000017769 	scaffold_53:872603-873844]	]	-1	 cytochrome c oxidase subunit Vb 2 	ZFIN;Acc:ZDB-GENE-060825-71
c36414_g1_i2	gnl|BL_ORD_ID|193027	ENSONIP00000014412	pep:known_by_projection	scaffold:Orenil1.0:GL831167.1:560025:582963:-1	ENSONIG00000011452	ENSONIT00000014423	 protein_coding	193027	ENSONIG00000011452 	GL831167.1:560025-582963]	]	-1	 decorin 	ZFIN;Acc:ZDB-GENE-010102-1
c36415_g1_i3	gnl|BL_ORD_ID|112517	ENSGACP00000023880	pep:known_by_projection	group:BROADS1:groupIV:11310729:11316379:1	ENSGACG00000018076	ENSGACT00000023927	 protein_coding	112517	ENSGACG00000018076 	groupIV:11306946-11316921]	]	1	 mitogen-activated protein kinase 9 	ZFIN;Acc:ZDB-GENE-091117-28
c36415_g1_i6	gnl|BL_ORD_ID|112517	ENSGACP00000023880	pep:known_by_projection	group:BROADS1:groupIV:11310729:11316379:1	ENSGACG00000018076	ENSGACT00000023927	 protein_coding	112517	ENSGACG00000018076 	groupIV:11306946-11316921]	]	1	 mitogen-activated protein kinase 9 	ZFIN;Acc:ZDB-GENE-091117-28
c36416_g2_i1	gnl|BL_ORD_ID|272015	ENSPFOP00000020838	pep:known_by_projection	scaffold:PoeFor_5.1.2:KI519785.1:1089551:1090537:1	ENSPFOG00000020714	ENSPFOT00000020864	 protein_coding	272015	ENSPFOG00000020714 	KI519785.1:1089551-1090537]	]	1	" UDP-Gal:betaGlcNAc beta 1,3-galactosyltransferase, polypeptide 1 "	HGNC Symbol;Acc:HGNC:916
c36419_g1_i3	gnl|BL_ORD_ID|196074	ENSONIP00000017459	pep:known_by_projection	scaffold:Orenil1.0:GL831913.1:42108:44899:-1	ENSONIG00000013887	ENSONIT00000017474	 protein_coding	196074	ENSONIG00000013887 	GL831913.1:42108-44899]	]	-1	 cyclin-dependent kinase 2 interacting protein 	ZFIN;Acc:ZDB-GENE-050506-72
c36421_g1_i1	gnl|BL_ORD_ID|360698	ENSXMAP00000017344	pep:known_by_projection	scaffold:Xipmac4.4.2:JH556674.1:2467384:2473690:-1	ENSXMAG00000017301	ENSXMAT00000017368	 protein_coding	360698	ENSXMAG00000017301 	JH556674.1:2467384-2473690]	]	-1	 mRNA turnover 4 homolog (S. cerevisiae) 	ZFIN;Acc:ZDB-GENE-050417-142
c36423_g1_i1	gnl|BL_ORD_ID|96035	ENSGACP00000007364	pep:known_by_projection	group:BROADS1:groupV:6873319:6874868:-1	ENSGACG00000005572	ENSGACT00000007382	 protein_coding	96035	ENSGACG00000005572 	groupV:6873319-6874868]	]	-1	" RAS, dexamethasone-induced 1 "	ZFIN;Acc:ZDB-GENE-040426-1473
c36423_g2_i1	gnl|BL_ORD_ID|203337	ENSONIP00000024722	pep:known_by_projection	scaffold:Orenil1.0:GL831136.1:3440817:3443785:1	ENSONIG00000019638	ENSONIT00000024743	 protein_coding	203337	ENSONIG00000019638 	GL831136.1:3440817-3443785]	]	1	" RAS, dexamethasone-induced 1 "	ZFIN;Acc:ZDB-GENE-040426-1473
c36426_g1_i1	gnl|BL_ORD_ID|194701	ENSONIP00000016086	pep:known_by_projection	scaffold:Orenil1.0:GL831225.1:251668:257674:1	ENSONIG00000012778	ENSONIT00000016101	 protein_coding	194701	ENSONIG00000012778 	GL831225.1:251668-257674]	]	1	 D site of albumin promoter (albumin D-box) binding protein b 	ZFIN;Acc:ZDB-GENE-100922-6
c36426_g2_i1	gnl|BL_ORD_ID|355435	ENSXMAP00000012066	pep:known_by_projection	scaffold:Xipmac4.4.2:JH556690.1:2555495:2564346:-1	ENSXMAG00000012054	ENSXMAT00000012082	 protein_coding	355435	ENSXMAG00000012054 	JH556690.1:2555495-2564346]	]	-1	 D site of albumin promoter (albumin D-box) binding protein b 	ZFIN;Acc:ZDB-GENE-100922-6
c36427_g2_i1	gnl|BL_ORD_ID|197905	ENSONIP00000019290	pep:known_by_projection	scaffold:Orenil1.0:GL831316.1:700368:723872:-1	ENSONIG00000015331	ENSONIT00000019307	 protein_coding	197905	ENSONIG00000015331 	GL831316.1:700368-723872]	]	-1	 fibronectin type III domain containing 4a 	ZFIN;Acc:ZDB-GENE-041014-146
c36429_g1_i2	gnl|BL_ORD_ID|291225	ENSTRUP00000018832	pep:known_by_projection	scaffold:FUGU4:scaffold_38:425079:431275:1	ENSTRUG00000007598	ENSTRUT00000018910	 protein_coding	291225	ENSTRUG00000007598 	scaffold_38:425079-431275]	]	1	 COP9 constitutive photomorphogenic homolog subunit 8 (Arabidopsis) 	ZFIN;Acc:ZDB-GENE-040426-982
c36439_g2_i1	gnl|BL_ORD_ID|270229	ENSPFOP00000017512	pep:known_by_projection	scaffold:PoeFor_5.1.2:KI519613.1:3967455:3979013:-1	ENSPFOG00000017416	ENSPFOT00000017534	 protein_coding	270229	ENSPFOG00000017416 	KI519613.1:3967455-3979013]	]	-1	 cysteine and histidine-rich domain (CHORD) containing 1a 	ZFIN;Acc:ZDB-GENE-050626-79
c36440_g1_i1	gnl|BL_ORD_ID|188986	ENSONIP00000010371	pep:known_by_projection	scaffold:Orenil1.0:GL831177.1:3963050:3973901:1	ENSONIG00000008240	ENSONIT00000010380	 protein_coding	188986	ENSONIG00000008240 	GL831177.1:3963050-3973901]	]	1	 BSD domain containing 1 	ZFIN;Acc:ZDB-GENE-040905-1
c36440_g1_i2	gnl|BL_ORD_ID|188986	ENSONIP00000010371	pep:known_by_projection	scaffold:Orenil1.0:GL831177.1:3963050:3973901:1	ENSONIG00000008240	ENSONIT00000010380	 protein_coding	188986	ENSONIG00000008240 	GL831177.1:3963050-3973901]	]	1	 BSD domain containing 1 	ZFIN;Acc:ZDB-GENE-040905-1
c36442_g1_i1	gnl|BL_ORD_ID|184558	ENSONIP00000005943	pep:known_by_projection	scaffold:Orenil1.0:GL831349.1:351358:355723:1	ENSONIG00000004719	ENSONIT00000005947	 protein_coding	184558	ENSONIG00000004719 	GL831349.1:351358-355723]	]	1	 F-box protein 45 	ZFIN;Acc:ZDB-GENE-040426-1450
c36443_g1_i1	gnl|BL_ORD_ID|93313	ENSGACP00000004528	pep:known_by_projection	group:BROADS1:groupXIX:4116928:4118836:1	ENSGACG00000003462	ENSGACT00000004542	 protein_coding	93313	ENSGACG00000003462 	groupXIX:4116928-4118836]	]	1	 leucine rich repeat and Ig domain containing 1a 	ZFIN;Acc:ZDB-GENE-080327-16
c36443_g1_i2	gnl|BL_ORD_ID|93313	ENSGACP00000004528	pep:known_by_projection	group:BROADS1:groupXIX:4116928:4118836:1	ENSGACG00000003462	ENSGACT00000004542	 protein_coding	93313	ENSGACG00000003462 	groupXIX:4116928-4118836]	]	1	 leucine rich repeat and Ig domain containing 1a 	ZFIN;Acc:ZDB-GENE-080327-16
c36443_g1_i3	gnl|BL_ORD_ID|93313	ENSGACP00000004528	pep:known_by_projection	group:BROADS1:groupXIX:4116928:4118836:1	ENSGACG00000003462	ENSGACT00000004542	 protein_coding	93313	ENSGACG00000003462 	groupXIX:4116928-4118836]	]	1	 leucine rich repeat and Ig domain containing 1a 	ZFIN;Acc:ZDB-GENE-080327-16
c36443_g1_i4	gnl|BL_ORD_ID|93313	ENSGACP00000004528	pep:known_by_projection	group:BROADS1:groupXIX:4116928:4118836:1	ENSGACG00000003462	ENSGACT00000004542	 protein_coding	93313	ENSGACG00000003462 	groupXIX:4116928-4118836]	]	1	 leucine rich repeat and Ig domain containing 1a 	ZFIN;Acc:ZDB-GENE-080327-16
c36444_g1_i2	gnl|BL_ORD_ID|298470	ENSTRUP00000026077	pep:known_by_projection	scaffold:FUGU4:scaffold_243:414371:415100:1	ENSTRUG00000010358	ENSTRUT00000026182	 protein_coding	298470	ENSTRUG00000010358 	scaffold_243:414371-415100]	]	1	" family with sequence similarity 136, member A "	ZFIN;Acc:ZDB-GENE-040426-2729
c36445_g3_i2	gnl|BL_ORD_ID|192343	ENSONIP00000013728	pep:known_by_projection	scaffold:Orenil1.0:GL831139.1:3700435:3706123:1	ENSONIG00000010910	ENSONIT00000013738	 protein_coding	192343	ENSONIG00000010910 	GL831139.1:3700435-3706123]	]	1	 coenzyme Q9 homolog (S. cerevisiae) 	ZFIN;Acc:ZDB-GENE-061207-37
c36446_g1_i1	gnl|BL_ORD_ID|187522	ENSONIP00000008907	pep:known_by_projection	scaffold:Orenil1.0:GL831254.1:1612463:1621221:-1	ENSONIG00000007056	ENSONIT00000008912	 protein_coding	187522	ENSONIG00000007056 	GL831254.1:1612463-1621221]	]	-1	 ENTH domain containing 1 	HGNC Symbol;Acc:HGNC:26352
c36455_g1_i2	gnl|BL_ORD_ID|194485	ENSONIP00000015870	pep:known_by_projection	scaffold:Orenil1.0:GL831423.1:110402:116627:1	ENSONIG00000012610	ENSONIT00000015885	 protein_coding	194485	ENSONIG00000012610 	GL831423.1:110402-116627]	]	1	" asparagine-linked glycosylation 5 homolog (yeast, dolichyl-phosphate beta-glucosyltransferase) "	ZFIN;Acc:ZDB-GENE-030131-6586
c36456_g2_i1	gnl|BL_ORD_ID|359859	ENSXMAP00000016495	pep:known_by_projection	scaffold:Xipmac4.4.2:JH556776.1:1297357:1301283:-1	ENSXMAG00000016467	ENSXMAT00000016519	 protein_coding	359859	ENSXMAG00000016467 	JH556776.1:1297357-1301283]	]	-1	 smx5 	ZFIN;Acc:ZDB-GENE-000616-10
c36459_g1_i1	gnl|BL_ORD_ID|190527	ENSONIP00000011912	pep:known_by_projection	scaffold:Orenil1.0:GL831134.1:3030536:3037200:1	ENSONIG00000009481	ENSONIT00000011921	 protein_coding	190527	ENSONIG00000009481 	GL831134.1:3030536-3037200]	]	1	" synaptosomal-associated protein, 47 "	ZFIN;Acc:ZDB-GENE-060825-140
c36459_g1_i2	gnl|BL_ORD_ID|190527	ENSONIP00000011912	pep:known_by_projection	scaffold:Orenil1.0:GL831134.1:3030536:3037200:1	ENSONIG00000009481	ENSONIT00000011921	 protein_coding	190527	ENSONIG00000009481 	GL831134.1:3030536-3037200]	]	1	" synaptosomal-associated protein, 47 "	ZFIN;Acc:ZDB-GENE-060825-140
c36459_g1_i4	gnl|BL_ORD_ID|190527	ENSONIP00000011912	pep:known_by_projection	scaffold:Orenil1.0:GL831134.1:3030536:3037200:1	ENSONIG00000009481	ENSONIT00000011921	 protein_coding	190527	ENSONIG00000009481 	GL831134.1:3030536-3037200]	]	1	" synaptosomal-associated protein, 47 "	ZFIN;Acc:ZDB-GENE-060825-140
c36462_g1_i4	gnl|BL_ORD_ID|187174	ENSONIP00000008559	pep:known_by_projection	scaffold:Orenil1.0:GL831244.1:714539:722762:-1	ENSONIG00000006780	ENSONIT00000008564	 protein_coding	187174	ENSONIG00000006780 	GL831244.1:714539-722762]	]	-1	 WD and tetratricopeptide repeats 1 	ZFIN;Acc:ZDB-GENE-030131-3224
c36463_g3_i1	gnl|BL_ORD_ID|180112	ENSONIP00000001497	pep:known_by_projection	scaffold:Orenil1.0:GL831143.1:6417717:6420667:-1	ENSONIG00000001183	ENSONIT00000001496	 protein_coding	180112	ENSONIG00000001183 	GL831143.1:6417717-6420667]	]	-1	" family with sequence similarity 177, member A1 "	HGNC Symbol;Acc:HGNC:19829
c36465_g2_i1	gnl|BL_ORD_ID|354179	ENSXMAP00000010819	pep:novel	scaffold:Xipmac4.4.2:JH556807.1:399804:401388:1	ENSXMAG00000010798	ENSXMAT00000010833	 protein_coding	354179	ENSXMAG00000010798 	JH556807.1:399804-401388]	]	1	 Uncharacterized protein {ECO:0000313|Ensembl:ENSXMAP00000010819}  	UniProtKB/TrEMBL;Acc:M4A8M5
c36469_g1_i3	gnl|BL_ORD_ID|198232	ENSONIP00000019617	pep:known_by_projection	scaffold:Orenil1.0:GL831310.1:1071868:1080947:1	ENSONIG00000015591	ENSONIT00000019634	 protein_coding	198232	ENSONIG00000015591 	GL831310.1:1071868-1080947]	]	1	 sorting and assembly machinery component 50 homolog (S. cerevisiae) 	ZFIN;Acc:ZDB-GENE-040426-806
c36470_g1_i1	gnl|BL_ORD_ID|271913	ENSPFOP00000020589	pep:known_by_projection	scaffold:PoeFor_5.1.2:KI519758.1:490665:491312:-1	ENSPFOG00000020463	ENSPFOT00000020613	 protein_coding	271913	ENSPFOG00000020463 	KI519758.1:490665-491312]	]	-1	 claudin 5a 	ZFIN;Acc:ZDB-GENE-040426-2442
c36472_g1_i3	gnl|BL_ORD_ID|268293	ENSPFOP00000027356	pep:known_by_projection	scaffold:PoeFor_5.1.2:KI519741.1:769622:805218:1	ENSPFOG00000016773	ENSPFOT00000023114	 protein_coding	268293	ENSPFOG00000016773 	KI519741.1:769622-821604]	]	1	 mitogen-activated protein kinase kinase kinase kinase 5 	ZFIN;Acc:ZDB-GENE-030131-6497
c36473_g1_i1	gnl|BL_ORD_ID|247712	ENSPFOP00000002281	pep:novel	scaffold:PoeFor_5.1.2:KI519672.1:447121:451920:-1	ENSPFOG00000002284	ENSPFOT00000002285	 protein_coding	247712	ENSPFOG00000002284 	KI519672.1:447121-451920]	]	-1	 ]	
c36473_g1_i5	gnl|BL_ORD_ID|247712	ENSPFOP00000002281	pep:novel	scaffold:PoeFor_5.1.2:KI519672.1:447121:451920:-1	ENSPFOG00000002284	ENSPFOT00000002285	 protein_coding	247712	ENSPFOG00000002284 	KI519672.1:447121-451920]	]	-1	 ]	
c36480_g1_i1	gnl|BL_ORD_ID|202603	ENSONIP00000023988	pep:known_by_projection	scaffold:Orenil1.0:GL831209.1:105219:111280:1	ENSONIG00000019054	ENSONIT00000024009	 protein_coding	202603	ENSONIG00000019054 	GL831209.1:105219-111280]	]	1	 chromosome 10 open reading frame 88 	HGNC Symbol;Acc:HGNC:25822
c36480_g3_i1	gnl|BL_ORD_ID|107306	ENSGACP00000018919	pep:known_by_projection	scaffold:BROADS1:scaffold_112:37318:41145:-1	ENSGACG00000014336	ENSGACT00000018957	 protein_coding	107306	ENSGACG00000014336 	scaffold_112:37318-41145]	]	-1	 chromosome 10 open reading frame 88 	HGNC Symbol;Acc:HGNC:25822
c36481_g1_i1	gnl|BL_ORD_ID|360050	ENSXMAP00000016684	pep:known_by_projection	scaffold:Xipmac4.4.2:JH556703.1:272702:302680:-1	ENSXMAG00000016656	ENSXMAT00000016709	 protein_coding	360050	ENSXMAG00000016656 	JH556703.1:272702-302680]	]	-1	 collectin sub-family member 12 	ZFIN;Acc:ZDB-GENE-030131-9807
c36486_g3_i1	gnl|BL_ORD_ID|204752	ENSONIP00000026137	pep:known_by_projection	scaffold:Orenil1.0:GL831223.1:405235:407289:1	ENSONIG00000020833	ENSONIT00000026159	 protein_coding	204752	ENSONIG00000020833 	GL831223.1:405235-407289]	]	1	 fibronectin leucine rich transmembrane 1a 	ZFIN;Acc:ZDB-GENE-080327-22
c36489_g1_i1	gnl|BL_ORD_ID|349493	ENSXMAP00000006132	pep:known_by_projection	scaffold:Xipmac4.4.2:JH557002.1:2231:5194:1	ENSXMAG00000006117	ENSXMAT00000006138	 protein_coding	349493	ENSXMAG00000006117 	JH557002.1:2231-5194]	]	1	 sterol regulatory element binding transcription factor 2 	ZFIN;Acc:ZDB-GENE-070410-8
c36489_g1_i4	gnl|BL_ORD_ID|189143	ENSONIP00000010528	pep:known_by_projection	scaffold:Orenil1.0:GL831154.1:2169990:2183853:-1	ENSONIG00000008375	ENSONIT00000010537	 protein_coding	189143	ENSONIG00000008375 	GL831154.1:2169990-2183853]	]	-1	 sterol regulatory element binding transcription factor 2 	ZFIN;Acc:ZDB-GENE-070410-8
c36489_g1_i5	gnl|BL_ORD_ID|189143	ENSONIP00000010528	pep:known_by_projection	scaffold:Orenil1.0:GL831154.1:2169990:2183853:-1	ENSONIG00000008375	ENSONIT00000010537	 protein_coding	189143	ENSONIG00000008375 	GL831154.1:2169990-2183853]	]	-1	 sterol regulatory element binding transcription factor 2 	ZFIN;Acc:ZDB-GENE-070410-8
c36490_g1_i1	gnl|BL_ORD_ID|55571	ENSDARP00000098627	pep:putative	chromosome:Zv9:4:11681736:11742812:1	ENSDARG00000008720	ENSDART00000112860	 protein_coding	55571	ENSDARG00000008720 	4:11677247-11743817]	]	1	 LIM domain only 3 	ZFIN;Acc:ZDB-GENE-050522-201
c36490_g1_i2	gnl|BL_ORD_ID|55571	ENSDARP00000098627	pep:putative	chromosome:Zv9:4:11681736:11742812:1	ENSDARG00000008720	ENSDART00000112860	 protein_coding	55571	ENSDARG00000008720 	4:11677247-11743817]	]	1	 LIM domain only 3 	ZFIN;Acc:ZDB-GENE-050522-201
c36491_g1_i1	gnl|BL_ORD_ID|182445	ENSONIP00000003830	pep:known_by_projection	scaffold:Orenil1.0:GL831173.1:1083486:1091180:1	ENSONIG00000003059	ENSONIT00000003831	 protein_coding	182445	ENSONIG00000003059 	GL831173.1:1083486-1091180]	]	1	 CKLF-like MARVEL transmembrane domain containing 3 	ZFIN;Acc:ZDB-GENE-040801-206
c36494_g1_i1	gnl|BL_ORD_ID|198636	ENSONIP00000020021	pep:known_by_projection	scaffold:Orenil1.0:GL831199.1:1421223:1427344:-1	ENSONIG00000015896	ENSONIT00000020038	 protein_coding	198636	ENSONIG00000015896 	GL831199.1:1421223-1427344]	]	-1	 zinc finger protein 703 	ZFIN;Acc:ZDB-GENE-010717-1
c36496_g1_i1	gnl|BL_ORD_ID|205175	ENSONIP00000026560	pep:known_by_projection	scaffold:Orenil1.0:GL831182.1:1417422:1418765:-1	ENSONIG00000021258	ENSONIT00000026584	 protein_coding	205175	ENSONIG00000021258 	GL831182.1:1417422-1418765]	]	-1	 insulinoma-associated 1a 	ZFIN;Acc:ZDB-GENE-040426-1810
c36508_g1_i2	gnl|BL_ORD_ID|247244	ENSPFOP00000010872	pep:known_by_projection	scaffold:PoeFor_5.1.2:KI520525.1:7959:22319:1	ENSPFOG00000010868	ENSPFOT00000010888	 protein_coding	247244	ENSPFOG00000010868 	KI520525.1:7959-22319]	]	1	 speckle-type POZ protein 	ZFIN;Acc:ZDB-GENE-040426-1378
c36509_g1_i1	gnl|BL_ORD_ID|199319	ENSONIP00000020704	pep:known_by_projection	scaffold:Orenil1.0:GL831539.1:293217:306425:1	ENSONIG00000016440	ENSONIT00000020722	 protein_coding	199319	ENSONIG00000016440 	GL831539.1:293217-306425]	]	1	 lysosomal protein transmembrane 4 beta 	HGNC Symbol;Acc:HGNC:13646
c36509_g2_i1	gnl|BL_ORD_ID|249645	ENSPFOP00000012883	pep:known_by_projection	scaffold:PoeFor_5.1.2:KI519646.1:2777229:2789341:-1	ENSPFOG00000012856	ENSPFOT00000012901	 protein_coding	249645	ENSPFOG00000012856 	KI519646.1:2777229-2789341]	]	-1	 lysosomal protein transmembrane 4 beta 	HGNC Symbol;Acc:HGNC:13646
c36510_g1_i1	gnl|BL_ORD_ID|110151	ENSGACP00000021656	pep:known_by_projection	group:BROADS1:groupII:15115920:15120564:1	ENSGACG00000016399	ENSGACT00000021697	 protein_coding	110151	ENSGACG00000016399 	groupII:15115920-15120564]	]	1	 F-box protein 22 	ZFIN;Acc:ZDB-GENE-040724-68
c36510_g1_i2	gnl|BL_ORD_ID|219961	ENSORLP00000015448	pep:known_by_projection	chromosome:MEDAKA1:3:25475529:25482037:1	ENSORLG00000012342	ENSORLT00000015449	 protein_coding	219961	ENSORLG00000012342 	3:25475529-25482037]	]	1	 F-box protein 22 	ZFIN;Acc:ZDB-GENE-040724-68
c36512_g1_i1	gnl|BL_ORD_ID|260871	ENSPFOP00000027325	pep:known_by_projection	scaffold:PoeFor_5.1.2:KI519645.1:2278789:2290685:1	ENSPFOG00000022942	ENSPFOT00000023206	 protein_coding	260871	ENSPFOG00000022942 	KI519645.1:2278789-2290685]	]	1	 wu:fb52c12 	ZFIN;Acc:ZDB-GENE-030131-897
c36515_g2_i3	gnl|BL_ORD_ID|354157	ENSXMAP00000010811	pep:known_by_projection	scaffold:Xipmac4.4.2:JH556687.1:2461689:2471566:1	ENSXMAG00000010776	ENSXMAT00000010825	 protein_coding	354157	ENSXMAG00000010776 	JH556687.1:2461689-2471566]	]	1	 centrosomal protein 85kDa 	HGNC Symbol;Acc:HGNC:25309
c36521_g1_i2	gnl|BL_ORD_ID|197821	ENSONIP00000019206	pep:known_by_projection	scaffold:Orenil1.0:GL831316.1:29831:33994:-1	ENSONIG00000015264	ENSONIT00000019223	 protein_coding	197821	ENSONIG00000015264 	GL831316.1:29831-33994]	]	-1	 v-fos FBJ murine osteosarcoma viral oncogene homolog 	ZFIN;Acc:ZDB-GENE-031222-4
c36522_g1_i1	gnl|BL_ORD_ID|190949	ENSONIP00000012334	pep:known_by_projection	scaffold:Orenil1.0:GL831134.1:6012191:6037316:-1	ENSONIG00000009815	ENSONIT00000012343	 protein_coding	190949	ENSONIG00000009815 	GL831134.1:6012191-6037316]	]	-1	 period homolog 2 (Drosophila) 	ZFIN;Acc:ZDB-GENE-011220-2
c36523_g1_i1	gnl|BL_ORD_ID|38274	ENSDARP00000105182	pep:known	chromosome:Zv9:18:49807344:49811995:1	ENSDARG00000089106	ENSDART00000124754	 protein_coding	38274	ENSDARG00000089106 	18:49807344-49811995]	]	1	 damage specific DNA binding protein 1 	ZFIN;Acc:ZDB-GENE-040426-1272
c36523_g1_i3	gnl|BL_ORD_ID|185924	ENSONIP00000007309	pep:known_by_projection	scaffold:Orenil1.0:GL831227.1:1178910:1224156:-1	ENSONIG00000005804	ENSONIT00000007314	 protein_coding	185924	ENSONIG00000005804 	GL831227.1:1178910-1224156]	]	-1	 damage specific DNA binding protein 1 	ZFIN;Acc:ZDB-GENE-040426-1272
c36523_g1_i4	gnl|BL_ORD_ID|185924	ENSONIP00000007309	pep:known_by_projection	scaffold:Orenil1.0:GL831227.1:1178910:1224156:-1	ENSONIG00000005804	ENSONIT00000007314	 protein_coding	185924	ENSONIG00000005804 	GL831227.1:1178910-1224156]	]	-1	 damage specific DNA binding protein 1 	ZFIN;Acc:ZDB-GENE-040426-1272
c36526_g1_i1	gnl|BL_ORD_ID|179609	ENSONIP00000000994	pep:known_by_projection	scaffold:Orenil1.0:GL831135.1:3526279:3558423:-1	ENSONIG00000000784	ENSONIT00000000993	 protein_coding	179609	ENSONIG00000000784 	GL831135.1:3526279-3558423]	]	-1	 HtrA serine peptidase 1a 	ZFIN;Acc:ZDB-GENE-040704-64
c36529_g1_i1	gnl|BL_ORD_ID|210521	ENSORLP00000005523	pep:known_by_projection	chromosome:MEDAKA1:10:11836178:11843933:-1	ENSORLG00000004403	ENSORLT00000005524	 protein_coding	210521	ENSORLG00000004403 	10:11836178-11843933]	]	-1	" ubiquitin-conjugating enzyme E2Ka (UBC1 homolog, yeast) "	ZFIN;Acc:ZDB-GENE-050320-48
c36530_g1_i3	gnl|BL_ORD_ID|348284	ENSXMAP00000004928	pep:known_by_projection	scaffold:Xipmac4.4.2:JH557083.1:151609:154845:-1	ENSXMAG00000004914	ENSXMAT00000004933	 protein_coding	348284	ENSXMAG00000004914 	JH557083.1:151609-154845]	]	-1	 translocase of inner mitochondrial membrane 9 homolog 	ZFIN;Acc:ZDB-GENE-021206-14
c36531_g1_i1	gnl|BL_ORD_ID|282425	ENSTRUP00000010032	pep:known_by_projection	scaffold:FUGU4:scaffold_383:161604:162934:1	ENSTRUG00000004235	ENSTRUT00000010088	 protein_coding	282425	ENSTRUG00000004235 	scaffold_383:161604-162934]	]	1	 histidine triad nucleotide binding protein 3 	ZFIN;Acc:ZDB-GENE-100922-168
c36533_g1_i1	gnl|BL_ORD_ID|271911	ENSPFOP00000010298	pep:known_by_projection	scaffold:PoeFor_5.1.2:KI519758.1:51730:53301:1	ENSPFOG00000010343	ENSPFOT00000010313	 protein_coding	271911	ENSPFOG00000010343 	KI519758.1:51730-53301]	]	1	" adrenergic, alpha-2B-, receptor "	ZFIN;Acc:ZDB-GENE-021010-2
c36535_g1_i1	gnl|BL_ORD_ID|199016	ENSONIP00000020401	pep:known_by_projection	scaffold:Orenil1.0:GL831224.1:687242:690414:-1	ENSONIG00000016200	ENSONIT00000020419	 protein_coding	199016	ENSONIG00000016200 	GL831224.1:687242-690414]	]	-1	 mitochondrial trans-2-enoyl-CoA reductase 	ZFIN;Acc:ZDB-GENE-050417-399
c36542_g2_i1	gnl|BL_ORD_ID|180332	ENSONIP00000001717	pep:known_by_projection	scaffold:Orenil1.0:GL831153.1:4718305:4733806:-1	ENSONIG00000001361	ENSONIT00000001716	 protein_coding	180332	ENSONIG00000001361 	GL831153.1:4718305-4733806]	]	-1	 lysocardiolipin acyltransferase 1 	HGNC Symbol;Acc:HGNC:26756
c36542_g2_i2	gnl|BL_ORD_ID|180332	ENSONIP00000001717	pep:known_by_projection	scaffold:Orenil1.0:GL831153.1:4718305:4733806:-1	ENSONIG00000001361	ENSONIT00000001716	 protein_coding	180332	ENSONIG00000001361 	GL831153.1:4718305-4733806]	]	-1	 lysocardiolipin acyltransferase 1 	HGNC Symbol;Acc:HGNC:26756
c36542_g2_i7	gnl|BL_ORD_ID|180332	ENSONIP00000001717	pep:known_by_projection	scaffold:Orenil1.0:GL831153.1:4718305:4733806:-1	ENSONIG00000001361	ENSONIT00000001716	 protein_coding	180332	ENSONIG00000001361 	GL831153.1:4718305-4733806]	]	-1	 lysocardiolipin acyltransferase 1 	HGNC Symbol;Acc:HGNC:26756
c36543_g1_i1	gnl|BL_ORD_ID|198215	ENSONIP00000019600	pep:known_by_projection	scaffold:Orenil1.0:GL831252.1:19705:27279:1	ENSONIG00000015575	ENSONIT00000019617	 protein_coding	198215	ENSONIG00000015575 	GL831252.1:19705-27279]	]	1	 cathepsin D 	ZFIN;Acc:ZDB-GENE-010131-8
c36544_g1_i2	gnl|BL_ORD_ID|22229	ENSAMXP00000025076	pep:known_by_projection	scaffold:AstMex102:KB882275.1:1337377:1338574:1	ENSAMXG00000024374	ENSAMXT00000025088	 protein_coding	22229	ENSAMXG00000024374 	KB882275.1:1337377-1338574]	]	1	" dynein, light chain, LC8-type 2a "	ZFIN;Acc:ZDB-GENE-030828-11
c36544_g2_i1	gnl|BL_ORD_ID|94085	ENSGACP00000005338	pep:known_by_projection	group:BROADS1:groupXIII:1526555:1528186:-1	ENSGACG00000004060	ENSGACT00000005353	 protein_coding	94085	ENSGACG00000004060 	groupXIII:1526525-1528378]	]	-1	" dynein, light chain, LC8-type 1 "	ZFIN;Acc:ZDB-GENE-040426-1961
c36544_g2_i2	gnl|BL_ORD_ID|94085	ENSGACP00000005338	pep:known_by_projection	group:BROADS1:groupXIII:1526555:1528186:-1	ENSGACG00000004060	ENSGACT00000005353	 protein_coding	94085	ENSGACG00000004060 	groupXIII:1526525-1528378]	]	-1	" dynein, light chain, LC8-type 1 "	ZFIN;Acc:ZDB-GENE-040426-1961
c36545_g2_i1	gnl|BL_ORD_ID|184139	ENSONIP00000005524	pep:known_by_projection	scaffold:Orenil1.0:GL831170.1:3468833:3488924:-1	ENSONIG00000004389	ENSONIT00000005528	 protein_coding	184139	ENSONIG00000004389 	GL831170.1:3468833-3488924]	]	-1	 paroxysmal nonkinesigenic dyskinesia 	ZFIN;Acc:ZDB-GENE-050208-278
c36545_g2_i2	gnl|BL_ORD_ID|184139	ENSONIP00000005524	pep:known_by_projection	scaffold:Orenil1.0:GL831170.1:3468833:3488924:-1	ENSONIG00000004389	ENSONIT00000005528	 protein_coding	184139	ENSONIG00000004389 	GL831170.1:3468833-3488924]	]	-1	 paroxysmal nonkinesigenic dyskinesia 	ZFIN;Acc:ZDB-GENE-050208-278
c36549_g3_i1	gnl|BL_ORD_ID|189913	ENSONIP00000011298	pep:known_by_projection	scaffold:Orenil1.0:GL831187.1:3135335:3150129:1	ENSONIG00000008986	ENSONIT00000011307	 protein_coding	189913	ENSONIG00000008986 	GL831187.1:3135335-3150129]	]	1	 PRP40 pre-mRNA processing factor 40 homolog A (yeast) 	ZFIN;Acc:ZDB-GENE-030131-274
c36549_g3_i2	gnl|BL_ORD_ID|189913	ENSONIP00000011298	pep:known_by_projection	scaffold:Orenil1.0:GL831187.1:3135335:3150129:1	ENSONIG00000008986	ENSONIT00000011307	 protein_coding	189913	ENSONIG00000008986 	GL831187.1:3135335-3150129]	]	1	 PRP40 pre-mRNA processing factor 40 homolog A (yeast) 	ZFIN;Acc:ZDB-GENE-030131-274
c36549_g3_i3	gnl|BL_ORD_ID|189913	ENSONIP00000011298	pep:known_by_projection	scaffold:Orenil1.0:GL831187.1:3135335:3150129:1	ENSONIG00000008986	ENSONIT00000011307	 protein_coding	189913	ENSONIG00000008986 	GL831187.1:3135335-3150129]	]	1	 PRP40 pre-mRNA processing factor 40 homolog A (yeast) 	ZFIN;Acc:ZDB-GENE-030131-274
c36552_g2_i1	gnl|BL_ORD_ID|101105	ENSGACP00000012707	pep:known_by_projection	group:BROADS1:groupV:11376642:11380910:1	ENSGACG00000009581	ENSGACT00000012731	 protein_coding	101105	ENSGACG00000009581 	groupV:11376040-11380955]	]	1	 ubiquinol-cytochrome c reductase core protein IIb 	ZFIN;Acc:ZDB-GENE-030131-1269
c36552_g3_i1	gnl|BL_ORD_ID|203602	ENSONIP00000024987	pep:known_by_projection	scaffold:Orenil1.0:GL831136.1:6860495:6865799:1	ENSONIG00000019851	ENSONIT00000025008	 protein_coding	203602	ENSONIG00000019851 	GL831136.1:6860495-6865799]	]	1	 ubiquinol-cytochrome c reductase core protein IIb 	ZFIN;Acc:ZDB-GENE-030131-1269
c36554_g2_i1	gnl|BL_ORD_ID|112890	ENSGACP00000024226	pep:known_by_projection	group:BROADS1:groupIX:10944595:10949412:-1	ENSGACG00000018321	ENSGACT00000024274	 protein_coding	112890	ENSGACG00000018321 	groupIX:10944595-10949412]	]	-1	 zgc:110712 	ZFIN;Acc:ZDB-GENE-050417-50
c36558_g2_i2	gnl|BL_ORD_ID|180438	ENSONIP00000001823	pep:known_by_projection	scaffold:Orenil1.0:GL831135.1:9452969:9460045:1	ENSONIG00000001450	ENSONIT00000001822	 protein_coding	180438	ENSONIG00000001450 	GL831135.1:9452969-9460045]	]	1	 RNA binding motif protein 45 	ZFIN;Acc:ZDB-GENE-070122-4
c36558_g2_i3	gnl|BL_ORD_ID|180438	ENSONIP00000001823	pep:known_by_projection	scaffold:Orenil1.0:GL831135.1:9452969:9460045:1	ENSONIG00000001450	ENSONIT00000001822	 protein_coding	180438	ENSONIG00000001450 	GL831135.1:9452969-9460045]	]	1	 RNA binding motif protein 45 	ZFIN;Acc:ZDB-GENE-070122-4
c36559_g1_i1	gnl|BL_ORD_ID|204557	ENSONIP00000025942	pep:known_by_projection	scaffold:Orenil1.0:GL831295.1:212662:213723:-1	ENSONIG00000020637	ENSONIT00000025963	 protein_coding	204557	ENSONIG00000020637 	GL831295.1:212662-213723]	]	-1	" purinergic receptor P2Y, G-protein coupled, 1 "	HGNC Symbol;Acc:HGNC:8539
c36561_g1_i1	gnl|BL_ORD_ID|102738	ENSGACP00000014362	pep:known_by_projection	group:BROADS1:groupXVIII:10851941:10855143:-1	ENSGACG00000010817	ENSGACT00000014387	 protein_coding	102738	ENSGACG00000010817 	groupXVIII:10851941-10855974]	]	-1	 L-threonine dehydrogenase 	ZFIN;Acc:ZDB-GENE-040426-2379
c36570_g2_i1	gnl|BL_ORD_ID|183696	ENSONIP00000005081	pep:known_by_projection	scaffold:Orenil1.0:GL831494.1:256598:262930:1	ENSONIG00000004030	ENSONIT00000005085	 protein_coding	183696	ENSONIG00000004030 	GL831494.1:256598-262930]	]	1	" branched chain keto acid dehydrogenase E1, alpha polypeptide "	ZFIN;Acc:ZDB-GENE-050522-376
c36570_g2_i2	gnl|BL_ORD_ID|183696	ENSONIP00000005081	pep:known_by_projection	scaffold:Orenil1.0:GL831494.1:256598:262930:1	ENSONIG00000004030	ENSONIT00000005085	 protein_coding	183696	ENSONIG00000004030 	GL831494.1:256598-262930]	]	1	" branched chain keto acid dehydrogenase E1, alpha polypeptide "	ZFIN;Acc:ZDB-GENE-050522-376
c36570_g2_i3	gnl|BL_ORD_ID|183696	ENSONIP00000005081	pep:known_by_projection	scaffold:Orenil1.0:GL831494.1:256598:262930:1	ENSONIG00000004030	ENSONIT00000005085	 protein_coding	183696	ENSONIG00000004030 	GL831494.1:256598-262930]	]	1	" branched chain keto acid dehydrogenase E1, alpha polypeptide "	ZFIN;Acc:ZDB-GENE-050522-376
c36575_g1_i1	gnl|BL_ORD_ID|198626	ENSONIP00000020011	pep:known_by_projection	scaffold:Orenil1.0:GL831199.1:1377836:1380032:-1	ENSONIG00000015888	ENSONIT00000020028	 protein_coding	198626	ENSONIG00000015888 	GL831199.1:1377836-1380032]	]	-1	 Uncharacterized protein {ECO:0000313|Ensembl:ENSONIP00000020011}  	UniProtKB/TrEMBL;Acc:I3KFW6
c36580_g1_i2	gnl|BL_ORD_ID|181517	ENSONIP00000002902	pep:known_by_projection	scaffold:Orenil1.0:GL831166.1:3332866:3334822:1	ENSONIG00000002322	ENSONIT00000002903	 protein_coding	181517	ENSONIG00000002322 	GL831166.1:3317264-3334822]	]	1	 exosome component 10 	ZFIN;Acc:ZDB-GENE-040426-781
c36581_g2_i1	gnl|BL_ORD_ID|186174	ENSONIP00000007559	pep:known_by_projection	scaffold:Orenil1.0:GL831228.1:960687:967426:-1	ENSONIG00000006000	ENSONIT00000007564	 protein_coding	186174	ENSONIG00000006000 	GL831228.1:960687-967426]	]	-1	 transmembrane protein 160 	ZFIN;Acc:ZDB-GENE-060503-851
c36582_g2_i1	gnl|BL_ORD_ID|317659	ENSTRUP00000045266	pep:known_by_projection	scaffold:FUGU4:scaffold_53:520819:539457:-1	ENSTRUG00000017662	ENSTRUT00000045418	 protein_coding	317659	ENSTRUG00000017662 	scaffold_53:520077-541322]	]	-1	 phosphatidic acid phosphatase type 2 domain containing 1A 	ZFIN;Acc:ZDB-GENE-081107-53
c36585_g1_i1	gnl|BL_ORD_ID|189495	ENSONIP00000010880	pep:known_by_projection	scaffold:Orenil1.0:GL831184.1:3099380:3117775:-1	ENSONIG00000008655	ENSONIT00000010889	 protein_coding	189495	ENSONIG00000008655 	GL831184.1:3099380-3117775]	]	-1	 transcription elongation regulator 1 	HGNC Symbol;Acc:HGNC:15630
c36585_g1_i2	gnl|BL_ORD_ID|343871	ENSXMAP00000000523	pep:known_by_projection	scaffold:Xipmac4.4.2:JH556812.1:1257658:1271064:-1	ENSXMAG00000000519	ENSXMAT00000000525	 protein_coding	343871	ENSXMAG00000000519 	JH556812.1:1257658-1271064]	]	-1	 transcription elongation regulator 1 	HGNC Symbol;Acc:HGNC:15630
c36587_g1_i1	gnl|BL_ORD_ID|270358	ENSPFOP00000019535	pep:known_by_projection	scaffold:PoeFor_5.1.2:KI519611.1:5194247:5220311:1	ENSPFOG00000019410	ENSPFOT00000019557	 protein_coding	270358	ENSPFOG00000019410 	KI519611.1:5194247-5220311]	]	1	" pleckstrin homology domain containing, family G (with RhoGef domain) member 1 "	HGNC Symbol;Acc:HGNC:20884
c36589_g1_i1	gnl|BL_ORD_ID|205182	ENSONIP00000026567	pep:known_by_projection	scaffold:Orenil1.0:GL831145.1:3424453:3425220:1	ENSONIG00000021265	ENSONIT00000026591	 protein_coding	205182	ENSONIG00000021265 	GL831145.1:3424453-3425220]	]	1	 proline rich 18 	ZFIN;Acc:ZDB-GENE-081107-6
c36591_g1_i1	gnl|BL_ORD_ID|188413	ENSONIP00000009798	pep:known_by_projection	scaffold:Orenil1.0:GL831201.1:2441935:2457498:-1	ENSONIG00000007778	ENSONIT00000009804	 protein_coding	188413	ENSONIG00000007778 	GL831201.1:2441935-2457498]	]	-1	 DPH5 homolog (S. cerevisiae) 	ZFIN;Acc:ZDB-GENE-041114-85
c36592_g1_i1	gnl|BL_ORD_ID|111037	ENSGACP00000022480	pep:known_by_projection	group:BROADS1:groupIV:5382860:5384273:1	ENSGACG00000017022	ENSGACT00000022522	 protein_coding	111037	ENSGACG00000017022 	groupIV:5382860-5384273]	]	1	 zgc:92907 	ZFIN;Acc:ZDB-GENE-040718-161
c36593_g1_i2	gnl|BL_ORD_ID|197906	ENSONIP00000019291	pep:known_by_projection	scaffold:Orenil1.0:GL831142.1:7505630:7510813:1	ENSONIG00000015332	ENSONIT00000019308	 protein_coding	197906	ENSONIG00000015332 	GL831142.1:7505630-7510813]	]	1	 acyl-CoA synthetase bubblegum family member 1 	ZFIN;Acc:ZDB-GENE-110914-219
c36598_g1_i1	gnl|BL_ORD_ID|96282	ENSGACP00000007635	pep:known_by_projection	group:BROADS1:groupVIII:5132534:5147778:-1	ENSGACG00000005773	ENSGACT00000007653	 protein_coding	96282	ENSGACG00000005773 	groupVIII:5132312-5147809]	]	-1	 regulator of G-protein signaling 8 	ZFIN;Acc:ZDB-GENE-040718-264
c36599_g1_i1	gnl|BL_ORD_ID|203444	ENSONIP00000024829	pep:known_by_projection	scaffold:Orenil1.0:GL831136.1:5190555:5206528:-1	ENSONIG00000019726	ENSONIT00000024850	 protein_coding	203444	ENSONIG00000019726 	GL831136.1:5190555-5206528]	]	-1	 MMS19 nucleotide excision repair homolog (S. cerevisiae) 	ZFIN;Acc:ZDB-GENE-120316-2
c36600_g1_i1	gnl|BL_ORD_ID|184738	ENSONIP00000006123	pep:known_by_projection	scaffold:Orenil1.0:GL831234.1:2299264:2305095:-1	ENSONIG00000004867	ENSONIT00000006127	 protein_coding	184738	ENSONIG00000004867 	GL831234.1:2299264-2305095]	]	-1	" RGM domain family, member D "	ZFIN;Acc:ZDB-GENE-030131-561
c36602_g1_i3	gnl|BL_ORD_ID|360990	ENSXMAP00000017682	pep:novel	scaffold:Xipmac4.4.2:JH556703.1:2559328:2563949:1	ENSXMAG00000017594	ENSXMAT00000017707	 protein_coding	360990	ENSXMAG00000017594 	JH556703.1:2559328-2563949]	]	1	 Uncharacterized protein {ECO:0000313|Ensembl:ENSXMAP00000017682}  	UniProtKB/TrEMBL;Acc:M4AT87
c36606_g1_i3	gnl|BL_ORD_ID|197777	ENSONIP00000019162	pep:known_by_projection	scaffold:Orenil1.0:GL831324.1:683059:689360:-1	ENSONIG00000015225	ENSONIT00000019179	 protein_coding	197777	ENSONIG00000015225 	GL831324.1:683059-689360]	]	-1	 NADH dehydrogenase (ubiquinone) Fe-S protein 1 	ZFIN;Acc:ZDB-GENE-030131-478
c36608_g1_i2	gnl|BL_ORD_ID|198532	ENSONIP00000019917	pep:known_by_projection	scaffold:Orenil1.0:GL831239.1:1033346:1046816:-1	ENSONIG00000015823	ENSONIT00000019934	 protein_coding	198532	ENSONIG00000015823 	GL831239.1:1033346-1046816]	]	-1	 fragile X mental retardation 1 	ZFIN;Acc:ZDB-GENE-020731-6
c36611_g1_i1	gnl|BL_ORD_ID|185128	ENSONIP00000006513	pep:known_by_projection	scaffold:Orenil1.0:GL831183.1:2996012:3003759:-1	ENSONIG00000005184	ENSONIT00000006518	 protein_coding	185128	ENSONIG00000005184 	GL831183.1:2996012-3003759]	]	-1	" CDC23 (cell division cycle 23, yeast, homolog) "	ZFIN;Acc:ZDB-GENE-040426-866
c36612_g1_i1	gnl|BL_ORD_ID|115428	ENSGACP00000026635	pep:known_by_projection	group:BROADS1:groupVII:12553851:12557405:-1	ENSGACG00000020161	ENSGACT00000026687	 protein_coding	115428	ENSGACG00000020161 	groupVII:12553815-12557405]	]	-1	" TIP41, TOR signaling pathway regulator-like (S. cerevisiae) "	ZFIN;Acc:ZDB-GENE-040426-1611
c36619_g3_i2	gnl|BL_ORD_ID|192612	ENSONIP00000013997	pep:known_by_projection	scaffold:Orenil1.0:GL831139.1:6071371:6092270:1	ENSONIG00000011118	ENSONIT00000014007	 protein_coding	192612	ENSONIG00000011118 	GL831139.1:6071371-6092270]	]	1	" membrane-bound transcription factor protease, site 1 "	ZFIN;Acc:ZDB-GENE-030131-4909
c36620_g1_i1	gnl|BL_ORD_ID|103943	ENSGACP00000015561	pep:known_by_projection	group:BROADS1:groupXIII:13170146:13172125:1	ENSGACG00000011763	ENSGACT00000015592	 protein_coding	103943	ENSGACG00000011763 	groupXIII:13170146-13172125]	]	1	" LSM1 homolog, U6 small nuclear RNA associated (S. cerevisiae) "	ZFIN;Acc:ZDB-GENE-040801-68
c36626_g1_i2	gnl|BL_ORD_ID|215449	ENSORLP00000010736	pep:known_by_projection	chromosome:MEDAKA1:14:16510357:16513797:-1	ENSORLG00000008550	ENSORLT00000010737	 protein_coding	215449	ENSORLG00000008550 	14:16510357-16513797]	]	-1	 CWC15 spliceosome-associated protein 	HGNC Symbol;Acc:HGNC:26939
c36635_g1_i2	gnl|BL_ORD_ID|299946	ENSTRUP00000027553	pep:known_by_projection	scaffold:FUGU4:scaffold_163:513082:518892:1	ENSTRUG00000010907	ENSTRUT00000027662	 protein_coding	299946	ENSTRUG00000010907 	scaffold_163:513082-518892]	]	1	 SH3 domain binding glutamate-rich protein like 	HGNC Symbol;Acc:HGNC:10823
c36636_g1_i2	gnl|BL_ORD_ID|181609	ENSONIP00000002994	pep:known_by_projection	scaffold:Orenil1.0:GL831166.1:3892923:3903437:-1	ENSONIG00000002395	ENSONIT00000002995	 protein_coding	181609	ENSONIG00000002395 	GL831166.1:3890411-3903538]	]	-1	 transmembrane protein 201 	ZFIN;Acc:ZDB-GENE-070410-61
c36638_g1_i2	gnl|BL_ORD_ID|342641	ENSTNIP00000011894	pep:novel	chromosome:TETRAODON8:4:2491596:2495214:-1	ENSTNIG00000009038	ENSTNIT00000012084	 protein_coding	342641	ENSTNIG00000009038 	4:2491596-2495214]	]	-1	 Uncharacterized protein {ECO:0000313|Ensembl:ENSTNIP00000011894}  	UniProtKB/TrEMBL;Acc:H3CUG0
c36639_g2_i1	gnl|BL_ORD_ID|112235	ENSGACP00000023615	pep:known_by_projection	group:BROADS1:groupIV:9490428:9496181:1	ENSGACG00000017871	ENSGACT00000023661	 protein_coding	112235	ENSGACG00000017871 	groupIV:9490428-9496181]	]	1	" protein phosphatase 2, regulatory subunit B, gamma "	HGNC Symbol;Acc:HGNC:9306
c36639_g4_i1	gnl|BL_ORD_ID|184963	ENSONIP00000006348	pep:known_by_projection	scaffold:Orenil1.0:GL831165.1:2315773:2335350:-1	ENSONIG00000005046	ENSONIT00000006353	 protein_coding	184963	ENSONIG00000005046 	GL831165.1:2315773-2335350]	]	-1	" protein phosphatase 2, regulatory subunit B, gamma "	HGNC Symbol;Acc:HGNC:9306
c36641_g2_i3	gnl|BL_ORD_ID|248058	ENSPFOP00000025267	pep:known_by_projection	scaffold:PoeFor_5.1.2:KI519676.1:349340:358885:1	ENSPFOG00000000599	ENSPFOT00000026618	 protein_coding	248058	ENSPFOG00000000599 	KI519676.1:349165-358885]	]	1	 hypoxanthine phosphoribosyltransferase 1 	ZFIN;Acc:ZDB-GENE-040426-1918
c36641_g2_i4	gnl|BL_ORD_ID|248057	ENSPFOP00000000616	pep:known_by_projection	scaffold:PoeFor_5.1.2:KI519676.1:349165:358885:1	ENSPFOG00000000599	ENSPFOT00000000617	 protein_coding	248057	ENSPFOG00000000599 	KI519676.1:349165-358885]	]	1	 hypoxanthine phosphoribosyltransferase 1 	ZFIN;Acc:ZDB-GENE-040426-1918
c36642_g1_i1	gnl|BL_ORD_ID|187120	ENSONIP00000008505	pep:known_by_projection	scaffold:Orenil1.0:GL831344.1:197462:205912:-1	ENSONIG00000006733	ENSONIT00000008510	 protein_coding	187120	ENSONIG00000006733 	GL831344.1:197462-205912]	]	-1	 phosphomannomutase 2 	ZFIN;Acc:ZDB-GENE-030722-6
c36644_g4_i1	gnl|BL_ORD_ID|106322	ENSGACP00000017986	pep:known_by_projection	group:BROADS1:groupI:19052997:19058782:-1	ENSGACG00000013605	ENSGACT00000018021	 protein_coding	106322	ENSGACG00000013605 	groupI:19052997-19058782]	]	-1	 LIM homeobox 1a 	ZFIN;Acc:ZDB-GENE-980526-347
c36646_g1_i1	gnl|BL_ORD_ID|108653	ENSGACP00000020231	pep:known_by_projection	group:BROADS1:groupIII:7549663:7556170:-1	ENSGACG00000015335	ENSGACT00000020270	 protein_coding	108653	ENSGACG00000015335 	groupIII:7549663-7556170]	]	-1	 SH3-domain GRB2-like 1a 	ZFIN;Acc:ZDB-GENE-030131-4524
c36647_g1_i2	gnl|BL_ORD_ID|105186	ENSGACP00000016864	pep:known_by_projection	group:BROADS1:groupXII:16876660:16879292:-1	ENSGACG00000012751	ENSGACT00000016898	 protein_coding	105186	ENSGACG00000012751 	groupXII:16876660-16879292]	]	-1	 trafficking protein particle complex 6b 	ZFIN;Acc:ZDB-GENE-041010-122
c36647_g1_i4	gnl|BL_ORD_ID|105186	ENSGACP00000016864	pep:known_by_projection	group:BROADS1:groupXII:16876660:16879292:-1	ENSGACG00000012751	ENSGACT00000016898	 protein_coding	105186	ENSGACG00000012751 	groupXII:16876660-16879292]	]	-1	 trafficking protein particle complex 6b 	ZFIN;Acc:ZDB-GENE-041010-122
c36649_g1_i2	gnl|BL_ORD_ID|347897	ENSXMAP00000004531	pep:known_by_projection	scaffold:Xipmac4.4.2:JH556993.1:307938:309545:1	ENSXMAG00000004529	ENSXMAT00000004536	 protein_coding	347897	ENSXMAG00000004529 	JH556993.1:307938-309545]	]	1	" LSM5 homolog, U6 small nuclear RNA associated (S. cerevisiae) "	HGNC Symbol;Acc:HGNC:17162
c36652_g1_i2	gnl|BL_ORD_ID|181146	ENSONIP00000002531	pep:known_by_projection	scaffold:Orenil1.0:GL831149.1:6339737:6341822:1	ENSONIG00000002023	ENSONIT00000002532	 protein_coding	181146	ENSONIG00000002023 	GL831149.1:6339737-6341822]	]	1	 fructosamine-3-kinase-related protein 	ZFIN;Acc:ZDB-GENE-041010-192
c36658_g2_i1	gnl|BL_ORD_ID|100176	ENSGACP00000011665	pep:known_by_projection	group:BROADS1:groupXV:6070712:6073477:-1	ENSGACG00000008836	ENSGACT00000011689	 protein_coding	100176	ENSGACG00000008836 	groupXV:6070712-6073477]	]	-1	 Kruppel-like factor 11b 	ZFIN;Acc:ZDB-GENE-061103-82
c36660_g1_i1	gnl|BL_ORD_ID|243197	ENSPFOP00000012075	pep:known_by_projection	scaffold:PoeFor_5.1.2:KI519894.1:255078:255811:-1	ENSPFOG00000012095	ENSPFOT00000012092	 protein_coding	243197	ENSPFOG00000012095 	KI519894.1:255078-255811]	]	-1	 cytochrome c oxidase assembly factor 6 homolog (S. cerevisiae) 	HGNC Symbol;Acc:HGNC:18025
c36661_g1_i1	gnl|BL_ORD_ID|103096	ENSGACP00000014688	pep:known_by_projection	group:BROADS1:groupXI:9160067:9161388:1	ENSGACG00000011103	ENSGACT00000014715	 protein_coding	103096	ENSGACG00000011103 	groupXI:9159317-9161388]	]	1	 stimulated by retinoic acid 13 homolog (mouse) 	ZFIN;Acc:ZDB-GENE-110411-78
c36662_g1_i2	gnl|BL_ORD_ID|183034	ENSONIP00000004419	pep:known_by_projection	scaffold:Orenil1.0:GL831194.1:3597696:3609815:1	ENSONIG00000003509	ENSONIT00000004421	 protein_coding	183034	ENSONIG00000003509 	GL831194.1:3597696-3609815]	]	1	 phosphatidylinositol 4-kinase type 2 beta 	ZFIN;Acc:ZDB-GENE-070112-990
c36662_g1_i3	gnl|BL_ORD_ID|348931	ENSXMAP00000005584	pep:known_by_projection	scaffold:Xipmac4.4.2:JH556676.1:3194743:3205878:-1	ENSXMAG00000005559	ENSXMAT00000005590	 protein_coding	348931	ENSXMAG00000005559 	JH556676.1:3194743-3205878]	]	-1	 phosphatidylinositol 4-kinase type 2 beta 	ZFIN;Acc:ZDB-GENE-070112-990
c36664_g1_i1	gnl|BL_ORD_ID|209284	ENSORLP00000004212	pep:known_by_projection	chromosome:MEDAKA1:9:6314759:6317746:-1	ENSORLG00000003390	ENSORLT00000004213	 protein_coding	209284	ENSORLG00000003390 	9:6314759-6317746]	]	-1	 cysteine dioxygenase type 1 	HGNC Symbol;Acc:HGNC:1795
c36664_g1_i2	gnl|BL_ORD_ID|13216	ENSAMXP00000013214	pep:known_by_projection	scaffold:AstMex102:KB882306.1:720250:728715:1	ENSAMXG00000012844	ENSAMXT00000013214	 protein_coding	13216	ENSAMXG00000012844 	KB882306.1:720250-728715]	]	1	 cysteine dioxygenase type 1 	HGNC Symbol;Acc:HGNC:1795
c36664_g1_i4	gnl|BL_ORD_ID|196824	ENSONIP00000018209	pep:known_by_projection	scaffold:Orenil1.0:GL831230.1:2193381:2198795:-1	ENSONIG00000014479	ENSONIT00000018226	 protein_coding	196824	ENSONIG00000014479 	GL831230.1:2193381-2198795]	]	-1	 cysteine dioxygenase type 1 	HGNC Symbol;Acc:HGNC:1795
c36667_g1_i1	gnl|BL_ORD_ID|191768	ENSONIP00000013153	pep:known_by_projection	scaffold:Orenil1.0:GL831481.1:335453:342736:1	ENSONIG00000010463	ENSONIT00000013163	 protein_coding	191768	ENSONIG00000010463 	GL831481.1:335453-342736]	]	1	 stromal cell-derived factor 2-like 1 	ZFIN;Acc:ZDB-GENE-040808-46
c36669_g1_i1	gnl|BL_ORD_ID|350078	ENSXMAP00000006717	pep:known_by_projection	scaffold:Xipmac4.4.2:JH556678.1:2646142:2651615:1	ENSXMAG00000006702	ENSXMAT00000006725	 protein_coding	350078	ENSXMAG00000006702 	JH556678.1:2646142-2651615]	]	1	 small ubiquitin-like modifier 4 	HGNC Symbol;Acc:HGNC:21181
c36669_g1_i3	gnl|BL_ORD_ID|350078	ENSXMAP00000006717	pep:known_by_projection	scaffold:Xipmac4.4.2:JH556678.1:2646142:2651615:1	ENSXMAG00000006702	ENSXMAT00000006725	 protein_coding	350078	ENSXMAG00000006702 	JH556678.1:2646142-2651615]	]	1	 small ubiquitin-like modifier 4 	HGNC Symbol;Acc:HGNC:21181
c36670_g1_i1	gnl|BL_ORD_ID|261545	ENSPFOP00000016655	pep:known_by_projection	scaffold:PoeFor_5.1.2:KI519659.1:1439751:1467044:-1	ENSPFOG00000016546	ENSPFOT00000016677	 protein_coding	261545	ENSPFOG00000016546 	KI519659.1:1439751-1467044]	]	-1	 apoptotic chromatin condensation inducer 1 	HGNC Symbol;Acc:HGNC:17066
c36676_g3_i1	gnl|BL_ORD_ID|194801	ENSONIP00000016186	pep:known_by_projection	scaffold:Orenil1.0:GL831189.1:1211810:1221683:1	ENSONIG00000012862	ENSONIT00000016201	 protein_coding	194801	ENSONIG00000012862 	GL831189.1:1211810-1221683]	]	1	 high-mobility group 20A 	ZFIN;Acc:ZDB-GENE-030131-5107
c36676_g3_i2	gnl|BL_ORD_ID|343939	ENSXMAP00000000580	pep:known_by_projection	scaffold:Xipmac4.4.2:JH557355.1:85940:97681:1	ENSXMAG00000000587	ENSXMAT00000000582	 protein_coding	343939	ENSXMAG00000000587 	JH557355.1:85940-97681]	]	1	 high-mobility group 20A 	ZFIN;Acc:ZDB-GENE-030131-5107
c36676_g3_i4	gnl|BL_ORD_ID|194801	ENSONIP00000016186	pep:known_by_projection	scaffold:Orenil1.0:GL831189.1:1211810:1221683:1	ENSONIG00000012862	ENSONIT00000016201	 protein_coding	194801	ENSONIG00000012862 	GL831189.1:1211810-1221683]	]	1	 high-mobility group 20A 	ZFIN;Acc:ZDB-GENE-030131-5107
c36676_g3_i7	gnl|BL_ORD_ID|194801	ENSONIP00000016186	pep:known_by_projection	scaffold:Orenil1.0:GL831189.1:1211810:1221683:1	ENSONIG00000012862	ENSONIT00000016201	 protein_coding	194801	ENSONIG00000012862 	GL831189.1:1211810-1221683]	]	1	 high-mobility group 20A 	ZFIN;Acc:ZDB-GENE-030131-5107
c36678_g1_i1	gnl|BL_ORD_ID|197873	ENSONIP00000019258	pep:known_by_projection	scaffold:Orenil1.0:GL831324.1:1400604:1404466:1	ENSONIG00000015303	ENSONIT00000019275	 protein_coding	197873	ENSONIG00000015303 	GL831324.1:1400604-1404466]	]	1	 G protein-coupled receptor 180 	HGNC Symbol;Acc:HGNC:28899
c36679_g1_i1	gnl|BL_ORD_ID|100058	ENSGACP00000011548	pep:known_by_projection	group:BROADS1:groupXVII:8121675:8123839:1	ENSGACG00000008748	ENSGACT00000011571	 protein_coding	100058	ENSGACG00000008748 	groupXVII:8121675-8123839]	]	1	 si:dkey-228b2.5 	ZFIN;Acc:ZDB-GENE-091113-62
c36679_g1_i2	gnl|BL_ORD_ID|100058	ENSGACP00000011548	pep:known_by_projection	group:BROADS1:groupXVII:8121675:8123839:1	ENSGACG00000008748	ENSGACT00000011571	 protein_coding	100058	ENSGACG00000008748 	groupXVII:8121675-8123839]	]	1	 si:dkey-228b2.5 	ZFIN;Acc:ZDB-GENE-091113-62
c36684_g1_i1	gnl|BL_ORD_ID|317596	ENSTRUP00000045203	pep:known_by_projection	scaffold:FUGU4:scaffold_137:650173:654885:-1	ENSTRUG00000017636	ENSTRUT00000045355	 protein_coding	317596	ENSTRUG00000017636 	scaffold_137:650173-659370]	]	-1	 leucine rich repeat containing 15 	ZFIN;Acc:ZDB-GENE-031113-8
c36685_g1_i1	gnl|BL_ORD_ID|180366	ENSONIP00000001751	pep:known_by_projection	scaffold:Orenil1.0:GL831149.1:3937745:4024269:-1	ENSONIG00000001388	ENSONIT00000001750	 protein_coding	180366	ENSONIG00000001388 	GL831149.1:3937745-4024269]	]	-1	 heparan sulfate (glucosamine) 3-O-sulfotransferase 4 	ZFIN;Acc:ZDB-GENE-070202-8
c36691_g1_i1	gnl|BL_ORD_ID|186403	ENSONIP00000007788	pep:known_by_projection	scaffold:Orenil1.0:GL831228.1:2138319:2144413:1	ENSONIG00000006181	ENSONIT00000007793	 protein_coding	186403	ENSONIG00000006181 	GL831228.1:2138319-2144413]	]	1	 transmembrane protein 136a 	ZFIN;Acc:ZDB-GENE-000607-58
c36691_g1_i3	gnl|BL_ORD_ID|186403	ENSONIP00000007788	pep:known_by_projection	scaffold:Orenil1.0:GL831228.1:2138319:2144413:1	ENSONIG00000006181	ENSONIT00000007793	 protein_coding	186403	ENSONIG00000006181 	GL831228.1:2138319-2144413]	]	1	 transmembrane protein 136a 	ZFIN;Acc:ZDB-GENE-000607-58
c36695_g1_i2	gnl|BL_ORD_ID|101971	ENSGACP00000013527	pep:known_by_projection	group:BROADS1:groupXIX:11969987:11973198:1	ENSGACG00000010239	ENSGACT00000013552	 protein_coding	101971	ENSGACG00000010239 	groupXIX:11969987-11973198]	]	1	 leucine rich repeat containing 61 	HGNC Symbol;Acc:HGNC:21704
c36697_g2_i1	gnl|BL_ORD_ID|194868	ENSONIP00000016253	pep:novel	scaffold:Orenil1.0:GL831189.1:1977760:2005544:1	ENSONIG00000012918	ENSONIT00000016268	 protein_coding	194868	ENSONIG00000012918 	GL831189.1:1977760-2005544]	]	1	 testis-specific kinase 1 	HGNC Symbol;Acc:HGNC:11731
c36700_g1_i3	gnl|BL_ORD_ID|198961	ENSONIP00000020346	pep:known_by_projection	scaffold:Orenil1.0:GL831210.1:577562:584062:-1	ENSONIG00000016154	ENSONIT00000020363	 protein_coding	198961	ENSONIG00000016154 	GL831210.1:577562-584062]	]	-1	 laccase (multicopper oxidoreductase) domain containing 1 	ZFIN;Acc:ZDB-GENE-081104-155
c36701_g1_i2	gnl|BL_ORD_ID|266306	ENSPFOP00000007198	pep:known_by_projection	scaffold:PoeFor_5.1.2:KI519974.1:82034:88733:-1	ENSPFOG00000007281	ENSPFOT00000007210	 protein_coding	266306	ENSPFOG00000007281 	KI519974.1:82034-88733]	]	-1	 BCL2-associated athanogene 5 	ZFIN;Acc:ZDB-GENE-050913-58
c36701_g1_i3	gnl|BL_ORD_ID|266306	ENSPFOP00000007198	pep:known_by_projection	scaffold:PoeFor_5.1.2:KI519974.1:82034:88733:-1	ENSPFOG00000007281	ENSPFOT00000007210	 protein_coding	266306	ENSPFOG00000007281 	KI519974.1:82034-88733]	]	-1	 BCL2-associated athanogene 5 	ZFIN;Acc:ZDB-GENE-050913-58
c36703_g1_i1	gnl|BL_ORD_ID|178810	ENSONIP00000000195	pep:known_by_projection	scaffold:Orenil1.0:GL831268.1:1642029:1731860:1	ENSONIG00000000152	ENSONIT00000000194	 protein_coding	178810	ENSONIG00000000152 	GL831268.1:1642029-1731860]	]	1	" zinc finger protein, multitype 2a "	ZFIN;Acc:ZDB-GENE-060130-4
c36703_g2_i1	gnl|BL_ORD_ID|114763	ENSGACP00000006307	pep:known_by_projection	group:BROADS1:groupXX:2721722:2725472:-1	ENSGACG00000004783	ENSGACT00000006324	 protein_coding	114763	ENSGACG00000004783 	groupXX:2721722-2725472]	]	-1	" zinc finger protein, multitype 2a "	ZFIN;Acc:ZDB-GENE-060130-4
c36704_g1_i1	gnl|BL_ORD_ID|102766	ENSGACP00000014350	pep:novel	group:BROADS1:groupXIII:12012345:12019732:-1	ENSGACG00000010837	ENSGACT00000014375	 protein_coding	102766	ENSGACG00000010837 	groupXIII:12012345-12019732]	]	-1	 ]	
c36704_g2_i2	gnl|BL_ORD_ID|193380	ENSONIP00000014765	pep:novel	scaffold:Orenil1.0:GL831253.1:584246:591366:1	ENSONIG00000011724	ENSONIT00000014777	 protein_coding	193380	ENSONIG00000011724 	GL831253.1:584246-591366]	]	1	 Uncharacterized protein {ECO:0000313|Ensembl:ENSONIP00000014765}  	UniProtKB/TrEMBL;Acc:I3K0X0
c36708_g1_i1	gnl|BL_ORD_ID|203208	ENSONIP00000024593	pep:known_by_projection	scaffold:Orenil1.0:GL831136.1:1241576:1248556:-1	ENSONIG00000019538	ENSONIT00000024614	 protein_coding	203208	ENSONIG00000019538 	GL831136.1:1241576-1248556]	]	-1	" ADP-ribose/CDP-alcohol diphosphatase, manganese-dependent "	ZFIN;Acc:ZDB-GENE-040426-1406
c36711_g1_i2	gnl|BL_ORD_ID|204528	ENSONIP00000025913	pep:known_by_projection	scaffold:Orenil1.0:GL831309.1:522263:523303:1	ENSONIG00000020608	ENSONIT00000025934	 protein_coding	204528	ENSONIG00000020608 	GL831309.1:522263-523303]	]	1	" family with sequence similarity 43, member A "	ZFIN;Acc:ZDB-GENE-030131-6098
c36715_g1_i2	gnl|BL_ORD_ID|242605	ENSPFOP00000007627	pep:known_by_projection	scaffold:PoeFor_5.1.2:KI519638.1:161741:175808:1	ENSPFOG00000007360	ENSPFOT00000007639	 protein_coding	242605	ENSPFOG00000007360 	KI519638.1:161741-175808]	]	1	 dimethylglycine dehydrogenase 	ZFIN;Acc:ZDB-GENE-080227-8
c36718_g1_i4	gnl|BL_ORD_ID|256273	ENSPFOP00000007626	pep:known_by_projection	scaffold:PoeFor_5.1.2:KI519792.1:900790:905975:-1	ENSPFOG00000007572	ENSPFOT00000007638	 protein_coding	256273	ENSPFOG00000007572 	KI519792.1:900790-905975]	]	-1	 developmentally regulated GTP binding protein 2 	ZFIN;Acc:ZDB-GENE-040808-29
c36719_g1_i1	gnl|BL_ORD_ID|359624	ENSXMAP00000016258	pep:known_by_projection	scaffold:Xipmac4.4.2:JH556713.1:2184163:2189133:-1	ENSXMAG00000016235	ENSXMAT00000016282	 protein_coding	359624	ENSXMAG00000016235 	JH556713.1:2184163-2189133]	]	-1	 sosondowah ankyrin repeat domain family Ca 	ZFIN;Acc:ZDB-GENE-081104-106
c36722_g1_i1	gnl|BL_ORD_ID|194081	ENSONIP00000015466	pep:known_by_projection	scaffold:Orenil1.0:GL831192.1:1884540:1885925:-1	ENSONIG00000012279	ENSONIT00000015479	 protein_coding	194081	ENSONIG00000012279 	GL831192.1:1884540-1885925]	]	-1	 G protein-coupled receptor 151 	HGNC Symbol;Acc:HGNC:23624
c36729_g1_i1	gnl|BL_ORD_ID|190451	ENSONIP00000011836	pep:known_by_projection	scaffold:Orenil1.0:GL831134.1:2665353:2692275:1	ENSONIG00000009417	ENSONIT00000011845	 protein_coding	190451	ENSONIG00000009417 	GL831134.1:2665353-2692275]	]	1	" Rho-associated, coiled-coil containing protein kinase 1 "	ZFIN;Acc:ZDB-GENE-100712-2
c36729_g1_i2	gnl|BL_ORD_ID|190451	ENSONIP00000011836	pep:known_by_projection	scaffold:Orenil1.0:GL831134.1:2665353:2692275:1	ENSONIG00000009417	ENSONIT00000011845	 protein_coding	190451	ENSONIG00000009417 	GL831134.1:2665353-2692275]	]	1	" Rho-associated, coiled-coil containing protein kinase 1 "	ZFIN;Acc:ZDB-GENE-100712-2
c36733_g1_i1	gnl|BL_ORD_ID|90086	ENSGACP00000001177	pep:known_by_projection	scaffold:BROADS1:scaffold_27:2637091:2638365:1	ENSGACG00000000911	ENSGACT00000001177	 protein_coding	90086	ENSGACG00000000911 	scaffold_27:2637091-2638365]	]	1	 si:dkeyp-111e5.4 	ZFIN;Acc:ZDB-GENE-131127-443
c36734_g1_i1	gnl|BL_ORD_ID|7637	ENSAMXP00000007633	pep:known_by_projection	scaffold:AstMex102:KB882187.1:1831385:1832292:1	ENSAMXG00000007428	ENSAMXT00000007633	 protein_coding	7637	ENSAMXG00000007428 	KB882187.1:1831385-1832292]	]	1	 small EDRK-rich factor 2 	ZFIN;Acc:ZDB-GENE-041108-1
c36734_g1_i2	gnl|BL_ORD_ID|7637	ENSAMXP00000007633	pep:known_by_projection	scaffold:AstMex102:KB882187.1:1831385:1832292:1	ENSAMXG00000007428	ENSAMXT00000007633	 protein_coding	7637	ENSAMXG00000007428 	KB882187.1:1831385-1832292]	]	1	 small EDRK-rich factor 2 	ZFIN;Acc:ZDB-GENE-041108-1
c36734_g1_i3	gnl|BL_ORD_ID|40512	ENSDARP00000104099	pep:novel	chromosome:Zv9:18:25536287:25538613:1	ENSDARG00000075881	ENSDART00000111767	 protein_coding	40512	ENSDARG00000075881 	18:25536287-25538613]	]	1	 si:ch211-39k3.2 	ZFIN;Acc:ZDB-GENE-070705-180
c36734_g1_i4	gnl|BL_ORD_ID|7637	ENSAMXP00000007633	pep:known_by_projection	scaffold:AstMex102:KB882187.1:1831385:1832292:1	ENSAMXG00000007428	ENSAMXT00000007633	 protein_coding	7637	ENSAMXG00000007428 	KB882187.1:1831385-1832292]	]	1	 small EDRK-rich factor 2 	ZFIN;Acc:ZDB-GENE-041108-1
c36734_g1_i5	gnl|BL_ORD_ID|7637	ENSAMXP00000007633	pep:known_by_projection	scaffold:AstMex102:KB882187.1:1831385:1832292:1	ENSAMXG00000007428	ENSAMXT00000007633	 protein_coding	7637	ENSAMXG00000007428 	KB882187.1:1831385-1832292]	]	1	 small EDRK-rich factor 2 	ZFIN;Acc:ZDB-GENE-041108-1
c36738_g1_i1	gnl|BL_ORD_ID|261988	ENSPFOP00000008747	pep:known_by_projection	scaffold:PoeFor_5.1.2:KI519627.1:1164166:1186801:1	ENSPFOG00000008728	ENSPFOT00000008759	 protein_coding	261988	ENSPFOG00000008728 	KI519627.1:1164166-1186801]	]	1	" NUAK family, SNF1-like kinase, 1 "	HGNC Symbol;Acc:HGNC:14311
c36739_g1_i3	gnl|BL_ORD_ID|293971	ENSTRUP00000021578	pep:known_by_projection	scaffold:FUGU4:scaffold_159:531130:536626:-1	ENSTRUG00000008601	ENSTRUT00000021666	 protein_coding	293971	ENSTRUG00000008601 	scaffold_159:531130-536626]	]	-1	 serine/threonine/tyrosine interacting protein 	ZFIN;Acc:ZDB-GENE-050522-45
c36742_g1_i3	gnl|BL_ORD_ID|315730	ENSTRUP00000043337	pep:known_by_projection	scaffold:FUGU4:scaffold_1:3641448:3644437:1	ENSTRUG00000016921	ENSTRUT00000043482	 protein_coding	315730	ENSTRUG00000016921 	scaffold_1:3641448-3644437]	]	1	 COP9 constitutive photomorphogenic homolog subunit 2 (Arabidopsis) 	ZFIN;Acc:ZDB-GENE-040625-15
c36743_g1_i1	gnl|BL_ORD_ID|337840	ENSTNIP00000014185	pep:novel	chromosome:TETRAODON8:Un_random:17937268:17940078:-1	ENSTNIG00000011246	ENSTNIT00000014382	 protein_coding	337840	ENSTNIG00000011246 	Un_random:17937268-17940078]	]	-1	" Chromosome undetermined SCAF14678, whole genome shotgun sequence {ECO:0000313|EMBL:CAG02196.1}; Uncharacterized protein {ECO:0000313|Ensembl:ENSTNIP00000014185}  "	UniProtKB/TrEMBL;Acc:Q4SAY6
c36745_g2_i1	gnl|BL_ORD_ID|199349	ENSONIP00000020734	pep:novel	scaffold:Orenil1.0:GL831216.1:2657443:2667419:-1	ENSONIG00000016462	ENSONIT00000020752	 protein_coding	199349	ENSONIG00000016462 	GL831216.1:2657443-2667419]	]	-1	 Uncharacterized protein {ECO:0000313|Ensembl:ENSONIP00000020734}  	UniProtKB/TrEMBL;Acc:I3KHY9
c36748_g1_i2	gnl|BL_ORD_ID|97958	ENSGACP00000009362	pep:known_by_projection	group:BROADS1:groupX:9797087:9798840:1	ENSGACG00000007069	ENSGACT00000009382	 protein_coding	97958	ENSGACG00000007069 	groupX:9797087-9798840]	]	1	" chromobox homolog 3a (HP1 gamma homolog, Drosophila) "	ZFIN;Acc:ZDB-GENE-030131-1158
c36748_g1_i3	gnl|BL_ORD_ID|97958	ENSGACP00000009362	pep:known_by_projection	group:BROADS1:groupX:9797087:9798840:1	ENSGACG00000007069	ENSGACT00000009382	 protein_coding	97958	ENSGACG00000007069 	groupX:9797087-9798840]	]	1	" chromobox homolog 3a (HP1 gamma homolog, Drosophila) "	ZFIN;Acc:ZDB-GENE-030131-1158
c36748_g1_i6	gnl|BL_ORD_ID|97958	ENSGACP00000009362	pep:known_by_projection	group:BROADS1:groupX:9797087:9798840:1	ENSGACG00000007069	ENSGACT00000009382	 protein_coding	97958	ENSGACG00000007069 	groupX:9797087-9798840]	]	1	" chromobox homolog 3a (HP1 gamma homolog, Drosophila) "	ZFIN;Acc:ZDB-GENE-030131-1158
c36753_g1_i1	gnl|BL_ORD_ID|198971	ENSONIP00000020356	pep:known_by_projection	scaffold:Orenil1.0:GL831210.1:765047:769050:1	ENSONIG00000016162	ENSONIT00000020374	 protein_coding	198971	ENSONIG00000016162 	GL831210.1:765047-769050]	]	1	" CCR4-NOT transcription complex, subunit 11 "	ZFIN;Acc:ZDB-GENE-030131-8068
c36755_g1_i1	gnl|BL_ORD_ID|197478	ENSONIP00000018863	pep:known_by_projection	scaffold:Orenil1.0:GL831176.1:981397:993742:-1	ENSONIG00000014983	ENSONIT00000018880	 protein_coding	197478	ENSONIG00000014983 	GL831176.1:981397-993742]	]	-1	" N(alpha)-acetyltransferase 35, NatC auxiliary subunit "	ZFIN;Acc:ZDB-GENE-030131-306
c36755_g1_i2	gnl|BL_ORD_ID|197478	ENSONIP00000018863	pep:known_by_projection	scaffold:Orenil1.0:GL831176.1:981397:993742:-1	ENSONIG00000014983	ENSONIT00000018880	 protein_coding	197478	ENSONIG00000014983 	GL831176.1:981397-993742]	]	-1	" N(alpha)-acetyltransferase 35, NatC auxiliary subunit "	ZFIN;Acc:ZDB-GENE-030131-306
c36757_g1_i3	gnl|BL_ORD_ID|206198	ENSORLP00000000911	pep:known_by_projection	chromosome:MEDAKA1:14:1898609:1903066:-1	ENSORLG00000000743	ENSORLT00000000912	 protein_coding	206198	ENSORLG00000000743 	14:1898609-1903066]	]	-1	" zinc finger, matrin type 2 "	ZFIN;Acc:ZDB-GENE-030131-3197
c36759_g1_i1	gnl|BL_ORD_ID|199562	ENSONIP00000020947	pep:known_by_projection	scaffold:Orenil1.0:GL831261.1:509785:518583:-1	ENSONIG00000016629	ENSONIT00000020966	 protein_coding	199562	ENSONIG00000016629 	GL831261.1:509785-518583]	]	-1	" crystallin, zeta (quinone reductase) "	ZFIN;Acc:ZDB-GENE-050306-24
c36759_g1_i2	gnl|BL_ORD_ID|199562	ENSONIP00000020947	pep:known_by_projection	scaffold:Orenil1.0:GL831261.1:509785:518583:-1	ENSONIG00000016629	ENSONIT00000020966	 protein_coding	199562	ENSONIG00000016629 	GL831261.1:509785-518583]	]	-1	" crystallin, zeta (quinone reductase) "	ZFIN;Acc:ZDB-GENE-050306-24
c36759_g1_i3	gnl|BL_ORD_ID|199562	ENSONIP00000020947	pep:known_by_projection	scaffold:Orenil1.0:GL831261.1:509785:518583:-1	ENSONIG00000016629	ENSONIT00000020966	 protein_coding	199562	ENSONIG00000016629 	GL831261.1:509785-518583]	]	-1	" crystallin, zeta (quinone reductase) "	ZFIN;Acc:ZDB-GENE-050306-24
c36760_g1_i2	gnl|BL_ORD_ID|265490	ENSPFOP00000030519	pep:known_by_projection	scaffold:PoeFor_5.1.2:KI519700.1:1976:45018:1	ENSPFOG00000001524	ENSPFOT00000030150	 protein_coding	265490	ENSPFOG00000001524 	KI519700.1:1976-45018]	]	1	 dedicator of cytokinesis 3 	HGNC Symbol;Acc:HGNC:2989
c36764_g1_i1	gnl|BL_ORD_ID|197134	ENSONIP00000018519	pep:known_by_projection	scaffold:Orenil1.0:GL831142.1:2472486:2474486:1	ENSONIG00000014711	ENSONIT00000018536	 protein_coding	197134	ENSONIG00000014711 	GL831142.1:2472486-2474486]	]	1	" basic helix-loop-helix family, member e41 "	ZFIN;Acc:ZDB-GENE-050419-146
c36764_g1_i2	gnl|BL_ORD_ID|197134	ENSONIP00000018519	pep:known_by_projection	scaffold:Orenil1.0:GL831142.1:2472486:2474486:1	ENSONIG00000014711	ENSONIT00000018536	 protein_coding	197134	ENSONIG00000014711 	GL831142.1:2472486-2474486]	]	1	" basic helix-loop-helix family, member e41 "	ZFIN;Acc:ZDB-GENE-050419-146
c36765_g3_i2	gnl|BL_ORD_ID|182177	ENSONIP00000003562	pep:known_by_projection	scaffold:Orenil1.0:GL831133.1:4430952:4464358:-1	ENSONIG00000002842	ENSONIT00000003563	 protein_coding	182177	ENSONIG00000002842 	GL831133.1:4430952-4464358]	]	-1	 naked cuticle homolog 1 (Drosophila) 	ZFIN;Acc:ZDB-GENE-061108-3
c36766_g3_i2	gnl|BL_ORD_ID|180409	ENSONIP00000001794	pep:known_by_projection	scaffold:Orenil1.0:GL831149.1:4409357:4412695:-1	ENSONIG00000001425	ENSONIT00000001793	 protein_coding	180409	ENSONIG00000001425 	GL831149.1:4409357-4412695]	]	-1	 cell death-inducing p53 target 1 	HGNC Symbol;Acc:HGNC:13234
c36767_g1_i1	gnl|BL_ORD_ID|341583	ENSTNIP00000009035	pep:novel	chromosome:TETRAODON8:Un_random:85994977:85997345:-1	ENSTNIG00000006276	ENSTNIT00000009206	 protein_coding	341583	ENSTNIG00000006276 	Un_random:85994977-85997345]	]	-1	 Uncharacterized protein {ECO:0000313|Ensembl:ENSTNIP00000009035}  	UniProtKB/TrEMBL;Acc:H3CLA6
c36769_g1_i2	gnl|BL_ORD_ID|260371	ENSPFOP00000008744	pep:known_by_projection	scaffold:PoeFor_5.1.2:KI519644.1:410279:424743:1	ENSPFOG00000008693	ENSPFOT00000008756	 protein_coding	260371	ENSPFOG00000008693 	KI519644.1:409832-424743]	]	1	" CCR4-NOT transcription complex, subunit 3a "	ZFIN;Acc:ZDB-GENE-040927-6
c36773_g1_i1	gnl|BL_ORD_ID|191504	ENSONIP00000012889	pep:known_by_projection	scaffold:Orenil1.0:GL831185.1:504293:508126:1	ENSONIG00000010249	ENSONIT00000012899	 protein_coding	191504	ENSONIG00000010249 	GL831185.1:504293-508126]	]	1	 anaphase promoting complex subunit 13 	ZFIN;Acc:ZDB-GENE-091204-298
c36774_g1_i1	gnl|BL_ORD_ID|209177	ENSORLP00000004101	pep:known_by_projection	chromosome:MEDAKA1:20:1784050:1788816:-1	ENSORLG00000003299	ENSORLT00000004102	 protein_coding	209177	ENSORLG00000003299 	20:1784050-1788816]	]	-1	 neuritin 1a 	ZFIN;Acc:ZDB-GENE-040718-212
c36774_g1_i2	gnl|BL_ORD_ID|195455	ENSONIP00000016840	pep:known_by_projection	scaffold:Orenil1.0:GL831249.1:448530:457381:-1	ENSONIG00000013397	ENSONIT00000016855	 protein_coding	195455	ENSONIG00000013397 	GL831249.1:448530-457381]	]	-1	 neuritin 1a 	ZFIN;Acc:ZDB-GENE-040718-212
c36774_g1_i3	gnl|BL_ORD_ID|195455	ENSONIP00000016840	pep:known_by_projection	scaffold:Orenil1.0:GL831249.1:448530:457381:-1	ENSONIG00000013397	ENSONIT00000016855	 protein_coding	195455	ENSONIG00000013397 	GL831249.1:448530-457381]	]	-1	 neuritin 1a 	ZFIN;Acc:ZDB-GENE-040718-212
c36775_g1_i1	gnl|BL_ORD_ID|101270	ENSGACP00000012806	pep:known_by_projection	group:BROADS1:groupXIX:11031753:11033718:1	ENSGACG00000009705	ENSGACT00000012830	 protein_coding	101270	ENSGACG00000009705 	groupXIX:11031753-11033718]	]	1	" loss of heterozygosity, 12, chromosomal region 1 homolog (human) "	ZFIN;Acc:ZDB-GENE-041010-83
c36776_g1_i2	gnl|BL_ORD_ID|184843	ENSONIP00000006228	pep:known_by_projection	scaffold:Orenil1.0:GL831165.1:1183134:1188776:1	ENSONIG00000004951	ENSONIT00000006232	 protein_coding	184843	ENSONIG00000004951 	GL831165.1:1183134-1188776]	]	1	 eukaryotic translation termination factor 1 	ZFIN;Acc:ZDB-GENE-021029-1
c36777_g1_i1	gnl|BL_ORD_ID|200149	ENSONIP00000021534	pep:known_by_projection	scaffold:Orenil1.0:GL831297.1:1148928:1149975:1	ENSONIG00000017079	ENSONIT00000021553	 protein_coding	200149	ENSONIG00000017079 	GL831297.1:1148928-1149975]	]	1	 oligodendrocyte lineage transcription factor 2 	ZFIN;Acc:ZDB-GENE-030131-4013
c36781_g1_i1	gnl|BL_ORD_ID|102342	ENSGACP00000013944	pep:known_by_projection	group:BROADS1:groupXII:13489517:13492277:-1	ENSGACG00000010525	ENSGACT00000013969	 protein_coding	102342	ENSGACG00000010525 	groupXII:13489301-13492483]	]	-1	 hydroxysteroid (17-beta) dehydrogenase 10 	ZFIN;Acc:ZDB-GENE-041010-201
c36784_g1_i1	gnl|BL_ORD_ID|89913	ENSGACP00000001000	pep:known_by_projection	scaffold:BROADS1:scaffold_47:484062:485435:-1	ENSGACG00000000776	ENSGACT00000001000	 protein_coding	89913	ENSGACG00000000776 	scaffold_47:484062-485435]	]	-1	" CD248 molecule, endosialin a "	ZFIN;Acc:ZDB-GENE-030131-2084
c36789_g1_i1	gnl|BL_ORD_ID|199232	ENSONIP00000020617	pep:novel	scaffold:Orenil1.0:GL831216.1:2161212:2168308:-1	ENSONIG00000016372	ENSONIT00000020635	 protein_coding	199232	ENSONIG00000016372 	GL831216.1:2161212-2168308]	]	-1	 Uncharacterized protein {ECO:0000313|Ensembl:ENSONIP00000020617}  	UniProtKB/TrEMBL;Acc:I3KHM2
c36790_g1_i1	gnl|BL_ORD_ID|99728	ENSGACP00000011207	pep:known_by_projection	group:BROADS1:groupVIII:9683907:9684821:-1	ENSGACG00000008480	ENSGACT00000011230	 protein_coding	99728	ENSGACG00000008480 	groupVIII:9683907-9684821]	]	-1	 small integral membrane protein 7 	ZFIN;Acc:ZDB-GENE-060810-180
c36797_g1_i1	gnl|BL_ORD_ID|90047	ENSGACP00000001148	pep:known_by_projection	scaffold:BROADS1:scaffold_47:1181030:1212465:1	ENSGACG00000000877	ENSGACT00000001148	 protein_coding	90047	ENSGACG00000000877 	scaffold_47:1181030-1212465]	]	1	 focadhesin 	HGNC Symbol;Acc:HGNC:23377
c36801_g1_i1	gnl|BL_ORD_ID|179877	ENSONIP00000001262	pep:known_by_projection	scaffold:Orenil1.0:GL831143.1:4503790:4597927:1	ENSONIG00000000996	ENSONIT00000001261	 protein_coding	179877	ENSONIG00000000996 	GL831143.1:4474750-4597927]	]	1	 kelch-like family member 29 	HGNC Symbol;Acc:HGNC:29404
c36801_g1_i2	gnl|BL_ORD_ID|259959	ENSPFOP00000002197	pep:known_by_projection	scaffold:PoeFor_5.1.2:KI519806.1:228474:498797:-1	ENSPFOG00000002072	ENSPFOT00000002201	 protein_coding	259959	ENSPFOG00000002072 	KI519806.1:228474-498797]	]	-1	 kelch-like family member 29 	HGNC Symbol;Acc:HGNC:29404
c36801_g1_i4	gnl|BL_ORD_ID|259959	ENSPFOP00000002197	pep:known_by_projection	scaffold:PoeFor_5.1.2:KI519806.1:228474:498797:-1	ENSPFOG00000002072	ENSPFOT00000002201	 protein_coding	259959	ENSPFOG00000002072 	KI519806.1:228474-498797]	]	-1	 kelch-like family member 29 	HGNC Symbol;Acc:HGNC:29404
c36803_g1_i1	gnl|BL_ORD_ID|93143	ENSGACP00000004343	pep:known_by_projection	group:BROADS1:groupXII:1755315:1756822:1	ENSGACG00000003322	ENSGACT00000004357	 protein_coding	93143	ENSGACG00000003322 	groupXII:1755315-1756822]	]	1	 si:dkey-226k3.4 	ZFIN;Acc:ZDB-GENE-031118-211
c36804_g2_i2	gnl|BL_ORD_ID|189438	ENSONIP00000010823	pep:known_by_projection	scaffold:Orenil1.0:GL831154.1:4400278:4405392:-1	ENSONIG00000008608	ENSONIT00000010832	 protein_coding	189438	ENSONIG00000008608 	GL831154.1:4400278-4405392]	]	-1	 RNA binding motif protein 8A 	ZFIN;Acc:ZDB-GENE-050306-51
c36811_g2_i3	gnl|BL_ORD_ID|102756	ENSGACP00000014331	pep:novel	group:BROADS1:groupXV:9852560:9857050:1	ENSGACG00000010829	ENSGACT00000014356	 protein_coding	102756	ENSGACG00000010829 	groupXV:9852560-9857050]	]	1	 ]	
c36812_g1_i1	gnl|BL_ORD_ID|199123	ENSONIP00000020508	pep:known_by_projection	scaffold:Orenil1.0:GL831224.1:1428946:1430785:-1	ENSONIG00000016290	ENSONIT00000020526	 protein_coding	199123	ENSONIG00000016290 	GL831224.1:1428946-1430785]	]	-1	 Smad nuclear interacting protein 	ZFIN;Acc:ZDB-GENE-041026-3
c36814_g2_i2	gnl|BL_ORD_ID|102227	ENSGACP00000013858	pep:known_by_projection	group:BROADS1:groupXV:9048147:9086994:-1	ENSGACG00000010437	ENSGACT00000013883	 protein_coding	102227	ENSGACG00000010437 	groupXV:9048147-9086994]	]	-1	 aquarius homolog (mouse) 	ZFIN;Acc:ZDB-GENE-040426-1189
c36814_g2_i3	gnl|BL_ORD_ID|102227	ENSGACP00000013858	pep:known_by_projection	group:BROADS1:groupXV:9048147:9086994:-1	ENSGACG00000010437	ENSGACT00000013883	 protein_coding	102227	ENSGACG00000010437 	groupXV:9048147-9086994]	]	-1	 aquarius homolog (mouse) 	ZFIN;Acc:ZDB-GENE-040426-1189
c36814_g2_i4	gnl|BL_ORD_ID|102227	ENSGACP00000013858	pep:known_by_projection	group:BROADS1:groupXV:9048147:9086994:-1	ENSGACG00000010437	ENSGACT00000013883	 protein_coding	102227	ENSGACG00000010437 	groupXV:9048147-9086994]	]	-1	 aquarius homolog (mouse) 	ZFIN;Acc:ZDB-GENE-040426-1189
c36816_g1_i1	gnl|BL_ORD_ID|244413	ENSPFOP00000006321	pep:known_by_projection	scaffold:PoeFor_5.1.2:KI519621.1:542404:548023:1	ENSPFOG00000006359	ENSPFOT00000006332	 protein_coding	244413	ENSPFOG00000006359 	KI519621.1:542404-548023]	]	1	" RAB40c, member RAS oncogene family "	ZFIN;Acc:ZDB-GENE-030515-1
c36816_g3_i2	gnl|BL_ORD_ID|202344	ENSONIP00000023729	pep:known_by_projection	scaffold:Orenil1.0:GL831274.1:687093:693990:1	ENSONIG00000018845	ENSONIT00000023750	 protein_coding	202344	ENSONIG00000018845 	GL831274.1:687093-693990]	]	1	" RAB40c, member RAS oncogene family "	ZFIN;Acc:ZDB-GENE-030515-1
c36819_g2_i1	gnl|BL_ORD_ID|99640	ENSGACP00000011144	pep:known_by_projection	group:BROADS1:groupI:7453665:7477359:-1	ENSGACG00000008413	ENSGACT00000011167	 protein_coding	99640	ENSGACG00000008413 	groupI:7453665-7477359]	]	-1	" platelet-activating factor acetylhydrolase, isoform Ib, alpha subunit a "	ZFIN;Acc:ZDB-GENE-040116-2
c36819_g4_i1	gnl|BL_ORD_ID|249156	ENSPFOP00000015128	pep:known_by_projection	scaffold:PoeFor_5.1.2:KI520026.1:59228:95267:1	ENSPFOG00000015100	ENSPFOT00000015150	 protein_coding	249156	ENSPFOG00000015100 	KI520026.1:59228-95267]	]	1	" platelet-activating factor acetylhydrolase, isoform Ib, alpha subunit a "	ZFIN;Acc:ZDB-GENE-040116-2
c36819_g4_i2	gnl|BL_ORD_ID|249156	ENSPFOP00000015128	pep:known_by_projection	scaffold:PoeFor_5.1.2:KI520026.1:59228:95267:1	ENSPFOG00000015100	ENSPFOT00000015150	 protein_coding	249156	ENSPFOG00000015100 	KI520026.1:59228-95267]	]	1	" platelet-activating factor acetylhydrolase, isoform Ib, alpha subunit a "	ZFIN;Acc:ZDB-GENE-040116-2
c36820_g1_i1	gnl|BL_ORD_ID|195914	ENSONIP00000017299	pep:known_by_projection	scaffold:Orenil1.0:GL831238.1:2494619:2500682:1	ENSONIG00000013752	ENSONIT00000017314	 protein_coding	195914	ENSONIG00000013752 	GL831238.1:2494619-2500682]	]	1	 DIM1 dimethyladenosine transferase 1-like (S. cerevisiae) 	ZFIN;Acc:ZDB-GENE-040801-75
c36822_g2_i1	gnl|BL_ORD_ID|181113	ENSONIP00000002498	pep:known_by_projection	scaffold:Orenil1.0:GL831149.1:6287781:6300605:-1	ENSONIG00000001996	ENSONIT00000002499	 protein_coding	181113	ENSONIG00000001996 	GL831149.1:6287781-6300605]	]	-1	 hepatocyte growth factor-regulated tyrosine kinase substrate 	ZFIN;Acc:ZDB-GENE-030131-6107
c36822_g2_i2	gnl|BL_ORD_ID|181113	ENSONIP00000002498	pep:known_by_projection	scaffold:Orenil1.0:GL831149.1:6287781:6300605:-1	ENSONIG00000001996	ENSONIT00000002499	 protein_coding	181113	ENSONIG00000001996 	GL831149.1:6287781-6300605]	]	-1	 hepatocyte growth factor-regulated tyrosine kinase substrate 	ZFIN;Acc:ZDB-GENE-030131-6107
c36822_g2_i3	gnl|BL_ORD_ID|181113	ENSONIP00000002498	pep:known_by_projection	scaffold:Orenil1.0:GL831149.1:6287781:6300605:-1	ENSONIG00000001996	ENSONIT00000002499	 protein_coding	181113	ENSONIG00000001996 	GL831149.1:6287781-6300605]	]	-1	 hepatocyte growth factor-regulated tyrosine kinase substrate 	ZFIN;Acc:ZDB-GENE-030131-6107
c36822_g2_i5	gnl|BL_ORD_ID|181113	ENSONIP00000002498	pep:known_by_projection	scaffold:Orenil1.0:GL831149.1:6287781:6300605:-1	ENSONIG00000001996	ENSONIT00000002499	 protein_coding	181113	ENSONIG00000001996 	GL831149.1:6287781-6300605]	]	-1	 hepatocyte growth factor-regulated tyrosine kinase substrate 	ZFIN;Acc:ZDB-GENE-030131-6107
c36826_g1_i1	gnl|BL_ORD_ID|101734	ENSGACP00000013279	pep:known_by_projection	group:BROADS1:groupXX:11647802:11651099:-1	ENSGACG00000010056	ENSGACT00000013304	 protein_coding	101734	ENSGACG00000010056 	groupXX:11647802-11651099]	]	-1	 myeloid leukemia factor 2 	ZFIN;Acc:ZDB-GENE-050913-67
c36826_g1_i2	gnl|BL_ORD_ID|101734	ENSGACP00000013279	pep:known_by_projection	group:BROADS1:groupXX:11647802:11651099:-1	ENSGACG00000010056	ENSGACT00000013304	 protein_coding	101734	ENSGACG00000010056 	groupXX:11647802-11651099]	]	-1	 myeloid leukemia factor 2 	ZFIN;Acc:ZDB-GENE-050913-67
c36829_g2_i2	gnl|BL_ORD_ID|115311	ENSGACP00000026526	pep:known_by_projection	group:BROADS1:groupIV:32364662:32371197:-1	ENSGACG00000020076	ENSGACT00000026577	 protein_coding	115311	ENSGACG00000020076 	groupIV:32364662-32371197]	]	-1	" CD9 antigen, b "	ZFIN;Acc:ZDB-GENE-040426-2768
c36829_g2_i3	gnl|BL_ORD_ID|115312	ENSGACP00000026527	pep:known_by_projection	group:BROADS1:groupIV:32364834:32369634:-1	ENSGACG00000020076	ENSGACT00000026578	 protein_coding	115312	ENSGACG00000020076 	groupIV:32364662-32371197]	]	-1	" CD9 antigen, b "	ZFIN;Acc:ZDB-GENE-040426-2768
c36834_g1_i1	gnl|BL_ORD_ID|200421	ENSONIP00000021806	pep:known_by_projection	scaffold:Orenil1.0:GL831398.1:722498:730044:-1	ENSONIG00000017290	ENSONIT00000021825	 protein_coding	200421	ENSONIG00000017290 	GL831398.1:722498-730044]	]	-1	 polymerase (RNA) II (DNA directed) polypeptide D 	ZFIN;Acc:ZDB-GENE-040714-2
c36837_g2_i1	gnl|BL_ORD_ID|202844	ENSONIP00000024229	pep:known_by_projection	scaffold:Orenil1.0:GL831146.1:3986529:3995251:-1	ENSONIG00000019252	ENSONIT00000024250	 protein_coding	202844	ENSONIG00000019252 	GL831146.1:3986529-3995251]	]	-1	 syntaxin 16 	ZFIN;Acc:ZDB-GENE-060810-113
c36837_g2_i2	gnl|BL_ORD_ID|202844	ENSONIP00000024229	pep:known_by_projection	scaffold:Orenil1.0:GL831146.1:3986529:3995251:-1	ENSONIG00000019252	ENSONIT00000024250	 protein_coding	202844	ENSONIG00000019252 	GL831146.1:3986529-3995251]	]	-1	 syntaxin 16 	ZFIN;Acc:ZDB-GENE-060810-113
c36843_g1_i1	gnl|BL_ORD_ID|181585	ENSONIP00000002970	pep:known_by_projection	scaffold:Orenil1.0:GL831166.1:3778932:3813733:-1	ENSONIG00000002377	ENSONIT00000002971	 protein_coding	181585	ENSONIG00000002377 	GL831166.1:3778932-3813733]	]	-1	 calsyntenin 1 	ZFIN;Acc:ZDB-GENE-040426-1064
c36843_g1_i2	gnl|BL_ORD_ID|181585	ENSONIP00000002970	pep:known_by_projection	scaffold:Orenil1.0:GL831166.1:3778932:3813733:-1	ENSONIG00000002377	ENSONIT00000002971	 protein_coding	181585	ENSONIG00000002377 	GL831166.1:3778932-3813733]	]	-1	 calsyntenin 1 	ZFIN;Acc:ZDB-GENE-040426-1064
c36843_g1_i3	gnl|BL_ORD_ID|181585	ENSONIP00000002970	pep:known_by_projection	scaffold:Orenil1.0:GL831166.1:3778932:3813733:-1	ENSONIG00000002377	ENSONIT00000002971	 protein_coding	181585	ENSONIG00000002377 	GL831166.1:3778932-3813733]	]	-1	 calsyntenin 1 	ZFIN;Acc:ZDB-GENE-040426-1064
c36843_g1_i4	gnl|BL_ORD_ID|181585	ENSONIP00000002970	pep:known_by_projection	scaffold:Orenil1.0:GL831166.1:3778932:3813733:-1	ENSONIG00000002377	ENSONIT00000002971	 protein_coding	181585	ENSONIG00000002377 	GL831166.1:3778932-3813733]	]	-1	 calsyntenin 1 	ZFIN;Acc:ZDB-GENE-040426-1064
c36843_g1_i6	gnl|BL_ORD_ID|181586	ENSONIP00000002971	pep:known_by_projection	scaffold:Orenil1.0:GL831166.1:3778932:3797107:-1	ENSONIG00000002377	ENSONIT00000002972	 protein_coding	181586	ENSONIG00000002377 	GL831166.1:3778932-3813733]	]	-1	 calsyntenin 1 	ZFIN;Acc:ZDB-GENE-040426-1064
c36844_g1_i1	gnl|BL_ORD_ID|276401	ENSTRUP00000004008	pep:known_by_projection	scaffold:FUGU4:scaffold_66:55838:58948:-1	ENSTRUG00000001750	ENSTRUT00000004028	 protein_coding	276401	ENSTRUG00000001750 	scaffold_66:55838-58948]	]	-1	" coatomer protein complex, subunit zeta 1 "	ZFIN;Acc:ZDB-GENE-000406-6
c36844_g1_i3	gnl|BL_ORD_ID|86223	ENSGMOP00000019347	pep:known_by_projection	genescaffold:gadMor1:GeneScaffold_1797:249820:256160:1	ENSGMOG00000017991	ENSGMOT00000019816	 protein_coding	86223	ENSGMOG00000017991 	GeneScaffold_1797:249820-256160]	]	1	" coatomer protein complex, subunit zeta 1 "	ZFIN;Acc:ZDB-GENE-000406-6
c36846_g1_i2	gnl|BL_ORD_ID|287874	ENSTRUP00000015481	pep:known_by_projection	scaffold:FUGU4:scaffold_327:74570:84105:-1	ENSTRUG00000006339	ENSTRUT00000015550	 protein_coding	287874	ENSTRUG00000006339 	scaffold_327:74570-84105]	]	-1	 aminopeptidase puromycin sensitive 	ZFIN;Acc:ZDB-GENE-060524-3
c36847_g1_i5	gnl|BL_ORD_ID|100476	ENSGACP00000011968	pep:known_by_projection	group:BROADS1:groupXX:10660689:10664715:1	ENSGACG00000009075	ENSGACT00000011992	 protein_coding	100476	ENSGACG00000009075 	groupXX:10660689-10665714]	]	1	 si:ch211-197h24.6 	ZFIN;Acc:ZDB-GENE-030131-1361
c36851_g1_i1	gnl|BL_ORD_ID|200049	ENSONIP00000021434	pep:known_by_projection	scaffold:Orenil1.0:GL831307.1:1441745:1447864:-1	ENSONIG00000016998	ENSONIT00000021453	 protein_coding	200049	ENSONIG00000016998 	GL831307.1:1441745-1447864]	]	-1	 phosphoserine aminotransferase 1 	ZFIN;Acc:ZDB-GENE-030131-5723
c36854_g1_i2	gnl|BL_ORD_ID|104862	ENSGACP00000016514	pep:known_by_projection	group:BROADS1:groupIII:70018:71890:1	ENSGACG00000012486	ENSGACT00000016547	 protein_coding	104862	ENSGACG00000012486 	groupIII:70018-71890]	]	1	 chromosome 21 open reading frame 2 	HGNC Symbol;Acc:HGNC:1260
c36856_g1_i1	gnl|BL_ORD_ID|186625	ENSONIP00000008010	pep:known_by_projection	scaffold:Orenil1.0:GL831229.1:2075384:2081177:1	ENSONIG00000006354	ENSONIT00000008015	 protein_coding	186625	ENSONIG00000006354 	GL831229.1:2075384-2081177]	]	1	 death associated protein 3 	ZFIN;Acc:ZDB-GENE-051129-2
c36856_g1_i2	gnl|BL_ORD_ID|186625	ENSONIP00000008010	pep:known_by_projection	scaffold:Orenil1.0:GL831229.1:2075384:2081177:1	ENSONIG00000006354	ENSONIT00000008015	 protein_coding	186625	ENSONIG00000006354 	GL831229.1:2075384-2081177]	]	1	 death associated protein 3 	ZFIN;Acc:ZDB-GENE-051129-2
c36858_g2_i1	gnl|BL_ORD_ID|111708	ENSGACP00000023117	pep:known_by_projection	group:BROADS1:groupII:22345156:22347345:-1	ENSGACG00000017491	ENSGACT00000023161	 protein_coding	111708	ENSGACG00000017491 	groupII:22344481-22347368]	]	-1	 ribosomal protein L12 	ZFIN;Acc:ZDB-GENE-030131-5297
c36858_g2_i2	gnl|BL_ORD_ID|73637	ENSGMOP00000006771	pep:known_by_projection	genescaffold:gadMor1:GeneScaffold_3297:48254:50649:-1	ENSGMOG00000006378	ENSGMOT00000006966	 protein_coding	73637	ENSGMOG00000006378 	GeneScaffold_3297:48254-50649]	]	-1	 ribosomal protein L12 	ZFIN;Acc:ZDB-GENE-030131-5297
c36862_g1_i1	gnl|BL_ORD_ID|107228	ENSGACP00000018845	pep:known_by_projection	group:BROADS1:groupI:21583240:21588042:1	ENSGACG00000014275	ENSGACT00000018883	 protein_coding	107228	ENSGACG00000014275 	groupI:21583240-21588042]	]	1	 insulin-like growth factor binding protein 5 	HGNC Symbol;Acc:HGNC:5474
c36871_g1_i1	gnl|BL_ORD_ID|190472	ENSONIP00000011857	pep:known_by_projection	scaffold:Orenil1.0:GL831134.1:2695177:2703746:1	ENSONIG00000009436	ENSONIT00000011866	 protein_coding	190472	ENSONIG00000009436 	GL831134.1:2695177-2703746]	]	1	 ubiquitin specific protease 14 (tRNA-guanine transglycosylase) 	ZFIN;Acc:ZDB-GENE-030131-7676
c36876_g1_i1	gnl|BL_ORD_ID|197536	ENSONIP00000018921	pep:known_by_projection	scaffold:Orenil1.0:GL831436.1:19216:23356:-1	ENSONIG00000015031	ENSONIT00000018938	 protein_coding	197536	ENSONIG00000015031 	GL831436.1:19216-23356]	]	-1	 mesoderm development candidate 2 	ZFIN;Acc:ZDB-GENE-070112-2142
c36878_g1_i1	gnl|BL_ORD_ID|283522	ENSTRUP00000011129	pep:known_by_projection	scaffold:FUGU4:scaffold_230:144064:146573:-1	ENSTRUG00000004686	ENSTRUT00000011189	 protein_coding	283522	ENSTRUG00000004686 	scaffold_230:144064-146573]	]	-1	 transmembrane protein 66 	ZFIN;Acc:ZDB-GENE-060929-208
c36884_g1_i1	gnl|BL_ORD_ID|357294	ENSXMAP00000013942	pep:known_by_projection	scaffold:Xipmac4.4.2:JH557010.1:299901:303248:1	ENSXMAG00000013910	ENSXMAT00000013960	 protein_coding	357294	ENSXMAG00000013910 	JH557010.1:299901-303248]	]	1	" 40S ribosomal protein S15-like (rig), mRNA "	RefSeq mRNA;Acc:NM_001286309
c36885_g1_i1	gnl|BL_ORD_ID|111956	ENSGACP00000023349	pep:known_by_projection	group:BROADS1:groupIII:15167466:15170775:1	ENSGACG00000017667	ENSGACT00000023395	 protein_coding	111956	ENSGACG00000017667 	groupIII:15167466-15170775]	]	1	" eukaryotic translation initiation factor 3, subunit F "	ZFIN;Acc:ZDB-GENE-100215-2
c36885_g1_i2	gnl|BL_ORD_ID|197607	ENSONIP00000018992	pep:known_by_projection	scaffold:Orenil1.0:GL831188.1:2791283:2796754:1	ENSONIG00000015090	ENSONIT00000019009	 protein_coding	197607	ENSONIG00000015090 	GL831188.1:2791283-2796754]	]	1	" eukaryotic translation initiation factor 3, subunit F "	ZFIN;Acc:ZDB-GENE-100215-2
c36887_g1_i1	gnl|BL_ORD_ID|360967	ENSXMAP00000017613	pep:known_by_projection	scaffold:Xipmac4.4.2:JH556841.1:286550:290018:1	ENSXMAG00000017571	ENSXMAT00000017638	 protein_coding	360967	ENSXMAG00000017571 	JH556841.1:286550-290018]	]	1	 chromosome 21 open reading frame 59 	HGNC Symbol;Acc:HGNC:1301
c36889_g1_i1	gnl|BL_ORD_ID|273692	ENSTRUP00000001299	pep:known_by_projection	scaffold:FUGU4:scaffold_236:41932:44758:-1	ENSTRUG00000000551	ENSTRUT00000001305	 protein_coding	273692	ENSTRUG00000000551 	scaffold_236:41932-45043]	]	-1	 leucine rich repeat containing 24 	ZFIN;Acc:ZDB-GENE-060503-496
c36900_g1_i1	gnl|BL_ORD_ID|43717	ENSDARP00000127807	pep:putative	chromosome:Zv9:16:27313310:27319757:1	ENSDARG00000097863	ENSDART00000155465	 protein_coding	43717	ENSDARG00000097863 	16:27313310-27319757]	]	1	 si:dkeyp-84f3.9 	ZFIN;Acc:ZDB-GENE-131127-66
c36900_g1_i2	gnl|BL_ORD_ID|43717	ENSDARP00000127807	pep:putative	chromosome:Zv9:16:27313310:27319757:1	ENSDARG00000097863	ENSDART00000155465	 protein_coding	43717	ENSDARG00000097863 	16:27313310-27319757]	]	1	 si:dkeyp-84f3.9 	ZFIN;Acc:ZDB-GENE-131127-66
c36901_g1_i3	gnl|BL_ORD_ID|358107	ENSXMAP00000014737	pep:known_by_projection	scaffold:Xipmac4.4.2:JH557024.1:243382:246386:-1	ENSXMAG00000014721	ENSXMAT00000014757	 protein_coding	358107	ENSXMAG00000014721 	JH557024.1:243382-246386]	]	-1	 si:ch211-10a23.2 	ZFIN;Acc:ZDB-GENE-090313-9
c36902_g1_i1	gnl|BL_ORD_ID|200174	ENSONIP00000021559	pep:known_by_projection	scaffold:Orenil1.0:GL831287.1:646664:652312:1	ENSONIG00000017096	ENSONIT00000021578	 protein_coding	200174	ENSONIG00000017096 	GL831287.1:646664-652312]	]	1	 cell growth regulator with EF-hand domain 1 	HGNC Symbol;Acc:HGNC:16962
c36904_g1_i1	gnl|BL_ORD_ID|246189	ENSPFOP00000005705	pep:known_by_projection	scaffold:PoeFor_5.1.2:KI520013.1:271329:306417:-1	ENSPFOG00000005802	ENSPFOT00000005714	 protein_coding	246189	ENSPFOG00000005802 	KI520013.1:271329-306417]	]	-1	 parvalbumin 7 	ZFIN;Acc:ZDB-GENE-040718-285
c36904_g1_i2	gnl|BL_ORD_ID|246189	ENSPFOP00000005705	pep:known_by_projection	scaffold:PoeFor_5.1.2:KI520013.1:271329:306417:-1	ENSPFOG00000005802	ENSPFOT00000005714	 protein_coding	246189	ENSPFOG00000005802 	KI520013.1:271329-306417]	]	-1	 parvalbumin 7 	ZFIN;Acc:ZDB-GENE-040718-285
c36904_g1_i3	gnl|BL_ORD_ID|246189	ENSPFOP00000005705	pep:known_by_projection	scaffold:PoeFor_5.1.2:KI520013.1:271329:306417:-1	ENSPFOG00000005802	ENSPFOT00000005714	 protein_coding	246189	ENSPFOG00000005802 	KI520013.1:271329-306417]	]	-1	 parvalbumin 7 	ZFIN;Acc:ZDB-GENE-040718-285
c36904_g1_i4	gnl|BL_ORD_ID|246189	ENSPFOP00000005705	pep:known_by_projection	scaffold:PoeFor_5.1.2:KI520013.1:271329:306417:-1	ENSPFOG00000005802	ENSPFOT00000005714	 protein_coding	246189	ENSPFOG00000005802 	KI520013.1:271329-306417]	]	-1	 parvalbumin 7 	ZFIN;Acc:ZDB-GENE-040718-285
c36912_g1_i1	gnl|BL_ORD_ID|179310	ENSONIP00000000695	pep:known_by_projection	scaffold:Orenil1.0:GL831135.1:2246185:2252697:-1	ENSONIG00000000547	ENSONIT00000000694	 protein_coding	179310	ENSONIG00000000547 	GL831135.1:2246185-2252697]	]	-1	 Kruppel-like factor 5a 	ZFIN;Acc:ZDB-GENE-090312-167
c36913_g1_i2	gnl|BL_ORD_ID|195653	ENSONIP00000017038	pep:known_by_projection	scaffold:Orenil1.0:GL831215.1:2765988:2774951:-1	ENSONIG00000013551	ENSONIT00000017053	 protein_coding	195653	ENSONIG00000013551 	GL831215.1:2765988-2774951]	]	-1	 farnesyl-diphosphate farnesyltransferase 1 	HGNC Symbol;Acc:HGNC:3629
c36915_g1_i1	gnl|BL_ORD_ID|249034	ENSPFOP00000018193	pep:known_by_projection	scaffold:PoeFor_5.1.2:KI519898.1:318941:325989:1	ENSPFOG00000018078	ENSPFOT00000018215	 protein_coding	249034	ENSPFOG00000018078 	KI519898.1:318941-325989]	]	1	" ATP-binding cassette, sub-family E (OABP), member 1 "	ZFIN;Acc:ZDB-GENE-040426-1995
c36915_g1_i2	gnl|BL_ORD_ID|249034	ENSPFOP00000018193	pep:known_by_projection	scaffold:PoeFor_5.1.2:KI519898.1:318941:325989:1	ENSPFOG00000018078	ENSPFOT00000018215	 protein_coding	249034	ENSPFOG00000018078 	KI519898.1:318941-325989]	]	1	" ATP-binding cassette, sub-family E (OABP), member 1 "	ZFIN;Acc:ZDB-GENE-040426-1995
c36915_g1_i3	gnl|BL_ORD_ID|345133	ENSXMAP00000001785	pep:known_by_projection	scaffold:Xipmac4.4.2:JH557033.1:41028:51333:1	ENSXMAG00000001778	ENSXMAT00000001789	 protein_coding	345133	ENSXMAG00000001778 	JH557033.1:41028-51333]	]	1	" ATP-binding cassette, sub-family E (OABP), member 1 "	ZFIN;Acc:ZDB-GENE-040426-1995
c36916_g1_i1	gnl|BL_ORD_ID|109543	ENSGACP00000021074	pep:known_by_projection	group:BROADS1:groupXIV:2722606:2724804:1	ENSGACG00000015957	ENSGACT00000021114	 protein_coding	109543	ENSGACG00000015957 	groupXIV:2722606-2724804]	]	1	 ribosomal protein L7a 	ZFIN;Acc:ZDB-GENE-031001-9
c36919_g2_i2	gnl|BL_ORD_ID|109466	ENSGACP00000020986	pep:known_by_projection	group:BROADS1:groupIX:71292:73354:1	ENSGACG00000015899	ENSGACT00000021026	 protein_coding	109466	ENSGACG00000015899 	groupIX:71292-73354]	]	1	 small integral membrane protein 18 	HGNC Symbol;Acc:HGNC:42973
c36920_g1_i1	gnl|BL_ORD_ID|207196	ENSORLP00000001977	pep:known_by_projection	chromosome:MEDAKA1:15:6626372:6628494:1	ENSORLG00000001597	ENSORLT00000001978	 protein_coding	207196	ENSORLG00000001597 	15:6626372-6628494]	]	1	 peroxisome biogenesis factor 13 	ZFIN;Acc:ZDB-GENE-040426-1544
c36922_g1_i1	gnl|BL_ORD_ID|108518	ENSGACP00000020098	pep:known_by_projection	scaffold:BROADS1:scaffold_48:127326:128886:-1	ENSGACG00000015241	ENSGACT00000020137	 protein_coding	108518	ENSGACG00000015241 	scaffold_48:127326-128886]	]	-1	 mitochondrial ribosomal protein L27 	ZFIN;Acc:ZDB-GENE-050522-129
c36924_g1_i1	gnl|BL_ORD_ID|256122	ENSPFOP00000021950	pep:known_by_projection	scaffold:PoeFor_5.1.2:KI519654.1:942919:1004073:-1	ENSPFOG00000005755	ENSPFOT00000027474	 protein_coding	256122	ENSPFOG00000005755 	KI519654.1:895576-1308327]	]	-1	" catenin (cadherin-associated protein), alpha 2 "	ZFIN;Acc:ZDB-GENE-060815-3
c36924_g2_i1	gnl|BL_ORD_ID|256121	ENSPFOP00000005687	pep:known_by_projection	scaffold:PoeFor_5.1.2:KI519654.1:895576:1308327:-1	ENSPFOG00000005755	ENSPFOT00000005696	 protein_coding	256121	ENSPFOG00000005755 	KI519654.1:895576-1308327]	]	-1	" catenin (cadherin-associated protein), alpha 2 "	ZFIN;Acc:ZDB-GENE-060815-3
c36931_g1_i1	gnl|BL_ORD_ID|255005	ENSPFOP00000008473	pep:known_by_projection	scaffold:PoeFor_5.1.2:KI519677.1:1328149:1333088:-1	ENSPFOG00000008551	ENSPFOT00000008485	 protein_coding	255005	ENSPFOG00000008551 	KI519677.1:1328149-1333088]	]	-1	 leptin receptor overlapping transcript 	HGNC Symbol;Acc:HGNC:29477
c36934_g3_i2	gnl|BL_ORD_ID|92120	ENSGACP00000003295	pep:known_by_projection	scaffold:BROADS1:scaffold_161:68886:73010:1	ENSGACG00000002517	ENSGACT00000003306	 protein_coding	92120	ENSGACG00000002517 	scaffold_161:68886-73010]	]	1	 inositol(myo)-1(or 4)-monophosphatase 1 	ZFIN;Acc:ZDB-GENE-040718-245
c36934_g4_i3	gnl|BL_ORD_ID|215057	ENSORLP00000010312	pep:known_by_projection	chromosome:MEDAKA1:17:13602959:13609408:-1	ENSORLG00000008210	ENSORLT00000010313	 protein_coding	215057	ENSORLG00000008210 	17:13602959-13609408]	]	-1	 inositol(myo)-1(or 4)-monophosphatase 1 	ZFIN;Acc:ZDB-GENE-040718-245
c36935_g1_i1	gnl|BL_ORD_ID|101721	ENSGACP00000013273	pep:known_by_projection	group:BROADS1:groupXVII:10329061:10330292:-1	ENSGACG00000010046	ENSGACT00000013298	 protein_coding	101721	ENSGACG00000010046 	groupXVII:10328355-10330292]	]	-1	 inhibitor of DNA binding 1 	ZFIN;Acc:ZDB-GENE-990415-96
c36935_g1_i3	gnl|BL_ORD_ID|297129	ENSTRUP00000024736	pep:known_by_projection	scaffold:FUGU4:scaffold_79:495453:496031:-1	ENSTRUG00000009847	ENSTRUT00000024837	 protein_coding	297129	ENSTRUG00000009847 	scaffold_79:495453-496031]	]	-1	 inhibitor of DNA binding 1 	ZFIN;Acc:ZDB-GENE-990415-96
c36941_g1_i1	gnl|BL_ORD_ID|53035	ENSDARP00000086446	pep:known	chromosome:Zv9:4:8466104:8534146:1	ENSDARG00000063149	ENSDART00000092013	 protein_coding	53035	ENSDARG00000063149 	4:8466011-8534146]	]	1	 transmembrane and tetratricopeptide repeat containing 1 	ZFIN;Acc:ZDB-GENE-070705-219
c36944_g1_i1	gnl|BL_ORD_ID|195632	ENSONIP00000017017	pep:known	scaffold:Orenil1.0:GL831186.1:217615:221102:1	ENSONIG00000013532	ENSONIT00000017032	 protein_coding	195632	ENSONIG00000013532 	GL831186.1:217615-221102]	]	1	 Uncharacterized protein {ECO:0000313|Ensembl:ENSONIP00000017017}  	UniProtKB/TrEMBL;Acc:I3K7C2
c36949_g1_i2	gnl|BL_ORD_ID|89053	ENSGACP00000000115	pep:known_by_projection	scaffold:BROADS1:scaffold_95:201022:206932:-1	ENSGACG00000000087	ENSGACT00000000115	 protein_coding	89053	ENSGACG00000000087 	scaffold_95:201022-206943]	]	-1	 coagulation factor IIIa 	ZFIN;Acc:ZDB-GENE-071119-5
c36951_g1_i1	gnl|BL_ORD_ID|49248	ENSDARP00000115443	pep:novel	chromosome:Zv9:13:219223:223160:-1	ENSDARG00000093448	ENSDART00000137572	 protein_coding	49248	ENSDARG00000093448 	13:219223-223160]	]	-1	 mitochondrial pyruvate carrier 1 	ZFIN;Acc:ZDB-GENE-040718-94
c36952_g2_i1	gnl|BL_ORD_ID|352528	ENSXMAP00000009167	pep:known_by_projection	scaffold:Xipmac4.4.2:JH556987.1:345205:349261:1	ENSXMAG00000009151	ENSXMAT00000009181	 protein_coding	352528	ENSXMAG00000009151 	JH556987.1:345205-349261]	]	1	" LSM3 homolog, U6 small nuclear RNA associated (S. cerevisiae) "	HGNC Symbol;Acc:HGNC:17874
c36953_g1_i1	gnl|BL_ORD_ID|93655	ENSGACP00000004882	pep:known_by_projection	group:BROADS1:groupVIII:1818223:1828872:1	ENSGACG00000003718	ENSGACT00000004896	 protein_coding	93655	ENSGACG00000003718 	groupVIII:1818223-1828872]	]	1	" solute carrier organic anion transporter family, member 2A1 "	ZFIN;Acc:ZDB-GENE-060606-3
c36959_g1_i1	gnl|BL_ORD_ID|184708	ENSONIP00000006093	pep:known_by_projection	scaffold:Orenil1.0:GL831349.1:960970:988830:1	ENSONIG00000004843	ENSONIT00000006097	 protein_coding	184708	ENSONIG00000004843 	GL831349.1:960970-988830]	]	1	 olfactomedin 3a 	ZFIN;Acc:ZDB-GENE-080219-11
c36962_g2_i1	gnl|BL_ORD_ID|189135	ENSONIP00000010520	pep:known_by_projection	scaffold:Orenil1.0:GL831154.1:2123244:2130462:-1	ENSONIG00000008367	ENSONIT00000010529	 protein_coding	189135	ENSONIG00000008367 	GL831154.1:2123244-2130462]	]	-1	" polymerase (DNA-directed), delta interacting protein 3 "	HGNC Symbol;Acc:HGNC:23782
c36963_g1_i2	gnl|BL_ORD_ID|262482	ENSPFOP00000010355	pep:known_by_projection	scaffold:PoeFor_5.1.2:KI519654.1:2584222:2587971:-1	ENSPFOG00000010356	ENSPFOT00000010370	 protein_coding	262482	ENSPFOG00000010356 	KI519654.1:2584222-2587971]	]	-1	" ubiquitin-conjugating enzyme E2Kb (UBC1 homolog, yeast) "	ZFIN;Acc:ZDB-GENE-980605-9
c36963_g2_i2	gnl|BL_ORD_ID|262482	ENSPFOP00000010355	pep:known_by_projection	scaffold:PoeFor_5.1.2:KI519654.1:2584222:2587971:-1	ENSPFOG00000010356	ENSPFOT00000010370	 protein_coding	262482	ENSPFOG00000010356 	KI519654.1:2584222-2587971]	]	-1	" ubiquitin-conjugating enzyme E2Kb (UBC1 homolog, yeast) "	ZFIN;Acc:ZDB-GENE-980605-9
c36972_g2_i1	gnl|BL_ORD_ID|360982	ENSXMAP00000017634	pep:known_by_projection	scaffold:Xipmac4.4.2:JH557747.1:43136:51114:-1	ENSXMAG00000017586	ENSXMAT00000017659	 protein_coding	360982	ENSXMAG00000017586 	JH557747.1:43136-51114]	]	-1	" transcription elongation factor A (SII), 1 "	ZFIN;Acc:ZDB-GENE-030131-8049
c36976_g1_i1	gnl|BL_ORD_ID|181914	ENSONIP00000003299	pep:known_by_projection	scaffold:Orenil1.0:GL831161.1:3062029:3063819:1	ENSONIG00000002634	ENSONIT00000003300	 protein_coding	181914	ENSONIG00000002634 	GL831161.1:3062029-3063819]	]	1	 fatty acid binding protein 11a 	ZFIN;Acc:ZDB-GENE-040912-132
c36981_g1_i2	gnl|BL_ORD_ID|360368	ENSXMAP00000017004	pep:known_by_projection	scaffold:Xipmac4.4.2:JH556674.1:1413002:1413553:-1	ENSXMAG00000016972	ENSXMAT00000017028	 protein_coding	360368	ENSXMAG00000016972 	JH556674.1:1413002-1413553]	]	-1	 T-cell leukemia translocation altered gene 	ZFIN;Acc:ZDB-GENE-040718-325
c36990_g3_i1	gnl|BL_ORD_ID|203930	ENSONIP00000025315	pep:known_by_projection	scaffold:Orenil1.0:GL831260.1:32141:50817:1	ENSONIG00000020095	ENSONIT00000025336	 protein_coding	203930	ENSONIG00000020095 	GL831260.1:32141-50817]	]	1	 RNA polymerase II associated protein 1 	ZFIN;Acc:ZDB-GENE-090914-1
c36996_g1_i1	gnl|BL_ORD_ID|204734	ENSONIP00000026119	pep:known_by_projection	scaffold:Orenil1.0:GL831140.1:388547:390247:-1	ENSONIG00000020815	ENSONIT00000026141	 protein_coding	204734	ENSONIG00000020815 	GL831140.1:388547-390247]	]	-1	 leucine rich repeat containing 15 	ZFIN;Acc:ZDB-GENE-031113-8
c37009_g1_i1	gnl|BL_ORD_ID|156760	ENSLOCP00000016627	pep:known_by_projection	chromosome:LepOcu1:LG9:52223949:52225492:-1	ENSLOCG00000013487	ENSLOCT00000016657	 protein_coding	156760	ENSLOCG00000013487 	LG9:52223949-52225492]	]	-1	" protein kinase (cAMP-dependent, catalytic) inhibitor alpha "	HGNC Symbol;Acc:HGNC:9017
c37017_g1_i1	gnl|BL_ORD_ID|195077	ENSONIP00000016462	pep:novel	scaffold:Orenil1.0:GL831536.1:21741:25979:1	ENSONIG00000013088	ENSONIT00000016477	 protein_coding	195077	ENSONIG00000013088 	GL831536.1:21741-25979]	]	1	 Sulfurtransferase {ECO:0000256|RuleBase:RU000507}  	UniProtKB/TrEMBL;Acc:I3K5R7
c37023_g1_i1	gnl|BL_ORD_ID|103416	ENSGACP00000015039	pep:known_by_projection	group:BROADS1:groupVIII:14406997:14412687:-1	ENSGACG00000011354	ENSGACT00000015067	 protein_coding	103416	ENSGACG00000011354 	groupVIII:14405764-14412687]	]	-1	 lipoprotein lipase 	ZFIN;Acc:ZDB-GENE-990415-139
c37023_g2_i1	gnl|BL_ORD_ID|181526	ENSONIP00000002911	pep:novel	scaffold:Orenil1.0:GL831140.1:3851224:3855781:1	ENSONIG00000002328	ENSONIT00000002912	 protein_coding	181526	ENSONIG00000002328 	GL831140.1:3851224-3855781]	]	1	 Uncharacterized protein {ECO:0000313|Ensembl:ENSONIP00000002911}  	UniProtKB/TrEMBL;Acc:I3J221
c37026_g1_i1	gnl|BL_ORD_ID|114090	ENSGACP00000025358	pep:known_by_projection	group:BROADS1:groupIX:15668348:15671324:1	ENSGACG00000019175	ENSGACT00000025407	 protein_coding	114090	ENSGACG00000019175 	groupIX:15668348-15671324]	]	1	" coenzyme Q7 homolog, ubiquinone (yeast) "	ZFIN;Acc:ZDB-GENE-070209-262
c37026_g1_i6	gnl|BL_ORD_ID|114090	ENSGACP00000025358	pep:known_by_projection	group:BROADS1:groupIX:15668348:15671324:1	ENSGACG00000019175	ENSGACT00000025407	 protein_coding	114090	ENSGACG00000019175 	groupIX:15668348-15671324]	]	1	" coenzyme Q7 homolog, ubiquinone (yeast) "	ZFIN;Acc:ZDB-GENE-070209-262
c37027_g1_i2	gnl|BL_ORD_ID|264552	ENSPFOP00000001029	pep:known_by_projection	scaffold:PoeFor_5.1.2:KI520010.1:61696:81597:1	ENSPFOG00000001076	ENSPFOT00000001031	 protein_coding	264552	ENSPFOG00000001076 	KI520010.1:61696-81597]	]	1	 receptor accessory protein 1 	ZFIN;Acc:ZDB-GENE-110411-267
c37028_g1_i1	gnl|BL_ORD_ID|310840	ENSTRUP00000038447	pep:known_by_projection	scaffold:FUGU4:scaffold_66:841332:843599:-1	ENSTRUG00000015047	ENSTRUT00000038586	 protein_coding	310840	ENSTRUG00000015047 	scaffold_66:841332-843599]	]	-1	" family with sequence similarity 3, member A "	ZFIN;Acc:ZDB-GENE-040426-1772
c37030_g1_i1	gnl|BL_ORD_ID|179699	ENSONIP00000001084	pep:known_by_projection	scaffold:Orenil1.0:GL831149.1:1237526:1247138:-1	ENSONIG00000000855	ENSONIT00000001083	 protein_coding	179699	ENSONIG00000000855 	GL831149.1:1237526-1247138]	]	-1	 N-myristoyltransferase 1a 	ZFIN;Acc:ZDB-GENE-050522-477
c37033_g1_i1	gnl|BL_ORD_ID|195596	ENSONIP00000016981	pep:known_by_projection	scaffold:Orenil1.0:GL831249.1:1579130:1586190:1	ENSONIG00000013505	ENSONIT00000016996	 protein_coding	195596	ENSONIG00000013505 	GL831249.1:1579130-1586190]	]	1	 prospero-related homeobox gene 1b 	ZFIN;Acc:ZDB-GENE-050107-3
c37036_g1_i1	gnl|BL_ORD_ID|204881	ENSONIP00000026266	pep:novel	scaffold:Orenil1.0:GL831142.1:4120018:4120875:1	ENSONIG00000020963	ENSONIT00000026289	 protein_coding	204881	ENSONIG00000020963 	GL831142.1:4120018-4120875]	]	1	 Uncharacterized protein {ECO:0000313|Ensembl:ENSONIP00000026266}  	UniProtKB/TrEMBL;Acc:I3KYR9
c37042_g1_i1	gnl|BL_ORD_ID|346660	ENSXMAP00000003313	pep:known_by_projection	scaffold:Xipmac4.4.2:JH556822.1:197253:226536:1	ENSXMAG00000003295	ENSXMAT00000003318	 protein_coding	346660	ENSXMAG00000003295 	JH556822.1:197253-226536]	]	1	 tetratricopeptide repeat domain 39A 	ZFIN;Acc:ZDB-GENE-091116-42
c37043_g1_i1	gnl|BL_ORD_ID|93259	ENSGACP00000004487	pep:known_by_projection	group:BROADS1:groupVI:3014257:3020895:1	ENSGACG00000003423	ENSGACT00000004501	 protein_coding	93259	ENSGACG00000003423 	groupVI:3014257-3020961]	]	1	" aldehyde dehydrogenase 18 family, member A1 "	HGNC Symbol;Acc:HGNC:9722
c37043_g1_i4	gnl|BL_ORD_ID|93259	ENSGACP00000004487	pep:known_by_projection	group:BROADS1:groupVI:3014257:3020895:1	ENSGACG00000003423	ENSGACT00000004501	 protein_coding	93259	ENSGACG00000003423 	groupVI:3014257-3020961]	]	1	" aldehyde dehydrogenase 18 family, member A1 "	HGNC Symbol;Acc:HGNC:9722
c37044_g1_i1	gnl|BL_ORD_ID|185753	ENSONIP00000007138	pep:novel	scaffold:Orenil1.0:GL831150.1:2062516:2101211:-1	ENSONIG00000005668	ENSONIT00000007143	 protein_coding	185753	ENSONIG00000005668 	GL831150.1:2062516-2101211]	]	-1	 Uncharacterized protein {ECO:0000313|Ensembl:ENSONIP00000007138}  	UniProtKB/TrEMBL;Acc:I3JE47
c37045_g1_i1	gnl|BL_ORD_ID|263851	ENSPFOP00000012278	pep:known_by_projection	scaffold:PoeFor_5.1.2:KI519691.1:2225185:2229414:1	ENSPFOG00000012269	ENSPFOT00000012295	 protein_coding	263851	ENSPFOG00000012269 	KI519691.1:2225185-2229414]	]	1	" ferritin, heavy polypeptide 1b "	ZFIN;Acc:ZDB-GENE-040912-30
c37046_g1_i3	gnl|BL_ORD_ID|250997	ENSPFOP00000018167	pep:known_by_projection	scaffold:PoeFor_5.1.2:KI519912.1:599155:618378:1	ENSPFOG00000018075	ENSPFOT00000018189	 protein_coding	250997	ENSPFOG00000018075 	KI519912.1:599155-618378]	]	1	 si:rp71-68n21.9 	ZFIN;Acc:ZDB-GENE-081105-100
c37049_g1_i1	gnl|BL_ORD_ID|70441	ENSGMOP00000003646	pep:known_by_projection	genescaffold:gadMor1:GeneScaffold_1396:201794:247872:1	ENSGMOG00000003373	ENSGMOT00000003756	 protein_coding	70441	ENSGMOG00000003373 	GeneScaffold_1396:201794-247872]	]	1	" eukaryotic translation initiation factor 3, subunit H, b "	ZFIN;Acc:ZDB-GENE-051030-42
c37049_g1_i3	gnl|BL_ORD_ID|187685	ENSONIP00000009070	pep:known_by_projection	scaffold:Orenil1.0:GL831158.1:2957965:3015576:-1	ENSONIG00000007192	ENSONIT00000009075	 protein_coding	187685	ENSONIG00000007192 	GL831158.1:2957965-3025828]	]	-1	" eukaryotic translation initiation factor 3, subunit H, b "	ZFIN;Acc:ZDB-GENE-051030-42
c37050_g1_i3	gnl|BL_ORD_ID|314382	ENSTRUP00000041989	pep:known_by_projection	scaffold:FUGU4:scaffold_2:2423627:2433610:1	ENSTRUG00000016430	ENSTRUT00000042133	 protein_coding	314382	ENSTRUG00000016430 	scaffold_2:2423627-2444550]	]	1	 fibulin 1 	ZFIN;Acc:ZDB-GENE-990415-73
c37060_g1_i3	gnl|BL_ORD_ID|113150	ENSGACP00000024474	pep:known_by_projection	group:BROADS1:groupIV:15065812:15070464:1	ENSGACG00000018511	ENSGACT00000024523	 protein_coding	113150	ENSGACG00000018511 	groupIV:15065812-15070464]	]	1	 X-linked inhibitor of apoptosis 	ZFIN;Acc:ZDB-GENE-030825-7
c37068_g1_i1	gnl|BL_ORD_ID|185140	ENSONIP00000006525	pep:known_by_projection	scaffold:Orenil1.0:GL831183.1:3105709:3110510:-1	ENSONIG00000005193	ENSONIT00000006530	 protein_coding	185140	ENSONIG00000005193 	GL831183.1:3105709-3110510]	]	-1	 zinc finger and BTB domain containing 20 	ZFIN;Acc:ZDB-GENE-070112-1992
c37069_g2_i1	gnl|BL_ORD_ID|181102	ENSONIP00000002487	pep:known_by_projection	scaffold:Orenil1.0:GL831140.1:1907304:1911988:1	ENSONIG00000001987	ENSONIT00000002488	 protein_coding	181102	ENSONIG00000001987 	GL831140.1:1907304-1911988]	]	1	" calreticulin, like 2 "	ZFIN;Acc:ZDB-GENE-030131-4042
c37078_g5_i1	gnl|BL_ORD_ID|97141	ENSGACP00000008524	pep:known_by_projection	group:BROADS1:groupV:8303687:8307155:-1	ENSGACG00000006434	ENSGACT00000008543	 protein_coding	97141	ENSGACG00000006434 	groupV:8303687-8312336]	]	-1	 tousled-like kinase 2 	HGNC Symbol;Acc:HGNC:11842
c37079_g1_i3	gnl|BL_ORD_ID|195435	ENSONIP00000016820	pep:known_by_projection	scaffold:Orenil1.0:GL831262.1:688807:735198:1	ENSONIG00000013381	ENSONIT00000016835	 protein_coding	195435	ENSONIG00000013381 	GL831262.1:688807-735198]	]	1	 Kruppel-like factor 7a 	ZFIN;Acc:ZDB-GENE-050522-276
c37082_g2_i2	gnl|BL_ORD_ID|181488	ENSONIP00000002873	pep:known_by_projection	scaffold:Orenil1.0:GL831257.1:1838960:1853239:-1	ENSONIG00000002301	ENSONIT00000002874	 protein_coding	181488	ENSONIG00000002301 	GL831257.1:1838960-1853239]	]	-1	 neuronal pentraxin 2a 	ZFIN;Acc:ZDB-GENE-060707-1
c37083_g1_i1	gnl|BL_ORD_ID|187773	ENSONIP00000009158	pep:known_by_projection	scaffold:Orenil1.0:GL831251.1:486774:491702:-1	ENSONIG00000007263	ENSONIT00000009163	 protein_coding	187773	ENSONIG00000007263 	GL831251.1:486774-491702]	]	-1	 DEAD (Asp-Glu-Ala-Asp) box polypeptide 10 	ZFIN;Acc:ZDB-GENE-071022-2
c37086_g1_i1	gnl|BL_ORD_ID|204952	ENSONIP00000026337	pep:known_by_projection	scaffold:Orenil1.0:GL831192.1:1802085:1802771:1	ENSONIG00000021034	ENSONIT00000026360	 protein_coding	204952	ENSONIG00000021034 	GL831192.1:1802085-1802771]	]	1	 Uncharacterized protein {ECO:0000313|Ensembl:ENSONIP00000026337}  	UniProtKB/TrEMBL;Acc:I3KYZ0
c37087_g1_i1	gnl|BL_ORD_ID|94639	ENSGACP00000005893	pep:known_by_projection	group:BROADS1:groupV:5581534:5583308:1	ENSGACG00000004476	ENSGACT00000005910	 protein_coding	94639	ENSGACG00000004476 	groupV:5581534-5583308]	]	1	 si:ch73-334d15.1 	ZFIN;Acc:ZDB-GENE-091118-35
c37088_g2_i1	gnl|BL_ORD_ID|102652	ENSGACP00000014246	pep:known_by_projection	group:BROADS1:groupXII:13668552:13675250:1	ENSGACG00000010752	ENSGACT00000014271	 protein_coding	102652	ENSGACG00000010752 	groupXII:13668552-13675250]	]	1	 Cd63 antigen 	ZFIN;Acc:ZDB-GENE-030131-180
c37094_g4_i1	gnl|BL_ORD_ID|182678	ENSONIP00000004063	pep:known_by_projection	scaffold:Orenil1.0:GL831194.1:5217:16047:-1	ENSONIG00000003235	ENSONIT00000004064	 protein_coding	182678	ENSONIG00000003235 	GL831194.1:5217-16047]	]	-1	 polycomb group ring finger 2 	HGNC Symbol;Acc:HGNC:12929
c37104_g1_i1	gnl|BL_ORD_ID|189498	ENSONIP00000010883	pep:known_by_projection	scaffold:Orenil1.0:GL831187.1:1075552:1077948:-1	ENSONIG00000008657	ENSONIT00000010892	 protein_coding	189498	ENSONIG00000008657 	GL831187.1:1075552-1077948]	]	-1	 sp9 transcription factor 	ZFIN;Acc:ZDB-GENE-040426-2313
c37108_g1_i1	gnl|BL_ORD_ID|187422	ENSONIP00000008807	pep:known_by_projection	scaffold:Orenil1.0:GL831254.1:362202:385902:-1	ENSONIG00000006984	ENSONIT00000008812	 protein_coding	187422	ENSONIG00000006984 	GL831254.1:362202-385902]	]	-1	 enolase 2 	ZFIN;Acc:ZDB-GENE-040704-27
c37108_g1_i2	gnl|BL_ORD_ID|187422	ENSONIP00000008807	pep:known_by_projection	scaffold:Orenil1.0:GL831254.1:362202:385902:-1	ENSONIG00000006984	ENSONIT00000008812	 protein_coding	187422	ENSONIG00000006984 	GL831254.1:362202-385902]	]	-1	 enolase 2 	ZFIN;Acc:ZDB-GENE-040704-27
c37108_g1_i4	gnl|BL_ORD_ID|187422	ENSONIP00000008807	pep:known_by_projection	scaffold:Orenil1.0:GL831254.1:362202:385902:-1	ENSONIG00000006984	ENSONIT00000008812	 protein_coding	187422	ENSONIG00000006984 	GL831254.1:362202-385902]	]	-1	 enolase 2 	ZFIN;Acc:ZDB-GENE-040704-27
c37112_g2_i1	gnl|BL_ORD_ID|333135	ENSTNIP00000015535	pep:known_by_projection	chromosome:TETRAODON8:9:8103921:8106298:1	ENSTNIG00000012566	ENSTNIT00000015741	 protein_coding	333135	ENSTNIG00000012566 	9:8103921-8106298]	]	1	 Uncharacterized protein {ECO:0000313|Ensembl:ENSTNIP00000015535}  	UniProtKB/TrEMBL;Acc:H3D4U6
c37113_g1_i1	gnl|BL_ORD_ID|94808	ENSGACP00000006073	pep:known_by_projection	group:BROADS1:groupXV:713076:716366:-1	ENSGACG00000004602	ENSGACT00000006090	 protein_coding	94808	ENSGACG00000004602 	groupXV:713076-716366]	]	-1	 progesterone receptor membrane component 2 	ZFIN;Acc:ZDB-GENE-040426-2102
c37116_g1_i1	gnl|BL_ORD_ID|204888	ENSONIP00000026273	pep:known_by_projection	scaffold:Orenil1.0:GL831142.1:7759160:7761295:1	ENSONIG00000020970	ENSONIT00000026296	 protein_coding	204888	ENSONIG00000020970 	GL831142.1:7759160-7761295]	]	1	 immunoglobulin superfamily containing leucine-rich repeat 2 	ZFIN;Acc:ZDB-GENE-050320-95
c37117_g1_i2	gnl|BL_ORD_ID|92068	ENSGACP00000003234	pep:known_by_projection	group:BROADS1:groupVI:734075:746734:-1	ENSGACG00000002479	ENSGACT00000003245	 protein_coding	92068	ENSGACG00000002479 	groupVI:734075-746734]	]	-1	 ]	
c37126_g1_i1	gnl|BL_ORD_ID|111845	ENSGACP00000023245	pep:known_by_projection	group:BROADS1:groupIV:8205476:8214826:1	ENSGACG00000017583	ENSGACT00000023291	 protein_coding	111845	ENSGACG00000017583 	groupIV:8205476-8214826]	]	1	" glucosidase, alpha; neutral AB "	HGNC Symbol;Acc:HGNC:4138
c37126_g1_i3	gnl|BL_ORD_ID|111845	ENSGACP00000023245	pep:known_by_projection	group:BROADS1:groupIV:8205476:8214826:1	ENSGACG00000017583	ENSGACT00000023291	 protein_coding	111845	ENSGACG00000017583 	groupIV:8205476-8214826]	]	1	" glucosidase, alpha; neutral AB "	HGNC Symbol;Acc:HGNC:4138
c37132_g1_i2	gnl|BL_ORD_ID|190948	ENSONIP00000012333	pep:known_by_projection	scaffold:Orenil1.0:GL831134.1:6007239:6009470:1	ENSONIG00000009814	ENSONIT00000012342	 protein_coding	190948	ENSONIG00000009814 	GL831134.1:6007239-6009470]	]	1	 hairy-related 13 	ZFIN;Acc:ZDB-GENE-050228-1
c37136_g1_i2	gnl|BL_ORD_ID|194619	ENSONIP00000016004	pep:known_by_projection	scaffold:Orenil1.0:GL831271.1:2040528:2047098:1	ENSONIG00000012717	ENSONIT00000016019	 protein_coding	194619	ENSONIG00000012717 	GL831271.1:2040528-2047098]	]	1	 chromosome 11 open reading frame 49 	HGNC Symbol;Acc:HGNC:28720
c37137_g2_i1	gnl|BL_ORD_ID|285922	ENSTRUP00000013529	pep:known_by_projection	scaffold:FUGU4:scaffold_97:128131:183183:-1	ENSTRUG00000005608	ENSTRUT00000013591	 protein_coding	285922	ENSTRUG00000005608 	scaffold_97:128131-183183]	]	-1	" glutamate receptor, ionotropic, AMPA 1a "	ZFIN;Acc:ZDB-GENE-020125-1
c37139_g1_i1	gnl|BL_ORD_ID|268381	ENSPFOP00000005361	pep:known_by_projection	scaffold:PoeFor_5.1.2:KI519763.1:532642:534887:1	ENSPFOG00000005496	ENSPFOT00000005370	 protein_coding	268381	ENSPFOG00000005496 	KI519763.1:532642-534887]	]	1	 chromosome 15 open reading frame 48 	HGNC Symbol;Acc:HGNC:29898
c37139_g1_i4	gnl|BL_ORD_ID|268381	ENSPFOP00000005361	pep:known_by_projection	scaffold:PoeFor_5.1.2:KI519763.1:532642:534887:1	ENSPFOG00000005496	ENSPFOT00000005370	 protein_coding	268381	ENSPFOG00000005496 	KI519763.1:532642-534887]	]	1	 chromosome 15 open reading frame 48 	HGNC Symbol;Acc:HGNC:29898
c37142_g2_i2	gnl|BL_ORD_ID|199547	ENSONIP00000020932	pep:known_by_projection	scaffold:Orenil1.0:GL831207.1:223348:229268:-1	ENSONIG00000016619	ENSONIT00000020951	 protein_coding	199547	ENSONIG00000016619 	GL831207.1:223348-229268]	]	-1	" sirtuin 2 (silent mating type information regulation 2, homolog) 2 (S. cerevisiae) "	ZFIN;Acc:ZDB-GENE-030131-1028
c37142_g2_i4	gnl|BL_ORD_ID|96237	ENSGACP00000007594	pep:known_by_projection	group:BROADS1:groupI:1919954:1923598:-1	ENSGACG00000005747	ENSGACT00000007613	 protein_coding	96237	ENSGACG00000005747 	groupI:1919945-1923826]	]	-1	" sirtuin 2 (silent mating type information regulation 2, homolog) 2 (S. cerevisiae) "	ZFIN;Acc:ZDB-GENE-030131-1028
c37145_g1_i1	gnl|BL_ORD_ID|192675	ENSONIP00000014060	pep:known_by_projection	scaffold:Orenil1.0:GL831303.1:1083291:1091230:1	ENSONIG00000011169	ENSONIT00000014070	 protein_coding	192675	ENSONIG00000011169 	GL831303.1:1083291-1091230]	]	1	 microtubule-associated protein 6 	HGNC Symbol;Acc:HGNC:6868
c37145_g1_i2	gnl|BL_ORD_ID|192675	ENSONIP00000014060	pep:known_by_projection	scaffold:Orenil1.0:GL831303.1:1083291:1091230:1	ENSONIG00000011169	ENSONIT00000014070	 protein_coding	192675	ENSONIG00000011169 	GL831303.1:1083291-1091230]	]	1	 microtubule-associated protein 6 	HGNC Symbol;Acc:HGNC:6868
c37147_g1_i1	gnl|BL_ORD_ID|181913	ENSONIP00000003298	pep:known_by_projection	scaffold:Orenil1.0:GL831161.1:3033210:3036275:1	ENSONIG00000002633	ENSONIT00000003299	 protein_coding	181913	ENSONIG00000002633 	GL831161.1:3033210-3036275]	]	1	 mitochondrial ribosomal protein L53 	HGNC Symbol;Acc:HGNC:16684
c37151_g1_i1	gnl|BL_ORD_ID|318973	ENSTRUP00000046580	pep:known_by_projection	scaffold:FUGU4:scaffold_47:436871:438394:1	ENSTRUG00000018201	ENSTRUT00000046738	 protein_coding	318973	ENSTRUG00000018201 	scaffold_47:436871-438394]	]	1	" ribosomal protein, large P2 "	ZFIN;Acc:ZDB-GENE-031018-2
c37151_g1_i2	gnl|BL_ORD_ID|64995	ENSDARP00000025616	pep:known	chromosome:Zv9:6:49454476:49456852:-1	ENSDARG00000022833	ENSDART00000010499	 protein_coding	64995	ENSDARG00000022833 	6:49454476-49456852]	]	-1	" ribosomal protein, large P2 "	ZFIN;Acc:ZDB-GENE-031018-2
c37155_g1_i1	gnl|BL_ORD_ID|93320	ENSGACP00000004536	pep:known_by_projection	group:BROADS1:groupXX:759236:760746:1	ENSGACG00000003467	ENSGACT00000004550	 protein_coding	93320	ENSGACG00000003467 	groupXX:759236-760746]	]	1	 apolipoprotein A-II 	ZFIN;Acc:ZDB-GENE-030131-1046
c37155_g1_i2	gnl|BL_ORD_ID|258282	ENSPFOP00000007992	pep:known_by_projection	scaffold:PoeFor_5.1.2:KI519697.1:81747:93503:-1	ENSPFOG00000008046	ENSPFOT00000008004	 protein_coding	258282	ENSPFOG00000008046 	KI519697.1:81747-93503]	]	-1	 apolipoprotein A-II 	ZFIN;Acc:ZDB-GENE-030131-1046
c37155_g1_i3	gnl|BL_ORD_ID|93320	ENSGACP00000004536	pep:known_by_projection	group:BROADS1:groupXX:759236:760746:1	ENSGACG00000003467	ENSGACT00000004550	 protein_coding	93320	ENSGACG00000003467 	groupXX:759236-760746]	]	1	 apolipoprotein A-II 	ZFIN;Acc:ZDB-GENE-030131-1046
c37161_g1_i1	gnl|BL_ORD_ID|191950	ENSONIP00000013335	pep:known_by_projection	scaffold:Orenil1.0:GL831281.1:833735:855696:1	ENSONIG00000010607	ENSONIT00000013345	 protein_coding	191950	ENSONIG00000010607 	GL831281.1:833735-855696]	]	1	 GATS protein-like 3 	HGNC Symbol;Acc:HGNC:34423
c37161_g1_i2	gnl|BL_ORD_ID|191950	ENSONIP00000013335	pep:known_by_projection	scaffold:Orenil1.0:GL831281.1:833735:855696:1	ENSONIG00000010607	ENSONIT00000013345	 protein_coding	191950	ENSONIG00000010607 	GL831281.1:833735-855696]	]	1	 GATS protein-like 3 	HGNC Symbol;Acc:HGNC:34423
c37162_g1_i1	gnl|BL_ORD_ID|219356	ENSORLP00000014839	pep:known_by_projection	chromosome:MEDAKA1:24:5408324:5411677:1	ENSORLG00000011844	ENSORLT00000014840	 protein_coding	219356	ENSORLG00000011844 	24:5408324-5411677]	]	1	" eukaryotic translation initiation factor 2, subunit 1 alpha a "	ZFIN;Acc:ZDB-GENE-030131-526
c37163_g1_i1	gnl|BL_ORD_ID|243783	ENSPFOP00000013449	pep:known_by_projection	scaffold:PoeFor_5.1.2:KI519653.1:737721:741962:-1	ENSPFOG00000013436	ENSPFOT00000013468	 protein_coding	243783	ENSPFOG00000013436 	KI519653.1:737721-741962]	]	-1	 ring finger protein 11a 	ZFIN;Acc:ZDB-GENE-040426-1277
c37164_g1_i1	gnl|BL_ORD_ID|189251	ENSONIP00000010636	pep:known_by_projection	scaffold:Orenil1.0:GL831154.1:2879255:2890738:1	ENSONIG00000008461	ENSONIT00000010645	 protein_coding	189251	ENSONIG00000008461 	GL831154.1:2879255-2890738]	]	1	 suppression of tumorigenicity 13 (colon carcinoma) (Hsp70 interacting protein) 	ZFIN;Acc:ZDB-GENE-030131-5395
c37164_g1_i3	gnl|BL_ORD_ID|265984	ENSPFOP00000014381	pep:known_by_projection	scaffold:PoeFor_5.1.2:KI519960.1:179173:187107:-1	ENSPFOG00000014319	ENSPFOT00000014403	 protein_coding	265984	ENSPFOG00000014319 	KI519960.1:179173-187107]	]	-1	 suppression of tumorigenicity 13 (colon carcinoma) (Hsp70 interacting protein) 	ZFIN;Acc:ZDB-GENE-030131-5395
c37165_g2_i1	gnl|BL_ORD_ID|182270	ENSONIP00000003655	pep:known_by_projection	scaffold:Orenil1.0:GL831140.1:7835254:7850140:1	ENSONIG00000002917	ENSONIT00000003656	 protein_coding	182270	ENSONIG00000002917 	GL831140.1:7835254-7850140]	]	1	 phosphoribosyl pyrophosphate amidotransferase 	ZFIN;Acc:ZDB-GENE-041210-323
c37167_g2_i1	gnl|BL_ORD_ID|351444	ENSXMAP00000008088	pep:known_by_projection	scaffold:Xipmac4.4.2:JH557250.1:81364:84440:-1	ENSXMAG00000008067	ENSXMAT00000008098	 protein_coding	351444	ENSXMAG00000008067 	JH557250.1:81364-84440]	]	-1	" chromobox homolog 5 (HP1 alpha homolog, Drosophila) "	ZFIN;Acc:ZDB-GENE-030131-5553
c37167_g2_i2	gnl|BL_ORD_ID|351444	ENSXMAP00000008088	pep:known_by_projection	scaffold:Xipmac4.4.2:JH557250.1:81364:84440:-1	ENSXMAG00000008067	ENSXMAT00000008098	 protein_coding	351444	ENSXMAG00000008067 	JH557250.1:81364-84440]	]	-1	" chromobox homolog 5 (HP1 alpha homolog, Drosophila) "	ZFIN;Acc:ZDB-GENE-030131-5553
c37167_g2_i4	gnl|BL_ORD_ID|351444	ENSXMAP00000008088	pep:known_by_projection	scaffold:Xipmac4.4.2:JH557250.1:81364:84440:-1	ENSXMAG00000008067	ENSXMAT00000008098	 protein_coding	351444	ENSXMAG00000008067 	JH557250.1:81364-84440]	]	-1	" chromobox homolog 5 (HP1 alpha homolog, Drosophila) "	ZFIN;Acc:ZDB-GENE-030131-5553
c37169_g1_i1	gnl|BL_ORD_ID|91952	ENSGACP00000003112	pep:known_by_projection	group:BROADS1:groupX:2034216:2038495:1	ENSGACG00000002389	ENSGACT00000003123	 protein_coding	91952	ENSGACG00000002389 	groupX:2034216-2038495]	]	1	 serine/arginine-rich splicing factor 4 	ZFIN;Acc:ZDB-GENE-030131-591
c37169_g2_i1	gnl|BL_ORD_ID|302455	ENSTRUP00000030062	pep:known_by_projection	scaffold:FUGU4:scaffold_69:968791:971885:1	ENSTRUG00000011891	ENSTRUT00000030179	 protein_coding	302455	ENSTRUG00000011891 	scaffold_69:968791-971918]	]	1	 serine/arginine-rich splicing factor 4 	ZFIN;Acc:ZDB-GENE-030131-591
c37169_g2_i2	gnl|BL_ORD_ID|302455	ENSTRUP00000030062	pep:known_by_projection	scaffold:FUGU4:scaffold_69:968791:971885:1	ENSTRUG00000011891	ENSTRUT00000030179	 protein_coding	302455	ENSTRUG00000011891 	scaffold_69:968791-971918]	]	1	 serine/arginine-rich splicing factor 4 	ZFIN;Acc:ZDB-GENE-030131-591
c37173_g1_i1	gnl|BL_ORD_ID|271919	ENSPFOP00000025529	pep:novel	scaffold:PoeFor_5.1.2:KI519620.1:871064:871525:-1	ENSPFOG00000022580	ENSPFOT00000025842	 protein_coding	271919	ENSPFOG00000022580 	KI519620.1:871064-871525]	]	-1	 ]	
c37176_g1_i1	gnl|BL_ORD_ID|320786	ENSTNIP00000011320	pep:known_by_projection	chromosome:TETRAODON8:15_random:1190377:1192081:-1	ENSTNIG00000008483	ENSTNIT00000011502	 protein_coding	320786	ENSTNIG00000008483 	15_random:1190377-1192081]	]	-1	" IBA57, iron-sulfur cluster assembly homolog (S. cerevisiae) "	ZFIN;Acc:ZDB-GENE-060929-712
c37179_g2_i2	gnl|BL_ORD_ID|184158	ENSONIP00000005543	pep:known_by_projection	scaffold:Orenil1.0:GL831170.1:3494677:3527822:-1	ENSONIG00000004402	ENSONIT00000005547	 protein_coding	184158	ENSONIG00000004402 	GL831170.1:3494677-3527822]	]	-1	 aspartyl-tRNA synthetase 	ZFIN;Acc:ZDB-GENE-061110-135
c37185_g2_i2	gnl|BL_ORD_ID|188314	ENSONIP00000009699	pep:known_by_projection	scaffold:Orenil1.0:GL831201.1:2094775:2100678:1	ENSONIG00000007695	ENSONIT00000009705	 protein_coding	188314	ENSONIG00000007695 	GL831201.1:2094775-2100678]	]	1	 deoxyhypusine hydroxylase/monooxygenase 	ZFIN;Acc:ZDB-GENE-030131-451
c37186_g1_i4	gnl|BL_ORD_ID|100234	ENSGACP00000011728	pep:known_by_projection	group:BROADS1:groupXX:10280480:10284333:1	ENSGACG00000008879	ENSGACT00000011752	 protein_coding	100234	ENSGACG00000008879 	groupXX:10280480-10284333]	]	1	" GLI pathogenesis-related 2, like "	ZFIN;Acc:ZDB-GENE-041010-53
c37191_g1_i1	gnl|BL_ORD_ID|185227	ENSONIP00000006612	pep:known_by_projection	scaffold:Orenil1.0:GL831183.1:3526031:3536035:1	ENSONIG00000005263	ENSONIT00000006617	 protein_coding	185227	ENSONIG00000005263 	GL831183.1:3526031-3536035]	]	1	 zgc:163098 	ZFIN;Acc:ZDB-GENE-070410-141
c37191_g2_i1	gnl|BL_ORD_ID|185227	ENSONIP00000006612	pep:known_by_projection	scaffold:Orenil1.0:GL831183.1:3526031:3536035:1	ENSONIG00000005263	ENSONIT00000006617	 protein_coding	185227	ENSONIG00000005263 	GL831183.1:3526031-3536035]	]	1	 zgc:163098 	ZFIN;Acc:ZDB-GENE-070410-141
c37197_g2_i1	gnl|BL_ORD_ID|351649	ENSXMAP00000008295	pep:known_by_projection	scaffold:Xipmac4.4.2:JH556844.1:652544:658703:-1	ENSXMAG00000008273	ENSXMAT00000008306	 protein_coding	351649	ENSXMAG00000008273 	JH556844.1:652544-658703]	]	-1	 S-phase kinase-associated protein 1 	ZFIN;Acc:ZDB-GENE-040426-1707
c37197_g2_i2	gnl|BL_ORD_ID|136934	ENSLACP00000022540	pep:known_by_projection	scaffold:LatCha1:JH126602.1:1639006:1651106:1	ENSLACG00000016599	ENSLACT00000024932	 protein_coding	136934	ENSLACG00000016599 	JH126602.1:1636345-1651629]	]	1	 S-phase kinase-associated protein 1 	ZFIN;Acc:ZDB-GENE-040426-1707
c37197_g2_i4	gnl|BL_ORD_ID|351649	ENSXMAP00000008295	pep:known_by_projection	scaffold:Xipmac4.4.2:JH556844.1:652544:658703:-1	ENSXMAG00000008273	ENSXMAT00000008306	 protein_coding	351649	ENSXMAG00000008273 	JH556844.1:652544-658703]	]	-1	 S-phase kinase-associated protein 1 	ZFIN;Acc:ZDB-GENE-040426-1707
c37198_g2_i1	gnl|BL_ORD_ID|263490	ENSPFOP00000014563	pep:known_by_projection	scaffold:PoeFor_5.1.2:KI519680.1:856634:874269:-1	ENSPFOG00000014465	ENSPFOT00000014585	 protein_coding	263490	ENSPFOG00000014465 	KI519680.1:848148-874269]	]	-1	 ddb1 and cul4 associated factor 6 	ZFIN;Acc:ZDB-GENE-090206-2
c37198_g2_i2	gnl|BL_ORD_ID|263490	ENSPFOP00000014563	pep:known_by_projection	scaffold:PoeFor_5.1.2:KI519680.1:856634:874269:-1	ENSPFOG00000014465	ENSPFOT00000014585	 protein_coding	263490	ENSPFOG00000014465 	KI519680.1:848148-874269]	]	-1	 ddb1 and cul4 associated factor 6 	ZFIN;Acc:ZDB-GENE-090206-2
c37199_g1_i1	gnl|BL_ORD_ID|90004	ENSGACP00000001094	pep:known_by_projection	scaffold:BROADS1:scaffold_47:889259:893482:-1	ENSGACG00000000848	ENSGACT00000001094	 protein_coding	90004	ENSGACG00000000848 	scaffold_47:889259-893482]	]	-1	 im:7136729 	ZFIN;Acc:ZDB-GENE-041111-14
c37199_g1_i2	gnl|BL_ORD_ID|90004	ENSGACP00000001094	pep:known_by_projection	scaffold:BROADS1:scaffold_47:889259:893482:-1	ENSGACG00000000848	ENSGACT00000001094	 protein_coding	90004	ENSGACG00000000848 	scaffold_47:889259-893482]	]	-1	 im:7136729 	ZFIN;Acc:ZDB-GENE-041111-14
c37199_g1_i4	gnl|BL_ORD_ID|90004	ENSGACP00000001094	pep:known_by_projection	scaffold:BROADS1:scaffold_47:889259:893482:-1	ENSGACG00000000848	ENSGACT00000001094	 protein_coding	90004	ENSGACG00000000848 	scaffold_47:889259-893482]	]	-1	 im:7136729 	ZFIN;Acc:ZDB-GENE-041111-14
c37200_g2_i1	gnl|BL_ORD_ID|192156	ENSONIP00000013541	pep:known_by_projection	scaffold:Orenil1.0:GL831338.1:21960:34959:1	ENSONIG00000010770	ENSONIT00000013551	 protein_coding	192156	ENSONIG00000010770 	GL831338.1:21960-34959]	]	1	" proteasome (prosome, macropain) 26S subunit, non-ATPase, 2 "	ZFIN;Acc:ZDB-GENE-040426-1480
c37200_g2_i2	gnl|BL_ORD_ID|192156	ENSONIP00000013541	pep:known_by_projection	scaffold:Orenil1.0:GL831338.1:21960:34959:1	ENSONIG00000010770	ENSONIT00000013551	 protein_coding	192156	ENSONIG00000010770 	GL831338.1:21960-34959]	]	1	" proteasome (prosome, macropain) 26S subunit, non-ATPase, 2 "	ZFIN;Acc:ZDB-GENE-040426-1480
c37204_g1_i2	gnl|BL_ORD_ID|180160	ENSONIP00000001545	pep:known_by_projection	scaffold:Orenil1.0:GL831135.1:6622926:6626258:-1	ENSONIG00000001223	ENSONIT00000001544	 protein_coding	180160	ENSONIG00000001223 	GL831135.1:6622926-6626258]	]	-1	 partner of NOB1 homolog (S. cerevisiae) 	ZFIN;Acc:ZDB-GENE-040426-1419
c37207_g1_i2	gnl|BL_ORD_ID|251113	ENSPFOP00000029240	pep:known_by_projection	scaffold:PoeFor_5.1.2:KI519912.1:620283:629710:1	ENSPFOG00000018082	ENSPFOT00000022371	 protein_coding	251113	ENSPFOG00000018082 	KI519912.1:620283-630178]	]	1	" hydroxy-delta-5-steroid dehydrogenase, 3 beta- and steroid delta-isomerase 2 "	ZFIN;Acc:ZDB-GENE-030828-2
c37209_g1_i2	gnl|BL_ORD_ID|292634	ENSTRUP00000020241	pep:known_by_projection	scaffold:FUGU4:scaffold_95:395969:398229:1	ENSTRUG00000008104	ENSTRUT00000020325	 protein_coding	292634	ENSTRUG00000008104 	scaffold_95:395164-398938]	]	1	 mitochondrial fission regulator 1 	ZFIN;Acc:ZDB-GENE-041212-86
c37218_g3_i1	gnl|BL_ORD_ID|200227	ENSONIP00000021612	pep:known_by_projection	scaffold:Orenil1.0:GL831287.1:1038779:1071708:-1	ENSONIG00000017139	ENSONIT00000021631	 protein_coding	200227	ENSONIG00000017139 	GL831287.1:1038779-1071708]	]	-1	 frizzled homolog 3b 	ZFIN;Acc:ZDB-GENE-070122-1
c37218_g5_i1	gnl|BL_ORD_ID|200227	ENSONIP00000021612	pep:known_by_projection	scaffold:Orenil1.0:GL831287.1:1038779:1071708:-1	ENSONIG00000017139	ENSONIT00000021631	 protein_coding	200227	ENSONIG00000017139 	GL831287.1:1038779-1071708]	]	-1	 frizzled homolog 3b 	ZFIN;Acc:ZDB-GENE-070122-1
c37227_g1_i1	gnl|BL_ORD_ID|160513	ENSLOCP00000020384	pep:novel	chromosome:LepOcu1:LG8:36601211:36605794:-1	ENSLOCG00000016502	ENSLOCT00000020419	 protein_coding	160513	ENSLOCG00000016502 	LG8:36601211-36605794]	]	-1	 chromosome 11 open reading frame 98 	HGNC Symbol;Acc:HGNC:51238
c37230_g1_i1	gnl|BL_ORD_ID|93765	ENSGACP00000004988	pep:known_by_projection	group:BROADS1:groupV:4365976:4366884:1	ENSGACG00000003801	ENSGACT00000005003	 protein_coding	93765	ENSGACG00000003801 	groupV:4365976-4366884]	]	1	" cyclin-dependent kinase 5, regulatory subunit 1b (p35) "	ZFIN;Acc:ZDB-GENE-040718-220
c37230_g1_i3	gnl|BL_ORD_ID|93765	ENSGACP00000004988	pep:known_by_projection	group:BROADS1:groupV:4365976:4366884:1	ENSGACG00000003801	ENSGACT00000005003	 protein_coding	93765	ENSGACG00000003801 	groupV:4365976-4366884]	]	1	" cyclin-dependent kinase 5, regulatory subunit 1b (p35) "	ZFIN;Acc:ZDB-GENE-040718-220
c37230_g1_i4	gnl|BL_ORD_ID|93765	ENSGACP00000004988	pep:known_by_projection	group:BROADS1:groupV:4365976:4366884:1	ENSGACG00000003801	ENSGACT00000005003	 protein_coding	93765	ENSGACG00000003801 	groupV:4365976-4366884]	]	1	" cyclin-dependent kinase 5, regulatory subunit 1b (p35) "	ZFIN;Acc:ZDB-GENE-040718-220
c37231_g1_i2	gnl|BL_ORD_ID|115143	ENSGACP00000026361	pep:known_by_projection	group:BROADS1:groupIV:31271783:31278804:1	ENSGACG00000019949	ENSGACT00000026412	 protein_coding	115143	ENSGACG00000019949 	groupIV:31271783-31278804]	]	1	 myotrophin 	ZFIN;Acc:ZDB-GENE-040426-2166
c37236_g1_i2	gnl|BL_ORD_ID|122168	ENSLACP00000005230	pep:known_by_projection	scaffold:LatCha1:JH128167.1:132243:139439:1	ENSLACG00000004647	ENSLACT00000005277	 protein_coding	122168	ENSLACG00000004647 	JH128167.1:132243-139439]	]	1	" TAF13 RNA polymerase II, TATA box binding protein (TBP)-associated factor, 18kDa "	HGNC Symbol;Acc:HGNC:11546
c37239_g1_i1	gnl|BL_ORD_ID|180358	ENSONIP00000001743	pep:known_by_projection	scaffold:Orenil1.0:GL831149.1:3770378:3774185:-1	ENSONIG00000001381	ENSONIT00000001742	 protein_coding	180358	ENSONIG00000001381 	GL831149.1:3770378-3774185]	]	-1	 ubiquitin family domain containing 1 	ZFIN;Acc:ZDB-GENE-050506-90
c37239_g1_i4	gnl|BL_ORD_ID|180358	ENSONIP00000001743	pep:known_by_projection	scaffold:Orenil1.0:GL831149.1:3770378:3774185:-1	ENSONIG00000001381	ENSONIT00000001742	 protein_coding	180358	ENSONIG00000001381 	GL831149.1:3770378-3774185]	]	-1	 ubiquitin family domain containing 1 	ZFIN;Acc:ZDB-GENE-050506-90
c37245_g2_i2	gnl|BL_ORD_ID|223288	ENSORLP00000018776	pep:known_by_projection	chromosome:MEDAKA1:17:22882735:22887880:1	ENSORLG00000014979	ENSORLT00000018777	 protein_coding	223288	ENSORLG00000014979 	17:22882735-22887880]	]	1	 cell division cycle 34 homolog (S. cerevisiae) b 	ZFIN;Acc:ZDB-GENE-040718-439
c37247_g1_i2	gnl|BL_ORD_ID|189174	ENSONIP00000010559	pep:known_by_projection	scaffold:Orenil1.0:GL831154.1:2349927:2357450:1	ENSONIG00000008399	ENSONIT00000010568	 protein_coding	189174	ENSONIG00000008399 	GL831154.1:2349927-2357450]	]	1	" golgi-associated, gamma adaptin ear containing, ARF binding protein 1 "	HGNC Symbol;Acc:HGNC:17842
c37249_g1_i1	gnl|BL_ORD_ID|180475	ENSONIP00000001860	pep:known_by_projection	scaffold:Orenil1.0:GL831156.1:4905907:4913497:-1	ENSONIG00000001482	ENSONIT00000001859	 protein_coding	180475	ENSONIG00000001482 	GL831156.1:4905907-4913497]	]	-1	 HOP homeobox 	ZFIN;Acc:ZDB-GENE-031016-2
c37255_g1_i1	gnl|BL_ORD_ID|97208	ENSGACP00000008615	pep:known_by_projection	group:BROADS1:groupVI:7885343:7886838:1	ENSGACG00000006489	ENSGACT00000008634	 protein_coding	97208	ENSGACG00000006489 	groupVI:7885169-7888713]	]	1	 zgc:173961 	ZFIN;Acc:ZDB-GENE-070822-30
c37255_g1_i3	gnl|BL_ORD_ID|97208	ENSGACP00000008615	pep:known_by_projection	group:BROADS1:groupVI:7885343:7886838:1	ENSGACG00000006489	ENSGACT00000008634	 protein_coding	97208	ENSGACG00000006489 	groupVI:7885169-7888713]	]	1	 zgc:173961 	ZFIN;Acc:ZDB-GENE-070822-30
c37255_g1_i4	gnl|BL_ORD_ID|97208	ENSGACP00000008615	pep:known_by_projection	group:BROADS1:groupVI:7885343:7886838:1	ENSGACG00000006489	ENSGACT00000008634	 protein_coding	97208	ENSGACG00000006489 	groupVI:7885169-7888713]	]	1	 zgc:173961 	ZFIN;Acc:ZDB-GENE-070822-30
c37258_g1_i1	gnl|BL_ORD_ID|262217	ENSPFOP00000017668	pep:known_by_projection	scaffold:PoeFor_5.1.2:KI519687.1:1979008:1983536:1	ENSPFOG00000017578	ENSPFOT00000017690	 protein_coding	262217	ENSPFOG00000017578 	KI519687.1:1979008-1983536]	]	1	 ferric-chelate reductase 1-like 	HGNC Symbol;Acc:HGNC:1362
c37259_g2_i1	gnl|BL_ORD_ID|343596	ENSXMAP00000000237	pep:known_by_projection	scaffold:Xipmac4.4.2:JH556971.1:477606:487334:1	ENSXMAG00000000245	ENSXMAT00000000239	 protein_coding	343596	ENSXMAG00000000245 	JH556971.1:477606-487334]	]	1	 si:dkey-93h22.6 	ZFIN;Acc:ZDB-GENE-110914-153
c37259_g2_i2	gnl|BL_ORD_ID|343596	ENSXMAP00000000237	pep:known_by_projection	scaffold:Xipmac4.4.2:JH556971.1:477606:487334:1	ENSXMAG00000000245	ENSXMAT00000000239	 protein_coding	343596	ENSXMAG00000000245 	JH556971.1:477606-487334]	]	1	 si:dkey-93h22.6 	ZFIN;Acc:ZDB-GENE-110914-153
c37261_g1_i1	gnl|BL_ORD_ID|181680	ENSONIP00000003065	pep:known_by_projection	scaffold:Orenil1.0:GL831140.1:5238426:5250838:-1	ENSONIG00000002450	ENSONIT00000003066	 protein_coding	181680	ENSONIG00000002450 	GL831140.1:5238426-5250838]	]	-1	 YjeF N-terminal domain containing 3 	ZFIN;Acc:ZDB-GENE-050208-755
c37261_g1_i2	gnl|BL_ORD_ID|318775	ENSTRUP00000046382	pep:known_by_projection	scaffold:FUGU4:scaffold_25:1272517:1298543:-1	ENSTRUG00000018119	ENSTRUT00000046540	 protein_coding	318775	ENSTRUG00000018119 	scaffold_25:1272517-1298543]	]	-1	 YjeF N-terminal domain containing 3 	ZFIN;Acc:ZDB-GENE-050208-755
c37261_g1_i3	gnl|BL_ORD_ID|181680	ENSONIP00000003065	pep:known_by_projection	scaffold:Orenil1.0:GL831140.1:5238426:5250838:-1	ENSONIG00000002450	ENSONIT00000003066	 protein_coding	181680	ENSONIG00000002450 	GL831140.1:5238426-5250838]	]	-1	 YjeF N-terminal domain containing 3 	ZFIN;Acc:ZDB-GENE-050208-755
c37261_g1_i4	gnl|BL_ORD_ID|318775	ENSTRUP00000046382	pep:known_by_projection	scaffold:FUGU4:scaffold_25:1272517:1298543:-1	ENSTRUG00000018119	ENSTRUT00000046540	 protein_coding	318775	ENSTRUG00000018119 	scaffold_25:1272517-1298543]	]	-1	 YjeF N-terminal domain containing 3 	ZFIN;Acc:ZDB-GENE-050208-755
c37262_g1_i1	gnl|BL_ORD_ID|265495	ENSPFOP00000010611	pep:known_by_projection	scaffold:PoeFor_5.1.2:KI519651.1:896256:913296:1	ENSPFOG00000010335	ENSPFOT00000010626	 protein_coding	265495	ENSPFOG00000010335 	KI519651.1:896256-913296]	]	1	" acyl-Coenzyme A dehydrogenase, very long chain "	ZFIN;Acc:ZDB-GENE-030131-899
c37262_g4_i4	gnl|BL_ORD_ID|48231	ENSDARP00000112163	pep:known	chromosome:Zv9:7:21456063:21491112:1	ENSDARG00000016687	ENSDART00000131019	 protein_coding	48231	ENSDARG00000016687 	7:21455929-21491112]	]	1	" acyl-Coenzyme A dehydrogenase, very long chain "	ZFIN;Acc:ZDB-GENE-030131-899
c37263_g2_i3	gnl|BL_ORD_ID|345848	ENSXMAP00000002507	pep:known_by_projection	scaffold:Xipmac4.4.2:AGAJ01041555.1:5300:15344:-1	ENSXMAG00000002491	ENSXMAT00000002512	 protein_coding	345848	ENSXMAG00000002491 	AGAJ01041555.1:5300-15344]	]	-1	 COP9 constitutive photomorphogenic homolog subunit 3 	ZFIN;Acc:ZDB-GENE-030131-7660
c37266_g2_i1	gnl|BL_ORD_ID|334911	ENSTNIP00000014663	pep:known_by_projection	chromosome:TETRAODON8:3:13147576:13152454:1	ENSTNIG00000011712	ENSTNIT00000014863	 protein_coding	334911	ENSTNIG00000011712 	3:13147576-13152454]	]	1	 K(lysine) acetyltransferase 2A 	ZFIN;Acc:ZDB-GENE-080403-11
c37274_g1_i1	gnl|BL_ORD_ID|194845	ENSONIP00000016230	pep:known_by_projection	scaffold:Orenil1.0:GL831225.1:963870:968998:1	ENSONIG00000012899	ENSONIT00000016245	 protein_coding	194845	ENSONIG00000012899 	GL831225.1:963870-968998]	]	1	" inhibitor of growth family, member 4 "	ZFIN;Acc:ZDB-GENE-050522-47
c37275_g1_i1	gnl|BL_ORD_ID|199641	ENSONIP00000021026	pep:known_by_projection	scaffold:Orenil1.0:GL831207.1:1113716:1127375:1	ENSONIG00000016690	ENSONIT00000021045	 protein_coding	199641	ENSONIG00000016690 	GL831207.1:1113716-1127375]	]	1	 growth associated protein 43 	ZFIN;Acc:ZDB-GENE-990415-87
c37275_g1_i4	gnl|BL_ORD_ID|199641	ENSONIP00000021026	pep:known_by_projection	scaffold:Orenil1.0:GL831207.1:1113716:1127375:1	ENSONIG00000016690	ENSONIT00000021045	 protein_coding	199641	ENSONIG00000016690 	GL831207.1:1113716-1127375]	]	1	 growth associated protein 43 	ZFIN;Acc:ZDB-GENE-990415-87
c37282_g1_i2	gnl|BL_ORD_ID|106153	ENSGACP00000017816	pep:known_by_projection	group:BROADS1:groupI:18222631:18246262:1	ENSGACG00000013476	ENSGACT00000017851	 protein_coding	106153	ENSGACG00000013476 	groupI:18222614-18246262]	]	1	 translocase of inner mitochondrial membrane 50 homolog (yeast) 	ZFIN;Acc:ZDB-GENE-040426-1618
c37283_g1_i1	gnl|BL_ORD_ID|192673	ENSONIP00000014058	pep:known_by_projection	scaffold:Orenil1.0:GL831172.1:4404957:4410365:-1	ENSONIG00000011167	ENSONIT00000014068	 protein_coding	192673	ENSONIG00000011167 	GL831172.1:4404957-4410365]	]	-1	 ring finger protein 10 	ZFIN;Acc:ZDB-GENE-030131-2969
c37283_g1_i2	gnl|BL_ORD_ID|192673	ENSONIP00000014058	pep:known_by_projection	scaffold:Orenil1.0:GL831172.1:4404957:4410365:-1	ENSONIG00000011167	ENSONIT00000014068	 protein_coding	192673	ENSONIG00000011167 	GL831172.1:4404957-4410365]	]	-1	 ring finger protein 10 	ZFIN;Acc:ZDB-GENE-030131-2969
c37285_g1_i1	gnl|BL_ORD_ID|309602	ENSTRUP00000037209	pep:known_by_projection	scaffold:FUGU4:scaffold_88:918798:920665:-1	ENSTRUG00000014552	ENSTRUT00000037344	 protein_coding	309602	ENSTRUG00000014552 	scaffold_88:918798-920665]	]	-1	" inhibitor of DNA binding 2, dominant negative helix-loop-helix protein, a "	ZFIN;Acc:ZDB-GENE-020910-1
c37285_g1_i2	gnl|BL_ORD_ID|309602	ENSTRUP00000037209	pep:known_by_projection	scaffold:FUGU4:scaffold_88:918798:920665:-1	ENSTRUG00000014552	ENSTRUT00000037344	 protein_coding	309602	ENSTRUG00000014552 	scaffold_88:918798-920665]	]	-1	" inhibitor of DNA binding 2, dominant negative helix-loop-helix protein, a "	ZFIN;Acc:ZDB-GENE-020910-1
c37289_g1_i1	gnl|BL_ORD_ID|299768	ENSTRUP00000027375	pep:known_by_projection	scaffold:FUGU4:scaffold_124:782345:785868:1	ENSTRUG00000010833	ENSTRUT00000027484	 protein_coding	299768	ENSTRUG00000010833 	scaffold_124:782345-785868]	]	1	" PERP, TP53 apoptosis effector "	ZFIN;Acc:ZDB-GENE-050104-1
c37290_g1_i2	gnl|BL_ORD_ID|190242	ENSONIP00000011627	pep:known_by_projection	scaffold:Orenil1.0:GL831134.1:1177050:1181757:1	ENSONIG00000009246	ENSONIT00000011636	 protein_coding	190242	ENSONIG00000009246 	GL831134.1:1177050-1181757]	]	1	 vimentin like 	ZFIN;Acc:ZDB-GENE-040426-1743
c37290_g1_i3	gnl|BL_ORD_ID|190242	ENSONIP00000011627	pep:known_by_projection	scaffold:Orenil1.0:GL831134.1:1177050:1181757:1	ENSONIG00000009246	ENSONIT00000011636	 protein_coding	190242	ENSONIG00000009246 	GL831134.1:1177050-1181757]	]	1	 vimentin like 	ZFIN;Acc:ZDB-GENE-040426-1743
c37291_g2_i1	gnl|BL_ORD_ID|195400	ENSONIP00000016785	pep:known_by_projection	scaffold:Orenil1.0:GL831238.1:898380:902571:1	ENSONIG00000013351	ENSONIT00000016800	 protein_coding	195400	ENSONIG00000013351 	GL831238.1:898380-902571]	]	1	 eukaryotic translation initiation factor 4E binding protein 1 	ZFIN;Acc:ZDB-GENE-030131-2332
c37292_g1_i1	gnl|BL_ORD_ID|102407	ENSGACP00000013979	pep:known_by_projection	group:BROADS1:groupXIII:11509764:11512629:1	ENSGACG00000010571	ENSGACT00000014004	 protein_coding	102407	ENSGACG00000010571 	groupXIII:11509764-11512629]	]	1	 metallo-beta-lactamase domain containing 2 	ZFIN;Acc:ZDB-GENE-081104-313
c37292_g1_i3	gnl|BL_ORD_ID|363509	ENSXMAP00000020158	pep:known_by_projection	scaffold:Xipmac4.4.2:AGAJ01052870.1:1024:1467:1	ENSXMAG00000020111	ENSXMAT00000020186	 protein_coding	363509	ENSXMAG00000020111 	AGAJ01052870.1:1024-1467]	]	1	 metallo-beta-lactamase domain containing 2 	ZFIN;Acc:ZDB-GENE-081104-313
c37295_g1_i1	gnl|BL_ORD_ID|201796	ENSONIP00000023181	pep:known_by_projection	scaffold:Orenil1.0:GL831198.1:692792:698086:1	ENSONIG00000018413	ENSONIT00000023201	 protein_coding	201796	ENSONIG00000018413 	GL831198.1:692792-698086]	]	1	" DnaJ (Hsp40) homolog, subfamily B, member 4 "	ZFIN;Acc:ZDB-GENE-040801-192
c37299_g3_i2	gnl|BL_ORD_ID|181957	ENSONIP00000003342	pep:known_by_projection	scaffold:Orenil1.0:GL831169.1:3491193:3499250:-1	ENSONIG00000002669	ENSONIT00000003343	 protein_coding	181957	ENSONIG00000002669 	GL831169.1:3491193-3499250]	]	-1	" TAF7 RNA polymerase II, TATA box binding protein (TBP)-associated factor "	ZFIN;Acc:ZDB-GENE-020419-18
c37299_g3_i5	gnl|BL_ORD_ID|181957	ENSONIP00000003342	pep:known_by_projection	scaffold:Orenil1.0:GL831169.1:3491193:3499250:-1	ENSONIG00000002669	ENSONIT00000003343	 protein_coding	181957	ENSONIG00000002669 	GL831169.1:3491193-3499250]	]	-1	" TAF7 RNA polymerase II, TATA box binding protein (TBP)-associated factor "	ZFIN;Acc:ZDB-GENE-020419-18
c37300_g1_i2	gnl|BL_ORD_ID|185892	ENSONIP00000007277	pep:known_by_projection	scaffold:Orenil1.0:GL831178.1:1745746:1767989:-1	ENSONIG00000005776	ENSONIT00000007282	 protein_coding	185892	ENSONIG00000005776 	GL831178.1:1745746-1767989]	]	-1	" farnesyltransferase, CAAX box, beta "	ZFIN;Acc:ZDB-GENE-030131-2220
c37305_g1_i1	gnl|BL_ORD_ID|255436	ENSPFOP00000004395	pep:known_by_projection	scaffold:PoeFor_5.1.2:KI519666.1:474676:534045:-1	ENSPFOG00000004478	ENSPFOT00000004403	 protein_coding	255436	ENSPFOG00000004478 	KI519666.1:474676-534045]	]	-1	 peroxisomal biogenesis factor 14 	ZFIN;Acc:ZDB-GENE-060130-169
c37308_g1_i1	gnl|BL_ORD_ID|259758	ENSPFOP00000016442	pep:known_by_projection	scaffold:PoeFor_5.1.2:KI519681.1:2094012:2097697:1	ENSPFOG00000016383	ENSPFOT00000016464	 protein_coding	259758	ENSPFOG00000016383 	KI519681.1:2094012-2097697]	]	1	 PRAME family member 1 	HGNC Symbol;Acc:HGNC:28840
c37309_g1_i2	gnl|BL_ORD_ID|97015	ENSGACP00000008432	pep:known_by_projection	group:BROADS1:groupXVIII:4441380:4464154:1	ENSGACG00000006339	ENSGACT00000008451	 protein_coding	97015	ENSGACG00000006339 	groupXVIII:4441380-4464154]	]	1	" laminin, alpha 4 "	ZFIN;Acc:ZDB-GENE-040724-213
c37309_g1_i3	gnl|BL_ORD_ID|97015	ENSGACP00000008432	pep:known_by_projection	group:BROADS1:groupXVIII:4441380:4464154:1	ENSGACG00000006339	ENSGACT00000008451	 protein_coding	97015	ENSGACG00000006339 	groupXVIII:4441380-4464154]	]	1	" laminin, alpha 4 "	ZFIN;Acc:ZDB-GENE-040724-213
c37311_g1_i3	gnl|BL_ORD_ID|268743	ENSPFOP00000017647	pep:known_by_projection	scaffold:PoeFor_5.1.2:KI519617.1:3781143:3787207:1	ENSPFOG00000017566	ENSPFOT00000017669	 protein_coding	268743	ENSPFOG00000017566 	KI519617.1:3781143-3787207]	]	1	 transmembrane protein 106A 	ZFIN;Acc:ZDB-GENE-030131-5129
c37313_g1_i1	gnl|BL_ORD_ID|179841	ENSONIP00000001226	pep:known_by_projection	scaffold:Orenil1.0:GL831143.1:4211342:4220122:1	ENSONIG00000000968	ENSONIT00000001225	 protein_coding	179841	ENSONIG00000000968 	GL831143.1:4211342-4220122]	]	1	 tRNA methyltransferase 6 homolog (S. cerevisiae) 	ZFIN;Acc:ZDB-GENE-051120-141
c37317_g1_i4	gnl|BL_ORD_ID|99162	ENSGACP00000010641	pep:known_by_projection	group:BROADS1:groupX:12380065:12385962:-1	ENSGACG00000008024	ENSGACT00000010663	 protein_coding	99162	ENSGACG00000008024 	groupX:12380065-12385962]	]	-1	 N-glycanase 1 	ZFIN;Acc:ZDB-GENE-050522-535
c37320_g1_i2	gnl|BL_ORD_ID|187154	ENSONIP00000008539	pep:known_by_projection	scaffold:Orenil1.0:GL831244.1:654181:657387:-1	ENSONIG00000006763	ENSONIT00000008544	 protein_coding	187154	ENSONIG00000006763 	GL831244.1:654181-657387]	]	-1	" zinc finger, DHHC-type containing 18a "	ZFIN;Acc:ZDB-GENE-060929-424
c37320_g1_i3	gnl|BL_ORD_ID|187154	ENSONIP00000008539	pep:known_by_projection	scaffold:Orenil1.0:GL831244.1:654181:657387:-1	ENSONIG00000006763	ENSONIT00000008544	 protein_coding	187154	ENSONIG00000006763 	GL831244.1:654181-657387]	]	-1	" zinc finger, DHHC-type containing 18a "	ZFIN;Acc:ZDB-GENE-060929-424
c37321_g1_i2	gnl|BL_ORD_ID|259627	ENSPFOP00000008504	pep:known_by_projection	scaffold:PoeFor_5.1.2:KI519825.1:987767:1079802:-1	ENSPFOG00000008056	ENSPFOT00000008516	 protein_coding	259627	ENSPFOG00000008056 	KI519825.1:987767-1079802]	]	-1	 EPH receptor B1 	HGNC Symbol;Acc:HGNC:3392
c37321_g1_i3	gnl|BL_ORD_ID|259627	ENSPFOP00000008504	pep:known_by_projection	scaffold:PoeFor_5.1.2:KI519825.1:987767:1079802:-1	ENSPFOG00000008056	ENSPFOT00000008516	 protein_coding	259627	ENSPFOG00000008056 	KI519825.1:987767-1079802]	]	-1	 EPH receptor B1 	HGNC Symbol;Acc:HGNC:3392
c37324_g1_i1	gnl|BL_ORD_ID|92400	ENSGACP00000003586	pep:known_by_projection	group:BROADS1:groupX:3113309:3116564:1	ENSGACG00000002740	ENSGACT00000003598	 protein_coding	92400	ENSGACG00000002740 	groupX:3113309-3116564]	]	1	 zgc:114119 	ZFIN;Acc:ZDB-GENE-050913-56
c37326_g1_i3	gnl|BL_ORD_ID|183118	ENSONIP00000004503	pep:known_by_projection	scaffold:Orenil1.0:GL831263.1:950052:980310:1	ENSONIG00000003579	ENSONIT00000004505	 protein_coding	183118	ENSONIG00000003579 	GL831263.1:950052-980310]	]	1	 SH3 and cysteine rich domain 	HGNC Symbol;Acc:HGNC:11353
c37329_g3_i1	gnl|BL_ORD_ID|190314	ENSONIP00000011699	pep:known_by_projection	scaffold:Orenil1.0:GL831134.1:1666392:1668303:-1	ENSONIG00000009303	ENSONIT00000011708	 protein_coding	190314	ENSONIG00000009303 	GL831134.1:1666392-1668303]	]	-1	 thioesterase superfamily member 6 	HGNC Symbol;Acc:HGNC:29656
c37333_g2_i4	gnl|BL_ORD_ID|180715	ENSONIP00000002100	pep:known_by_projection	scaffold:Orenil1.0:GL831140.1:112527:162656:1	ENSONIG00000001678	ENSONIT00000002100	 protein_coding	180715	ENSONIG00000001678 	GL831140.1:112527-162656]	]	1	 actin-like 6A 	ZFIN;Acc:ZDB-GENE-020419-36
c37340_g1_i1	gnl|BL_ORD_ID|198796	ENSONIP00000020181	pep:known_by_projection	scaffold:Orenil1.0:GL831148.1:1859771:1866384:1	ENSONIG00000016021	ENSONIT00000020198	 protein_coding	198796	ENSONIG00000016021 	GL831148.1:1859771-1866384]	]	1	" family with sequence similarity 53, member B "	ZFIN;Acc:ZDB-GENE-040426-2495
c37340_g1_i2	gnl|BL_ORD_ID|198796	ENSONIP00000020181	pep:known_by_projection	scaffold:Orenil1.0:GL831148.1:1859771:1866384:1	ENSONIG00000016021	ENSONIT00000020198	 protein_coding	198796	ENSONIG00000016021 	GL831148.1:1859771-1866384]	]	1	" family with sequence similarity 53, member B "	ZFIN;Acc:ZDB-GENE-040426-2495
c37341_g1_i1	gnl|BL_ORD_ID|182804	ENSONIP00000004189	pep:known_by_projection	scaffold:Orenil1.0:GL831173.1:4002417:4014127:-1	ENSONIG00000003329	ENSONIT00000004190	 protein_coding	182804	ENSONIG00000003329 	GL831173.1:4002417-4014127]	]	-1	" RNA binding motif, single stranded interacting protein 1a "	ZFIN;Acc:ZDB-GENE-030131-4967
c37341_g1_i2	gnl|BL_ORD_ID|182804	ENSONIP00000004189	pep:known_by_projection	scaffold:Orenil1.0:GL831173.1:4002417:4014127:-1	ENSONIG00000003329	ENSONIT00000004190	 protein_coding	182804	ENSONIG00000003329 	GL831173.1:4002417-4014127]	]	-1	" RNA binding motif, single stranded interacting protein 1a "	ZFIN;Acc:ZDB-GENE-030131-4967
c37341_g1_i3	gnl|BL_ORD_ID|182804	ENSONIP00000004189	pep:known_by_projection	scaffold:Orenil1.0:GL831173.1:4002417:4014127:-1	ENSONIG00000003329	ENSONIT00000004190	 protein_coding	182804	ENSONIG00000003329 	GL831173.1:4002417-4014127]	]	-1	" RNA binding motif, single stranded interacting protein 1a "	ZFIN;Acc:ZDB-GENE-030131-4967
c37345_g1_i2	gnl|BL_ORD_ID|252831	ENSPFOP00000013416	pep:novel	scaffold:PoeFor_5.1.2:KI519696.1:149760:166205:1	ENSPFOG00000013375	ENSPFOT00000013434	 protein_coding	252831	ENSPFOG00000013375 	KI519696.1:149760-166205]	]	1	 SH3 domain containing 21 	HGNC Symbol;Acc:HGNC:26236
c37348_g1_i1	gnl|BL_ORD_ID|189660	ENSONIP00000011045	pep:known_by_projection	scaffold:Orenil1.0:GL831187.1:1681917:1688709:-1	ENSONIG00000008786	ENSONIT00000011054	 protein_coding	189660	ENSONIG00000008786 	GL831187.1:1681917-1688709]	]	-1	 peptidyl-prolyl isomerase G (cyclophilin G) 	ZFIN;Acc:ZDB-GENE-040426-2822
c37348_g1_i2	gnl|BL_ORD_ID|222506	ENSORLP00000021486	pep:known_by_projection	chromosome:MEDAKA1:21:23763341:23769841:1	ENSORLG00000017170	ENSORLT00000021487	 protein_coding	222506	ENSORLG00000017170 	21:23763341-23769841]	]	1	 peptidyl-prolyl isomerase G (cyclophilin G) 	ZFIN;Acc:ZDB-GENE-040426-2822
c37353_g2_i1	gnl|BL_ORD_ID|199801	ENSONIP00000021186	pep:novel	scaffold:Orenil1.0:GL831137.1:3318488:3322112:-1	ENSONIG00000016814	ENSONIT00000021205	 protein_coding	199801	ENSONIG00000016814 	GL831137.1:3318488-3322112]	]	-1	 Peptidyl-prolyl cis-trans isomerase {ECO:0000256|RuleBase:RU004231}  	UniProtKB/TrEMBL;Acc:I3KJ91
c37354_g1_i3	gnl|BL_ORD_ID|187170	ENSONIP00000008555	pep:known_by_projection	scaffold:Orenil1.0:GL831244.1:708474:714503:-1	ENSONIG00000006776	ENSONIT00000008560	 protein_coding	187170	ENSONIG00000006776 	GL831244.1:708474-714503]	]	-1	 transmembrane protein 222a 	ZFIN;Acc:ZDB-GENE-050306-17
c37355_g1_i1	gnl|BL_ORD_ID|105107	ENSGACP00000016808	pep:known_by_projection	group:BROADS1:groupVIII:16142618:16148605:1	ENSGACG00000012686	ENSGACT00000016842	 protein_coding	105107	ENSGACG00000012686 	groupVIII:16142618-16148605]	]	1	 mitogen-activated protein kinase kinase 2a 	ZFIN;Acc:ZDB-GENE-041027-1
c37355_g1_i3	gnl|BL_ORD_ID|105107	ENSGACP00000016808	pep:known_by_projection	group:BROADS1:groupVIII:16142618:16148605:1	ENSGACG00000012686	ENSGACT00000016842	 protein_coding	105107	ENSGACG00000012686 	groupVIII:16142618-16148605]	]	1	 mitogen-activated protein kinase kinase 2a 	ZFIN;Acc:ZDB-GENE-041027-1
c37355_g2_i1	gnl|BL_ORD_ID|211168	ENSORLP00000006223	pep:known_by_projection	chromosome:MEDAKA1:4:8408494:8412715:-1	ENSORLG00000004940	ENSORLT00000006224	 protein_coding	211168	ENSORLG00000004940 	4:8408494-8412715]	]	-1	 mitogen-activated protein kinase kinase 2a 	ZFIN;Acc:ZDB-GENE-041027-1
c37355_g2_i2	gnl|BL_ORD_ID|211168	ENSORLP00000006223	pep:known_by_projection	chromosome:MEDAKA1:4:8408494:8412715:-1	ENSORLG00000004940	ENSORLT00000006224	 protein_coding	211168	ENSORLG00000004940 	4:8408494-8412715]	]	-1	 mitogen-activated protein kinase kinase 2a 	ZFIN;Acc:ZDB-GENE-041027-1
c37357_g1_i1	gnl|BL_ORD_ID|196616	ENSONIP00000018001	pep:known_by_projection	scaffold:Orenil1.0:GL831288.1:242255:245978:1	ENSONIG00000014316	ENSONIT00000018016	 protein_coding	196616	ENSONIG00000014316 	GL831288.1:242255-245978]	]	1	" aldo-keto reductase family 7, member A3 (aflatoxin aldehyde reductase) "	ZFIN;Acc:ZDB-GENE-040718-62
c37358_g2_i3	gnl|BL_ORD_ID|90854	ENSGACP00000001972	pep:known_by_projection	group:BROADS1:groupXVI:419610:424761:-1	ENSGACG00000001517	ENSGACT00000001975	 protein_coding	90854	ENSGACG00000001517 	groupXVI:419610-424761]	]	-1	 chromosome 2 open reading frame 76 	HGNC Symbol;Acc:HGNC:27017
c37358_g2_i4	gnl|BL_ORD_ID|90854	ENSGACP00000001972	pep:known_by_projection	group:BROADS1:groupXVI:419610:424761:-1	ENSGACG00000001517	ENSGACT00000001975	 protein_coding	90854	ENSGACG00000001517 	groupXVI:419610-424761]	]	-1	 chromosome 2 open reading frame 76 	HGNC Symbol;Acc:HGNC:27017
c37361_g3_i1	gnl|BL_ORD_ID|94302	ENSGACP00000005574	pep:known_by_projection	group:BROADS1:groupXVIII:404930:407562:-1	ENSGACG00000004217	ENSGACT00000005590	 protein_coding	94302	ENSGACG00000004217 	groupXVIII:404910-407650]	]	-1	 ribosomal protein L7-like 1 	ZFIN;Acc:ZDB-GENE-030131-970
c37361_g3_i2	gnl|BL_ORD_ID|352277	ENSXMAP00000008931	pep:known_by_projection	scaffold:Xipmac4.4.2:JH556940.1:176247:184684:-1	ENSXMAG00000008901	ENSXMAT00000008945	 protein_coding	352277	ENSXMAG00000008901 	JH556940.1:176247-184684]	]	-1	 ribosomal protein L7-like 1 	ZFIN;Acc:ZDB-GENE-030131-970
c37363_g1_i1	gnl|BL_ORD_ID|190753	ENSONIP00000012138	pep:known_by_projection	scaffold:Orenil1.0:GL831383.1:732031:749706:1	ENSONIG00000009662	ENSONIT00000012147	 protein_coding	190753	ENSONIG00000009662 	GL831383.1:732031-749706]	]	1	" calponin 3, acidic a "	ZFIN;Acc:ZDB-GENE-030131-5130
c37367_g1_i1	gnl|BL_ORD_ID|186327	ENSONIP00000007712	pep:known_by_projection	scaffold:Orenil1.0:GL831138.1:2997474:3000655:1	ENSONIG00000006120	ENSONIT00000007717	 protein_coding	186327	ENSONIG00000006120 	GL831138.1:2997474-3000655]	]	1	 FAST kinase domains 3 	ZFIN;Acc:ZDB-GENE-050208-273
c37368_g1_i2	gnl|BL_ORD_ID|201108	ENSONIP00000022493	pep:known_by_projection	scaffold:Orenil1.0:GL831174.1:3811169:3813045:1	ENSONIG00000017843	ENSONIT00000022513	 protein_coding	201108	ENSONIG00000017843 	GL831174.1:3811169-3813045]	]	1	" centrin, EF-hand protein, 2 "	ZFIN;Acc:ZDB-GENE-091118-94
c37368_g1_i3	gnl|BL_ORD_ID|201108	ENSONIP00000022493	pep:known_by_projection	scaffold:Orenil1.0:GL831174.1:3811169:3813045:1	ENSONIG00000017843	ENSONIT00000022513	 protein_coding	201108	ENSONIG00000017843 	GL831174.1:3811169-3813045]	]	1	" centrin, EF-hand protein, 2 "	ZFIN;Acc:ZDB-GENE-091118-94
c37370_g1_i2	gnl|BL_ORD_ID|190910	ENSONIP00000012295	pep:known_by_projection	scaffold:Orenil1.0:GL831168.1:424127:429774:-1	ENSONIG00000009787	ENSONIT00000012304	 protein_coding	190910	ENSONIG00000009787 	GL831168.1:424127-429774]	]	-1	 cysteine-rich with EGF-like domains 2 	ZFIN;Acc:ZDB-GENE-040426-1626
c37381_g1_i1	gnl|BL_ORD_ID|112072	ENSGACP00000023018	pep:known_by_projection	group:BROADS1:groupII:22059173:22062943:1	ENSGACG00000017419	ENSGACT00000023061	 protein_coding	112072	ENSGACG00000017419 	groupII:22059173-22062943]	]	1	 microfibrillar-associated protein 1 	ZFIN;Acc:ZDB-GENE-040426-1075
c37381_g3_i1	gnl|BL_ORD_ID|112071	ENSGACP00000023021	pep:known_by_projection	group:BROADS1:groupII:22059278:22062939:1	ENSGACG00000017419	ENSGACT00000023064	 protein_coding	112071	ENSGACG00000017419 	groupII:22059173-22062943]	]	1	 microfibrillar-associated protein 1 	ZFIN;Acc:ZDB-GENE-040426-1075
c37383_g1_i1	gnl|BL_ORD_ID|191184	ENSONIP00000012569	pep:known_by_projection	scaffold:Orenil1.0:GL831212.1:173782:184283:1	ENSONIG00000009993	ENSONIT00000012579	 protein_coding	191184	ENSONIG00000009993 	GL831212.1:173782-184283]	]	1	" SWI/SNF related, matrix associated, actin dependent regulator of chromatin, subfamily a, member 5 "	ZFIN;Acc:ZDB-GENE-021125-1
c37386_g3_i1	gnl|BL_ORD_ID|261767	ENSPFOP00000017554	pep:known_by_projection	scaffold:PoeFor_5.1.2:KI519734.1:1260297:1265153:1	ENSPFOG00000017468	ENSPFOT00000017576	 protein_coding	261767	ENSPFOG00000017468 	KI519734.1:1260297-1265153]	]	1	" proteasome (prosome, macropain) subunit, alpha type,5 "	ZFIN;Acc:ZDB-GENE-040625-96
c37390_g1_i1	gnl|BL_ORD_ID|180361	ENSONIP00000001746	pep:known_by_projection	scaffold:Orenil1.0:GL831385.1:79141:109578:1	ENSONIG00000001384	ENSONIT00000001745	 protein_coding	180361	ENSONIG00000001384 	GL831385.1:79141-109578]	]	1	 Rho/Rac guanine nucleotide exchange factor (GEF) 2 	HGNC Symbol;Acc:HGNC:682
c37395_g1_i1	gnl|BL_ORD_ID|202949	ENSONIP00000024334	pep:known_by_projection	scaffold:Orenil1.0:GL831162.1:4831555:4853138:-1	ENSONIG00000019333	ENSONIT00000024355	 protein_coding	202949	ENSONIG00000019333 	GL831162.1:4831555-4853138]	]	-1	" non-metastatic cells 7, protein expressed in (nucleoside-diphosphate kinase) "	ZFIN;Acc:ZDB-GENE-000210-35
c37397_g1_i1	gnl|BL_ORD_ID|222468	ENSORLP00000017936	pep:novel	chromosome:MEDAKA1:17:22097978:22105034:-1	ENSORLG00000014305	ENSORLT00000017937	 protein_coding	222468	ENSORLG00000014305 	17:22097978-22105034]	]	-1	" solute carrier family 25 (mitochondrial carrier, Aralar), member 12 "	ZFIN;Acc:ZDB-GENE-031006-11
c37397_g1_i4	gnl|BL_ORD_ID|222468	ENSORLP00000017936	pep:novel	chromosome:MEDAKA1:17:22097978:22105034:-1	ENSORLG00000014305	ENSORLT00000017937	 protein_coding	222468	ENSORLG00000014305 	17:22097978-22105034]	]	-1	" solute carrier family 25 (mitochondrial carrier, Aralar), member 12 "	ZFIN;Acc:ZDB-GENE-031006-11
c37397_g1_i5	gnl|BL_ORD_ID|222468	ENSORLP00000017936	pep:novel	chromosome:MEDAKA1:17:22097978:22105034:-1	ENSORLG00000014305	ENSORLT00000017937	 protein_coding	222468	ENSORLG00000014305 	17:22097978-22105034]	]	-1	" solute carrier family 25 (mitochondrial carrier, Aralar), member 12 "	ZFIN;Acc:ZDB-GENE-031006-11
c37397_g1_i6	gnl|BL_ORD_ID|222468	ENSORLP00000017936	pep:novel	chromosome:MEDAKA1:17:22097978:22105034:-1	ENSORLG00000014305	ENSORLT00000017937	 protein_coding	222468	ENSORLG00000014305 	17:22097978-22105034]	]	-1	" solute carrier family 25 (mitochondrial carrier, Aralar), member 12 "	ZFIN;Acc:ZDB-GENE-031006-11
c37397_g1_i7	gnl|BL_ORD_ID|222468	ENSORLP00000017936	pep:novel	chromosome:MEDAKA1:17:22097978:22105034:-1	ENSORLG00000014305	ENSORLT00000017937	 protein_coding	222468	ENSORLG00000014305 	17:22097978-22105034]	]	-1	" solute carrier family 25 (mitochondrial carrier, Aralar), member 12 "	ZFIN;Acc:ZDB-GENE-031006-11
c37397_g3_i5	gnl|BL_ORD_ID|189590	ENSONIP00000010975	pep:known_by_projection	scaffold:Orenil1.0:GL831187.1:1390674:1412744:1	ENSONIG00000008730	ENSONIT00000010984	 protein_coding	189590	ENSONIG00000008730 	GL831187.1:1390674-1412744]	]	1	" solute carrier family 25 (aspartate/glutamate carrier), member 12 "	HGNC Symbol;Acc:HGNC:10982
c37404_g2_i1	gnl|BL_ORD_ID|195295	ENSONIP00000016680	pep:known_by_projection	scaffold:Orenil1.0:GL831215.1:105709:108078:1	ENSONIG00000013263	ENSONIT00000016695	 protein_coding	195295	ENSONIG00000013263 	GL831215.1:105709-108078]	]	1	" superoxide dismutase 2, mitochondrial "	ZFIN;Acc:ZDB-GENE-030131-7742
c37408_g1_i1	gnl|BL_ORD_ID|110927	ENSGACP00000022382	pep:known_by_projection	group:BROADS1:groupXIV:6450832:6461836:-1	ENSGACG00000016943	ENSGACT00000022424	 protein_coding	110927	ENSGACG00000016943 	groupXIV:6450832-6461836]	]	-1	 calcium binding protein 7b 	ZFIN;Acc:ZDB-GENE-060526-366
c37410_g1_i1	gnl|BL_ORD_ID|192240	ENSONIP00000013625	pep:known_by_projection	scaffold:Orenil1.0:GL831139.1:2982759:2987989:-1	ENSONIG00000010834	ENSONIT00000013635	 protein_coding	192240	ENSONIG00000010834 	GL831139.1:2982759-2987989]	]	-1	 actin-related protein 2/3 complex inhibitor 	HGNC Symbol;Acc:HGNC:28782
c37411_g1_i1	gnl|BL_ORD_ID|179108	ENSONIP00000000493	pep:known_by_projection	scaffold:Orenil1.0:GL831153.1:136631:173109:-1	ENSONIG00000000389	ENSONIT00000000492	 protein_coding	179108	ENSONIG00000000389 	GL831153.1:135780-174043]	]	-1	 UDP-N-acetyl-alpha-D-galactosamine:polypeptide N-acetylgalactosaminyltransferase 16 	ZFIN;Acc:ZDB-GENE-131120-189
c37411_g1_i3	gnl|BL_ORD_ID|179107	ENSONIP00000000492	pep:known_by_projection	scaffold:Orenil1.0:GL831153.1:135780:174043:-1	ENSONIG00000000389	ENSONIT00000000491	 protein_coding	179107	ENSONIG00000000389 	GL831153.1:135780-174043]	]	-1	 UDP-N-acetyl-alpha-D-galactosamine:polypeptide N-acetylgalactosaminyltransferase 16 	ZFIN;Acc:ZDB-GENE-131120-189
c37418_g1_i1	gnl|BL_ORD_ID|347964	ENSXMAP00000004601	pep:known_by_projection	scaffold:Xipmac4.4.2:JH556785.1:1093844:1100500:-1	ENSXMAG00000004596	ENSXMAT00000004606	 protein_coding	347964	ENSXMAG00000004596 	JH556785.1:1093844-1100500]	]	-1	 isoprenylcysteine carboxyl methyltransferase 	ZFIN;Acc:ZDB-GENE-050417-90
c37420_g2_i1	gnl|BL_ORD_ID|183960	ENSONIP00000005345	pep:known_by_projection	scaffold:Orenil1.0:GL831170.1:1447771:1452764:-1	ENSONIG00000004245	ENSONIT00000005349	 protein_coding	183960	ENSONIG00000004245 	GL831170.1:1446237-1453733]	]	-1	 A kinase (PRKA) anchor protein 17A 	ZFIN;Acc:ZDB-GENE-040426-1460
c37421_g1_i1	gnl|BL_ORD_ID|7567	ENSAMXP00000007563	pep:known_by_projection	scaffold:AstMex102:KB882083.1:2689929:2705572:-1	ENSAMXG00000007360	ENSAMXT00000007563	 protein_coding	7567	ENSAMXG00000007360 	KB882083.1:2689929-2705572]	]	-1	 peroxiredoxin 5 	ZFIN;Acc:ZDB-GENE-050522-159
c37421_g1_i3	gnl|BL_ORD_ID|115601	ENSGACP00000026806	pep:known_by_projection	group:BROADS1:groupVII:15533722:15537044:-1	ENSGACG00000020286	ENSGACT00000026858	 protein_coding	115601	ENSGACG00000020286 	groupVII:15533722-15537044]	]	-1	 peroxiredoxin 5 	ZFIN;Acc:ZDB-GENE-050522-159
c37422_g1_i1	gnl|BL_ORD_ID|200112	ENSONIP00000021497	pep:known_by_projection	scaffold:Orenil1.0:GL831297.1:880043:901555:-1	ENSONIG00000017047	ENSONIT00000021516	 protein_coding	200112	ENSONIG00000017047 	GL831297.1:880043-901555]	]	-1	" solute carrier family 15 (H+/peptide transporter), member 2 "	ZFIN;Acc:ZDB-GENE-030131-5866
c37425_g1_i1	gnl|BL_ORD_ID|193651	ENSONIP00000015036	pep:known_by_projection	scaffold:Orenil1.0:GL831196.1:607034:617580:-1	ENSONIG00000011943	ENSONIT00000015049	 protein_coding	193651	ENSONIG00000011943 	GL831196.1:607034-617580]	]	-1	 Rho family GTPase 1 like 	ZFIN;Acc:ZDB-GENE-060315-7
c37427_g2_i2	gnl|BL_ORD_ID|181159	ENSONIP00000002544	pep:known_by_projection	scaffold:Orenil1.0:GL831166.1:1534940:1585949:-1	ENSONIG00000002035	ENSONIT00000002545	 protein_coding	181159	ENSONIG00000002035 	GL831166.1:1534940-1585949]	]	-1	 ubiquitin protein ligase E3 component n-recognin 4 	ZFIN;Acc:ZDB-GENE-090313-341
c37427_g2_i3	gnl|BL_ORD_ID|181159	ENSONIP00000002544	pep:known_by_projection	scaffold:Orenil1.0:GL831166.1:1534940:1585949:-1	ENSONIG00000002035	ENSONIT00000002545	 protein_coding	181159	ENSONIG00000002035 	GL831166.1:1534940-1585949]	]	-1	 ubiquitin protein ligase E3 component n-recognin 4 	ZFIN;Acc:ZDB-GENE-090313-341
c37427_g2_i5	gnl|BL_ORD_ID|181159	ENSONIP00000002544	pep:known_by_projection	scaffold:Orenil1.0:GL831166.1:1534940:1585949:-1	ENSONIG00000002035	ENSONIT00000002545	 protein_coding	181159	ENSONIG00000002035 	GL831166.1:1534940-1585949]	]	-1	 ubiquitin protein ligase E3 component n-recognin 4 	ZFIN;Acc:ZDB-GENE-090313-341
c37428_g1_i1	gnl|BL_ORD_ID|271616	ENSPFOP00000031172	pep:known_by_projection	scaffold:PoeFor_5.1.2:KI519883.1:803924:804616:1	ENSPFOG00000022083	ENSPFOT00000027515	 protein_coding	271616	ENSPFOG00000022083 	KI519883.1:803924-804616]	]	1	 transmembrane protein 158 (gene/pseudogene) 	HGNC Symbol;Acc:HGNC:30293
c37433_g1_i1	gnl|BL_ORD_ID|93606	ENSGACP00000004854	pep:known_by_projection	group:BROADS1:groupV:3968428:3971421:-1	ENSGACG00000003681	ENSGACT00000004868	 protein_coding	93606	ENSGACG00000003681 	groupV:3968428-3971421]	]	-1	 proteasome activator subunit 3 	ZFIN;Acc:ZDB-GENE-991110-19
c37436_g1_i3	gnl|BL_ORD_ID|208091	ENSORLP00000002935	pep:known_by_projection	chromosome:MEDAKA1:16:1149713:1163945:1	ENSORLG00000002363	ENSORLT00000002936	 protein_coding	208091	ENSORLG00000002363 	16:1149713-1163945]	]	1	 ddb1 and cul4 associated factor 13 	ZFIN;Acc:ZDB-GENE-040426-703
c37441_g1_i1	gnl|BL_ORD_ID|271833	ENSPFOP00000020174	pep:known_by_projection	scaffold:PoeFor_5.1.2:KI519636.1:436512:437435:1	ENSPFOG00000020048	ENSPFOT00000020198	 protein_coding	271833	ENSPFOG00000020048 	KI519636.1:436512-437435]	]	1	" solute carrier family 25, member 51 "	HGNC Symbol;Acc:HGNC:23323
c37443_g2_i2	gnl|BL_ORD_ID|247347	ENSPFOP00000010652	pep:known_by_projection	scaffold:PoeFor_5.1.2:KI519621.1:1296331:1299768:1	ENSPFOG00000010694	ENSPFOT00000010667	 protein_coding	247347	ENSPFOG00000010694 	KI519621.1:1296331-1299768]	]	1	 fgfr1op N-terminal like 	ZFIN;Acc:ZDB-GENE-101124-1
c37446_g1_i1	gnl|BL_ORD_ID|246216	ENSPFOP00000000600	pep:known_by_projection	scaffold:PoeFor_5.1.2:KI520213.1:91117:97603:-1	ENSPFOG00000000641	ENSPFOT00000000601	 protein_coding	246216	ENSPFOG00000000641 	KI520213.1:91117-97603]	]	-1	 jagunal homolog 1b (Drosophila) 	ZFIN;Acc:ZDB-GENE-040801-103
c37448_g1_i3	gnl|BL_ORD_ID|203172	ENSONIP00000024557	pep:known_by_projection	scaffold:Orenil1.0:GL831136.1:511183:527084:1	ENSONIG00000019509	ENSONIT00000024578	 protein_coding	203172	ENSONIG00000019509 	GL831136.1:511183-527084]	]	1	" RAB37, member RAS oncogene family "	HGNC Symbol;Acc:HGNC:30268
c37452_g1_i1	gnl|BL_ORD_ID|89675	ENSGACP00000000767	pep:known_by_projection	scaffold:BROADS1:scaffold_27:1228728:1235991:1	ENSGACG00000000585	ENSGACT00000000767	 protein_coding	89675	ENSGACG00000000585 	scaffold_27:1228728-1235991]	]	1	 cyclin-dependent kinase 4 	ZFIN;Acc:ZDB-GENE-060929-974
c37453_g1_i4	gnl|BL_ORD_ID|102495	ENSGACP00000014063	pep:known_by_projection	group:BROADS1:groupVI:13361861:13362804:1	ENSGACG00000010635	ENSGACT00000014088	 protein_coding	102495	ENSGACG00000010635 	groupVI:13361861-13362804]	]	1	 LYR motif containing 7 	HGNC Symbol;Acc:HGNC:28072
c37461_g1_i1	gnl|BL_ORD_ID|109113	ENSGACP00000020664	pep:known_by_projection	group:BROADS1:groupII:10038940:10042813:-1	ENSGACG00000015661	ENSGACT00000020703	 protein_coding	109113	ENSGACG00000015661 	groupII:10038940-10042813]	]	-1	" TMEM9 domain family, member B "	ZFIN;Acc:ZDB-GENE-030131-4656
c37462_g1_i3	gnl|BL_ORD_ID|223976	ENSORLP00000019470	pep:known_by_projection	chromosome:MEDAKA1:17:23538508:23542698:-1	ENSORLG00000015550	ENSORLT00000019471	 protein_coding	223976	ENSORLG00000015550 	17:23538508-23542698]	]	-1	" protein kinase, AMP-activated, beta 2 non-catalytic subunit "	HGNC Symbol;Acc:HGNC:9379
c37464_g1_i1	gnl|BL_ORD_ID|38499	ENSDARP00000110361	pep:known	chromosome:Zv9:24:41136329:41140066:-1	ENSDARG00000089881	ENSDART00000123294	 protein_coding	38499	ENSDARG00000089881 	24:41136329-41140066]	]	-1	 Uncharacterized protein  	UniProtKB/TrEMBL;Acc:E7F9W8
c37465_g1_i2	gnl|BL_ORD_ID|268283	ENSPFOP00000019575	pep:known_by_projection	scaffold:PoeFor_5.1.2:KI519624.1:4189022:4194339:1	ENSPFOG00000019453	ENSPFOT00000019597	 protein_coding	268283	ENSPFOG00000019453 	KI519624.1:4189022-4194339]	]	1	 Ras-related GTP binding A 	ZFIN;Acc:ZDB-GENE-030131-4083
c37465_g2_i1	gnl|BL_ORD_ID|355486	ENSXMAP00000012130	pep:known_by_projection	scaffold:Xipmac4.4.2:JH556830.1:706862:711169:-1	ENSXMAG00000012105	ENSXMAT00000012146	 protein_coding	355486	ENSXMAG00000012105 	JH556830.1:706862-711169]	]	-1	 Ras-related GTP binding A 	ZFIN;Acc:ZDB-GENE-030131-4083
c37465_g2_i3	gnl|BL_ORD_ID|216303	ENSORLP00000011636	pep:known_by_projection	chromosome:MEDAKA1:14:17064282:17068160:-1	ENSORLG00000009278	ENSORLT00000011637	 protein_coding	216303	ENSORLG00000009278 	14:17064282-17068160]	]	-1	 Ras-related GTP binding A 	ZFIN;Acc:ZDB-GENE-030131-4083
c37468_g1_i1	gnl|BL_ORD_ID|202717	ENSONIP00000024102	pep:known_by_projection	scaffold:Orenil1.0:GL831209.1:3038082:3054235:1	ENSONIG00000019146	ENSONIT00000024123	 protein_coding	202717	ENSONIG00000019146 	GL831209.1:3038082-3054235]	]	1	 dihydropyrimidinase-like 4 	ZFIN;Acc:ZDB-GENE-050720-3
c37469_g1_i1	gnl|BL_ORD_ID|247090	ENSPFOP00000024792	pep:known_by_projection	scaffold:PoeFor_5.1.2:KI519939.1:121270:150650:1	ENSPFOG00000004732	ENSPFOT00000029548	 protein_coding	247090	ENSPFOG00000004732 	KI519939.1:121270-150650]	]	1	 zgc:110329 	ZFIN;Acc:ZDB-GENE-050417-334
c37470_g1_i1	gnl|BL_ORD_ID|100585	ENSGACP00000012090	pep:known_by_projection	group:BROADS1:groupXVII:8770904:8772877:-1	ENSGACG00000009155	ENSGACT00000012114	 protein_coding	100585	ENSGACG00000009155 	groupXVII:8770904-8772877]	]	-1	 transmembrane protein 128 	HGNC Symbol;Acc:HGNC:28201
c37471_g1_i1	gnl|BL_ORD_ID|93634	ENSGACP00000004860	pep:known_by_projection	group:BROADS1:groupV:3971632:3981484:1	ENSGACG00000003702	ENSGACT00000004874	 protein_coding	93634	ENSGACG00000003702 	groupV:3971632-3981484]	]	1	 neighbor of brca1 gene 1 	ZFIN;Acc:ZDB-GENE-030131-9112
c37471_g1_i2	gnl|BL_ORD_ID|285792	ENSTRUP00000013399	pep:known_by_projection	scaffold:FUGU4:scaffold_235:325073:331820:-1	ENSTRUG00000005561	ENSTRUT00000013461	 protein_coding	285792	ENSTRUG00000005561 	scaffold_235:325073-331820]	]	-1	 neighbor of brca1 gene 1 	ZFIN;Acc:ZDB-GENE-030131-9112
c37471_g1_i4	gnl|BL_ORD_ID|285792	ENSTRUP00000013399	pep:known_by_projection	scaffold:FUGU4:scaffold_235:325073:331820:-1	ENSTRUG00000005561	ENSTRUT00000013461	 protein_coding	285792	ENSTRUG00000005561 	scaffold_235:325073-331820]	]	-1	 neighbor of brca1 gene 1 	ZFIN;Acc:ZDB-GENE-030131-9112
c37471_g1_i6	gnl|BL_ORD_ID|93634	ENSGACP00000004860	pep:known_by_projection	group:BROADS1:groupV:3971632:3981484:1	ENSGACG00000003702	ENSGACT00000004874	 protein_coding	93634	ENSGACG00000003702 	groupV:3971632-3981484]	]	1	 neighbor of brca1 gene 1 	ZFIN;Acc:ZDB-GENE-030131-9112
c37471_g1_i7	gnl|BL_ORD_ID|361271	ENSXMAP00000017924	pep:known_by_projection	scaffold:Xipmac4.4.2:JH556661.1:7197373:7217841:1	ENSXMAG00000017876	ENSXMAT00000017950	 protein_coding	361271	ENSXMAG00000017876 	JH556661.1:7197373-7217841]	]	1	 neighbor of brca1 gene 1 	ZFIN;Acc:ZDB-GENE-030131-9112
c37471_g1_i8	gnl|BL_ORD_ID|285790	ENSTRUP00000013397	pep:known_by_projection	scaffold:FUGU4:scaffold_235:325073:331820:-1	ENSTRUG00000005561	ENSTRUT00000013459	 protein_coding	285790	ENSTRUG00000005561 	scaffold_235:325073-331820]	]	-1	 neighbor of brca1 gene 1 	ZFIN;Acc:ZDB-GENE-030131-9112
c37476_g1_i1	gnl|BL_ORD_ID|266100	ENSPFOP00000027047	pep:known_by_projection	scaffold:PoeFor_5.1.2:KI519636.1:2733790:2736506:1	ENSPFOG00000012042	ENSPFOT00000029807	 protein_coding	266100	ENSPFOG00000012042 	KI519636.1:2733790-2736506]	]	1	 chromosome 5 open reading frame 24 	HGNC Symbol;Acc:HGNC:26746
c37478_g1_i1	gnl|BL_ORD_ID|179814	ENSONIP00000001199	pep:known_by_projection	scaffold:Orenil1.0:GL831153.1:2362763:2368064:-1	ENSONIG00000000949	ENSONIT00000001198	 protein_coding	179814	ENSONIG00000000949 	GL831153.1:2362763-2368064]	]	-1	 prostaglandin reductase 2 	HGNC Symbol;Acc:HGNC:20149
c37478_g1_i3	gnl|BL_ORD_ID|179814	ENSONIP00000001199	pep:known_by_projection	scaffold:Orenil1.0:GL831153.1:2362763:2368064:-1	ENSONIG00000000949	ENSONIT00000001198	 protein_coding	179814	ENSONIG00000000949 	GL831153.1:2362763-2368064]	]	-1	 prostaglandin reductase 2 	HGNC Symbol;Acc:HGNC:20149
c37480_g1_i1	gnl|BL_ORD_ID|203627	ENSONIP00000025012	pep:known_by_projection	scaffold:Orenil1.0:GL831600.1:218849:232776:-1	ENSONIG00000019869	ENSONIT00000025033	 protein_coding	203627	ENSONIG00000019869 	GL831600.1:218849-232776]	]	-1	" aconitase 1, soluble "	ZFIN;Acc:ZDB-GENE-031118-76
c37480_g1_i3	gnl|BL_ORD_ID|91016	ENSGACP00000002197	pep:known_by_projection	scaffold:BROADS1:scaffold_106:301947:326476:1	ENSGACG00000001637	ENSGACT00000002203	 protein_coding	91016	ENSGACG00000001637 	scaffold_106:301947-326476]	]	1	" aconitase 1, soluble "	ZFIN;Acc:ZDB-GENE-031118-76
c37480_g1_i5	gnl|BL_ORD_ID|203627	ENSONIP00000025012	pep:known_by_projection	scaffold:Orenil1.0:GL831600.1:218849:232776:-1	ENSONIG00000019869	ENSONIT00000025033	 protein_coding	203627	ENSONIG00000019869 	GL831600.1:218849-232776]	]	-1	" aconitase 1, soluble "	ZFIN;Acc:ZDB-GENE-031118-76
c37481_g1_i2	gnl|BL_ORD_ID|93793	ENSGACP00000005020	pep:novel	group:BROADS1:groupXVII:1263641:1266817:-1	ENSGACG00000003825	ENSGACT00000005035	 protein_coding	93793	ENSGACG00000003825 	groupXVII:1263641-1266817]	]	-1	 ]	
c37489_g1_i5	gnl|BL_ORD_ID|198476	ENSONIP00000019861	pep:known_by_projection	scaffold:Orenil1.0:GL831239.1:375364:382598:1	ENSONIG00000015778	ENSONIT00000019878	 protein_coding	198476	ENSONIG00000015778 	GL831239.1:375364-382598]	]	1	" farnesyltransferase, CAAX box, alpha "	ZFIN;Acc:ZDB-GENE-030131-866
c37493_g1_i1	gnl|BL_ORD_ID|199676	ENSONIP00000021061	pep:known_by_projection	scaffold:Orenil1.0:GL831137.1:2362426:2370191:1	ENSONIG00000016721	ENSONIT00000021080	 protein_coding	199676	ENSONIG00000016721 	GL831137.1:2362426-2370191]	]	1	 LETM1 domain containing 1 	HGNC Symbol;Acc:HGNC:24241
c37493_g1_i2	gnl|BL_ORD_ID|199676	ENSONIP00000021061	pep:known_by_projection	scaffold:Orenil1.0:GL831137.1:2362426:2370191:1	ENSONIG00000016721	ENSONIT00000021080	 protein_coding	199676	ENSONIG00000016721 	GL831137.1:2362426-2370191]	]	1	 LETM1 domain containing 1 	HGNC Symbol;Acc:HGNC:24241
c37496_g1_i2	gnl|BL_ORD_ID|194754	ENSONIP00000016139	pep:known_by_projection	scaffold:Orenil1.0:GL831225.1:629280:630846:-1	ENSONIG00000012824	ENSONIT00000016154	 protein_coding	194754	ENSONIG00000012824 	GL831225.1:629280-630846]	]	-1	" N-acetyltransferase 14 (GCN5-related, putative) "	HGNC Symbol;Acc:HGNC:28918
c37496_g1_i4	gnl|BL_ORD_ID|194754	ENSONIP00000016139	pep:known_by_projection	scaffold:Orenil1.0:GL831225.1:629280:630846:-1	ENSONIG00000012824	ENSONIT00000016154	 protein_coding	194754	ENSONIG00000012824 	GL831225.1:629280-630846]	]	-1	" N-acetyltransferase 14 (GCN5-related, putative) "	HGNC Symbol;Acc:HGNC:28918
c37497_g1_i4	gnl|BL_ORD_ID|194863	ENSONIP00000016248	pep:known_by_projection	scaffold:Orenil1.0:GL831189.1:1954033:1966754:-1	ENSONIG00000012913	ENSONIT00000016263	 protein_coding	194863	ENSONIG00000012913 	GL831189.1:1954033-1966754]	]	-1	 fatty acid amide hydrolase 2b 	ZFIN;Acc:ZDB-GENE-061027-358
c37499_g1_i1	gnl|BL_ORD_ID|186378	ENSONIP00000007763	pep:known_by_projection	scaffold:Orenil1.0:GL831138.1:3540623:3556500:-1	ENSONIG00000006163	ENSONIT00000007768	 protein_coding	186378	ENSONIG00000006163 	GL831138.1:3540623-3556500]	]	-1	" family with sequence similarity 49, member Bb "	ZFIN;Acc:ZDB-GENE-040426-2590
c37499_g2_i1	gnl|BL_ORD_ID|38866	ENSDARP00000123159	pep:putative	chromosome:Zv9:24:10594127:10629290:-1	ENSDARG00000045417	ENSDART00000132282	 protein_coding	38866	ENSDARG00000045417 	24:10594127-10669741]	]	-1	" family with sequence similarity 49, member Bb "	ZFIN;Acc:ZDB-GENE-040426-2590
c37499_g2_i2	gnl|BL_ORD_ID|38866	ENSDARP00000123159	pep:putative	chromosome:Zv9:24:10594127:10629290:-1	ENSDARG00000045417	ENSDART00000132282	 protein_coding	38866	ENSDARG00000045417 	24:10594127-10669741]	]	-1	" family with sequence similarity 49, member Bb "	ZFIN;Acc:ZDB-GENE-040426-2590
c37502_g1_i1	gnl|BL_ORD_ID|105316	ENSGACP00000017001	pep:known_by_projection	group:BROADS1:groupXIX:16632538:16636348:-1	ENSGACG00000012845	ENSGACT00000017035	 protein_coding	105316	ENSGACG00000012845 	groupXIX:16632538-16636348]	]	-1	" DnaJ (Hsp40) homolog, subfamily A, member 2, like "	ZFIN;Acc:ZDB-GENE-030131-2884
c37504_g1_i1	gnl|BL_ORD_ID|360127	ENSXMAP00000016791	pep:novel	scaffold:Xipmac4.4.2:JH556901.1:484187:492201:1	ENSXMAG00000016733	ENSXMAT00000016815	 protein_coding	360127	ENSXMAG00000016733 	JH556901.1:484187-492201]	]	1	 Uncharacterized protein {ECO:0000313|Ensembl:ENSXMAP00000016791}  	UniProtKB/TrEMBL;Acc:M4AQP6
c37504_g1_i2	gnl|BL_ORD_ID|307923	ENSTRUP00000035530	pep:novel	scaffold:FUGU4:scaffold_20:1324062:1329702:-1	ENSTRUG00000013895	ENSTRUT00000035658	 protein_coding	307923	ENSTRUG00000013895 	scaffold_20:1324062-1329732]	]	-1	 Uncharacterized protein  	UniProtKB/TrEMBL;Acc:H2UF11
c37506_g2_i3	gnl|BL_ORD_ID|109169	ENSGACP00000020720	pep:known_by_projection	group:BROADS1:groupIII:8930413:8935595:1	ENSGACG00000015696	ENSGACT00000020759	 protein_coding	109169	ENSGACG00000015696 	groupIII:8930413-8935595]	]	1	 general transcription factor IIB 	ZFIN;Acc:ZDB-GENE-030131-3544
c37508_g2_i2	gnl|BL_ORD_ID|97041	ENSGACP00000008406	pep:known_by_projection	group:BROADS1:groupX:9062709:9064969:1	ENSGACG00000006358	ENSGACT00000008425	 protein_coding	97041	ENSGACG00000006358 	groupX:9062709-9064969]	]	1	 granulin 2 	ZFIN;Acc:ZDB-GENE-050522-264
c37510_g1_i1	gnl|BL_ORD_ID|219666	ENSORLP00000015159	pep:known_by_projection	chromosome:MEDAKA1:14:22426404:22430382:-1	ENSORLG00000012113	ENSORLT00000015160	 protein_coding	219666	ENSORLG00000012113 	14:22426404-22430382]	]	-1	" ATP synthase, H+ transporting, mitochondrial F0 complex, subunit g "	ZFIN;Acc:ZDB-GENE-030131-5177
c37511_g1_i1	gnl|BL_ORD_ID|198043	ENSONIP00000019428	pep:known_by_projection	scaffold:Orenil1.0:GL831437.1:573940:585787:-1	ENSONIG00000015439	ENSONIT00000019445	 protein_coding	198043	ENSONIG00000015439 	GL831437.1:572541-586034]	]	-1	 Uncharacterized protein {ECO:0000313|Ensembl:ENSONIP00000019427}  	UniProtKB/TrEMBL;Acc:I3KE82
c37511_g1_i2	gnl|BL_ORD_ID|198043	ENSONIP00000019428	pep:known_by_projection	scaffold:Orenil1.0:GL831437.1:573940:585787:-1	ENSONIG00000015439	ENSONIT00000019445	 protein_coding	198043	ENSONIG00000015439 	GL831437.1:572541-586034]	]	-1	 Uncharacterized protein {ECO:0000313|Ensembl:ENSONIP00000019427}  	UniProtKB/TrEMBL;Acc:I3KE82
c37519_g1_i1	gnl|BL_ORD_ID|196912	ENSONIP00000018297	pep:novel	scaffold:Orenil1.0:GL831142.1:536790:735268:-1	ENSONIG00000014540	ENSONIT00000018314	 protein_coding	196912	ENSONIG00000014540 	GL831142.1:536790-735268]	]	-1	 BR serine/threonine kinase 2 	HGNC Symbol;Acc:HGNC:11405
c37522_g2_i1	gnl|BL_ORD_ID|358024	ENSXMAP00000014661	pep:known_by_projection	scaffold:Xipmac4.4.2:JH556670.1:1931796:1940845:-1	ENSXMAG00000014639	ENSXMAT00000014681	 protein_coding	358024	ENSXMAG00000014639 	JH556670.1:1931796-1940845]	]	-1	 circadian associated repressor of transcription 	HGNC Symbol;Acc:HGNC:25200
c37522_g2_i2	gnl|BL_ORD_ID|203418	ENSONIP00000024803	pep:known_by_projection	scaffold:Orenil1.0:GL831250.1:1156920:1161457:-1	ENSONIG00000019706	ENSONIT00000024824	 protein_coding	203418	ENSONIG00000019706 	GL831250.1:1156920-1161457]	]	-1	 circadian associated repressor of transcription 	HGNC Symbol;Acc:HGNC:25200
c37524_g1_i2	gnl|BL_ORD_ID|263730	ENSPFOP00000017674	pep:known_by_projection	scaffold:PoeFor_5.1.2:KI519623.1:2353005:2508345:1	ENSPFOG00000017571	ENSPFOT00000017696	 protein_coding	263730	ENSPFOG00000017571 	KI519623.1:2353005-2508345]	]	1	 WW domain containing oxidoreductase 	ZFIN;Acc:ZDB-GENE-040426-858
c37527_g1_i2	gnl|BL_ORD_ID|223877	ENSORLP00000019377	pep:known_by_projection	chromosome:MEDAKA1:6:23202457:23202789:1	ENSORLG00000015479	ENSORLT00000019378	 protein_coding	223877	ENSORLG00000015479 	6:23202457-23202789]	]	1	 chromosome 15 open reading frame 65 	HGNC Symbol;Acc:HGNC:44654
c37529_g2_i1	gnl|BL_ORD_ID|185898	ENSONIP00000007283	pep:known_by_projection	scaffold:Orenil1.0:GL831178.1:1769364:1788879:1	ENSONIG00000005781	ENSONIT00000007288	 protein_coding	185898	ENSONIG00000005781 	GL831178.1:1769364-1788879]	]	1	" RAB15, member RAS oncogene family "	ZFIN;Acc:ZDB-GENE-040718-2
c37529_g2_i2	gnl|BL_ORD_ID|185898	ENSONIP00000007283	pep:known_by_projection	scaffold:Orenil1.0:GL831178.1:1769364:1788879:1	ENSONIG00000005781	ENSONIT00000007288	 protein_coding	185898	ENSONIG00000005781 	GL831178.1:1769364-1788879]	]	1	" RAB15, member RAS oncogene family "	ZFIN;Acc:ZDB-GENE-040718-2
c37531_g1_i2	gnl|BL_ORD_ID|204925	ENSONIP00000026310	pep:known_by_projection	scaffold:Orenil1.0:GL831318.1:548868:549626:1	ENSONIG00000021007	ENSONIT00000026333	 protein_coding	204925	ENSONIG00000021007 	GL831318.1:548868-549626]	]	1	 2-aminoethanethiol (cysteamine) dioxygenase b 	ZFIN;Acc:ZDB-GENE-040426-2267
c37534_g1_i2	gnl|BL_ORD_ID|180964	ENSONIP00000002349	pep:known_by_projection	scaffold:Orenil1.0:GL831232.1:2528556:2546248:1	ENSONIG00000001879	ENSONIT00000002350	 protein_coding	180964	ENSONIG00000001879 	GL831232.1:2528556-2546248]	]	1	" coagulation factor C homolog, cochlin (Limulus polyphemus) "	ZFIN;Acc:ZDB-GENE-030616-403
c37536_g1_i2	gnl|BL_ORD_ID|285213	ENSTRUP00000012820	pep:known_by_projection	scaffold:FUGU4:scaffold_363:55581:58721:-1	ENSTRUG00000005343	ENSTRUT00000012881	 protein_coding	285213	ENSTRUG00000005343 	scaffold_363:55581-58721]	]	-1	" upstream transcription factor 1, like "	ZFIN;Acc:ZDB-GENE-040426-2269
c37536_g1_i3	gnl|BL_ORD_ID|285213	ENSTRUP00000012820	pep:known_by_projection	scaffold:FUGU4:scaffold_363:55581:58721:-1	ENSTRUG00000005343	ENSTRUT00000012881	 protein_coding	285213	ENSTRUG00000005343 	scaffold_363:55581-58721]	]	-1	" upstream transcription factor 1, like "	ZFIN;Acc:ZDB-GENE-040426-2269
c37538_g1_i1	gnl|BL_ORD_ID|80808	ENSGMOP00000013940	pep:known_by_projection	genescaffold:gadMor1:GeneScaffold_1824:13135:15018:1	ENSGMOG00000013042	ENSGMOT00000014303	 protein_coding	80808	ENSGMOG00000013042 	GeneScaffold_1824:13135-15018]	]	1	" mannosidase, beta A, lysosomal-like "	HGNC Symbol;Acc:HGNC:15799
c37539_g1_i1	gnl|BL_ORD_ID|111788	ENSGACP00000023181	pep:known_by_projection	group:BROADS1:groupIX:8230121:8234353:1	ENSGACG00000017548	ENSGACT00000023226	 protein_coding	111788	ENSGACG00000017548 	groupIX:8230121-8236567]	]	1	 pyrophosphatase (inorganic) 2 	ZFIN;Acc:ZDB-GENE-040426-1857
c37539_g1_i2	gnl|BL_ORD_ID|111788	ENSGACP00000023181	pep:known_by_projection	group:BROADS1:groupIX:8230121:8234353:1	ENSGACG00000017548	ENSGACT00000023226	 protein_coding	111788	ENSGACG00000017548 	groupIX:8230121-8236567]	]	1	 pyrophosphatase (inorganic) 2 	ZFIN;Acc:ZDB-GENE-040426-1857
c37540_g1_i1	gnl|BL_ORD_ID|190225	ENSONIP00000011610	pep:known_by_projection	scaffold:Orenil1.0:GL831134.1:1103012:1130708:-1	ENSONIG00000009230	ENSONIT00000011619	 protein_coding	190225	ENSONIG00000009230 	GL831134.1:1103012-1130708]	]	-1	" ATPase, H+ transporting, lysosomal, V1 subunit H "	ZFIN;Acc:ZDB-GENE-021219-2
c37540_g1_i2	gnl|BL_ORD_ID|190225	ENSONIP00000011610	pep:known_by_projection	scaffold:Orenil1.0:GL831134.1:1103012:1130708:-1	ENSONIG00000009230	ENSONIT00000011619	 protein_coding	190225	ENSONIG00000009230 	GL831134.1:1103012-1130708]	]	-1	" ATPase, H+ transporting, lysosomal, V1 subunit H "	ZFIN;Acc:ZDB-GENE-021219-2
c37540_g1_i3	gnl|BL_ORD_ID|301354	ENSTRUP00000028961	pep:known_by_projection	scaffold:FUGU4:scaffold_80:669176:680365:-1	ENSTRUG00000011467	ENSTRUT00000029077	 protein_coding	301354	ENSTRUG00000011467 	scaffold_80:669176-680365]	]	-1	" ATPase, H+ transporting, lysosomal, V1 subunit H "	ZFIN;Acc:ZDB-GENE-021219-2
c37540_g1_i4	gnl|BL_ORD_ID|190225	ENSONIP00000011610	pep:known_by_projection	scaffold:Orenil1.0:GL831134.1:1103012:1130708:-1	ENSONIG00000009230	ENSONIT00000011619	 protein_coding	190225	ENSONIG00000009230 	GL831134.1:1103012-1130708]	]	-1	" ATPase, H+ transporting, lysosomal, V1 subunit H "	ZFIN;Acc:ZDB-GENE-021219-2
c37542_g1_i1	gnl|BL_ORD_ID|215771	ENSORLP00000011081	pep:known_by_projection	chromosome:MEDAKA1:4:15477007:15484643:1	ENSORLG00000008828	ENSORLT00000011082	 protein_coding	215771	ENSORLG00000008828 	4:15477007-15484643]	]	1	 DET1 and DDB1 associated 1 	ZFIN;Acc:ZDB-GENE-040426-2137
c37545_g1_i1	gnl|BL_ORD_ID|99669	ENSGACP00000011194	pep:known_by_projection	group:BROADS1:groupXX:9839478:9844087:-1	ENSGACG00000008435	ENSGACT00000011217	 protein_coding	99669	ENSGACG00000008435 	groupXX:9839418-9844087]	]	-1	" glutamate receptor, ionotropic, N-methyl D-aspartate-associated protein 1 (glutamate binding) "	ZFIN;Acc:ZDB-GENE-040426-1367
c37547_g1_i2	gnl|BL_ORD_ID|248011	ENSPFOP00000018427	pep:known_by_projection	scaffold:PoeFor_5.1.2:KI519689.1:688008:795753:-1	ENSPFOG00000018284	ENSPFOT00000018449	 protein_coding	248011	ENSPFOG00000018284 	KI519689.1:688008-795753]	]	-1	 ]	
c37547_g1_i5	gnl|BL_ORD_ID|248011	ENSPFOP00000018427	pep:known_by_projection	scaffold:PoeFor_5.1.2:KI519689.1:688008:795753:-1	ENSPFOG00000018284	ENSPFOT00000018449	 protein_coding	248011	ENSPFOG00000018284 	KI519689.1:688008-795753]	]	-1	 ]	
c37549_g1_i1	gnl|BL_ORD_ID|185411	ENSONIP00000006796	pep:known_by_projection	scaffold:Orenil1.0:GL831183.1:3942393:3944334:1	ENSONIG00000005408	ENSONIT00000006801	 protein_coding	185411	ENSONIG00000005408 	GL831183.1:3942393-3944334]	]	1	 activating transcription factor 5a 	ZFIN;Acc:ZDB-GENE-060526-205
c37549_g1_i2	gnl|BL_ORD_ID|185411	ENSONIP00000006796	pep:known_by_projection	scaffold:Orenil1.0:GL831183.1:3942393:3944334:1	ENSONIG00000005408	ENSONIT00000006801	 protein_coding	185411	ENSONIG00000005408 	GL831183.1:3942393-3944334]	]	1	 activating transcription factor 5a 	ZFIN;Acc:ZDB-GENE-060526-205
c37550_g1_i1	gnl|BL_ORD_ID|201346	ENSONIP00000022731	pep:known_by_projection	scaffold:Orenil1.0:GL831200.1:62038:66257:1	ENSONIG00000018038	ENSONIT00000022751	 protein_coding	201346	ENSONIG00000018038 	GL831200.1:62038-66257]	]	1	 chromatin modifying protein 6b 	ZFIN;Acc:ZDB-GENE-040924-2
c37555_g2_i1	gnl|BL_ORD_ID|197255	ENSONIP00000018640	pep:known_by_projection	scaffold:Orenil1.0:GL831426.1:319144:332040:-1	ENSONIG00000014805	ENSONIT00000018657	 protein_coding	197255	ENSONIG00000014805 	GL831426.1:319144-332040]	]	-1	" lectin, galactoside-binding, soluble, 9 (galectin 9)-like 1 "	ZFIN;Acc:ZDB-GENE-030131-9543
c37555_g2_i2	gnl|BL_ORD_ID|106413	ENSGACP00000018074	pep:known_by_projection	group:BROADS1:groupI:19630739:19638358:1	ENSGACG00000013667	ENSGACT00000018109	 protein_coding	106413	ENSGACG00000013667 	groupI:19630729-19638360]	]	1	" lectin, galactoside-binding, soluble, 9 (galectin 9)-like 1 "	ZFIN;Acc:ZDB-GENE-030131-9543
c37556_g1_i1	gnl|BL_ORD_ID|251950	ENSPFOP00000028112	pep:known_by_projection	scaffold:PoeFor_5.1.2:KI520170.1:193225:197053:1	ENSPFOG00000023924	ENSPFOT00000029088	 protein_coding	251950	ENSPFOG00000023924 	KI520170.1:193225-197053]	]	1	 profilin 1 	ZFIN;Acc:ZDB-GENE-031002-33
c37560_g1_i1	gnl|BL_ORD_ID|226499	ENSORLP00000021932	pep:known_by_projection	chromosome:MEDAKA1:22:16814211:16816430:-1	ENSORLG00000017529	ENSORLT00000021933	 protein_coding	226499	ENSORLG00000017529 	22:16814210-16817073]	]	-1	 zgc:136474 	ZFIN;Acc:ZDB-GENE-060616-210
c37560_g1_i2	gnl|BL_ORD_ID|226499	ENSORLP00000021932	pep:known_by_projection	chromosome:MEDAKA1:22:16814211:16816430:-1	ENSORLG00000017529	ENSORLT00000021933	 protein_coding	226499	ENSORLG00000017529 	22:16814210-16817073]	]	-1	 zgc:136474 	ZFIN;Acc:ZDB-GENE-060616-210
c37560_g1_i3	gnl|BL_ORD_ID|226499	ENSORLP00000021932	pep:known_by_projection	chromosome:MEDAKA1:22:16814211:16816430:-1	ENSORLG00000017529	ENSORLT00000021933	 protein_coding	226499	ENSORLG00000017529 	22:16814210-16817073]	]	-1	 zgc:136474 	ZFIN;Acc:ZDB-GENE-060616-210
c37560_g1_i4	gnl|BL_ORD_ID|226499	ENSORLP00000021932	pep:known_by_projection	chromosome:MEDAKA1:22:16814211:16816430:-1	ENSORLG00000017529	ENSORLT00000021933	 protein_coding	226499	ENSORLG00000017529 	22:16814210-16817073]	]	-1	 zgc:136474 	ZFIN;Acc:ZDB-GENE-060616-210
c37560_g1_i6	gnl|BL_ORD_ID|226497	ENSORLP00000021930	pep:known_by_projection	chromosome:MEDAKA1:22:16814210:16817073:-1	ENSORLG00000017529	ENSORLT00000021931	 protein_coding	226497	ENSORLG00000017529 	22:16814210-16817073]	]	-1	 zgc:136474 	ZFIN;Acc:ZDB-GENE-060616-210
c37560_g1_i7	gnl|BL_ORD_ID|226499	ENSORLP00000021932	pep:known_by_projection	chromosome:MEDAKA1:22:16814211:16816430:-1	ENSORLG00000017529	ENSORLT00000021933	 protein_coding	226499	ENSORLG00000017529 	22:16814210-16817073]	]	-1	 zgc:136474 	ZFIN;Acc:ZDB-GENE-060616-210
c37561_g1_i3	gnl|BL_ORD_ID|180556	ENSONIP00000001941	pep:known_by_projection	scaffold:Orenil1.0:GL831385.1:719475:724854:-1	ENSONIG00000001553	ENSONIT00000001940	 protein_coding	180556	ENSONIG00000001553 	GL831385.1:719475-724854]	]	-1	 DEK oncogene 	ZFIN;Acc:ZDB-GENE-060512-191
c37563_g1_i2	gnl|BL_ORD_ID|116447	ENSGACP00000027603	pep:known_by_projection	group:BROADS1:groupVII:27201860:27205236:-1	ENSGACG00000020876	ENSGACT00000027655	 protein_coding	116447	ENSGACG00000020876 	groupVII:27201860-27205236]	]	-1	 interferon regulatory factor 1b 	ZFIN;Acc:ZDB-GENE-041114-13
c37563_g1_i3	gnl|BL_ORD_ID|200333	ENSONIP00000021718	pep:known_by_projection	scaffold:Orenil1.0:GL831235.1:222899:227920:-1	ENSONIG00000017217	ENSONIT00000021737	 protein_coding	200333	ENSONIG00000017217 	GL831235.1:222899-227920]	]	-1	 interferon regulatory factor 1b 	ZFIN;Acc:ZDB-GENE-041114-13
c37563_g1_i4	gnl|BL_ORD_ID|206644	ENSORLP00000001397	pep:known_by_projection	chromosome:MEDAKA1:14:3784343:3786834:1	ENSORLG00000001131	ENSORLT00000001398	 protein_coding	206644	ENSORLG00000001131 	14:3784343-3786941]	]	1	 interferon regulatory factor 1b 	ZFIN;Acc:ZDB-GENE-041114-13
c37563_g1_i6	gnl|BL_ORD_ID|200333	ENSONIP00000021718	pep:known_by_projection	scaffold:Orenil1.0:GL831235.1:222899:227920:-1	ENSONIG00000017217	ENSONIT00000021737	 protein_coding	200333	ENSONIG00000017217 	GL831235.1:222899-227920]	]	-1	 interferon regulatory factor 1b 	ZFIN;Acc:ZDB-GENE-041114-13
c37564_g2_i1	gnl|BL_ORD_ID|343656	ENSXMAP00000000303	pep:known_by_projection	scaffold:Xipmac4.4.2:JH557040.1:394412:399659:1	ENSXMAG00000000305	ENSXMAT00000000305	 protein_coding	343656	ENSXMAG00000000305 	JH557040.1:394412-399659]	]	1	 ribosomal protein L36A 	ZFIN;Acc:ZDB-GENE-020423-1
c37564_g2_i2	gnl|BL_ORD_ID|343656	ENSXMAP00000000303	pep:known_by_projection	scaffold:Xipmac4.4.2:JH557040.1:394412:399659:1	ENSXMAG00000000305	ENSXMAT00000000305	 protein_coding	343656	ENSXMAG00000000305 	JH557040.1:394412-399659]	]	1	 ribosomal protein L36A 	ZFIN;Acc:ZDB-GENE-020423-1
c37574_g1_i2	gnl|BL_ORD_ID|112278	ENSGACP00000023672	pep:known_by_projection	group:BROADS1:groupIX:8905883:8910044:1	ENSGACG00000017906	ENSGACT00000023718	 protein_coding	112278	ENSGACG00000017906 	groupIX:8905883-8910044]	]	1	" 3-hydroxybutyrate dehydrogenase, type 2 "	ZFIN;Acc:ZDB-GENE-050417-343
c37574_g1_i4	gnl|BL_ORD_ID|112278	ENSGACP00000023672	pep:known_by_projection	group:BROADS1:groupIX:8905883:8910044:1	ENSGACG00000017906	ENSGACT00000023718	 protein_coding	112278	ENSGACG00000017906 	groupIX:8905883-8910044]	]	1	" 3-hydroxybutyrate dehydrogenase, type 2 "	ZFIN;Acc:ZDB-GENE-050417-343
c37577_g3_i2	gnl|BL_ORD_ID|195058	ENSONIP00000016443	pep:known_by_projection	scaffold:Orenil1.0:GL831141.1:6264056:6269172:1	ENSONIG00000013074	ENSONIT00000016458	 protein_coding	195058	ENSONIG00000013074 	GL831141.1:6264056-6269172]	]	1	 WD repeat domain 5 	ZFIN;Acc:ZDB-GENE-040426-2082
c37580_g1_i3	gnl|BL_ORD_ID|306042	ENSTRUP00000033649	pep:known_by_projection	scaffold:FUGU4:scaffold_63:373390:375792:1	ENSTRUG00000013220	ENSTRUT00000033775	 protein_coding	306042	ENSTRUG00000013220 	scaffold_63:373390-375792]	]	1	" B-cell CLL/lymphoma 6, member B "	HGNC Symbol;Acc:HGNC:1002
c37583_g1_i1	gnl|BL_ORD_ID|185971	ENSONIP00000007356	pep:known_by_projection	scaffold:Orenil1.0:GL831178.1:2497717:2502675:-1	ENSONIG00000005840	ENSONIT00000007361	 protein_coding	185971	ENSONIG00000005840 	GL831178.1:2497717-2502675]	]	-1	 chromosome 12 open reading frame 57 	HGNC Symbol;Acc:HGNC:29521
c37589_g1_i1	gnl|BL_ORD_ID|113997	ENSGACP00000025268	pep:known_by_projection	group:BROADS1:groupIX:15446758:15449612:1	ENSGACG00000019109	ENSGACT00000025317	 protein_coding	113997	ENSGACG00000019109 	groupIX:15446758-15449612]	]	1	" acid phosphatase 5a, tartrate resistant "	ZFIN;Acc:ZDB-GENE-040426-2864
c37591_g1_i3	gnl|BL_ORD_ID|208398	ENSORLP00000003260	pep:known_by_projection	chromosome:MEDAKA1:16:1818388:1821190:1	ENSORLG00000002621	ENSORLT00000003261	 protein_coding	208398	ENSORLG00000002621 	16:1818388-1821190]	]	1	 zinc finger protein 706 	HGNC Symbol;Acc:HGNC:24992
c37591_g1_i5	gnl|BL_ORD_ID|208398	ENSORLP00000003260	pep:known_by_projection	chromosome:MEDAKA1:16:1818388:1821190:1	ENSORLG00000002621	ENSORLT00000003261	 protein_coding	208398	ENSORLG00000002621 	16:1818388-1821190]	]	1	 zinc finger protein 706 	HGNC Symbol;Acc:HGNC:24992
c37594_g1_i1	gnl|BL_ORD_ID|354002	ENSXMAP00000010643	pep:known_by_projection	scaffold:Xipmac4.4.2:JH556687.1:1628780:1635494:1	ENSXMAG00000010621	ENSXMAT00000010657	 protein_coding	354002	ENSXMAG00000010621 	JH556687.1:1628780-1635494]	]	1	 zgc:175096 	ZFIN;Acc:ZDB-GENE-030131-1738
c37598_g1_i2	gnl|BL_ORD_ID|247646	ENSPFOP00000030840	pep:known_by_projection	scaffold:PoeFor_5.1.2:KI519675.1:1500002:1511865:-1	ENSPFOG00000023245	ENSPFOT00000030975	 protein_coding	247646	ENSPFOG00000023245 	KI519675.1:1500002-1511865]	]	-1	 sterol carrier protein 2b 	ZFIN;Acc:ZDB-GENE-041010-196
c37603_g3_i1	gnl|BL_ORD_ID|201448	ENSONIP00000022833	pep:known_by_projection	scaffold:Orenil1.0:GL831345.1:629473:634574:1	ENSONIG00000018124	ENSONIT00000022853	 protein_coding	201448	ENSONIG00000018124 	GL831345.1:629473-634574]	]	1	 translocase of outer mitochondrial membrane 20 homolog b (yeast) 	ZFIN;Acc:ZDB-GENE-040718-451
c37606_g1_i1	gnl|BL_ORD_ID|92738	ENSGACP00000003941	pep:known_by_projection	group:BROADS1:groupXXI:7474173:7476997:1	ENSGACG00000003004	ENSGACT00000003955	 protein_coding	92738	ENSGACG00000003004 	groupXXI:7474167-7477313]	]	1	 abhydrolase domain containing 10b 	ZFIN;Acc:ZDB-GENE-041111-196
c37608_g1_i1	gnl|BL_ORD_ID|307662	ENSTRUP00000035269	pep:known_by_projection	scaffold:FUGU4:scaffold_158:635886:637247:1	ENSTRUG00000013802	ENSTRUT00000035397	 protein_coding	307662	ENSTRUG00000013802 	scaffold_158:635886-637876]	]	1	" solute carrier family 35, member G2a "	ZFIN;Acc:ZDB-GENE-041114-202
c37609_g2_i1	gnl|BL_ORD_ID|98859	ENSGACP00000010397	pep:known_by_projection	group:BROADS1:groupXVII:6813906:6819621:1	ENSGACG00000007778	ENSGACT00000010419	 protein_coding	98859	ENSGACG00000007778 	groupXVII:6813906-6819621]	]	1	" DEAD/H (Asp-Glu-Ala-Asp/His) box polypeptide 19 (DBP5 homolog, yeast) "	ZFIN;Acc:ZDB-GENE-020419-30
c37610_g1_i1	gnl|BL_ORD_ID|287521	ENSTRUP00000015128	pep:known_by_projection	scaffold:FUGU4:scaffold_33:261494:304178:1	ENSTRUG00000006212	ENSTRUT00000015197	 protein_coding	287521	ENSTRUG00000006212 	scaffold_33:261494-304178]	]	1	" succinate-CoA ligase, GDP-forming, beta subunit "	ZFIN;Acc:ZDB-GENE-030114-3
c37610_g2_i1	gnl|BL_ORD_ID|247361	ENSPFOP00000021914	pep:known_by_projection	scaffold:PoeFor_5.1.2:KI519944.1:201014:318169:1	ENSPFOG00000010716	ENSPFOT00000025446	 protein_coding	247361	ENSPFOG00000010716 	KI519944.1:201014-318169]	]	1	" succinate-CoA ligase, GDP-forming, beta subunit "	ZFIN;Acc:ZDB-GENE-030114-3
c37616_g1_i3	gnl|BL_ORD_ID|201859	ENSONIP00000023244	pep:known_by_projection	scaffold:Orenil1.0:GL831242.1:1153300:1165777:1	ENSONIG00000018463	ENSONIT00000023264	 protein_coding	201859	ENSONIG00000018463 	GL831242.1:1153300-1165777]	]	1	 exportin 5 	HGNC Symbol;Acc:HGNC:17675
c37621_g1_i3	gnl|BL_ORD_ID|216871	ENSORLP00000012249	pep:known_by_projection	chromosome:MEDAKA1:13:19093704:19100864:-1	ENSORLG00000009763	ENSORLT00000012250	 protein_coding	216871	ENSORLG00000009763 	13:19093704-19100864]	]	-1	" tyrosine 3-monooxygenase/tryptophan 5-monooxygenase activation protein, epsilon "	HGNC Symbol;Acc:HGNC:12851
c37621_g4_i1	gnl|BL_ORD_ID|246129	ENSPFOP00000023099	pep:known_by_projection	scaffold:PoeFor_5.1.2:KI519748.1:177843:193275:1	ENSPFOG00000011552	ENSPFOT00000026475	 protein_coding	246129	ENSPFOG00000011552 	KI519748.1:177843-193275]	]	1	" tyrosine 3-monooxygenase/tryptophan 5-monooxygenase activation protein, epsilon "	HGNC Symbol;Acc:HGNC:12851
c37621_g4_i2	gnl|BL_ORD_ID|246130	ENSPFOP00000011557	pep:known_by_projection	scaffold:PoeFor_5.1.2:KI519748.1:177843:193275:1	ENSPFOG00000011552	ENSPFOT00000011573	 protein_coding	246130	ENSPFOG00000011552 	KI519748.1:177843-193275]	]	1	" tyrosine 3-monooxygenase/tryptophan 5-monooxygenase activation protein, epsilon "	HGNC Symbol;Acc:HGNC:12851
c37622_g1_i1	gnl|BL_ORD_ID|352275	ENSXMAP00000008929	pep:known_by_projection	scaffold:Xipmac4.4.2:JH556672.1:2484094:2488262:-1	ENSXMAG00000008899	ENSXMAT00000008943	 protein_coding	352275	ENSXMAG00000008899 	JH556672.1:2484094-2488262]	]	-1	 DEXH (Asp-Glu-X-His) box polypeptide 58 	ZFIN;Acc:ZDB-GENE-120612-3
c37629_g1_i2	gnl|BL_ORD_ID|184757	ENSONIP00000006142	pep:known_by_projection	scaffold:Orenil1.0:GL831234.1:2488507:2492557:-1	ENSONIG00000004884	ENSONIT00000006146	 protein_coding	184757	ENSONIG00000004884 	GL831234.1:2488507-2492557]	]	-1	 non imprinted in Prader-Willi/Angelman syndrome 2 (human) 	ZFIN;Acc:ZDB-GENE-040426-2134
c37631_g1_i3	gnl|BL_ORD_ID|202585	ENSONIP00000023970	pep:known_by_projection	scaffold:Orenil1.0:GL831146.1:2258906:2266949:1	ENSONIG00000019039	ENSONIT00000023991	 protein_coding	202585	ENSONIG00000019039 	GL831146.1:2258906-2266949]	]	1	 RuvB-like 1 (E. coli) 	ZFIN;Acc:ZDB-GENE-030109-2
c37634_g1_i3	gnl|BL_ORD_ID|180770	ENSONIP00000002155	pep:known_by_projection	scaffold:Orenil1.0:GL831140.1:502188:507200:1	ENSONIG00000001721	ENSONIT00000002155	 protein_coding	180770	ENSONIG00000001721 	GL831140.1:502188-507200]	]	1	 coproporphyrinogen oxidase 	ZFIN;Acc:ZDB-GENE-030131-9884
c37640_g1_i1	gnl|BL_ORD_ID|185588	ENSONIP00000006973	pep:known_by_projection	scaffold:Orenil1.0:GL831150.1:858300:864222:1	ENSONIG00000005547	ENSONIT00000006978	 protein_coding	185588	ENSONIG00000005547 	GL831150.1:858300-864222]	]	1	" eukaryotic translation initiation factor 3, subunit M "	ZFIN;Acc:ZDB-GENE-040426-2643
c37640_g1_i4	gnl|BL_ORD_ID|185588	ENSONIP00000006973	pep:known_by_projection	scaffold:Orenil1.0:GL831150.1:858300:864222:1	ENSONIG00000005547	ENSONIT00000006978	 protein_coding	185588	ENSONIG00000005547 	GL831150.1:858300-864222]	]	1	" eukaryotic translation initiation factor 3, subunit M "	ZFIN;Acc:ZDB-GENE-040426-2643
c37640_g1_i5	gnl|BL_ORD_ID|185588	ENSONIP00000006973	pep:known_by_projection	scaffold:Orenil1.0:GL831150.1:858300:864222:1	ENSONIG00000005547	ENSONIT00000006978	 protein_coding	185588	ENSONIG00000005547 	GL831150.1:858300-864222]	]	1	" eukaryotic translation initiation factor 3, subunit M "	ZFIN;Acc:ZDB-GENE-040426-2643
c37646_g2_i1	gnl|BL_ORD_ID|295190	ENSTRUP00000022797	pep:known_by_projection	scaffold:FUGU4:scaffold_34:638138:648089:-1	ENSTRUG00000009068	ENSTRUT00000022892	 protein_coding	295190	ENSTRUG00000009068 	scaffold_34:638138-648089]	]	-1	" membrane protein, palmitoylated 5a (MAGUK p55 subfamily member 5a) "	ZFIN;Acc:ZDB-GENE-020712-1
c37647_g2_i1	gnl|BL_ORD_ID|252046	ENSPFOP00000019695	pep:known_by_projection	scaffold:PoeFor_5.1.2:KI519993.1:254110:264511:-1	ENSPFOG00000019573	ENSPFOT00000019718	 protein_coding	252046	ENSPFOG00000019573 	KI519993.1:254110-264511]	]	-1	" aldehyde dehydrogenase 3 family, member B1 "	ZFIN;Acc:ZDB-GENE-021120-3
c37659_g1_i1	gnl|BL_ORD_ID|181953	ENSONIP00000003338	pep:known_by_projection	scaffold:Orenil1.0:GL831309.1:902859:1058674:-1	ENSONIG00000002666	ENSONIT00000003339	 protein_coding	181953	ENSONIG00000002666 	GL831309.1:902859-1058674]	]	-1	 neuronal growth regulator 1 	ZFIN;Acc:ZDB-GENE-040822-27
c37659_g1_i2	gnl|BL_ORD_ID|181953	ENSONIP00000003338	pep:known_by_projection	scaffold:Orenil1.0:GL831309.1:902859:1058674:-1	ENSONIG00000002666	ENSONIT00000003339	 protein_coding	181953	ENSONIG00000002666 	GL831309.1:902859-1058674]	]	-1	 neuronal growth regulator 1 	ZFIN;Acc:ZDB-GENE-040822-27
c37659_g1_i3	gnl|BL_ORD_ID|181953	ENSONIP00000003338	pep:known_by_projection	scaffold:Orenil1.0:GL831309.1:902859:1058674:-1	ENSONIG00000002666	ENSONIT00000003339	 protein_coding	181953	ENSONIG00000002666 	GL831309.1:902859-1058674]	]	-1	 neuronal growth regulator 1 	ZFIN;Acc:ZDB-GENE-040822-27
c37662_g1_i1	gnl|BL_ORD_ID|256387	ENSPFOP00000002715	pep:known_by_projection	scaffold:PoeFor_5.1.2:KI519963.1:522555:527068:1	ENSPFOG00000002781	ENSPFOT00000002719	 protein_coding	256387	ENSPFOG00000002781 	KI519963.1:522555-527068]	]	1	 zgc:162780 	ZFIN;Acc:ZDB-GENE-070410-92
c37666_g1_i2	gnl|BL_ORD_ID|95466	ENSGACP00000006807	pep:known_by_projection	group:BROADS1:groupXIX:6652728:6655349:-1	ENSGACG00000005119	ENSGACT00000006824	 protein_coding	95466	ENSGACG00000005119 	groupXIX:6652728-6655349]	]	-1	 alpha- and gamma-adaptin binding protein 	ZFIN;Acc:ZDB-GENE-040718-120
c37666_g1_i6	gnl|BL_ORD_ID|95466	ENSGACP00000006807	pep:known_by_projection	group:BROADS1:groupXIX:6652728:6655349:-1	ENSGACG00000005119	ENSGACT00000006824	 protein_coding	95466	ENSGACG00000005119 	groupXIX:6652728-6655349]	]	-1	 alpha- and gamma-adaptin binding protein 	ZFIN;Acc:ZDB-GENE-040718-120
c37667_g1_i1	gnl|BL_ORD_ID|112188	ENSGACP00000023567	pep:known_by_projection	group:BROADS1:groupIV:9334747:9338002:-1	ENSGACG00000017836	ENSGACT00000023613	 protein_coding	112188	ENSGACG00000017836 	groupIV:9334747-9338002]	]	-1	 reticulon 4 receptor-like 2b 	ZFIN;Acc:ZDB-GENE-040310-2
c37667_g1_i2	gnl|BL_ORD_ID|112188	ENSGACP00000023567	pep:known_by_projection	group:BROADS1:groupIV:9334747:9338002:-1	ENSGACG00000017836	ENSGACT00000023613	 protein_coding	112188	ENSGACG00000017836 	groupIV:9334747-9338002]	]	-1	 reticulon 4 receptor-like 2b 	ZFIN;Acc:ZDB-GENE-040310-2
c37671_g1_i2	gnl|BL_ORD_ID|259195	ENSPFOP00000019412	pep:novel	scaffold:PoeFor_5.1.2:KI519652.1:1762836:1769119:-1	ENSPFOG00000019297	ENSPFOT00000019434	 protein_coding	259195	ENSPFOG00000019297 	KI519652.1:1762836-1769119]	]	-1	 ]	
c37674_g1_i1	gnl|BL_ORD_ID|179986	ENSONIP00000001371	pep:known_by_projection	scaffold:Orenil1.0:GL831149.1:2151521:2156191:1	ENSONIG00000001081	ENSONIT00000001370	 protein_coding	179986	ENSONIG00000001081 	GL831149.1:2151521-2156191]	]	1	 NFKB inhibitor interacting Ras-like 2 	ZFIN;Acc:ZDB-GENE-040801-166
c37679_g2_i1	gnl|BL_ORD_ID|313194	ENSTRUP00000040801	pep:known_by_projection	scaffold:FUGU4:scaffold_2:1699168:1701960:-1	ENSTRUG00000015958	ENSTRUT00000040943	 protein_coding	313194	ENSTRUG00000015958 	scaffold_2:1699168-1701960]	]	-1	 WD repeat domain 61 	ZFIN;Acc:ZDB-GENE-040426-1851
c37681_g1_i1	gnl|BL_ORD_ID|92159	ENSGACP00000003370	pep:known_by_projection	group:BROADS1:groupV:1235261:1240713:-1	ENSGACG00000002546	ENSGACT00000003381	 protein_coding	92159	ENSGACG00000002546 	groupV:1235261-1240713]	]	-1	 ornithine aminotransferase 	ZFIN;Acc:ZDB-GENE-110411-148
c37682_g3_i1	gnl|BL_ORD_ID|110115	ENSGACP00000021618	pep:known_by_projection	group:BROADS1:groupIV:929186:948924:-1	ENSGACG00000016372	ENSGACT00000021659	 protein_coding	110115	ENSGACG00000016372 	groupIV:929186-949027]	]	-1	" RAB28, member RAS oncogene family "	HGNC Symbol;Acc:HGNC:9768
c37682_g3_i3	gnl|BL_ORD_ID|329748	ENSTNIP00000018808	pep:known_by_projection	chromosome:TETRAODON8:1:5517965:5536013:-1	ENSTNIG00000015733	ENSTNIT00000019036	 protein_coding	329748	ENSTNIG00000015733 	1:5517965-5536013]	]	-1	" RAB28, member RAS oncogene family "	HGNC Symbol;Acc:HGNC:9768
c37686_g1_i1	gnl|BL_ORD_ID|320302	ENSTNIP00000006397	pep:known_by_projection	chromosome:TETRAODON8:2_random:99779:101154:-1	ENSTNIG00000003797	ENSTNIT00000006546	 protein_coding	320302	ENSTNIG00000003797 	2_random:99779-101154]	]	-1	" RAB5C, member RAS oncogene family "	ZFIN;Acc:ZDB-GENE-031118-30
c37686_g2_i1	gnl|BL_ORD_ID|219845	ENSORLP00000015339	pep:known_by_projection	chromosome:MEDAKA1:11:22063471:22068718:-1	ENSORLG00000012261	ENSORLT00000015340	 protein_coding	219845	ENSORLG00000012261 	11:22063471-22068718]	]	-1	" RAB5A, member RAS oncogene family, a "	ZFIN;Acc:ZDB-GENE-030131-139
c37686_g2_i2	gnl|BL_ORD_ID|219845	ENSORLP00000015339	pep:known_by_projection	chromosome:MEDAKA1:11:22063471:22068718:-1	ENSORLG00000012261	ENSORLT00000015340	 protein_coding	219845	ENSORLG00000012261 	11:22063471-22068718]	]	-1	" RAB5A, member RAS oncogene family, a "	ZFIN;Acc:ZDB-GENE-030131-139
c37686_g2_i3	gnl|BL_ORD_ID|181651	ENSONIP00000003036	pep:known_by_projection	scaffold:Orenil1.0:GL831161.1:1736951:1738866:-1	ENSONIG00000002425	ENSONIT00000003037	 protein_coding	181651	ENSONIG00000002425 	GL831161.1:1736951-1738866]	]	-1	" RAB5A, member RAS oncogene family, a "	ZFIN;Acc:ZDB-GENE-030131-139
c37689_g1_i1	gnl|BL_ORD_ID|199142	ENSONIP00000020527	pep:known_by_projection	scaffold:Orenil1.0:GL831224.1:1550750:1555554:1	ENSONIG00000016305	ENSONIT00000020545	 protein_coding	199142	ENSONIG00000016305 	GL831224.1:1550750-1555554]	]	1	" UTP11-like, U3 small nucleolar ribonucleoprotein (yeast) "	ZFIN;Acc:ZDB-GENE-030131-8093
c37690_g1_i1	gnl|BL_ORD_ID|355963	ENSXMAP00000012599	pep:known_by_projection	scaffold:Xipmac4.4.2:JH556683.1:3234014:3237768:-1	ENSXMAG00000012582	ENSXMAT00000012615	 protein_coding	355963	ENSXMAG00000012582 	JH556683.1:3234014-3237768]	]	-1	" tumor necrosis factor (ligand) superfamily, member 13b "	ZFIN;Acc:ZDB-GENE-080204-44
c37690_g1_i3	gnl|BL_ORD_ID|355963	ENSXMAP00000012599	pep:known_by_projection	scaffold:Xipmac4.4.2:JH556683.1:3234014:3237768:-1	ENSXMAG00000012582	ENSXMAT00000012615	 protein_coding	355963	ENSXMAG00000012582 	JH556683.1:3234014-3237768]	]	-1	" tumor necrosis factor (ligand) superfamily, member 13b "	ZFIN;Acc:ZDB-GENE-080204-44
c37692_g1_i2	gnl|BL_ORD_ID|245611	ENSPFOP00000006487	pep:known_by_projection	scaffold:PoeFor_5.1.2:KI519917.1:422402:424692:1	ENSPFOG00000006527	ENSPFOT00000006498	 protein_coding	245611	ENSPFOG00000006527 	KI519917.1:422402-424692]	]	1	 polysaccharide biosynthesis domain containing 1 	ZFIN;Acc:ZDB-GENE-040718-459
c37693_g2_i1	gnl|BL_ORD_ID|356156	ENSXMAP00000012801	pep:known_by_projection	scaffold:Xipmac4.4.2:JH556746.1:1246018:1248279:1	ENSXMAG00000012775	ENSXMAT00000012817	 protein_coding	356156	ENSXMAG00000012775 	JH556746.1:1246018-1248279]	]	1	 sialidase 3 (membrane sialidase) 	HGNC Symbol;Acc:HGNC:7760
c37696_g1_i1	gnl|BL_ORD_ID|293151	ENSTRUP00000020758	pep:known_by_projection	scaffold:FUGU4:scaffold_99:656126:657302:-1	ENSTRUG00000008299	ENSTRUT00000020845	 protein_coding	293151	ENSTRUG00000008299 	scaffold_99:656126-657302]	]	-1	 peptidyl-tRNA hydrolase 2 	ZFIN;Acc:ZDB-GENE-050522-163
c37698_g1_i2	gnl|BL_ORD_ID|198080	ENSONIP00000019465	pep:known_by_projection	scaffold:Orenil1.0:GL831142.1:8214567:8215133:1	ENSONIG00000015471	ENSONIT00000019482	 protein_coding	198080	ENSONIG00000015471 	GL831142.1:8214567-8215133]	]	1	 chromosome 15 open reading frame 61 	HGNC Symbol;Acc:HGNC:34453
c37703_g1_i2	gnl|BL_ORD_ID|251523	ENSPFOP00000005312	pep:known_by_projection	scaffold:PoeFor_5.1.2:KI519792.1:185814:195628:-1	ENSPFOG00000005248	ENSPFOT00000005321	 protein_coding	251523	ENSPFOG00000005248 	KI519792.1:185814-195628]	]	-1	 napsin A aspartic peptidase 	HGNC Symbol;Acc:HGNC:13395
c37703_g1_i3	gnl|BL_ORD_ID|344513	ENSXMAP00000001181	pep:known_by_projection	scaffold:Xipmac4.4.2:JH556814.1:417197:422741:-1	ENSXMAG00000001159	ENSXMAT00000001184	 protein_coding	344513	ENSXMAG00000001159 	JH556814.1:417197-422741]	]	-1	 napsin A aspartic peptidase 	HGNC Symbol;Acc:HGNC:13395
c37704_g2_i1	gnl|BL_ORD_ID|185783	ENSONIP00000007168	pep:known_by_projection	scaffold:Orenil1.0:GL831147.1:6995310:6998005:-1	ENSONIG00000005689	ENSONIT00000007173	 protein_coding	185783	ENSONIG00000005689 	GL831147.1:6995310-6998005]	]	-1	" B-cell CLL/lymphoma 7B, b "	ZFIN;Acc:ZDB-GENE-010328-17
c37704_g2_i2	gnl|BL_ORD_ID|185783	ENSONIP00000007168	pep:known_by_projection	scaffold:Orenil1.0:GL831147.1:6995310:6998005:-1	ENSONIG00000005689	ENSONIT00000007173	 protein_coding	185783	ENSONIG00000005689 	GL831147.1:6995310-6998005]	]	-1	" B-cell CLL/lymphoma 7B, b "	ZFIN;Acc:ZDB-GENE-010328-17
c37706_g1_i1	gnl|BL_ORD_ID|90899	ENSGACP00000002020	pep:known_by_projection	group:BROADS1:groupXVI:1606063:1610800:-1	ENSGACG00000001548	ENSGACT00000002023	 protein_coding	90899	ENSGACG00000001548 	groupXVI:1606063-1610800]	]	-1	 si:ch1073-209h18.1 	ZFIN;Acc:ZDB-GENE-131121-450
c37709_g1_i1	gnl|BL_ORD_ID|201932	ENSONIP00000023317	pep:known_by_projection	scaffold:Orenil1.0:GL831198.1:1799693:1809563:-1	ENSONIG00000018521	ENSONIT00000023337	 protein_coding	201932	ENSONIG00000018521 	GL831198.1:1799693-1809563]	]	-1	 olfactomedin 3b 	ZFIN;Acc:ZDB-GENE-070912-606
c37716_g1_i2	gnl|BL_ORD_ID|188905	ENSONIP00000010290	pep:known_by_projection	scaffold:Orenil1.0:GL831154.1:814312:815956:-1	ENSONIG00000008174	ENSONIT00000010299	 protein_coding	188905	ENSONIG00000008174 	GL831154.1:814312-815956]	]	-1	 chromosome 19 open reading frame 43 	HGNC Symbol;Acc:HGNC:28424
c37716_g1_i3	gnl|BL_ORD_ID|284017	ENSTRUP00000011624	pep:known_by_projection	scaffold:FUGU4:scaffold_65:73242:74065:-1	ENSTRUG00000004867	ENSTRUT00000011684	 protein_coding	284017	ENSTRUG00000004867 	scaffold_65:73242-74065]	]	-1	 chromosome 19 open reading frame 43 	HGNC Symbol;Acc:HGNC:28424
c37717_g1_i1	gnl|BL_ORD_ID|155428	ENSLOCP00000015299	pep:known_by_projection	chromosome:LepOcu1:LG9:41128985:41156470:-1	ENSLOCG00000012427	ENSLOCT00000015328	 protein_coding	155428	ENSLOCG00000012427 	LG9:41128985-41156470]	]	-1	" DnaJ (Hsp40) homolog, subfamily B, member 6a "	ZFIN;Acc:ZDB-GENE-040718-45
c37719_g1_i1	gnl|BL_ORD_ID|197221	ENSONIP00000018606	pep:known_by_projection	scaffold:Orenil1.0:GL831386.1:823260:835900:-1	ENSONIG00000014779	ENSONIT00000018623	 protein_coding	197221	ENSONIG00000014779 	GL831386.1:823260-835900]	]	-1	 archain 1a 	ZFIN;Acc:ZDB-GENE-021031-2
c37721_g1_i3	gnl|BL_ORD_ID|90880	ENSGACP00000001996	pep:known_by_projection	group:BROADS1:groupXVI:464741:476135:-1	ENSGACG00000001532	ENSGACT00000001999	 protein_coding	90880	ENSGACG00000001532 	groupXVI:464741-476135]	]	-1	 cytokine receptor family member b2 	ZFIN;Acc:ZDB-GENE-070905-2
c37722_g1_i1	gnl|BL_ORD_ID|201739	ENSONIP00000023124	pep:known_by_projection	scaffold:Orenil1.0:GL831198.1:487820:601482:1	ENSONIG00000018367	ENSONIT00000023144	 protein_coding	201739	ENSONIG00000018367 	GL831198.1:487820-601482]	]	1	 adenylate kinase 5 	ZFIN;Acc:ZDB-GENE-030131-8256
c37724_g1_i2	gnl|BL_ORD_ID|101241	ENSGACP00000012807	pep:known_by_projection	group:BROADS1:groupXVIII:9387727:9394208:1	ENSGACG00000009681	ENSGACT00000012831	 protein_coding	101241	ENSGACG00000009681 	groupXVIII:9387727-9394208]	]	1	 lysosomal-associated protein transmembrane 4 alpha 	ZFIN;Acc:ZDB-GENE-030131-1024
c37724_g1_i3	gnl|BL_ORD_ID|186317	ENSONIP00000007702	pep:known_by_projection	scaffold:Orenil1.0:GL831178.1:4367147:4377233:-1	ENSONIG00000006112	ENSONIT00000007707	 protein_coding	186317	ENSONIG00000006112 	GL831178.1:4367147-4377233]	]	-1	 lysosomal-associated protein transmembrane 4 alpha 	ZFIN;Acc:ZDB-GENE-030131-1024
c37724_g4_i1	gnl|BL_ORD_ID|186317	ENSONIP00000007702	pep:known_by_projection	scaffold:Orenil1.0:GL831178.1:4367147:4377233:-1	ENSONIG00000006112	ENSONIT00000007707	 protein_coding	186317	ENSONIG00000006112 	GL831178.1:4367147-4377233]	]	-1	 lysosomal-associated protein transmembrane 4 alpha 	ZFIN;Acc:ZDB-GENE-030131-1024
c37725_g1_i2	gnl|BL_ORD_ID|186589	ENSONIP00000007974	pep:known_by_projection	scaffold:Orenil1.0:GL831138.1:4474873:4507358:1	ENSONIG00000006323	ENSONIT00000007979	 protein_coding	186589	ENSONIG00000006323 	GL831138.1:4474873-4507358]	]	1	 thioredoxin-related transmembrane protein 3 	HGNC Symbol;Acc:HGNC:24718
c37727_g1_i1	gnl|BL_ORD_ID|197307	ENSONIP00000018692	pep:known_by_projection	scaffold:Orenil1.0:GL831142.1:3454787:3456229:1	ENSONIG00000014845	ENSONIT00000018709	 protein_coding	197307	ENSONIG00000014845 	GL831142.1:3454787-3456229]	]	1	 nudix (nucleoside diphosphate linked moiety X)-type motif 7 	HGNC Symbol;Acc:HGNC:8054
c37729_g1_i1	gnl|BL_ORD_ID|182650	ENSONIP00000004035	pep:known_by_projection	scaffold:Orenil1.0:GL831180.1:2273402:2304022:1	ENSONIG00000003216	ENSONIT00000004036	 protein_coding	182650	ENSONIG00000003216 	GL831180.1:2273402-2304022]	]	1	" aldehyde dehydrogenase 1 family, member L1 "	ZFIN;Acc:ZDB-GENE-100519-4
c37733_g1_i1	gnl|BL_ORD_ID|110979	ENSGACP00000022450	pep:known_by_projection	group:BROADS1:groupIV:5310896:5314858:-1	ENSGACG00000016980	ENSGACT00000022491	 protein_coding	110979	ENSGACG00000016980 	groupIV:5310446-5314858]	]	-1	 syntaxin 5A 	ZFIN;Acc:ZDB-GENE-040718-18
c37733_g1_i2	gnl|BL_ORD_ID|185402	ENSONIP00000006787	pep:known_by_projection	scaffold:Orenil1.0:GL831165.1:4543376:4553745:-1	ENSONIG00000005400	ENSONIT00000006792	 protein_coding	185402	ENSONIG00000005400 	GL831165.1:4543376-4553745]	]	-1	 syntaxin 5A 	ZFIN;Acc:ZDB-GENE-040718-18
c37733_g1_i5	gnl|BL_ORD_ID|185403	ENSONIP00000006788	pep:known_by_projection	scaffold:Orenil1.0:GL831165.1:4547682:4552998:-1	ENSONIG00000005400	ENSONIT00000006793	 protein_coding	185403	ENSONIG00000005400 	GL831165.1:4543376-4553745]	]	-1	 syntaxin 5A 	ZFIN;Acc:ZDB-GENE-040718-18
c37736_g4_i1	gnl|BL_ORD_ID|199196	ENSONIP00000020581	pep:known_by_projection	scaffold:Orenil1.0:GL831210.1:2747305:2752348:1	ENSONIG00000016346	ENSONIT00000020599	 protein_coding	199196	ENSONIG00000016346 	GL831210.1:2747305-2752348]	]	1	 regulator of cell cycle 	ZFIN;Acc:ZDB-GENE-040704-31
c37738_g1_i2	gnl|BL_ORD_ID|262251	ENSPFOP00000005164	pep:known_by_projection	scaffold:PoeFor_5.1.2:KI519733.1:1135903:1146193:1	ENSPFOG00000005238	ENSPFOT00000005173	 protein_coding	262251	ENSPFOG00000005238 	KI519733.1:1135903-1146193]	]	1	" tyrosine 3-monooxygenase/tryptophan 5-monooxygenase activation protein, theta polypeptide b "	ZFIN;Acc:ZDB-GENE-030131-7135
c37738_g3_i2	gnl|BL_ORD_ID|223607	ENSORLP00000019103	pep:known_by_projection	chromosome:MEDAKA1:22:11193691:11200341:1	ENSORLG00000015250	ENSORLT00000019104	 protein_coding	223607	ENSORLG00000015250 	22:11193691-11200341]	]	1	" tyrosine 3-monooxygenase/tryptophan 5-monooxygenase activation protein, theta polypeptide b "	ZFIN;Acc:ZDB-GENE-030131-7135
c37740_g1_i1	gnl|BL_ORD_ID|349236	ENSXMAP00000005883	pep:known_by_projection	scaffold:Xipmac4.4.2:JH556923.1:506478:510035:1	ENSXMAG00000005862	ENSXMAT00000005889	 protein_coding	349236	ENSXMAG00000005862 	JH556923.1:506478-510035]	]	1	" aquaporin 1a, tandem duplicate 1 "	ZFIN;Acc:ZDB-GENE-030131-7764
c37740_g1_i2	gnl|BL_ORD_ID|349236	ENSXMAP00000005883	pep:known_by_projection	scaffold:Xipmac4.4.2:JH556923.1:506478:510035:1	ENSXMAG00000005862	ENSXMAT00000005889	 protein_coding	349236	ENSXMAG00000005862 	JH556923.1:506478-510035]	]	1	" aquaporin 1a, tandem duplicate 1 "	ZFIN;Acc:ZDB-GENE-030131-7764
c37740_g1_i4	gnl|BL_ORD_ID|307108	ENSTRUP00000034715	pep:known_by_projection	scaffold:FUGU4:scaffold_68:931633:933181:-1	ENSTRUG00000013591	ENSTRUT00000034842	 protein_coding	307108	ENSTRUG00000013591 	scaffold_68:931633-933181]	]	-1	" aquaporin 1a, tandem duplicate 1 "	ZFIN;Acc:ZDB-GENE-030131-7764
c37746_g1_i2	gnl|BL_ORD_ID|105922	ENSGACP00000017615	pep:known_by_projection	group:BROADS1:groupXV:16004467:16016786:-1	ENSGACG00000013319	ENSGACT00000017649	 protein_coding	105922	ENSGACG00000013319 	groupXV:16004461-16016786]	]	-1	 RAB3 GTPase activating protein subunit 2 (non-catalytic) 	ZFIN;Acc:ZDB-GENE-030616-610
c37746_g1_i5	gnl|BL_ORD_ID|105922	ENSGACP00000017615	pep:known_by_projection	group:BROADS1:groupXV:16004467:16016786:-1	ENSGACG00000013319	ENSGACT00000017649	 protein_coding	105922	ENSGACG00000013319 	groupXV:16004461-16016786]	]	-1	 RAB3 GTPase activating protein subunit 2 (non-catalytic) 	ZFIN;Acc:ZDB-GENE-030616-610
c37749_g1_i2	gnl|BL_ORD_ID|183359	ENSONIP00000004744	pep:known_by_projection	scaffold:Orenil1.0:GL831293.1:1386076:1493005:-1	ENSONIG00000003771	ENSONIT00000004747	 protein_coding	183359	ENSONIG00000003771 	GL831293.1:1386076-1493005]	]	-1	" cholinergic receptor, muscarinic 4a "	ZFIN;Acc:ZDB-GENE-090410-6
c37753_g1_i2	gnl|BL_ORD_ID|188272	ENSONIP00000009657	pep:known_by_projection	scaffold:Orenil1.0:GL831201.1:1881942:1931914:-1	ENSONIG00000007661	ENSONIT00000009663	 protein_coding	188272	ENSONIG00000007661 	GL831201.1:1881942-1931914]	]	-1	 Rho GTPase activating protein 39 	ZFIN;Acc:ZDB-GENE-041014-247
c37755_g1_i1	gnl|BL_ORD_ID|98059	ENSGACP00000009476	pep:known_by_projection	group:BROADS1:groupXIX:8331786:8337633:-1	ENSGACG00000007153	ENSGACT00000009496	 protein_coding	98059	ENSGACG00000007153 	groupXIX:8331786-8337633]	]	-1	 secretory carrier membrane protein 2 	ZFIN;Acc:ZDB-GENE-040426-2702
c37755_g1_i2	gnl|BL_ORD_ID|98059	ENSGACP00000009476	pep:known_by_projection	group:BROADS1:groupXIX:8331786:8337633:-1	ENSGACG00000007153	ENSGACT00000009496	 protein_coding	98059	ENSGACG00000007153 	groupXIX:8331786-8337633]	]	-1	 secretory carrier membrane protein 2 	ZFIN;Acc:ZDB-GENE-040426-2702
c37756_g1_i1	gnl|BL_ORD_ID|193001	ENSONIP00000014386	pep:known_by_projection	scaffold:Orenil1.0:GL831167.1:470355:474649:-1	ENSONIG00000011431	ENSONIT00000014397	 protein_coding	193001	ENSONIG00000011431 	GL831167.1:470355-474649]	]	-1	 t-complex 11 (mouse)-like 2 	ZFIN;Acc:ZDB-GENE-040426-1956
c37757_g1_i1	gnl|BL_ORD_ID|102815	ENSGACP00000014418	pep:known_by_projection	group:BROADS1:groupI:11947087:11952687:1	ENSGACG00000010876	ENSGACT00000014444	 protein_coding	102815	ENSGACG00000010876 	groupI:11947087-11952687]	]	1	" solute carrier family 13 (sodium-dependent citrate transporter), member 5b "	ZFIN;Acc:ZDB-GENE-130530-605
c37761_g1_i1	gnl|BL_ORD_ID|353927	ENSXMAP00000010565	pep:known_by_projection	scaffold:Xipmac4.4.2:JH556929.1:217966:220768:1	ENSXMAG00000010546	ENSXMAT00000010579	 protein_coding	353927	ENSXMAG00000010546 	JH556929.1:217966-220768]	]	1	 zinc finger protein 503 	ZFIN;Acc:ZDB-GENE-031113-5
c37763_g1_i1	gnl|BL_ORD_ID|205923	ENSORLP00000000599	pep:known	chromosome:MEDAKA1:13:629326:638585:1	ENSORLG00000000490	ENSORLT00000000599	 protein_coding	205923	ENSORLG00000000490 	13:629326-638585]	]	1	 Uncharacterized protein  	UniProtKB/TrEMBL;Acc:H2L4B1
c37765_g2_i1	gnl|BL_ORD_ID|187274	ENSONIP00000008659	pep:known_by_projection	scaffold:Orenil1.0:GL831344.1:1158211:1182069:1	ENSONIG00000006862	ENSONIT00000008664	 protein_coding	187274	ENSONIG00000006862 	GL831344.1:1158211-1182069]	]	1	" spectrin, beta, non-erythrocytic 1 "	HGNC Symbol;Acc:HGNC:11275
c37768_g1_i1	gnl|BL_ORD_ID|205238	ENSONIP00000026623	pep:known_by_projection	scaffold:Orenil1.0:GL831494.1:321958:324117:-1	ENSONIG00000021321	ENSONIT00000026647	 protein_coding	205238	ENSONIG00000021321 	GL831494.1:321958-324117]	]	-1	 nucleoporin 88 	ZFIN;Acc:ZDB-GENE-050522-297
c37773_g3_i4	gnl|BL_ORD_ID|102177	ENSGACP00000013756	pep:known_by_projection	group:BROADS1:groupXV:8922779:8963592:1	ENSGACG00000010399	ENSGACT00000013781	 protein_coding	102177	ENSGACG00000010399 	groupXV:8922779-8963592]	]	1	 syntaxin binding protein 6 (amisyn) 	HGNC Symbol;Acc:HGNC:19666
c37775_g3_i1	gnl|BL_ORD_ID|310142	ENSTRUP00000037749	pep:known_by_projection	scaffold:FUGU4:scaffold_116:246254:254014:1	ENSTRUG00000014770	ENSTRUT00000037885	 protein_coding	310142	ENSTRUG00000014770 	scaffold_116:245582-254014]	]	1	" protein tyrosine phosphatase, receptor type, A "	ZFIN;Acc:ZDB-GENE-020107-1
c37775_g4_i1	gnl|BL_ORD_ID|202864	ENSONIP00000024249	pep:known_by_projection	scaffold:Orenil1.0:GL831162.1:3576460:3583029:-1	ENSONIG00000019267	ENSONIT00000024270	 protein_coding	202864	ENSONIG00000019267 	GL831162.1:3576460-3583029]	]	-1	 LIM domain only 4 	HGNC Symbol;Acc:HGNC:6644
c37779_g1_i1	gnl|BL_ORD_ID|157333	ENSLOCP00000017206	pep:known_by_projection	chromosome:LepOcu1:LG7:30986313:30993323:-1	ENSLOCG00000013957	ENSLOCT00000017237	 protein_coding	157333	ENSLOCG00000013957 	LG7:30986313-30993323]	]	-1	" zinc finger protein 36, C3H type-like 1b "	ZFIN;Acc:ZDB-GENE-030131-2391
c37781_g1_i3	gnl|BL_ORD_ID|347398	ENSXMAP00000004038	pep:known_by_projection	scaffold:Xipmac4.4.2:JH556853.1:628288:635784:-1	ENSXMAG00000004030	ENSXMAT00000004043	 protein_coding	347398	ENSXMAG00000004030 	JH556853.1:628288-635784]	]	-1	 collagen triple helix repeat containing 1b 	ZFIN;Acc:ZDB-GENE-050420-46
c37786_g1_i1	gnl|BL_ORD_ID|214417	ENSORLP00000009639	pep:known_by_projection	chromosome:MEDAKA1:7:12532257:12538310:1	ENSORLG00000007696	ENSORLT00000009640	 protein_coding	214417	ENSORLG00000007696 	7:12532257-12538310]	]	1	" proliferation-associated 2G4, b "	ZFIN;Acc:ZDB-GENE-030131-2182
c37790_g1_i1	gnl|BL_ORD_ID|192335	ENSONIP00000013720	pep:known_by_projection	scaffold:Orenil1.0:GL831139.1:3689258:3700185:-1	ENSONIG00000010903	ENSONIT00000013730	 protein_coding	192335	ENSONIG00000010903 	GL831139.1:3689258-3700185]	]	-1	 cytokine induced apoptosis inhibitor 1 	ZFIN;Acc:ZDB-GENE-040808-57
c37792_g1_i1	gnl|BL_ORD_ID|262092	ENSPFOP00000010062	pep:known_by_projection	scaffold:PoeFor_5.1.2:KI520046.1:419754:426856:1	ENSPFOG00000010069	ENSPFOT00000010077	 protein_coding	262092	ENSPFOG00000010069 	KI520046.1:419754-426856]	]	1	 transmembrane emp24 domain trafficking protein 2 	ZFIN;Acc:ZDB-GENE-030131-269
c37792_g1_i3	gnl|BL_ORD_ID|197879	ENSONIP00000019264	pep:known_by_projection	scaffold:Orenil1.0:GL831304.1:184835:189935:1	ENSONIG00000015308	ENSONIT00000019281	 protein_coding	197879	ENSONIG00000015308 	GL831304.1:184835-189935]	]	1	 transmembrane emp24 domain trafficking protein 2 	ZFIN;Acc:ZDB-GENE-030131-269
c37794_g1_i1	gnl|BL_ORD_ID|126486	ENSLACP00000009213	pep:novel	scaffold:LatCha1:JH127544.1:322428:354653:-1	ENSLACG00000008132	ENSLACT00000009284	 protein_coding	126486	ENSLACG00000008132 	JH127544.1:322428-356907]	]	-1	 ubiquitin A-52 residue ribosomal protein fusion product 1 	ZFIN;Acc:ZDB-GENE-051023-7
c37794_g1_i3	gnl|BL_ORD_ID|259451	ENSPFOP00000018757	pep:known_by_projection	scaffold:PoeFor_5.1.2:KI519624.1:563992:565560:-1	ENSPFOG00000018650	ENSPFOT00000018779	 protein_coding	259451	ENSPFOG00000018650 	KI519624.1:563992-565560]	]	-1	 ubiquitin C 	ZFIN;Acc:ZDB-GENE-061110-88
c37795_g1_i2	gnl|BL_ORD_ID|329278	ENSTNIP00000012269	pep:known_by_projection	chromosome:TETRAODON8:5:7300798:7303587:1	ENSTNIG00000009400	ENSTNIT00000012460	 protein_coding	329278	ENSTNIG00000009400 	5:7300798-7303587]	]	1	" eukaryotic translation initiation factor 3, subunit Jb "	ZFIN;Acc:ZDB-GENE-040426-2900
c37796_g1_i1	gnl|BL_ORD_ID|179784	ENSONIP00000001169	pep:known_by_projection	scaffold:Orenil1.0:GL831149.1:1660108:1691612:-1	ENSONIG00000000925	ENSONIT00000001168	 protein_coding	179784	ENSONIG00000000925 	GL831149.1:1660108-1691612]	]	-1	 vesicle amine transport protein 1 homolog (T californica) 	ZFIN;Acc:ZDB-GENE-030616-178
c37798_g3_i2	gnl|BL_ORD_ID|201339	ENSONIP00000022724	pep:known_by_projection	scaffold:Orenil1.0:GL831193.1:520078:526917:1	ENSONIG00000018033	ENSONIT00000022744	 protein_coding	201339	ENSONIG00000018033 	GL831193.1:520078-526917]	]	1	" ribonuclease H2, subunit A "	ZFIN;Acc:ZDB-GENE-040426-976
c37804_g2_i1	gnl|BL_ORD_ID|190228	ENSONIP00000011613	pep:known_by_projection	scaffold:Orenil1.0:GL831205.1:2431016:2438053:1	ENSONIG00000009233	ENSONIT00000011622	 protein_coding	190228	ENSONIG00000009233 	GL831205.1:2431016-2438053]	]	1	 OTU domain containing 3 	ZFIN;Acc:ZDB-GENE-040426-2509
c37804_g2_i4	gnl|BL_ORD_ID|190228	ENSONIP00000011613	pep:known_by_projection	scaffold:Orenil1.0:GL831205.1:2431016:2438053:1	ENSONIG00000009233	ENSONIT00000011622	 protein_coding	190228	ENSONIG00000009233 	GL831205.1:2431016-2438053]	]	1	 OTU domain containing 3 	ZFIN;Acc:ZDB-GENE-040426-2509
c37804_g2_i5	gnl|BL_ORD_ID|190228	ENSONIP00000011613	pep:known_by_projection	scaffold:Orenil1.0:GL831205.1:2431016:2438053:1	ENSONIG00000009233	ENSONIT00000011622	 protein_coding	190228	ENSONIG00000009233 	GL831205.1:2431016-2438053]	]	1	 OTU domain containing 3 	ZFIN;Acc:ZDB-GENE-040426-2509
c37808_g1_i1	gnl|BL_ORD_ID|193021	ENSONIP00000014406	pep:known_by_projection	scaffold:Orenil1.0:GL831458.1:322366:326625:-1	ENSONIG00000011446	ENSONIT00000014417	 protein_coding	193021	ENSONIG00000011446 	GL831458.1:322366-326625]	]	-1	 si:dkey-43f9.4 	ZFIN;Acc:ZDB-GENE-110913-43
c37811_g1_i1	gnl|BL_ORD_ID|344011	ENSXMAP00000000659	pep:known_by_projection	scaffold:Xipmac4.4.2:JH556820.1:1073122:1078288:1	ENSXMAG00000000659	ENSXMAT00000000661	 protein_coding	344011	ENSXMAG00000000659 	JH556820.1:1073122-1078288]	]	1	" RAB8A, member RAS oncogene family "	ZFIN;Acc:ZDB-GENE-070424-36
c37813_g1_i1	gnl|BL_ORD_ID|346896	ENSXMAP00000003540	pep:known_by_projection	scaffold:Xipmac4.4.2:JH556677.1:2404708:2406733:-1	ENSXMAG00000003531	ENSXMAT00000003545	 protein_coding	346896	ENSXMAG00000003531 	JH556677.1:2404708-2406733]	]	-1	 chromosome 6 open reading frame 62 	HGNC Symbol;Acc:HGNC:20998
c37814_g3_i2	gnl|BL_ORD_ID|268934	ENSPFOP00000019872	pep:known_by_projection	scaffold:PoeFor_5.1.2:KI519616.1:3016017:3024469:-1	ENSPFOG00000019746	ENSPFOT00000019895	 protein_coding	268934	ENSPFOG00000019746 	KI519616.1:3016017-3024469]	]	-1	 PTC7 protein phosphatase homolog b (S. cerevisiae) 	ZFIN;Acc:ZDB-GENE-081105-111
c37814_g4_i1	gnl|BL_ORD_ID|242781	ENSPFOP00000004671	pep:known_by_projection	scaffold:PoeFor_5.1.2:KI519919.1:265068:275923:-1	ENSPFOG00000004803	ENSPFOT00000004680	 protein_coding	242781	ENSPFOG00000004803 	KI519919.1:265068-275923]	]	-1	 PTC7 protein phosphatase homolog a (S. cerevisiae) 	ZFIN;Acc:ZDB-GENE-041114-74
c37815_g1_i3	gnl|BL_ORD_ID|301196	ENSTRUP00000028803	pep:known_by_projection	scaffold:FUGU4:scaffold_44:1102246:1104711:-1	ENSTRUG00000011403	ENSTRUT00000028919	 protein_coding	301196	ENSTRUG00000011403 	scaffold_44:1101743-1104711]	]	-1	 brix domain containing 2 	ZFIN;Acc:ZDB-GENE-060518-1
c37818_g1_i1	gnl|BL_ORD_ID|220493	ENSORLP00000015979	pep:known_by_projection	chromosome:MEDAKA1:21:12481452:12485121:1	ENSORLG00000012759	ENSORLT00000015980	 protein_coding	220493	ENSORLG00000012759 	21:12481452-12485121]	]	1	 ribosomal protein L24 	ZFIN;Acc:ZDB-GENE-020419-25
c37818_g1_i2	gnl|BL_ORD_ID|303284	ENSTRUP00000030891	pep:known_by_projection	scaffold:FUGU4:scaffold_42:609613:611723:-1	ENSTRUG00000012199	ENSTRUT00000031008	 protein_coding	303284	ENSTRUG00000012199 	scaffold_42:609613-611723]	]	-1	 ribosomal protein L24 	ZFIN;Acc:ZDB-GENE-020419-25
c37820_g1_i2	gnl|BL_ORD_ID|265650	ENSPFOP00000005767	pep:known_by_projection	scaffold:PoeFor_5.1.2:KI519866.1:528197:542520:1	ENSPFOG00000005417	ENSPFOT00000005776	 protein_coding	265650	ENSPFOG00000005417 	KI519866.1:528197-542520]	]	1	 transportin 2 	HGNC Symbol;Acc:HGNC:19998
c37822_g1_i3	gnl|BL_ORD_ID|353674	ENSXMAP00000010310	pep:novel	scaffold:Xipmac4.4.2:JH556679.1:2517564:2518268:-1	ENSXMAG00000010293	ENSXMAT00000010324	 protein_coding	353674	ENSXMAG00000010293 	JH556679.1:2517564-2518268]	]	-1	 Uncharacterized protein {ECO:0000313|Ensembl:ENSXMAP00000010310}  	UniProtKB/TrEMBL;Acc:M4A766
c37828_g2_i2	gnl|BL_ORD_ID|184410	ENSONIP00000005795	pep:known_by_projection	scaffold:Orenil1.0:GL831202.1:648588:669853:-1	ENSONIG00000004603	ENSONIT00000005799	 protein_coding	184410	ENSONIG00000004603 	GL831202.1:648588-669853]	]	-1	 3-hydroxyisobutyrate dehydrogenase a 	ZFIN;Acc:ZDB-GENE-040801-264
c37829_g1_i1	gnl|BL_ORD_ID|318805	ENSTRUP00000046412	pep:known_by_projection	scaffold:FUGU4:scaffold_25:1319579:1325145:-1	ENSTRUG00000018128	ENSTRUT00000046570	 protein_coding	318805	ENSTRUG00000018128 	scaffold_25:1319579-1325145]	]	-1	 MAU2 sister chromatid cohesion factor 	ZFIN;Acc:ZDB-GENE-050522-383
c37829_g1_i3	gnl|BL_ORD_ID|105594	ENSGACP00000017271	pep:known_by_projection	group:BROADS1:groupVIII:16884700:16891515:-1	ENSGACG00000013058	ENSGACT00000017305	 protein_coding	105594	ENSGACG00000013058 	groupVIII:16884700-16891515]	]	-1	 MAU2 sister chromatid cohesion factor 	ZFIN;Acc:ZDB-GENE-050522-383
c37829_g1_i4	gnl|BL_ORD_ID|318805	ENSTRUP00000046412	pep:known_by_projection	scaffold:FUGU4:scaffold_25:1319579:1325145:-1	ENSTRUG00000018128	ENSTRUT00000046570	 protein_coding	318805	ENSTRUG00000018128 	scaffold_25:1319579-1325145]	]	-1	 MAU2 sister chromatid cohesion factor 	ZFIN;Acc:ZDB-GENE-050522-383
c37830_g1_i1	gnl|BL_ORD_ID|329155	ENSTNIP00000008481	pep:known_by_projection	chromosome:TETRAODON8:8:9125720:9126848:1	ENSTNIG00000005766	ENSTNIT00000008649	 protein_coding	329155	ENSTNIG00000005766 	8:9125720-9126848]	]	1	 vesicle-associated membrane protein 1 (synaptobrevin 1) 	HGNC Symbol;Acc:HGNC:12642
c37830_g1_i2	gnl|BL_ORD_ID|329155	ENSTNIP00000008481	pep:known_by_projection	chromosome:TETRAODON8:8:9125720:9126848:1	ENSTNIG00000005766	ENSTNIT00000008649	 protein_coding	329155	ENSTNIG00000005766 	8:9125720-9126848]	]	1	 vesicle-associated membrane protein 1 (synaptobrevin 1) 	HGNC Symbol;Acc:HGNC:12642
c37830_g2_i1	gnl|BL_ORD_ID|101875	ENSGACP00000013433	pep:known_by_projection	group:BROADS1:groupXX:11717167:11722008:1	ENSGACG00000010169	ENSGACT00000013458	 protein_coding	101875	ENSGACG00000010169 	groupXX:11717167-11722104]	]	1	 TAP binding protein-like 	ZFIN;Acc:ZDB-GENE-121003-1
c37833_g1_i1	gnl|BL_ORD_ID|314427	ENSTRUP00000042034	pep:known_by_projection	scaffold:FUGU4:scaffold_50:1180636:1183489:-1	ENSTRUG00000016446	ENSTRUT00000042178	 protein_coding	314427	ENSTRUG00000016446 	scaffold_50:1180636-1183489]	]	-1	 acetyl-CoA acyltransferase 2 	ZFIN;Acc:ZDB-GENE-040426-1996
c37833_g1_i2	gnl|BL_ORD_ID|314427	ENSTRUP00000042034	pep:known_by_projection	scaffold:FUGU4:scaffold_50:1180636:1183489:-1	ENSTRUG00000016446	ENSTRUT00000042178	 protein_coding	314427	ENSTRUG00000016446 	scaffold_50:1180636-1183489]	]	-1	 acetyl-CoA acyltransferase 2 	ZFIN;Acc:ZDB-GENE-040426-1996
c37833_g1_i3	gnl|BL_ORD_ID|314427	ENSTRUP00000042034	pep:known_by_projection	scaffold:FUGU4:scaffold_50:1180636:1183489:-1	ENSTRUG00000016446	ENSTRUT00000042178	 protein_coding	314427	ENSTRUG00000016446 	scaffold_50:1180636-1183489]	]	-1	 acetyl-CoA acyltransferase 2 	ZFIN;Acc:ZDB-GENE-040426-1996
c37834_g1_i1	gnl|BL_ORD_ID|181436	ENSONIP00000002821	pep:known_by_projection	scaffold:Orenil1.0:GL831233.1:2341869:2348950:-1	ENSONIG00000002261	ENSONIT00000002822	 protein_coding	181436	ENSONIG00000002261 	GL831233.1:2341869-2348950]	]	-1	 G patch domain containing 4 	ZFIN;Acc:ZDB-GENE-041008-158
c37843_g1_i2	gnl|BL_ORD_ID|93041	ENSGACP00000004253	pep:known_by_projection	group:BROADS1:groupVI:2839970:2846116:1	ENSGACG00000003243	ENSGACT00000004267	 protein_coding	93041	ENSGACG00000003243 	groupVI:2839942-2846116]	]	1	 PDZ and LIM domain 1 (elfin) 	ZFIN;Acc:ZDB-GENE-030131-5227
c37846_g1_i1	gnl|BL_ORD_ID|95946	ENSGACP00000007280	pep:known_by_projection	group:BROADS1:groupXVI:10831116:10856827:1	ENSGACG00000005501	ENSGACT00000007298	 protein_coding	95946	ENSGACG00000005501 	groupXVI:10831116-10856827]	]	1	" potassium voltage-gated channel, subfamily H (eag-related), member 7 "	HGNC Symbol;Acc:HGNC:18863
c37851_g2_i2	gnl|BL_ORD_ID|116118	ENSGACP00000027297	pep:known_by_projection	group:BROADS1:groupVII:21658118:21664681:-1	ENSGACG00000020638	ENSGACT00000027349	 protein_coding	116118	ENSGACG00000020638 	groupVII:21658118-21664681]	]	-1	" asparagine-linked glycosylation 9 homolog (S. cerevisiae, alpha- 1,2-mannosyltransferase) "	ZFIN;Acc:ZDB-GENE-040426-1270
c37852_g2_i1	gnl|BL_ORD_ID|179051	ENSONIP00000000436	pep:known_by_projection	scaffold:Orenil1.0:GL831135.1:295005:328439:1	ENSONIG00000000347	ENSONIT00000000435	 protein_coding	179051	ENSONIG00000000347 	GL831135.1:295005-328439]	]	1	 proprotein convertase subtilisin/kexin type 2 	ZFIN;Acc:ZDB-GENE-090608-1
c37852_g3_i1	gnl|BL_ORD_ID|179051	ENSONIP00000000436	pep:known_by_projection	scaffold:Orenil1.0:GL831135.1:295005:328439:1	ENSONIG00000000347	ENSONIT00000000435	 protein_coding	179051	ENSONIG00000000347 	GL831135.1:295005-328439]	]	1	 proprotein convertase subtilisin/kexin type 2 	ZFIN;Acc:ZDB-GENE-090608-1
c37852_g3_i2	gnl|BL_ORD_ID|179051	ENSONIP00000000436	pep:known_by_projection	scaffold:Orenil1.0:GL831135.1:295005:328439:1	ENSONIG00000000347	ENSONIT00000000435	 protein_coding	179051	ENSONIG00000000347 	GL831135.1:295005-328439]	]	1	 proprotein convertase subtilisin/kexin type 2 	ZFIN;Acc:ZDB-GENE-090608-1
c37853_g1_i2	gnl|BL_ORD_ID|204284	ENSONIP00000025669	pep:known_by_projection	scaffold:Orenil1.0:GL831152.1:5768538:5780066:-1	ENSONIG00000020370	ENSONIT00000025690	 protein_coding	204284	ENSONIG00000020370 	GL831152.1:5768538-5780066]	]	-1	 WD repeat domain 1 	HGNC Symbol;Acc:HGNC:12754
c37853_g1_i3	gnl|BL_ORD_ID|204284	ENSONIP00000025669	pep:known_by_projection	scaffold:Orenil1.0:GL831152.1:5768538:5780066:-1	ENSONIG00000020370	ENSONIT00000025690	 protein_coding	204284	ENSONIG00000020370 	GL831152.1:5768538-5780066]	]	-1	 WD repeat domain 1 	HGNC Symbol;Acc:HGNC:12754
c37854_g1_i1	gnl|BL_ORD_ID|190479	ENSONIP00000011864	pep:known_by_projection	scaffold:Orenil1.0:GL831134.1:2704528:2715506:-1	ENSONIG00000009440	ENSONIT00000011873	 protein_coding	190479	ENSONIG00000009440 	GL831134.1:2704318-2715506]	]	-1	 THO complex 1 	ZFIN;Acc:ZDB-GENE-030826-9
c37855_g1_i1	gnl|BL_ORD_ID|323331	ENSTNIP00000009694	pep:known_by_projection	chromosome:TETRAODON8:19:6613698:6617537:1	ENSTNIG00000006897	ENSTNIT00000009870	 protein_coding	323331	ENSTNIG00000006897 	19:6613698-6617537]	]	1	 coiled-coil domain containing 3 	ZFIN;Acc:ZDB-GENE-041210-326
c37859_g4_i1	gnl|BL_ORD_ID|223125	ENSORLP00000018607	pep:known_by_projection	chromosome:MEDAKA1:22:9757611:9762344:1	ENSORLG00000014840	ENSORLT00000018608	 protein_coding	223125	ENSORLG00000014840 	22:9756250-9762344]	]	1	" synaptotagmin binding, cytoplasmic RNA interacting protein, like "	ZFIN;Acc:ZDB-GENE-030131-3104
c37865_g1_i1	gnl|BL_ORD_ID|207950	ENSORLP00000002786	pep:known_by_projection	chromosome:MEDAKA1:13:4173333:4177872:1	ENSORLG00000002244	ENSORLT00000002787	 protein_coding	207950	ENSORLG00000002244 	13:4173333-4177872]	]	1	 EH-domain containing 2 	ZFIN;Acc:ZDB-GENE-030131-9347
c37865_g1_i2	gnl|BL_ORD_ID|207950	ENSORLP00000002786	pep:known_by_projection	chromosome:MEDAKA1:13:4173333:4177872:1	ENSORLG00000002244	ENSORLT00000002787	 protein_coding	207950	ENSORLG00000002244 	13:4173333-4177872]	]	1	 EH-domain containing 2 	ZFIN;Acc:ZDB-GENE-030131-9347
c37867_g1_i1	gnl|BL_ORD_ID|179853	ENSONIP00000001238	pep:known_by_projection	scaffold:Orenil1.0:GL831143.1:4252182:4266605:1	ENSONIG00000000978	ENSONIT00000001237	 protein_coding	179853	ENSONIG00000000978 	GL831143.1:4252182-4266605]	]	1	 glycerophosphocholine phosphodiesterase GDE1 homolog (S. cerevisiae) 	ZFIN;Acc:ZDB-GENE-060503-472
c37867_g1_i3	gnl|BL_ORD_ID|351986	ENSXMAP00000008637	pep:known_by_projection	scaffold:Xipmac4.4.2:JH556803.1:1323655:1336548:1	ENSXMAG00000008610	ENSXMAT00000008650	 protein_coding	351986	ENSXMAG00000008610 	JH556803.1:1323655-1336548]	]	1	 glycerophosphocholine phosphodiesterase GDE1 homolog (S. cerevisiae) 	ZFIN;Acc:ZDB-GENE-060503-472
c37868_g3_i1	gnl|BL_ORD_ID|351060	ENSXMAP00000007720	pep:known_by_projection	scaffold:Xipmac4.4.2:JH556663.1:5993141:6028504:-1	ENSXMAG00000007681	ENSXMAT00000007728	 protein_coding	351060	ENSXMAG00000007681 	JH556663.1:5993141-6028504]	]	-1	 insulin-degrading enzyme 	ZFIN;Acc:ZDB-GENE-070410-85
c37870_g1_i2	gnl|BL_ORD_ID|183292	ENSONIP00000004677	pep:known_by_projection	scaffold:Orenil1.0:GL831293.1:1061813:1068872:1	ENSONIG00000003720	ENSONIT00000004680	 protein_coding	183292	ENSONIG00000003720 	GL831293.1:1061813-1068872]	]	1	 ADP-ribosylation-like factor 6 interacting protein 6 	ZFIN;Acc:ZDB-GENE-070410-117
c37871_g1_i1	gnl|BL_ORD_ID|182651	ENSONIP00000004036	pep:known_by_projection	scaffold:Orenil1.0:GL831326.1:439797:446715:1	ENSONIG00000003217	ENSONIT00000004037	 protein_coding	182651	ENSONIG00000003217 	GL831326.1:439797-446715]	]	1	" actin related protein 2/3 complex, subunit 1B "	ZFIN;Acc:ZDB-GENE-030131-7414
c37872_g2_i2	gnl|BL_ORD_ID|114586	ENSGACP00000027409	pep:known_by_projection	group:BROADS1:groupVII:23340358:23342988:-1	ENSGACG00000020731	ENSGACT00000027461	 protein_coding	114586	ENSGACG00000020731 	groupVII:23340358-23342988]	]	-1	 ring finger protein 14 	ZFIN;Acc:ZDB-GENE-040625-65
c37877_g1_i1	gnl|BL_ORD_ID|99355	ENSGACP00000010925	pep:known_by_projection	group:BROADS1:groupXI:5088900:5093648:1	ENSGACG00000008181	ENSGACT00000010948	 protein_coding	99355	ENSGACG00000008181 	groupXI:5088900-5094443]	]	1	 adenylosuccinate lyase 	ZFIN;Acc:ZDB-GENE-030131-6363
c37881_g1_i1	gnl|BL_ORD_ID|94783	ENSGACP00000006130	pep:known_by_projection	group:BROADS1:groupVI:5817187:5820331:-1	ENSGACG00000004582	ENSGACT00000006147	 protein_coding	94783	ENSGACG00000004582 	groupVI:5817187-5820331]	]	-1	" epoxide hydrolase 1, like "	ZFIN;Acc:ZDB-GENE-030131-1050
c37882_g1_i1	gnl|BL_ORD_ID|289069	ENSTRUP00000016676	pep:known_by_projection	scaffold:FUGU4:scaffold_176:295869:298975:-1	ENSTRUG00000006786	ENSTRUT00000016748	 protein_coding	289069	ENSTRUG00000006786 	scaffold_176:295869-298975]	]	-1	" solute carrier family 46, member 3 "	HGNC Symbol;Acc:HGNC:27501
c37882_g1_i2	gnl|BL_ORD_ID|289069	ENSTRUP00000016676	pep:known_by_projection	scaffold:FUGU4:scaffold_176:295869:298975:-1	ENSTRUG00000006786	ENSTRUT00000016748	 protein_coding	289069	ENSTRUG00000006786 	scaffold_176:295869-298975]	]	-1	" solute carrier family 46, member 3 "	HGNC Symbol;Acc:HGNC:27501
c37883_g1_i1	gnl|BL_ORD_ID|104156	ENSGACP00000015783	pep:known_by_projection	group:BROADS1:groupXX:12916664:12919721:-1	ENSGACG00000011925	ENSGACT00000015814	 protein_coding	104156	ENSGACG00000011925 	groupXX:12914998-12920087]	]	-1	" RAB13, member RAS oncogene family "	ZFIN;Acc:ZDB-GENE-030826-30
c37884_g4_i1	gnl|BL_ORD_ID|88144	ENSGMOP00000021294	pep:known_by_projection	genescaffold:gadMor1:GeneScaffold_4461:471246:473807:-1	ENSGMOG00000019807	ENSGMOT00000021812	 protein_coding	88144	ENSGMOG00000019807 	GeneScaffold_4461:471246-473807]	]	-1	" leucine rich repeat containing 8 family, member Da "	ZFIN;Acc:ZDB-GENE-061009-26
c37885_g1_i2	gnl|BL_ORD_ID|194417	ENSONIP00000015802	pep:known_by_projection	scaffold:Orenil1.0:GL831204.1:1436741:1451109:-1	ENSONIG00000012552	ENSONIT00000015817	 protein_coding	194417	ENSONIG00000012552 	GL831204.1:1436741-1451109]	]	-1	 si:zfos-943e10.1 	ZFIN;Acc:ZDB-GENE-030131-5694
c37885_g1_i4	gnl|BL_ORD_ID|194417	ENSONIP00000015802	pep:known_by_projection	scaffold:Orenil1.0:GL831204.1:1436741:1451109:-1	ENSONIG00000012552	ENSONIT00000015817	 protein_coding	194417	ENSONIG00000012552 	GL831204.1:1436741-1451109]	]	-1	 si:zfos-943e10.1 	ZFIN;Acc:ZDB-GENE-030131-5694
c37886_g1_i3	gnl|BL_ORD_ID|354976	ENSXMAP00000011612	pep:known_by_projection	scaffold:Xipmac4.4.2:JH556683.1:2091258:2093410:1	ENSXMAG00000011593	ENSXMAT00000011626	 protein_coding	354976	ENSXMAG00000011593 	JH556683.1:2091258-2093410]	]	1	 chromosome 2 open reading frame 49 	HGNC Symbol;Acc:HGNC:28772
c37887_g2_i1	gnl|BL_ORD_ID|271650	ENSPFOP00000002400	pep:known_by_projection	scaffold:PoeFor_5.1.2:KI519690.1:546020:547468:1	ENSPFOG00000002556	ENSPFOT00000002404	 protein_coding	271650	ENSPFOG00000002556 	KI519690.1:546020-547468]	]	1	 major facilitator superfamily domain containing 5 	ZFIN;Acc:ZDB-GENE-040718-468
c37888_g1_i2	gnl|BL_ORD_ID|106218	ENSGACP00000017882	pep:known_by_projection	group:BROADS1:groupIII:1584858:1598818:-1	ENSGACG00000013527	ENSGACT00000017917	 protein_coding	106218	ENSGACG00000013527 	groupIII:1584858-1598818]	]	-1	" eukaryotic translation initiation factor 4 gamma, 1 "	HGNC Symbol;Acc:HGNC:3296
c37889_g1_i2	gnl|BL_ORD_ID|183830	ENSONIP00000005215	pep:known_by_projection	scaffold:Orenil1.0:GL831389.1:314655:324658:-1	ENSONIG00000004139	ENSONIT00000005219	 protein_coding	183830	ENSONIG00000004139 	GL831389.1:314655-324658]	]	-1	" serine (or cysteine) peptidase inhibitor, clade F, member 1 "	ZFIN;Acc:ZDB-GENE-040912-2
c37896_g1_i1	gnl|BL_ORD_ID|34720	ENSDARP00000008134	pep:known	chromosome:Zv9:14:33053867:33273045:-1	ENSDARG00000035056	ENSDART00000010982	 protein_coding	34720	ENSDARG00000035056 	14:33053857-33273045]	]	-1	 fibroblast growth factor 13a 	ZFIN;Acc:ZDB-GENE-041114-101
c37896_g1_i2	gnl|BL_ORD_ID|34719	ENSDARP00000052948	pep:novel	chromosome:Zv9:14:33053857:33128638:-1	ENSDARG00000035056	ENSDART00000052949	 protein_coding	34719	ENSDARG00000035056 	14:33053857-33273045]	]	-1	 fibroblast growth factor 13a 	ZFIN;Acc:ZDB-GENE-041114-101
c37896_g1_i3	gnl|BL_ORD_ID|182024	ENSONIP00000003409	pep:known_by_projection	scaffold:Orenil1.0:GL831169.1:3844794:3867800:-1	ENSONIG00000002720	ENSONIT00000003410	 protein_coding	182024	ENSONIG00000002720 	GL831169.1:3844794-3867800]	]	-1	 fibroblast growth factor 13a 	ZFIN;Acc:ZDB-GENE-041114-101
c37896_g1_i4	gnl|BL_ORD_ID|182024	ENSONIP00000003409	pep:known_by_projection	scaffold:Orenil1.0:GL831169.1:3844794:3867800:-1	ENSONIG00000002720	ENSONIT00000003410	 protein_coding	182024	ENSONIG00000002720 	GL831169.1:3844794-3867800]	]	-1	 fibroblast growth factor 13a 	ZFIN;Acc:ZDB-GENE-041114-101
c37896_g1_i5	gnl|BL_ORD_ID|34720	ENSDARP00000008134	pep:known	chromosome:Zv9:14:33053867:33273045:-1	ENSDARG00000035056	ENSDART00000010982	 protein_coding	34720	ENSDARG00000035056 	14:33053857-33273045]	]	-1	 fibroblast growth factor 13a 	ZFIN;Acc:ZDB-GENE-041114-101
c37898_g1_i2	gnl|BL_ORD_ID|255075	ENSPFOP00000016063	pep:known_by_projection	scaffold:PoeFor_5.1.2:KI519734.1:174899:177807:1	ENSPFOG00000016015	ENSPFOT00000016085	 protein_coding	255075	ENSPFOG00000016015 	KI519734.1:174899-177807]	]	1	 canopy 2 	ZFIN;Acc:ZDB-GENE-060315-4
c37901_g1_i1	gnl|BL_ORD_ID|204114	ENSONIP00000025499	pep:known_by_projection	scaffold:Orenil1.0:GL831152.1:356520:359968:1	ENSONIG00000020237	ENSONIT00000025520	 protein_coding	204114	ENSONIG00000020237 	GL831152.1:356520-359968]	]	1	 coiled-coil domain containing 23 	HGNC Symbol;Acc:HGNC:29204
c37902_g1_i3	gnl|BL_ORD_ID|354560	ENSXMAP00000011199	pep:known_by_projection	scaffold:Xipmac4.4.2:JH556723.1:2054318:2061249:1	ENSXMAG00000011177	ENSXMAT00000011213	 protein_coding	354560	ENSXMAG00000011177 	JH556723.1:2054318-2061249]	]	1	 ADP-ribosylation factor 3b 	ZFIN;Acc:ZDB-GENE-030616-356
c37902_g2_i1	gnl|BL_ORD_ID|328459	ENSTNIP00000018115	pep:known_by_projection	chromosome:TETRAODON8:9:3956360:3957431:1	ENSTNIG00000015063	ENSTNIT00000018339	 protein_coding	328459	ENSTNIG00000015063 	9:3956360-3957431]	]	1	 ADP-ribosylation factor 3b 	ZFIN;Acc:ZDB-GENE-030616-356
c37904_g1_i1	gnl|BL_ORD_ID|251342	ENSPFOP00000000084	pep:known_by_projection	scaffold:PoeFor_5.1.2:KI519724.1:143222:160788:1	ENSPFOG00000000083	ENSPFOT00000000084	 protein_coding	251342	ENSPFOG00000000083 	KI519724.1:143222-160788]	]	1	 transmembrane protein 184bb 	ZFIN;Acc:ZDB-GENE-070705-124
c37904_g4_i1	gnl|BL_ORD_ID|341438	ENSTNIP00000008696	pep:known_by_projection	chromosome:TETRAODON8:Un_random:83375988:83376218:1	ENSTNIG00000005960	ENSTNIT00000008866	 protein_coding	341438	ENSTNIG00000005960 	Un_random:83375988-83376218]	]	1	" Chromosome undetermined SCAF13111, whole genome shotgun sequence {ECO:0000313|EMBL:CAF94806.1}; Uncharacterized protein {ECO:0000313|Ensembl:ENSTNIP00000008696}  "	UniProtKB/TrEMBL;Acc:Q4SX26
c37907_g1_i1	gnl|BL_ORD_ID|264080	ENSPFOP00000008906	pep:known_by_projection	scaffold:PoeFor_5.1.2:KI519636.1:1895547:1900361:1	ENSPFOG00000008956	ENSPFOT00000008918	 protein_coding	264080	ENSPFOG00000008956 	KI519636.1:1895547-1900361]	]	1	 early growth response 1 	ZFIN;Acc:ZDB-GENE-980526-320
c37909_g1_i3	gnl|BL_ORD_ID|106555	ENSGACP00000018189	pep:known_by_projection	group:BROADS1:groupXI:13495817:13498365:1	ENSGACG00000013770	ENSGACT00000018224	 protein_coding	106555	ENSGACG00000013770 	groupXI:13495817-13498365]	]	1	 si:ch211-66e2.5 	ZFIN;Acc:ZDB-GENE-131121-180
c37913_g2_i3	gnl|BL_ORD_ID|48925	ENSDARP00000033537	pep:known	chromosome:Zv9:12:7909577:7925181:-1	ENSDARG00000038576	ENSDART00000035762	 protein_coding	48925	ENSDARG00000038576 	12:7909577-7925181]	]	-1	 ubiquitin-conjugating enzyme E2D 1b 	ZFIN;Acc:ZDB-GENE-030131-2735
c37914_g1_i1	gnl|BL_ORD_ID|103995	ENSGACP00000015605	pep:known_by_projection	group:BROADS1:groupXII:15547435:15551754:-1	ENSGACG00000011802	ENSGACT00000015636	 protein_coding	103995	ENSGACG00000011802 	groupXII:15547435-15551754]	]	-1	" scratch homolog 2, zinc finger protein (Drosophila) "	ZFIN;Acc:ZDB-GENE-030131-4097
c37917_g1_i1	gnl|BL_ORD_ID|14160	ENSAMXP00000014161	pep:known_by_projection	scaffold:AstMex102:KB871834.1:1778187:1869677:-1	ENSAMXG00000013758	ENSAMXT00000014161	 protein_coding	14160	ENSAMXG00000013758 	KB871834.1:1778187-1869677]	]	-1	 pleiotrophin 	ZFIN;Acc:ZDB-GENE-030624-1
c37917_g1_i2	gnl|BL_ORD_ID|14160	ENSAMXP00000014161	pep:known_by_projection	scaffold:AstMex102:KB871834.1:1778187:1869677:-1	ENSAMXG00000013758	ENSAMXT00000014161	 protein_coding	14160	ENSAMXG00000013758 	KB871834.1:1778187-1869677]	]	-1	 pleiotrophin 	ZFIN;Acc:ZDB-GENE-030624-1
c37917_g2_i1	gnl|BL_ORD_ID|248491	ENSPFOP00000016938	pep:known_by_projection	scaffold:PoeFor_5.1.2:KI519679.1:1267132:1307763:-1	ENSPFOG00000016870	ENSPFOT00000016960	 protein_coding	248491	ENSPFOG00000016870 	KI519679.1:1267132-1307763]	]	-1	 pleiotrophin 	ZFIN;Acc:ZDB-GENE-030624-1
c37918_g2_i1	gnl|BL_ORD_ID|187391	ENSONIP00000008776	pep:known_by_projection	scaffold:Orenil1.0:GL831358.1:388528:396260:-1	ENSONIG00000006959	ENSONIT00000008781	 protein_coding	187391	ENSONIG00000006959 	GL831358.1:388528-396260]	]	-1	" NADH dehydrogenase (ubiquinone) Fe-S protein 3, (NADH-coenzyme Q reductase) "	ZFIN;Acc:ZDB-GENE-050417-274
c37919_g1_i1	gnl|BL_ORD_ID|186341	ENSONIP00000007726	pep:known_by_projection	scaffold:Orenil1.0:GL831138.1:3118480:3121734:1	ENSONIG00000006134	ENSONIT00000007731	 protein_coding	186341	ENSONIG00000006134 	GL831138.1:3118480-3121734]	]	1	 mitochondrial ribosomal protein L15 	ZFIN;Acc:ZDB-GENE-040801-168
c37920_g2_i2	gnl|BL_ORD_ID|350822	ENSXMAP00000007470	pep:known_by_projection	scaffold:Xipmac4.4.2:JH556666.1:5580993:5592271:-1	ENSXMAG00000007444	ENSXMAT00000007478	 protein_coding	350822	ENSXMAG00000007444 	JH556666.1:5580993-5592271]	]	-1	 secretory carrier membrane protein 5a 	ZFIN;Acc:ZDB-GENE-030131-3188
c37923_g1_i1	gnl|BL_ORD_ID|192909	ENSONIP00000014294	pep:known_by_projection	scaffold:Orenil1.0:GL831139.1:7623815:7635422:1	ENSONIG00000011358	ENSONIT00000014305	 protein_coding	192909	ENSONIG00000011358 	GL831139.1:7623815-7635422]	]	1	 proline-rich coiled-coil 1 	ZFIN;Acc:ZDB-GENE-041024-9
c37924_g2_i1	gnl|BL_ORD_ID|199041	ENSONIP00000020426	pep:known_by_projection	scaffold:Orenil1.0:GL831210.1:1846083:1869001:-1	ENSONIG00000016223	ENSONIT00000020444	 protein_coding	199041	ENSONIG00000016223 	GL831210.1:1846083-1869001]	]	-1	 SH3-domain binding protein 4 	ZFIN;Acc:ZDB-GENE-081104-509
c37931_g1_i2	gnl|BL_ORD_ID|251039	ENSPFOP00000001972	pep:known_by_projection	scaffold:PoeFor_5.1.2:KI519695.1:82814:85999:-1	ENSPFOG00000002128	ENSPFOT00000001976	 protein_coding	251039	ENSPFOG00000002128 	KI519695.1:82814-85999]	]	-1	 c-myc binding protein 	ZFIN;Acc:ZDB-GENE-060331-97
c37932_g1_i1	gnl|BL_ORD_ID|200029	ENSONIP00000021414	pep:known_by_projection	scaffold:Orenil1.0:GL831307.1:1242810:1257681:-1	ENSONIG00000016982	ENSONIT00000021433	 protein_coding	200029	ENSONIG00000016982 	GL831307.1:1242810-1257681]	]	-1	 threonyl-tRNA synthetase 	ZFIN;Acc:ZDB-GENE-041010-218
c37934_g1_i2	gnl|BL_ORD_ID|93438	ENSGACP00000004664	pep:known_by_projection	group:BROADS1:groupX:5119371:5122622:1	ENSGACG00000003558	ENSGACT00000004678	 protein_coding	93438	ENSGACG00000003558 	groupX:5119365-5122622]	]	1	" biogenesis of lysosomal organelles complex-1, subunit 4, cappuccino "	ZFIN;Acc:ZDB-GENE-040801-215
c37935_g1_i1	gnl|BL_ORD_ID|221081	ENSORLP00000016557	pep:known_by_projection	chromosome:MEDAKA1:11:23865185:23870638:1	ENSORLG00000013211	ENSORLT00000016558	 protein_coding	221081	ENSORLG00000013211 	11:23865185-23870638]	]	1	 SH3 domain binding glutamic acid-rich protein like 3 	ZFIN;Acc:ZDB-GENE-040426-1059
c37941_g1_i3	gnl|BL_ORD_ID|186608	ENSONIP00000007993	pep:known_by_projection	scaffold:Orenil1.0:GL831179.1:1825170:1832821:-1	ENSONIG00000006341	ENSONIT00000007998	 protein_coding	186608	ENSONIG00000006341 	GL831179.1:1825170-1832821]	]	-1	 cytochrome b-561 	ZFIN;Acc:ZDB-GENE-070713-3
c37942_g1_i3	gnl|BL_ORD_ID|34163	ENSDARP00000129568	pep:putative	chromosome:Zv9:16:27251275:27278136:1	ENSDARG00000042969	ENSDART00000157312	 protein_coding	34163	ENSDARG00000042969 	16:27251275-27278136]	]	1	 si:dkeyp-84f3.7 	ZFIN;Acc:ZDB-GENE-050309-241
c37942_g2_i2	gnl|BL_ORD_ID|266185	ENSPFOP00000007537	pep:known_by_projection	scaffold:PoeFor_5.1.2:KI519715.1:1031678:1043041:1	ENSPFOG00000007633	ENSPFOT00000007549	 protein_coding	266185	ENSPFOG00000007633 	KI519715.1:1031678-1043041]	]	1	 si:dkeyp-84f3.5 	ZFIN;Acc:ZDB-GENE-050208-162
c37943_g1_i1	gnl|BL_ORD_ID|110414	ENSGACP00000021922	pep:known_by_projection	group:BROADS1:groupIV:2425331:2434918:1	ENSGACG00000016587	ENSGACT00000021963	 protein_coding	110414	ENSGACG00000016587 	groupIV:2425331-2434918]	]	1	 electron-transferring-flavoprotein dehydrogenase 	ZFIN;Acc:ZDB-GENE-040912-168
c37944_g2_i1	gnl|BL_ORD_ID|357292	ENSXMAP00000013939	pep:known_by_projection	scaffold:Xipmac4.4.2:JH556781.1:340034:351846:1	ENSXMAG00000013908	ENSXMAT00000013957	 protein_coding	357292	ENSXMAG00000013908 	JH556781.1:340034-351846]	]	1	 src kinase associated phosphoprotein 2 	ZFIN;Acc:ZDB-GENE-030616-438
c37948_g1_i1	gnl|BL_ORD_ID|115725	ENSGACP00000026926	pep:known_by_projection	group:BROADS1:groupVII:17672904:17677820:1	ENSGACG00000020371	ENSGACT00000026978	 protein_coding	115725	ENSGACG00000020371 	groupVII:17672904-17677820]	]	1	 proteolipid protein 1b 	ZFIN;Acc:ZDB-GENE-030710-6
c37948_g1_i2	gnl|BL_ORD_ID|184075	ENSONIP00000005460	pep:known_by_projection	scaffold:Orenil1.0:GL831356.1:493880:496896:-1	ENSONIG00000004332	ENSONIT00000005464	 protein_coding	184075	ENSONIG00000004332 	GL831356.1:493880-496896]	]	-1	 proteolipid protein 1b 	ZFIN;Acc:ZDB-GENE-030710-6
c37948_g1_i3	gnl|BL_ORD_ID|184075	ENSONIP00000005460	pep:known_by_projection	scaffold:Orenil1.0:GL831356.1:493880:496896:-1	ENSONIG00000004332	ENSONIT00000005464	 protein_coding	184075	ENSONIG00000004332 	GL831356.1:493880-496896]	]	-1	 proteolipid protein 1b 	ZFIN;Acc:ZDB-GENE-030710-6
c37948_g1_i4	gnl|BL_ORD_ID|311975	ENSTRUP00000039582	pep:known_by_projection	scaffold:FUGU4:scaffold_6:1697743:1699673:1	ENSTRUG00000015475	ENSTRUT00000039723	 protein_coding	311975	ENSTRUG00000015475 	scaffold_6:1696119-1700019]	]	1	 proteolipid protein 1b 	ZFIN;Acc:ZDB-GENE-030710-6
c37948_g2_i1	gnl|BL_ORD_ID|184075	ENSONIP00000005460	pep:known_by_projection	scaffold:Orenil1.0:GL831356.1:493880:496896:-1	ENSONIG00000004332	ENSONIT00000005464	 protein_coding	184075	ENSONIG00000004332 	GL831356.1:493880-496896]	]	-1	 proteolipid protein 1b 	ZFIN;Acc:ZDB-GENE-030710-6
c37952_g1_i1	gnl|BL_ORD_ID|178701	ENSONIP00000000085	pep:known_by_projection	scaffold:Orenil1.0:GL831268.1:648879:667869:-1	ENSONIG00000000071	ENSONIT00000000085	 protein_coding	178701	ENSONIG00000000071 	GL831268.1:648879-667869]	]	-1	 ubiquitin protein ligase E3D 	ZFIN;Acc:ZDB-GENE-091218-3
c37954_g2_i1	gnl|BL_ORD_ID|197710	ENSONIP00000019095	pep:known_by_projection	scaffold:Orenil1.0:GL831176.1:3452793:3471940:-1	ENSONIG00000015172	ENSONIT00000019112	 protein_coding	197710	ENSONIG00000015172 	GL831176.1:3452793-3471940]	]	-1	" phosphatidylinositol-specific phospholipase C, X domain containing 3 "	ZFIN;Acc:ZDB-GENE-050327-10
c37955_g1_i1	gnl|BL_ORD_ID|114713	ENSGACP00000025975	pep:novel	group:BROADS1:groupIX:18672514:18676503:-1	ENSGACG00000019642	ENSGACT00000026026	 protein_coding	114713	ENSGACG00000019642 	groupIX:18671920-18676644]	]	-1	" RAB1A, member RAS oncogene family "	HGNC Symbol;Acc:HGNC:9758
c37955_g3_i2	gnl|BL_ORD_ID|273995	ENSTRUP00000001602	pep:novel	scaffold:FUGU4:scaffold_102:16275:18518:-1	ENSTRUG00000000670	ENSTRUT00000001610	 protein_coding	273995	ENSTRUG00000000670 	scaffold_102:16275-18518]	]	-1	" RAB1A, member RAS oncogene family "	HGNC Symbol;Acc:HGNC:9758
c37956_g2_i1	gnl|BL_ORD_ID|331381	ENSTNIP00000010271	pep:known_by_projection	chromosome:TETRAODON8:17:10888269:10890334:-1	ENSTNIG00000007463	ENSTNIT00000010452	 protein_coding	331381	ENSTNIG00000007463 	17:10888269-10890334]	]	-1	" CD74 molecule, major histocompatibility complex, class II invariant chain b "	ZFIN;Acc:ZDB-GENE-990910-10
c37957_g2_i1	gnl|BL_ORD_ID|112556	ENSGACP00000023931	pep:known_by_projection	group:BROADS1:groupIV:11472869:11476894:1	ENSGACG00000018103	ENSGACT00000023978	 protein_coding	112556	ENSGACG00000018103 	groupIV:11472856-11477288]	]	1	" guanine nucleotide binding protein (G protein), beta polypeptide 2-like 1 "	ZFIN;Acc:ZDB-GENE-990415-89
c37957_g2_i2	gnl|BL_ORD_ID|263421	ENSPFOP00000008191	pep:known_by_projection	scaffold:PoeFor_5.1.2:KI519636.1:1677663:1681745:1	ENSPFOG00000008165	ENSPFOT00000008203	 protein_coding	263421	ENSPFOG00000008165 	KI519636.1:1677663-1681745]	]	1	" guanine nucleotide binding protein (G protein), beta polypeptide 2-like 1 "	ZFIN;Acc:ZDB-GENE-990415-89
c37961_g1_i1	gnl|BL_ORD_ID|178827	ENSONIP00000000212	pep:known_by_projection	scaffold:Orenil1.0:GL831420.1:361649:385292:1	ENSONIG00000000166	ENSONIT00000000211	 protein_coding	178827	ENSONIG00000000166 	GL831420.1:361649-385292]	]	1	" tumor necrosis factor, alpha-induced protein 8-like 3 "	ZFIN;Acc:ZDB-GENE-040426-1313
c37961_g1_i3	gnl|BL_ORD_ID|178827	ENSONIP00000000212	pep:known_by_projection	scaffold:Orenil1.0:GL831420.1:361649:385292:1	ENSONIG00000000166	ENSONIT00000000211	 protein_coding	178827	ENSONIG00000000166 	GL831420.1:361649-385292]	]	1	" tumor necrosis factor, alpha-induced protein 8-like 3 "	ZFIN;Acc:ZDB-GENE-040426-1313
c37962_g1_i3	gnl|BL_ORD_ID|105882	ENSGACP00000017575	pep:known_by_projection	group:BROADS1:groupXII:18252792:18260275:1	ENSGACG00000013289	ENSGACT00000017609	 protein_coding	105882	ENSGACG00000013289 	groupXII:18251773-18260275]	]	1	 regulator of chromosome condensation 2 	ZFIN;Acc:ZDB-GENE-040426-2213
c37968_g1_i1	gnl|BL_ORD_ID|330573	ENSTNIP00000021051	pep:novel	chromosome:TETRAODON8:9:6249855:6251650:1	ENSTNIG00000017891	ENSTNIT00000021284	 protein_coding	330573	ENSTNIG00000017891 	9:6249855-6251650]	]	1	" Chromosome 9 SCAF15033, whole genome shotgun sequence {ECO:0000313|EMBL:CAG11291.1}; Uncharacterized protein {ECO:0000313|Ensembl:ENSTNIP00000021051}  "	UniProtKB/TrEMBL;Acc:Q4RJZ1
c37968_g1_i2	gnl|BL_ORD_ID|330573	ENSTNIP00000021051	pep:novel	chromosome:TETRAODON8:9:6249855:6251650:1	ENSTNIG00000017891	ENSTNIT00000021284	 protein_coding	330573	ENSTNIG00000017891 	9:6249855-6251650]	]	1	" Chromosome 9 SCAF15033, whole genome shotgun sequence {ECO:0000313|EMBL:CAG11291.1}; Uncharacterized protein {ECO:0000313|Ensembl:ENSTNIP00000021051}  "	UniProtKB/TrEMBL;Acc:Q4RJZ1
c37969_g1_i1	gnl|BL_ORD_ID|329687	ENSTNIP00000021203	pep:known_by_projection	chromosome:TETRAODON8:18:6670060:6671807:-1	ENSTNIG00000018037	ENSTNIT00000021437	 protein_coding	329687	ENSTNIG00000018037 	18:6670060-6671807]	]	-1	" cyclin-dependent kinase inhibitor 2B (p15, inhibits CDK4) "	HGNC Symbol;Acc:HGNC:1788
c37971_g3_i1	gnl|BL_ORD_ID|93125	ENSGACP00000004345	pep:known_by_projection	group:BROADS1:groupXVII:513190:516760:-1	ENSGACG00000003311	ENSGACT00000004359	 protein_coding	93125	ENSGACG00000003311 	groupXVII:513190-518267]	]	-1	" deoxynucleotidyltransferase, terminal, interacting protein 1 "	HGNC Symbol;Acc:HGNC:16160
c37971_g3_i2	gnl|BL_ORD_ID|93125	ENSGACP00000004345	pep:known_by_projection	group:BROADS1:groupXVII:513190:516760:-1	ENSGACG00000003311	ENSGACT00000004359	 protein_coding	93125	ENSGACG00000003311 	groupXVII:513190-518267]	]	-1	" deoxynucleotidyltransferase, terminal, interacting protein 1 "	HGNC Symbol;Acc:HGNC:16160
c37974_g1_i1	gnl|BL_ORD_ID|195412	ENSONIP00000016797	pep:known_by_projection	scaffold:Orenil1.0:GL831262.1:83047:101240:1	ENSONIG00000013363	ENSONIT00000016812	 protein_coding	195412	ENSONIG00000013363 	GL831262.1:83047-101240]	]	1	 insulin-like growth factor binding protein 2a 	ZFIN;Acc:ZDB-GENE-000125-12
c37976_g2_i1	gnl|BL_ORD_ID|188637	ENSONIP00000010022	pep:known_by_projection	scaffold:Orenil1.0:GL831461.1:109527:172543:1	ENSONIG00000007956	ENSONIT00000010030	 protein_coding	188637	ENSONIG00000007956 	GL831461.1:109527-172543]	]	1	 SNF related kinase a 	ZFIN;Acc:ZDB-GENE-040718-84
c37976_g3_i1	gnl|BL_ORD_ID|198042	ENSONIP00000019427	pep:known_by_projection	scaffold:Orenil1.0:GL831437.1:572541:586034:-1	ENSONIG00000015439	ENSONIT00000019444	 protein_coding	198042	ENSONIG00000015439 	GL831437.1:572541-586034]	]	-1	 Uncharacterized protein {ECO:0000313|Ensembl:ENSONIP00000019427}  	UniProtKB/TrEMBL;Acc:I3KE82
c37981_g2_i1	gnl|BL_ORD_ID|303200	ENSTRUP00000030807	pep:known_by_projection	scaffold:FUGU4:scaffold_246:395096:398117:1	ENSTRUG00000012173	ENSTRUT00000030924	 protein_coding	303200	ENSTRUG00000012173 	scaffold_246:395096-398117]	]	1	 calcineurin-like EF hand protein 1 	ZFIN;Acc:ZDB-GENE-030131-4086
c37981_g2_i2	gnl|BL_ORD_ID|303200	ENSTRUP00000030807	pep:known_by_projection	scaffold:FUGU4:scaffold_246:395096:398117:1	ENSTRUG00000012173	ENSTRUT00000030924	 protein_coding	303200	ENSTRUG00000012173 	scaffold_246:395096-398117]	]	1	 calcineurin-like EF hand protein 1 	ZFIN;Acc:ZDB-GENE-030131-4086
c37986_g1_i1	gnl|BL_ORD_ID|203085	ENSONIP00000024470	pep:known_by_projection	scaffold:Orenil1.0:GL831278.1:733828:737707:1	ENSONIG00000019439	ENSONIT00000024491	 protein_coding	203085	ENSONIG00000019439 	GL831278.1:733828-737707]	]	1	 neuronal pentraxin 1 like 	ZFIN;Acc:ZDB-GENE-040426-2418
c37987_g1_i2	gnl|BL_ORD_ID|250938	ENSPFOP00000004021	pep:known_by_projection	scaffold:PoeFor_5.1.2:KI519985.1:394719:407464:1	ENSPFOG00000003970	ENSPFOT00000004029	 protein_coding	250938	ENSPFOG00000003970 	KI519985.1:394719-407464]	]	1	" trans-2,3-enoyl-CoA reductase b "	ZFIN;Acc:ZDB-GENE-030131-5154
c37988_g1_i1	gnl|BL_ORD_ID|103295	ENSGACP00000014885	pep:known_by_projection	group:BROADS1:groupXI:9641414:9644697:-1	ENSGACG00000011261	ENSGACT00000014913	 protein_coding	103295	ENSGACG00000011261 	groupXI:9641414-9644697]	]	-1	" RNA binding protein S1, serine-rich domain "	ZFIN;Acc:ZDB-GENE-030131-5228
c37993_g1_i1	gnl|BL_ORD_ID|197569	ENSONIP00000018954	pep:known_by_projection	scaffold:Orenil1.0:GL831436.1:323333:348285:1	ENSONIG00000015057	ENSONIT00000018971	 protein_coding	197569	ENSONIG00000015057 	GL831436.1:323333-348285]	]	1	" CD82 antigen, a "	ZFIN;Acc:ZDB-GENE-030131-2818
c37994_g1_i1	gnl|BL_ORD_ID|191174	ENSONIP00000012559	pep:known_by_projection	scaffold:Orenil1.0:GL831168.1:3428260:3501214:-1	ENSONIG00000009986	ENSONIT00000012569	 protein_coding	191174	ENSONIG00000009986 	GL831168.1:3428260-3501214]	]	-1	" phosphodiesterase 4B, cAMP-specific a "	ZFIN;Acc:ZDB-GENE-030131-9570
c37995_g1_i1	gnl|BL_ORD_ID|243060	ENSPFOP00000002576	pep:known_by_projection	scaffold:PoeFor_5.1.2:KI520067.1:74878:83607:1	ENSPFOG00000002628	ENSPFOT00000002580	 protein_coding	243060	ENSPFOG00000002628 	KI520067.1:74878-83607]	]	1	" proteasome (prosome, macropain) subunit, alpha type, 6, like "	ZFIN;Acc:ZDB-GENE-010502-2
c37997_g2_i1	gnl|BL_ORD_ID|188980	ENSONIP00000010365	pep:known_by_projection	scaffold:Orenil1.0:GL831336.1:533659:542961:-1	ENSONIG00000008234	ENSONIT00000010374	 protein_coding	188980	ENSONIG00000008234 	GL831336.1:533659-542961]	]	-1	" apolipoprotein O, b "	ZFIN;Acc:ZDB-GENE-041001-40
c38000_g1_i3	gnl|BL_ORD_ID|96742	ENSGACP00000008121	pep:known_by_projection	group:BROADS1:groupXVIII:3312839:3321221:-1	ENSGACG00000006119	ENSGACT00000008140	 protein_coding	96742	ENSGACG00000006119 	groupXVIII:3312839-3321221]	]	-1	" MpV17 transgene, murine homolog, glomerulosclerosis "	ZFIN;Acc:ZDB-GENE-040426-1168
c38002_g1_i1	gnl|BL_ORD_ID|185620	ENSONIP00000007005	pep:known_by_projection	scaffold:Orenil1.0:GL831178.1:357824:362676:-1	ENSONIG00000005570	ENSONIT00000007010	 protein_coding	185620	ENSONIG00000005570 	GL831178.1:357824-362676]	]	-1	 nucleoporin 43 	ZFIN;Acc:ZDB-GENE-040426-2533
c38004_g1_i1	gnl|BL_ORD_ID|362458	ENSXMAP00000019126	pep:known_by_projection	scaffold:Xipmac4.4.2:JH556705.1:509038:514314:1	ENSXMAG00000019060	ENSXMAT00000019154	 protein_coding	362458	ENSXMAG00000019060 	JH556705.1:509038-514314]	]	1	" BPI fold containing family C, like "	ZFIN;Acc:ZDB-GENE-070912-360
c38004_g1_i3	gnl|BL_ORD_ID|362458	ENSXMAP00000019126	pep:known_by_projection	scaffold:Xipmac4.4.2:JH556705.1:509038:514314:1	ENSXMAG00000019060	ENSXMAT00000019154	 protein_coding	362458	ENSXMAG00000019060 	JH556705.1:509038-514314]	]	1	" BPI fold containing family C, like "	ZFIN;Acc:ZDB-GENE-070912-360
c38004_g1_i5	gnl|BL_ORD_ID|96886	ENSGACP00000008257	pep:known_by_projection	group:BROADS1:groupXII:7629631:7634937:-1	ENSGACG00000006241	ENSGACT00000008276	 protein_coding	96886	ENSGACG00000006241 	groupXII:7629631-7634937]	]	-1	" BPI fold containing family C, like "	ZFIN;Acc:ZDB-GENE-070912-360
c38006_g1_i2	gnl|BL_ORD_ID|191341	ENSONIP00000012726	pep:known_by_projection	scaffold:Orenil1.0:GL831212.1:1818754:1824144:1	ENSONIG00000010120	ENSONIT00000012736	 protein_coding	191341	ENSONIG00000010120 	GL831212.1:1818712-1824772]	]	1	 methylsterol monooxygenase 1 	ZFIN;Acc:ZDB-GENE-040426-2670
c38007_g1_i1	gnl|BL_ORD_ID|95110	ENSGACP00000006572	pep:known_by_projection	group:BROADS1:groupVI:5884250:5891644:1	ENSGACG00000004833	ENSGACT00000006589	 protein_coding	95110	ENSGACG00000004833 	groupVI:5884178-5891657]	]	1	" calpain 1, (mu/I) large subunit a "	ZFIN;Acc:ZDB-GENE-040426-1263
c38007_g1_i4	gnl|BL_ORD_ID|95111	ENSGACP00000006578	pep:known_by_projection	group:BROADS1:groupVI:5885222:5891654:1	ENSGACG00000004833	ENSGACT00000006595	 protein_coding	95111	ENSGACG00000004833 	groupVI:5884178-5891657]	]	1	" calpain 1, (mu/I) large subunit a "	ZFIN;Acc:ZDB-GENE-040426-1263
c38008_g1_i1	gnl|BL_ORD_ID|87053	ENSGMOP00000020186	pep:novel	genescaffold:gadMor1:GeneScaffold_3291:308552:312247:1	ENSGMOG00000018795	ENSGMOT00000020684	 protein_coding	87053	ENSGMOG00000018795 	GeneScaffold_3291:308552-312247]	]	1	 ]	
c38008_g1_i2	gnl|BL_ORD_ID|87053	ENSGMOP00000020186	pep:novel	genescaffold:gadMor1:GeneScaffold_3291:308552:312247:1	ENSGMOG00000018795	ENSGMOT00000020684	 protein_coding	87053	ENSGMOG00000018795 	GeneScaffold_3291:308552-312247]	]	1	 ]	
c38010_g1_i2	gnl|BL_ORD_ID|94918	ENSGACP00000006182	pep:known_by_projection	group:BROADS1:groupXXI:10052192:10054687:1	ENSGACG00000004690	ENSGACT00000006199	 protein_coding	94918	ENSGACG00000004690 	groupXXI:10052192-10054687]	]	1	 zgc:195173 	ZFIN;Acc:ZDB-GENE-081022-190
c38011_g1_i2	gnl|BL_ORD_ID|270301	ENSPFOP00000023118	pep:known_by_projection	scaffold:PoeFor_5.1.2:KI519616.1:3695547:3713499:-1	ENSPFOG00000019793	ENSPFOT00000023418	 protein_coding	270301	ENSPFOG00000019793 	KI519616.1:3695547-3713499]	]	-1	 small G protein signaling modulator 1 	HGNC Symbol;Acc:HGNC:29410
c38011_g1_i3	gnl|BL_ORD_ID|270300	ENSPFOP00000019919	pep:known_by_projection	scaffold:PoeFor_5.1.2:KI519616.1:3695547:3713499:-1	ENSPFOG00000019793	ENSPFOT00000019942	 protein_coding	270300	ENSPFOG00000019793 	KI519616.1:3695547-3713499]	]	-1	 small G protein signaling modulator 1 	HGNC Symbol;Acc:HGNC:29410
c38011_g1_i8	gnl|BL_ORD_ID|270300	ENSPFOP00000019919	pep:known_by_projection	scaffold:PoeFor_5.1.2:KI519616.1:3695547:3713499:-1	ENSPFOG00000019793	ENSPFOT00000019942	 protein_coding	270300	ENSPFOG00000019793 	KI519616.1:3695547-3713499]	]	-1	 small G protein signaling modulator 1 	HGNC Symbol;Acc:HGNC:29410
c38012_g3_i2	gnl|BL_ORD_ID|210148	ENSORLP00000005128	pep:known_by_projection	chromosome:MEDAKA1:19:2679907:2686355:1	ENSORLG00000004096	ENSORLT00000005129	 protein_coding	210148	ENSORLG00000004096 	19:2679907-2686355]	]	1	 K(lysine) acetyltransferase 7 	ZFIN;Acc:ZDB-GENE-030131-1901
c38014_g1_i1	gnl|BL_ORD_ID|286423	ENSTRUP00000014030	pep:known_by_projection	scaffold:FUGU4:scaffold_285:149176:155711:-1	ENSTRUG00000005765	ENSTRUT00000014095	 protein_coding	286423	ENSTRUG00000005765 	scaffold_285:149176-185130]	]	-1	 lysine (K)-specific methyltransferase 2Cb 	ZFIN;Acc:ZDB-GENE-070705-340
c38014_g3_i1	gnl|BL_ORD_ID|258867	ENSPFOP00000005925	pep:known_by_projection	scaffold:PoeFor_5.1.2:KI519714.1:1173411:1226602:-1	ENSPFOG00000005516	ENSPFOT00000005934	 protein_coding	258867	ENSPFOG00000005516 	KI519714.1:1173411-1226602]	]	-1	 lysine (K)-specific methyltransferase 2Cb 	ZFIN;Acc:ZDB-GENE-070705-340
c38019_g2_i1	gnl|BL_ORD_ID|258192	ENSPFOP00000019598	pep:known_by_projection	scaffold:PoeFor_5.1.2:KI519661.1:356111:363738:1	ENSPFOG00000019478	ENSPFOT00000019620	 protein_coding	258192	ENSPFOG00000019478 	KI519661.1:356111-363738]	]	1	 polymeric immunoglobulin receptor 	ZFIN;Acc:ZDB-GENE-060503-327
c38020_g1_i1	gnl|BL_ORD_ID|347054	ENSXMAP00000003700	pep:known_by_projection	scaffold:Xipmac4.4.2:JH556677.1:3302036:3306491:-1	ENSXMAG00000003687	ENSXMAT00000003705	 protein_coding	347054	ENSXMAG00000003687 	JH556677.1:3302036-3306491]	]	-1	 ribosomal protein L30 	ZFIN;Acc:ZDB-GENE-030131-8657
c38021_g1_i1	gnl|BL_ORD_ID|251463	ENSPFOP00000004616	pep:known_by_projection	scaffold:PoeFor_5.1.2:KI520724.1:81109:108730:-1	ENSPFOG00000004593	ENSPFOT00000004624	 protein_coding	251463	ENSPFOG00000004593 	KI520724.1:81109-108730]	]	-1	 glycyl-tRNA synthetase 	ZFIN;Acc:ZDB-GENE-030131-9174
c38022_g1_i1	gnl|BL_ORD_ID|205200	ENSONIP00000026585	pep:known_by_projection	scaffold:Orenil1.0:GL831212.1:1968496:1970805:-1	ENSONIG00000021283	ENSONIT00000026609	 protein_coding	205200	ENSONIG00000021283 	GL831212.1:1968496-1970805]	]	-1	 squamous cell carcinoma antigen recognised by T cells 	ZFIN;Acc:ZDB-GENE-040718-422
c38024_g1_i1	gnl|BL_ORD_ID|90309	ENSGACP00000001413	pep:known_by_projection	scaffold:BROADS1:scaffold_150:117631:119643:-1	ENSGACG00000001093	ENSGACT00000001414	 protein_coding	90309	ENSGACG00000001093 	scaffold_150:117631-119643]	]	-1	 signal recognition particle 19 	ZFIN;Acc:ZDB-GENE-040426-2657
c38032_g1_i1	gnl|BL_ORD_ID|99871	ENSGACP00000011372	pep:known_by_projection	group:BROADS1:groupXIII:8683680:8691483:-1	ENSGACG00000008603	ENSGACT00000011395	 protein_coding	99871	ENSGACG00000008603 	groupXIII:8683680-8691483]	]	-1	 Ewing sarcoma breakpoint region 1b 	ZFIN;Acc:ZDB-GENE-030131-1600
c38032_g1_i2	gnl|BL_ORD_ID|242520	ENSPFOP00000007625	pep:known_by_projection	scaffold:PoeFor_5.1.2:KI519713.1:62067:71821:-1	ENSPFOG00000007595	ENSPFOT00000007637	 protein_coding	242520	ENSPFOG00000007595 	KI519713.1:62067-71821]	]	-1	 Ewing sarcoma breakpoint region 1b 	ZFIN;Acc:ZDB-GENE-030131-1600
c38032_g1_i3	gnl|BL_ORD_ID|99871	ENSGACP00000011372	pep:known_by_projection	group:BROADS1:groupXIII:8683680:8691483:-1	ENSGACG00000008603	ENSGACT00000011395	 protein_coding	99871	ENSGACG00000008603 	groupXIII:8683680-8691483]	]	-1	 Ewing sarcoma breakpoint region 1b 	ZFIN;Acc:ZDB-GENE-030131-1600
c38033_g2_i2	gnl|BL_ORD_ID|224089	ENSORLP00000019585	pep:known	chromosome:MEDAKA1:9:25187096:25195000:-1	ENSORLG00000015642	ENSORLT00000019586	 protein_coding	224089	ENSORLG00000015642 	9:25187096-25195031]	]	-1	" cytotoxic granule-associated RNA binding protein 1, like "	ZFIN;Acc:ZDB-GENE-030131-2167
c38033_g3_i1	gnl|BL_ORD_ID|105891	ENSGACP00000017578	pep:novel	group:BROADS1:groupXIII:16265903:16271134:-1	ENSGACG00000013294	ENSGACT00000017612	 protein_coding	105891	ENSGACG00000013294 	groupXIII:16265087-16271134]	]	-1	" cytotoxic granule-associated RNA binding protein 1, like "	ZFIN;Acc:ZDB-GENE-030131-2167
c38036_g1_i1	gnl|BL_ORD_ID|110425	ENSGACP00000003431	pep:known_by_projection	group:BROADS1:groupXIX:1761464:1779294:-1	ENSGACG00000002606	ENSGACT00000003442	 protein_coding	110425	ENSGACG00000002606 	groupXIX:1759814-1779294]	]	-1	" CCR4-NOT transcription complex, subunit 1 "	ZFIN;Acc:ZDB-GENE-040915-1
c38036_g1_i4	gnl|BL_ORD_ID|187898	ENSONIP00000009283	pep:known_by_projection	scaffold:Orenil1.0:GL831412.1:556:26110:-1	ENSONIG00000007358	ENSONIT00000009288	 protein_coding	187898	ENSONIG00000007358 	GL831412.1:556-26110]	]	-1	" CCR4-NOT transcription complex, subunit 1 "	ZFIN;Acc:ZDB-GENE-040915-1
c38037_g1_i1	gnl|BL_ORD_ID|183585	ENSONIP00000004970	pep:known_by_projection	scaffold:Orenil1.0:GL831197.1:486717:495743:1	ENSONIG00000003943	ENSONIT00000004973	 protein_coding	183585	ENSONIG00000003943 	GL831197.1:486717-495743]	]	1	" bromodomain and PHD finger containing, 3 "	HGNC Symbol;Acc:HGNC:14256
c38038_g1_i2	gnl|BL_ORD_ID|197451	ENSONIP00000018836	pep:known_by_projection	scaffold:Orenil1.0:GL831299.1:160669:183247:-1	ENSONIG00000014962	ENSONIT00000018853	 protein_coding	197451	ENSONIG00000014962 	GL831299.1:160669-183247]	]	-1	 zinc finger protein 462 	HGNC Symbol;Acc:HGNC:21684
c38038_g2_i1	gnl|BL_ORD_ID|295251	ENSTRUP00000022858	pep:known_by_projection	scaffold:FUGU4:scaffold_44:846646:850003:1	ENSTRUG00000009094	ENSTRUT00000022953	 protein_coding	295251	ENSTRUG00000009094 	scaffold_44:838186-850003]	]	1	 zinc finger protein 462 	HGNC Symbol;Acc:HGNC:21684
c38039_g2_i1	gnl|BL_ORD_ID|314445	ENSTRUP00000042052	pep:known_by_projection	scaffold:FUGU4:scaffold_2:2498708:2517102:-1	ENSTRUG00000016453	ENSTRUT00000042196	 protein_coding	314445	ENSTRUG00000016453 	scaffold_2:2498708-2519094]	]	-1	" wingless-type MMTV integration site family, member 7Bb "	ZFIN;Acc:ZDB-GENE-081006-1
c38041_g1_i2	gnl|BL_ORD_ID|200308	ENSONIP00000021693	pep:known_by_projection	scaffold:Orenil1.0:GL831339.1:1093634:1100434:1	ENSONIG00000017199	ENSONIT00000021712	 protein_coding	200308	ENSONIG00000017199 	GL831339.1:1093634-1100434]	]	1	 nuclear prelamin A recognition factor-like 	ZFIN;Acc:ZDB-GENE-070209-119
c38043_g1_i1	gnl|BL_ORD_ID|205336	ENSONIP00000026721	pep:known_by_projection	scaffold:Orenil1.0:GL831205.1:247225:247755:1	ENSONIG00000021419	ENSONIT00000026745	 protein_coding	205336	ENSONIG00000021419 	GL831205.1:247225-247755]	]	1	 mitochondrial ribosomal protein L49 	HGNC Symbol;Acc:HGNC:1176
c38048_g1_i1	gnl|BL_ORD_ID|185041	ENSONIP00000006426	pep:novel	scaffold:Orenil1.0:GL831183.1:2728214:2731420:-1	ENSONIG00000005112	ENSONIT00000006431	 protein_coding	185041	ENSONIG00000005112 	GL831183.1:2728214-2731420]	]	-1	 Uncharacterized protein {ECO:0000313|Ensembl:ENSONIP00000006426}  	UniProtKB/TrEMBL;Acc:I3JC36
c38049_g1_i1	gnl|BL_ORD_ID|191552	ENSONIP00000012937	pep:known_by_projection	scaffold:Orenil1.0:GL831185.1:1460188:1473265:-1	ENSONIG00000010287	ENSONIT00000012947	 protein_coding	191552	ENSONIG00000010287 	GL831185.1:1460188-1473265]	]	-1	 malonyl-CoA decarboxylase 	ZFIN;Acc:ZDB-GENE-070410-120
c38050_g1_i2	gnl|BL_ORD_ID|330710	ENSTNIP00000019813	pep:known_by_projection	chromosome:TETRAODON8:12:9544243:9546322:-1	ENSTNIG00000016704	ENSTNIT00000020043	 protein_coding	330710	ENSTNIG00000016704 	12:9544243-9546322]	]	-1	 mitochondrial ribosomal protein S36 	HGNC Symbol;Acc:HGNC:16631
c38050_g1_i3	gnl|BL_ORD_ID|330710	ENSTNIP00000019813	pep:known_by_projection	chromosome:TETRAODON8:12:9544243:9546322:-1	ENSTNIG00000016704	ENSTNIT00000020043	 protein_coding	330710	ENSTNIG00000016704 	12:9544243-9546322]	]	-1	 mitochondrial ribosomal protein S36 	HGNC Symbol;Acc:HGNC:16631
c38052_g1_i1	gnl|BL_ORD_ID|111879	ENSGACP00000023277	pep:known_by_projection	group:BROADS1:groupXIV:8433076:8435958:-1	ENSGACG00000017611	ENSGACT00000023323	 protein_coding	111879	ENSGACG00000017611 	groupXIV:8433076-8435958]	]	-1	" actin related protein 2/3 complex, subunit 3 "	ZFIN;Acc:ZDB-GENE-040625-107
c38052_g1_i2	gnl|BL_ORD_ID|111879	ENSGACP00000023277	pep:known_by_projection	group:BROADS1:groupXIV:8433076:8435958:-1	ENSGACG00000017611	ENSGACT00000023323	 protein_coding	111879	ENSGACG00000017611 	groupXIV:8433076-8435958]	]	-1	" actin related protein 2/3 complex, subunit 3 "	ZFIN;Acc:ZDB-GENE-040625-107
c38052_g1_i3	gnl|BL_ORD_ID|111879	ENSGACP00000023277	pep:known_by_projection	group:BROADS1:groupXIV:8433076:8435958:-1	ENSGACG00000017611	ENSGACT00000023323	 protein_coding	111879	ENSGACG00000017611 	groupXIV:8433076-8435958]	]	-1	" actin related protein 2/3 complex, subunit 3 "	ZFIN;Acc:ZDB-GENE-040625-107
c38054_g1_i1	gnl|BL_ORD_ID|92078	ENSGACP00000003260	pep:known_by_projection	group:BROADS1:groupX:2149892:2152717:1	ENSGACG00000002488	ENSGACT00000003271	 protein_coding	92078	ENSGACG00000002488 	groupX:2149890-2153084]	]	1	 apolipoprotein A-I binding protein 	ZFIN;Acc:ZDB-GENE-040718-362
c38055_g2_i2	gnl|BL_ORD_ID|197623	ENSONIP00000019008	pep:known_by_projection	scaffold:Orenil1.0:GL831176.1:2721375:2723794:-1	ENSONIG00000015104	ENSONIT00000019025	 protein_coding	197623	ENSONIG00000015104 	GL831176.1:2721375-2723794]	]	-1	" ELOVL family member 7, elongation of long chain fatty acids (yeast) a "	ZFIN;Acc:ZDB-GENE-030131-6149
c38056_g2_i1	gnl|BL_ORD_ID|192695	ENSONIP00000014080	pep:known_by_projection	scaffold:Orenil1.0:GL831139.1:6529750:6547387:1	ENSONIG00000011185	ENSONIT00000014090	 protein_coding	192695	ENSONIG00000011185 	GL831139.1:6529750-6547387]	]	1	 alanyl-tRNA synthetase 	ZFIN;Acc:ZDB-GENE-030131-3663
c38056_g2_i2	gnl|BL_ORD_ID|192695	ENSONIP00000014080	pep:known_by_projection	scaffold:Orenil1.0:GL831139.1:6529750:6547387:1	ENSONIG00000011185	ENSONIT00000014090	 protein_coding	192695	ENSONIG00000011185 	GL831139.1:6529750-6547387]	]	1	 alanyl-tRNA synthetase 	ZFIN;Acc:ZDB-GENE-030131-3663
c38057_g1_i1	gnl|BL_ORD_ID|322481	ENSTNIP00000000201	pep:novel	chromosome:TETRAODON8:7:1848929:1852722:-1	ENSTNIG00000008602	ENSTNIT00000001897	 protein_coding	322481	ENSTNIG00000008602 	7:1848269-1852722]	]	-1	" Chromosome 7 SCAF14557, whole genome shotgun sequence {ECO:0000313|EMBL:CAF98589.1}; Uncharacterized protein {ECO:0000313|Ensembl:ENSTNIP00000011443}  "	UniProtKB/TrEMBL;Acc:Q4SL93
c38057_g1_i2	gnl|BL_ORD_ID|322481	ENSTNIP00000000201	pep:novel	chromosome:TETRAODON8:7:1848929:1852722:-1	ENSTNIG00000008602	ENSTNIT00000001897	 protein_coding	322481	ENSTNIG00000008602 	7:1848269-1852722]	]	-1	" Chromosome 7 SCAF14557, whole genome shotgun sequence {ECO:0000313|EMBL:CAF98589.1}; Uncharacterized protein {ECO:0000313|Ensembl:ENSTNIP00000011443}  "	UniProtKB/TrEMBL;Acc:Q4SL93
c38057_g1_i3	gnl|BL_ORD_ID|322481	ENSTNIP00000000201	pep:novel	chromosome:TETRAODON8:7:1848929:1852722:-1	ENSTNIG00000008602	ENSTNIT00000001897	 protein_coding	322481	ENSTNIG00000008602 	7:1848269-1852722]	]	-1	" Chromosome 7 SCAF14557, whole genome shotgun sequence {ECO:0000313|EMBL:CAF98589.1}; Uncharacterized protein {ECO:0000313|Ensembl:ENSTNIP00000011443}  "	UniProtKB/TrEMBL;Acc:Q4SL93
c38057_g3_i1	gnl|BL_ORD_ID|322485	ENSTNIP00000001837	pep:novel	chromosome:TETRAODON8:7:1848929:1851380:-1	ENSTNIG00000008602	ENSTNIT00000003722	 protein_coding	322485	ENSTNIG00000008602 	7:1848269-1852722]	]	-1	" Chromosome 7 SCAF14557, whole genome shotgun sequence {ECO:0000313|EMBL:CAF98589.1}; Uncharacterized protein {ECO:0000313|Ensembl:ENSTNIP00000011443}  "	UniProtKB/TrEMBL;Acc:Q4SL93
c38057_g3_i2	gnl|BL_ORD_ID|322479	ENSTNIP00000003772	pep:novel	chromosome:TETRAODON8:7:1848269:1850820:-1	ENSTNIG00000008602	ENSTNIT00000002148	 protein_coding	322479	ENSTNIG00000008602 	7:1848269-1852722]	]	-1	" Chromosome 7 SCAF14557, whole genome shotgun sequence {ECO:0000313|EMBL:CAF98589.1}; Uncharacterized protein {ECO:0000313|Ensembl:ENSTNIP00000011443}  "	UniProtKB/TrEMBL;Acc:Q4SL93
c38058_g2_i1	gnl|BL_ORD_ID|99465	ENSGACP00000010978	pep:known_by_projection	group:BROADS1:groupXIII:8346272:8350113:-1	ENSGACG00000008274	ENSGACT00000011001	 protein_coding	99465	ENSGACG00000008274 	groupXIII:8346272-8350113]	]	-1	" methylenetetrahydrofolate dehydrogenase (NADP+ dependent) 2, methenyltetrahydrofolate cyclohydrolase "	ZFIN;Acc:ZDB-GENE-040704-20
c38059_g1_i1	gnl|BL_ORD_ID|109463	ENSGACP00000020993	pep:known	group:BROADS1:groupII:11737451:11741419:-1	ENSGACG00000015897	ENSGACT00000021033	 protein_coding	109463	ENSGACG00000015897 	groupII:11736099-11741866]	]	-1	 ]	
c38059_g1_i2	gnl|BL_ORD_ID|109463	ENSGACP00000020993	pep:known	group:BROADS1:groupII:11737451:11741419:-1	ENSGACG00000015897	ENSGACT00000021033	 protein_coding	109463	ENSGACG00000015897 	groupII:11736099-11741866]	]	-1	 ]	
c38066_g1_i2	gnl|BL_ORD_ID|327876	ENSTNIP00000015017	pep:novel	chromosome:TETRAODON8:18:5276846:5278212:1	ENSTNIG00000012055	ENSTNIT00000015219	 protein_coding	327876	ENSTNIG00000012055 	18:5276846-5278212]	]	1	" Chromosome 18 SCAF14712, whole genome shotgun sequence {ECO:0000313|EMBL:CAG03300.1}; Uncharacterized protein {ECO:0000313|Ensembl:ENSTNIP00000015017}  "	UniProtKB/TrEMBL;Acc:Q4S7T2
c38067_g1_i1	gnl|BL_ORD_ID|247534	ENSPFOP00000010231	pep:known_by_projection	scaffold:PoeFor_5.1.2:KI519732.1:597466:608190:1	ENSPFOG00000010221	ENSPFOT00000010246	 protein_coding	247534	ENSPFOG00000010221 	KI519732.1:597466-608190]	]	1	" elongation of very long chain fatty acids (FEN1/Elo2, SUR4/Elo3, yeast)-like 4b "	ZFIN;Acc:ZDB-GENE-030131-7672
c38069_g1_i1	gnl|BL_ORD_ID|262582	ENSPFOP00000017413	pep:known_by_projection	scaffold:PoeFor_5.1.2:KI519623.1:2150791:2160279:-1	ENSPFOG00000017324	ENSPFOT00000017435	 protein_coding	262582	ENSPFOG00000017324 	KI519623.1:2150791-2160279]	]	-1	 proline rich 5 (renal) 	ZFIN;Acc:ZDB-GENE-130530-791
c38069_g1_i2	gnl|BL_ORD_ID|262582	ENSPFOP00000017413	pep:known_by_projection	scaffold:PoeFor_5.1.2:KI519623.1:2150791:2160279:-1	ENSPFOG00000017324	ENSPFOT00000017435	 protein_coding	262582	ENSPFOG00000017324 	KI519623.1:2150791-2160279]	]	-1	 proline rich 5 (renal) 	ZFIN;Acc:ZDB-GENE-130530-791
c38069_g1_i3	gnl|BL_ORD_ID|262582	ENSPFOP00000017413	pep:known_by_projection	scaffold:PoeFor_5.1.2:KI519623.1:2150791:2160279:-1	ENSPFOG00000017324	ENSPFOT00000017435	 protein_coding	262582	ENSPFOG00000017324 	KI519623.1:2150791-2160279]	]	-1	 proline rich 5 (renal) 	ZFIN;Acc:ZDB-GENE-130530-791
c38069_g1_i4	gnl|BL_ORD_ID|262582	ENSPFOP00000017413	pep:known_by_projection	scaffold:PoeFor_5.1.2:KI519623.1:2150791:2160279:-1	ENSPFOG00000017324	ENSPFOT00000017435	 protein_coding	262582	ENSPFOG00000017324 	KI519623.1:2150791-2160279]	]	-1	 proline rich 5 (renal) 	ZFIN;Acc:ZDB-GENE-130530-791
c38071_g1_i3	gnl|BL_ORD_ID|182720	ENSONIP00000004105	pep:known_by_projection	scaffold:Orenil1.0:GL831173.1:3816773:3826855:-1	ENSONIG00000003270	ENSONIT00000004106	 protein_coding	182720	ENSONIG00000003270 	GL831173.1:3816773-3826855]	]	-1	" WD repeat, sterile alpha motif and U-box domain containing 1 "	ZFIN;Acc:ZDB-GENE-061110-97
c38074_g1_i1	gnl|BL_ORD_ID|195892	ENSONIP00000017277	pep:known_by_projection	scaffold:Orenil1.0:GL831186.1:2730569:2736968:-1	ENSONIG00000013734	ENSONIT00000017292	 protein_coding	195892	ENSONIG00000013734 	GL831186.1:2730569-2736968]	]	-1	 misato homolog 1 (Drosophila) 	ZFIN;Acc:ZDB-GENE-030131-6238
c38092_g1_i3	gnl|BL_ORD_ID|344254	ENSXMAP00000000890	pep:known_by_projection	scaffold:Xipmac4.4.2:JH557917.1:1470:9231:1	ENSXMAG00000000902	ENSXMAT00000000893	 protein_coding	344254	ENSXMAG00000000902 	JH557917.1:1470-9231]	]	1	 spalt-like transcription factor 2 	HGNC Symbol;Acc:HGNC:10526
c38092_g1_i4	gnl|BL_ORD_ID|344254	ENSXMAP00000000890	pep:known_by_projection	scaffold:Xipmac4.4.2:JH557917.1:1470:9231:1	ENSXMAG00000000902	ENSXMAT00000000893	 protein_coding	344254	ENSXMAG00000000902 	JH557917.1:1470-9231]	]	1	 spalt-like transcription factor 2 	HGNC Symbol;Acc:HGNC:10526
c38095_g2_i2	gnl|BL_ORD_ID|100229	ENSGACP00000011719	pep:known_by_projection	group:BROADS1:groupXVII:8463359:8467355:-1	ENSGACG00000008874	ENSGACT00000011743	 protein_coding	100229	ENSGACG00000008874 	groupXVII:8463359-8467355]	]	-1	 ubiquitin associated protein 1 	ZFIN;Acc:ZDB-GENE-040426-950
c38100_g1_i1	gnl|BL_ORD_ID|193450	ENSONIP00000014835	pep:known_by_projection	scaffold:Orenil1.0:GL831167.1:4422382:4443930:-1	ENSONIG00000011783	ENSONIT00000014847	 protein_coding	193450	ENSONIG00000011783 	GL831167.1:4422382-4443930]	]	-1	 Wiskott-Aldrich syndrome-like 	HGNC Symbol;Acc:HGNC:12735
c38101_g1_i1	gnl|BL_ORD_ID|252699	ENSPFOP00000003751	pep:known_by_projection	scaffold:PoeFor_5.1.2:KI519948.1:540897:592602:1	ENSPFOG00000003629	ENSPFOT00000003759	 protein_coding	252699	ENSPFOG00000003629 	KI519948.1:535352-592602]	]	1	 microtubule associated serine/threonine kinase 3 	HGNC Symbol;Acc:HGNC:19036
c38104_g1_i2	gnl|BL_ORD_ID|184769	ENSONIP00000006154	pep:known_by_projection	scaffold:Orenil1.0:GL831165.1:690379:693378:1	ENSONIG00000004894	ENSONIT00000006158	 protein_coding	184769	ENSONIG00000004894 	GL831165.1:690379-693378]	]	1	 mitochondrial ribosomal protein L18 	ZFIN;Acc:ZDB-GENE-061013-632
c38113_g1_i1	gnl|BL_ORD_ID|178674	ENSONIP00000000058	pep:known_by_projection	scaffold:Orenil1.0:GL831243.1:2442641:2449076:1	ENSONIG00000000048	ENSONIT00000000058	 protein_coding	178674	ENSONIG00000000048 	GL831243.1:2442641-2449076]	]	1	 choline phosphotransferase 1 	ZFIN;Acc:ZDB-GENE-030131-1325
c38114_g1_i1	gnl|BL_ORD_ID|244512	ENSPFOP00000001754	pep:known_by_projection	scaffold:PoeFor_5.1.2:KI519719.1:41226:52337:1	ENSPFOG00000001567	ENSPFOT00000001757	 protein_coding	244512	ENSPFOG00000001567 	KI519719.1:41226-52337]	]	1	 cullin 2 	ZFIN;Acc:ZDB-GENE-030131-8032
c38115_g1_i2	gnl|BL_ORD_ID|181712	ENSONIP00000003097	pep:known_by_projection	scaffold:Orenil1.0:GL831169.1:1707792:1714696:1	ENSONIG00000002476	ENSONIT00000003098	 protein_coding	181712	ENSONIG00000002476 	GL831169.1:1707792-1714696]	]	1	 zgc:101583 	ZFIN;Acc:ZDB-GENE-041212-75
c38116_g1_i1	gnl|BL_ORD_ID|186018	ENSONIP00000007403	pep:known_by_projection	scaffold:Orenil1.0:GL831556.1:246341:252779:-1	ENSONIG00000005880	ENSONIT00000007408	 protein_coding	186018	ENSONIG00000005880 	GL831556.1:246341-252779]	]	-1	" protein phosphatase 5, catalytic subunit "	ZFIN;Acc:ZDB-GENE-050327-75
c38116_g1_i2	gnl|BL_ORD_ID|186018	ENSONIP00000007403	pep:known_by_projection	scaffold:Orenil1.0:GL831556.1:246341:252779:-1	ENSONIG00000005880	ENSONIT00000007408	 protein_coding	186018	ENSONIG00000005880 	GL831556.1:246341-252779]	]	-1	" protein phosphatase 5, catalytic subunit "	ZFIN;Acc:ZDB-GENE-050327-75
c38119_g1_i2	gnl|BL_ORD_ID|107164	ENSGACP00000018783	pep:known_by_projection	group:BROADS1:groupI:21181956:21182420:-1	ENSGACG00000014225	ENSGACT00000018821	 protein_coding	107164	ENSGACG00000014225 	groupI:21181956-21182420]	]	-1	" gamma-glutamylamine cyclotransferase, tandem duplicate 2 "	ZFIN;Acc:ZDB-GENE-040912-8
c38120_g3_i2	gnl|BL_ORD_ID|100028	ENSGACP00000011593	pep:known_by_projection	group:BROADS1:groupXV:5965431:5971293:-1	ENSGACG00000008724	ENSGACT00000011616	 protein_coding	100028	ENSGACG00000008724 	groupXV:5965431-5971792]	]	-1	 isovaleryl Coenzyme A dehydrogenase 	ZFIN;Acc:ZDB-GENE-030616-262
c38120_g3_i3	gnl|BL_ORD_ID|100028	ENSGACP00000011593	pep:known_by_projection	group:BROADS1:groupXV:5965431:5971293:-1	ENSGACG00000008724	ENSGACT00000011616	 protein_coding	100028	ENSGACG00000008724 	groupXV:5965431-5971792]	]	-1	 isovaleryl Coenzyme A dehydrogenase 	ZFIN;Acc:ZDB-GENE-030616-262
c38120_g3_i4	gnl|BL_ORD_ID|223882	ENSORLP00000019384	pep:known_by_projection	chromosome:MEDAKA1:22:11353806:11367194:1	ENSORLG00000015483	ENSORLT00000019385	 protein_coding	223882	ENSORLG00000015483 	22:11353806-11367194]	]	1	 isovaleryl Coenzyme A dehydrogenase 	ZFIN;Acc:ZDB-GENE-030616-262
c38122_g1_i1	gnl|BL_ORD_ID|193870	ENSONIP00000015255	pep:known_by_projection	scaffold:Orenil1.0:GL831196.1:1197578:1200437:1	ENSONIG00000012117	ENSONIT00000015268	 protein_coding	193870	ENSONIG00000012117 	GL831196.1:1197578-1200437]	]	1	 Sp5 transcription factor-like 	ZFIN;Acc:ZDB-GENE-030131-2981
c38123_g1_i2	gnl|BL_ORD_ID|92464	ENSGACP00000003652	pep:known_by_projection	group:BROADS1:groupXVI:6681332:6693816:1	ENSGACG00000002789	ENSGACT00000003664	 protein_coding	92464	ENSGACG00000002789 	groupXVI:6681332-6693816]	]	1	" discoidin, CUB and LCCL domain containing 2 "	ZFIN;Acc:ZDB-GENE-070112-1822
c38123_g1_i4	gnl|BL_ORD_ID|92464	ENSGACP00000003652	pep:known_by_projection	group:BROADS1:groupXVI:6681332:6693816:1	ENSGACG00000002789	ENSGACT00000003664	 protein_coding	92464	ENSGACG00000002789 	groupXVI:6681332-6693816]	]	1	" discoidin, CUB and LCCL domain containing 2 "	ZFIN;Acc:ZDB-GENE-070112-1822
c38129_g1_i1	gnl|BL_ORD_ID|269336	ENSPFOP00000018301	pep:known_by_projection	scaffold:PoeFor_5.1.2:KI519617.1:4835852:4841399:-1	ENSPFOG00000018199	ENSPFOT00000018323	 protein_coding	269336	ENSPFOG00000018199 	KI519617.1:4835852-4841399]	]	-1	" SNF8, ESCRT-II complex subunit, homolog (S. cerevisiae) "	ZFIN;Acc:ZDB-GENE-041114-117
c38131_g1_i1	gnl|BL_ORD_ID|202108	ENSONIP00000023493	pep:known_by_projection	scaffold:Orenil1.0:GL831264.1:1161982:1165258:1	ENSONIG00000018663	ENSONIT00000023514	 protein_coding	202108	ENSONIG00000018663 	GL831264.1:1161982-1165258]	]	1	 chromosome 7 open reading frame 26 	HGNC Symbol;Acc:HGNC:21702
c38132_g1_i3	gnl|BL_ORD_ID|189604	ENSONIP00000010989	pep:known_by_projection	scaffold:Orenil1.0:GL831187.1:1413883:1438991:-1	ENSONIG00000008740	ENSONIT00000010998	 protein_coding	189604	ENSONIG00000008740 	GL831187.1:1413883-1439001]	]	-1	" dynein, cytoplasmic 1, intermediate chain 2 "	HGNC Symbol;Acc:HGNC:2964
c38134_g1_i1	gnl|BL_ORD_ID|178839	ENSONIP00000000224	pep:known_by_projection	scaffold:Orenil1.0:GL831420.1:425525:440432:-1	ENSONIG00000000174	ENSONIT00000000223	 protein_coding	178839	ENSONIG00000000174 	GL831420.1:425525-440432]	]	-1	 tropomodulin 2 	ZFIN;Acc:ZDB-GENE-040912-185
c38134_g1_i2	gnl|BL_ORD_ID|178839	ENSONIP00000000224	pep:known_by_projection	scaffold:Orenil1.0:GL831420.1:425525:440432:-1	ENSONIG00000000174	ENSONIT00000000223	 protein_coding	178839	ENSONIG00000000174 	GL831420.1:425525-440432]	]	-1	 tropomodulin 2 	ZFIN;Acc:ZDB-GENE-040912-185
c38135_g1_i1	gnl|BL_ORD_ID|105746	ENSGACP00000017427	pep:novel	group:BROADS1:groupXX:15752135:15754751:-1	ENSGACG00000013179	ENSGACT00000017461	 protein_coding	105746	ENSGACG00000013179 	groupXX:15752135-15754751]	]	-1	 ]	
c38135_g1_i2	gnl|BL_ORD_ID|249209	ENSPFOP00000011017	pep:novel	scaffold:PoeFor_5.1.2:KI519873.1:315469:318649:-1	ENSPFOG00000011054	ENSPFOT00000011033	 protein_coding	249209	ENSPFOG00000011054 	KI519873.1:315469-318649]	]	-1	 ]	
c38136_g1_i1	gnl|BL_ORD_ID|200792	ENSONIP00000022177	pep:known_by_projection	scaffold:Orenil1.0:GL831321.1:135762:139586:-1	ENSONIG00000017590	ENSONIT00000022196	 protein_coding	200792	ENSONIG00000017590 	GL831321.1:135762-139586]	]	-1	 motile sperm domain containing 1 	ZFIN;Acc:ZDB-GENE-040426-2691
c38137_g1_i1	gnl|BL_ORD_ID|196542	ENSONIP00000017927	pep:known_by_projection	scaffold:Orenil1.0:GL831157.1:1439176:1448471:-1	ENSONIG00000014261	ENSONIT00000017942	 protein_coding	196542	ENSONIG00000014261 	GL831157.1:1439176-1448471]	]	-1	 translocating chain-associating membrane protein 1 	ZFIN;Acc:ZDB-GENE-021011-1
c38140_g1_i1	gnl|BL_ORD_ID|195027	ENSONIP00000016412	pep:known_by_projection	scaffold:Orenil1.0:GL831305.1:1430560:1475104:1	ENSONIG00000013050	ENSONIT00000016427	 protein_coding	195027	ENSONIG00000013050 	GL831305.1:1430560-1475104]	]	1	 N-deacetylase/N-sulfotransferase (heparan glucosaminyl) 1 	HGNC Symbol;Acc:HGNC:7680
c38140_g1_i2	gnl|BL_ORD_ID|195027	ENSONIP00000016412	pep:known_by_projection	scaffold:Orenil1.0:GL831305.1:1430560:1475104:1	ENSONIG00000013050	ENSONIT00000016427	 protein_coding	195027	ENSONIG00000013050 	GL831305.1:1430560-1475104]	]	1	 N-deacetylase/N-sulfotransferase (heparan glucosaminyl) 1 	HGNC Symbol;Acc:HGNC:7680
c38140_g1_i3	gnl|BL_ORD_ID|195027	ENSONIP00000016412	pep:known_by_projection	scaffold:Orenil1.0:GL831305.1:1430560:1475104:1	ENSONIG00000013050	ENSONIT00000016427	 protein_coding	195027	ENSONIG00000013050 	GL831305.1:1430560-1475104]	]	1	 N-deacetylase/N-sulfotransferase (heparan glucosaminyl) 1 	HGNC Symbol;Acc:HGNC:7680
c38142_g1_i1	gnl|BL_ORD_ID|347870	ENSXMAP00000004527	pep:known_by_projection	scaffold:Xipmac4.4.2:JH556993.1:307753:315549:-1	ENSXMAG00000004502	ENSXMAT00000004532	 protein_coding	347870	ENSXMAG00000004502 	JH556993.1:307753-315549]	]	-1	 proteasome activator subunit 2 	ZFIN;Acc:ZDB-GENE-991110-16
c38143_g1_i1	gnl|BL_ORD_ID|356280	ENSXMAP00000012922	pep:known_by_projection	scaffold:Xipmac4.4.2:JH556791.1:1270366:1272848:-1	ENSXMAG00000012899	ENSXMAT00000012938	 protein_coding	356280	ENSXMAG00000012899 	JH556791.1:1270366-1272848]	]	-1	 chromosome 19 open reading frame 53 	HGNC Symbol;Acc:HGNC:24991
c38152_g1_i1	gnl|BL_ORD_ID|184131	ENSONIP00000005516	pep:known_by_projection	scaffold:Orenil1.0:GL831170.1:3457458:3467737:-1	ENSONIG00000004381	ENSONIT00000005520	 protein_coding	184131	ENSONIG00000004381 	GL831170.1:3457458-3467737]	]	-1	 GDP-mannose pyrophosphorylase Ab 	ZFIN;Acc:ZDB-GENE-040426-1550
c38153_g3_i2	gnl|BL_ORD_ID|247976	ENSPFOP00000000998	pep:known_by_projection	scaffold:PoeFor_5.1.2:KI519985.1:107389:132541:1	ENSPFOG00000000997	ENSPFOT00000001000	 protein_coding	247976	ENSPFOG00000000997 	KI519985.1:107389-132541]	]	1	 CD97 molecule 	HGNC Symbol;Acc:HGNC:1711
c38153_g3_i3	gnl|BL_ORD_ID|355375	ENSXMAP00000012037	pep:known_by_projection	scaffold:Xipmac4.4.2:JH556791.1:142017:163236:1	ENSXMAG00000011994	ENSXMAT00000012053	 protein_coding	355375	ENSXMAG00000011994 	JH556791.1:142017-163236]	]	1	 CD97 molecule 	HGNC Symbol;Acc:HGNC:1711
c38153_g3_i4	gnl|BL_ORD_ID|247976	ENSPFOP00000000998	pep:known_by_projection	scaffold:PoeFor_5.1.2:KI519985.1:107389:132541:1	ENSPFOG00000000997	ENSPFOT00000001000	 protein_coding	247976	ENSPFOG00000000997 	KI519985.1:107389-132541]	]	1	 CD97 molecule 	HGNC Symbol;Acc:HGNC:1711
c38154_g1_i1	gnl|BL_ORD_ID|221521	ENSORLP00000017007	pep:known_by_projection	chromosome:MEDAKA1:16:18743941:18745349:-1	ENSORLG00000013563	ENSORLT00000017008	 protein_coding	221521	ENSORLG00000013563 	16:18743941-18745349]	]	-1	 mitochondrial ribosomal protein L17 	ZFIN;Acc:ZDB-GENE-040912-133
c38156_g2_i1	gnl|BL_ORD_ID|18361	ENSAMXP00000018352	pep:known_by_projection	scaffold:AstMex102:KB871805.1:125401:132645:-1	ENSAMXG00000017819	ENSAMXT00000018352	 protein_coding	18361	ENSAMXG00000017819 	KB871805.1:125401-132645]	]	-1	 yippee-like 3 	ZFIN;Acc:ZDB-GENE-030516-4
c38156_g2_i2	gnl|BL_ORD_ID|18361	ENSAMXP00000018352	pep:known_by_projection	scaffold:AstMex102:KB871805.1:125401:132645:-1	ENSAMXG00000017819	ENSAMXT00000018352	 protein_coding	18361	ENSAMXG00000017819 	KB871805.1:125401-132645]	]	-1	 yippee-like 3 	ZFIN;Acc:ZDB-GENE-030516-4
c38157_g2_i1	gnl|BL_ORD_ID|103906	ENSGACP00000015523	pep:known_by_projection	group:BROADS1:groupXI:10780500:10786389:1	ENSGACG00000011731	ENSGACT00000015554	 protein_coding	103906	ENSGACG00000011731 	groupXI:10780500-10786389]	]	1	" chromobox homolog 4 (Pc class homolog, Drosophila) "	ZFIN;Acc:ZDB-GENE-040329-2
c38157_g2_i4	gnl|BL_ORD_ID|103906	ENSGACP00000015523	pep:known_by_projection	group:BROADS1:groupXI:10780500:10786389:1	ENSGACG00000011731	ENSGACT00000015554	 protein_coding	103906	ENSGACG00000011731 	groupXI:10780500-10786389]	]	1	" chromobox homolog 4 (Pc class homolog, Drosophila) "	ZFIN;Acc:ZDB-GENE-040329-2
c38159_g2_i1	gnl|BL_ORD_ID|321691	ENSTNIP00000008394	pep:known_by_projection	chromosome:TETRAODON8:8:552479:553695:-1	ENSTNIG00000005685	ENSTNIT00000008561	 protein_coding	321691	ENSTNIG00000005685 	8:552479-553695]	]	-1	" TAF12 RNA polymerase II, TATA box binding protein (TBP)-associated factor "	ZFIN;Acc:ZDB-GENE-031030-5
c38159_g2_i3	gnl|BL_ORD_ID|357850	ENSXMAP00000014489	pep:known_by_projection	scaffold:Xipmac4.4.2:JH556667.1:337151:339809:1	ENSXMAG00000014465	ENSXMAT00000014509	 protein_coding	357850	ENSXMAG00000014465 	JH556667.1:337151-339809]	]	1	" TAF12 RNA polymerase II, TATA box binding protein (TBP)-associated factor "	ZFIN;Acc:ZDB-GENE-031030-5
c38159_g2_i4	gnl|BL_ORD_ID|321691	ENSTNIP00000008394	pep:known_by_projection	chromosome:TETRAODON8:8:552479:553695:-1	ENSTNIG00000005685	ENSTNIT00000008561	 protein_coding	321691	ENSTNIG00000005685 	8:552479-553695]	]	-1	" TAF12 RNA polymerase II, TATA box binding protein (TBP)-associated factor "	ZFIN;Acc:ZDB-GENE-031030-5
c38159_g2_i5	gnl|BL_ORD_ID|357850	ENSXMAP00000014489	pep:known_by_projection	scaffold:Xipmac4.4.2:JH556667.1:337151:339809:1	ENSXMAG00000014465	ENSXMAT00000014509	 protein_coding	357850	ENSXMAG00000014465 	JH556667.1:337151-339809]	]	1	" TAF12 RNA polymerase II, TATA box binding protein (TBP)-associated factor "	ZFIN;Acc:ZDB-GENE-031030-5
c38160_g1_i1	gnl|BL_ORD_ID|218341	ENSORLP00000013814	pep:known_by_projection	chromosome:MEDAKA1:23:5990420:5993298:1	ENSORLG00000011013	ENSORLT00000013815	 protein_coding	218341	ENSORLG00000011013 	23:5990420-5993298]	]	1	 cyclin-dependent kinase inhibitor 1D 	ZFIN;Acc:ZDB-GENE-110215-1
c38164_g1_i1	gnl|BL_ORD_ID|201609	ENSONIP00000022994	pep:known_by_projection	scaffold:Orenil1.0:GL831200.1:3189819:3193092:-1	ENSONIG00000018259	ENSONIT00000023014	 protein_coding	201609	ENSONIG00000018259 	GL831200.1:3189819-3193092]	]	-1	 sclerostin 	ZFIN;Acc:ZDB-GENE-110411-139
c38165_g1_i2	gnl|BL_ORD_ID|93433	ENSGACP00000004654	pep:known_by_projection	group:BROADS1:groupXVII:821050:827904:-1	ENSGACG00000003555	ENSGACT00000004668	 protein_coding	93433	ENSGACG00000003555 	groupXVII:821050-827904]	]	-1	" complement component 1, q subcomponent, C chain "	ZFIN;Acc:ZDB-GENE-041010-51
c38173_g1_i1	gnl|BL_ORD_ID|207782	ENSORLP00000002602	pep:known_by_projection	chromosome:MEDAKA1:8:3738920:3739532:1	ENSORLG00000002089	ENSORLT00000002603	 protein_coding	207782	ENSORLG00000002089 	8:3738920-3739532]	]	1	 cytochrome c oxidase subunit VIa polypeptide 2 	ZFIN;Acc:ZDB-GENE-040912-129
c38173_g1_i2	gnl|BL_ORD_ID|207782	ENSORLP00000002602	pep:known_by_projection	chromosome:MEDAKA1:8:3738920:3739532:1	ENSORLG00000002089	ENSORLT00000002603	 protein_coding	207782	ENSORLG00000002089 	8:3738920-3739532]	]	1	 cytochrome c oxidase subunit VIa polypeptide 2 	ZFIN;Acc:ZDB-GENE-040912-129
c38175_g1_i2	gnl|BL_ORD_ID|182182	ENSONIP00000003567	pep:known_by_projection	scaffold:Orenil1.0:GL831140.1:7542272:7543279:1	ENSONIG00000002847	ENSONIT00000003568	 protein_coding	182182	ENSONIG00000002847 	GL831140.1:7542272-7543279]	]	1	 centrosomal protein 19 	ZFIN;Acc:ZDB-GENE-050913-81
c38178_g1_i1	gnl|BL_ORD_ID|202045	ENSONIP00000023430	pep:known_by_projection	scaffold:Orenil1.0:GL831264.1:462437:479131:1	ENSONIG00000018615	ENSONIT00000023451	 protein_coding	202045	ENSONIG00000018615 	GL831264.1:462437-479131]	]	1	 sterol carrier protein 2a 	ZFIN;Acc:ZDB-GENE-040426-1846
c38180_g2_i1	gnl|BL_ORD_ID|348046	ENSXMAP00000004709	pep:known_by_projection	scaffold:Xipmac4.4.2:JH556859.1:622790:673830:1	ENSXMAG00000004678	ENSXMAT00000004714	 protein_coding	348046	ENSXMAG00000004678 	JH556859.1:622790-673830]	]	1	" catenin, beta like 1 "	ZFIN;Acc:ZDB-GENE-040426-1850
[truncated: 5,047,573 more chars]
