# Supplementary material for: Brain Transcriptional Profiles of Male Alternative Reproductive Tactics and Females in Bluegill Sunfish
Source: PLoS One. 2016 Dec 1;11(12):e0167509. doi: 10.1371/journal.pone.0167509 (PMC5132329; doi:10.1371/journal.pone.0167509)
Supplement: S2 Table — (TXT) [file pone.0167509.s003.txt]

Supplement 2: Transcripts differentially expressed between sneakers and all other groups. log2FC = log2 fold change. CPM = Counts per million. FDR = False discovery rate. *denotes transcripts without significant blastx hits from the custom fish database (see methods) at E values of 1E-10. Positive log2 fold changes represent transcripts with higher expression in sneakers and negative values represent transcripts with lower expression in sneakers.  																		
Query ID	log2FC_Parental	logCPM_Parental	Pvalue_Parental	FDR_Parental	log2FC_Female	logCPM_Female	Pvalue_Female	FDR_Female	log2FC_Satellite	logCPM_Satellite	Pvalue_Satellite	FDR_Satellite	log2FC_NonSpawn	logCPM_NonSpawn	Pvalue_NonSpawn	FDR_NonSpawn	Ensembl_ID	Name 
c42334_g1_i2	3.885796844	2.694084278	2.51E-12	2.63E-10	3.146544115	2.694084278	1.85E-09	1.15E-07	2.258485127	2.694084278	6.77E-06	0.001001644	3.349551274	2.694084278	4.09E-10	2.49E-08	ENSGMOG00000006455	" glutamate receptor, ionotrophic, AMPA 3b "
c39294_g1_i1	3.564067697	2.908291873	6.19E-19	9.84E-16	2.386381844	2.908291873	6.84E-11	7.05E-09	1.631800895	2.908291873	4.11E-06	0.000747106	2.83824144	2.908291873	4.63E-14	1.04E-11	no blastx hit*	
c43183_g1_i1	3.180121234	3.467397487	4.19E-13	6.05E-11	2.509310119	3.467397487	2.23E-09	1.31E-07	1.805136994	3.467397487	9.24E-06	0.001214039	2.955597992	3.467397487	7.07E-12	7.29E-10	no blastx hit*	
c42963_g4_i1	3.049142735	2.938588102	2.70E-09	8.17E-08	2.742108892	2.938588102	3.92E-08	1.39E-06	1.779788684	2.938588102	0.000197111	0.006508086	3.132598079	2.938588102	9.60E-10	5.29E-08	ENSPFOG00000008549	" glutamate receptor, ionotropic, AMPA 2a "
c43621_g6_i1	2.992599337	2.657630483	5.43E-09	1.43E-07	2.385150326	2.657630483	1.15E-06	2.23E-05	1.670414964	2.657630483	0.000460747	0.010421993	3.244975121	2.657630483	3.78E-10	2.32E-08	no blastx hit*	
c44350_g1_i7	2.889832993	4.940353446	1.56E-08	3.33E-07	2.63914737	4.940353446	1.69E-07	4.67E-06	1.35946322	4.940353446	0.004788658	0.040724932	3.217363041	4.940353446	5.48E-10	3.21E-08	ENSTRUG00000018059	" ST8 alpha-N-acetyl-neuraminide alpha-2,8-sialyltransferase 5 "
c41043_g1_i1	2.88337164	2.652265075	4.53E-15	1.57E-12	2.281740283	2.652265075	5.11E-11	5.50E-09	1.734722944	2.652265075	2.58E-07	0.000120289	2.625696004	2.652265075	1.72E-13	2.91E-11	no blastx hit*	
c48726_g6_i3	2.865285707	4.444508013	1.15E-16	7.45E-14	2.299735905	4.444508013	6.35E-12	9.47E-10	1.551474796	4.444508013	1.76E-06	0.000441424	2.877047312	4.444508013	6.99E-17	6.06E-14	ENSTRUG00000015213	" glutamate receptor, ionotropic, AMPA 3a "
c48155_g1_i4	2.84251759	2.447133788	8.82E-09	2.12E-07	2.740187623	2.447133788	1.74E-08	6.96E-07	1.460654935	2.447133788	0.001383625	0.01965404	2.728164905	2.447133788	2.24E-08	7.55E-07	ENSONIG00000010552	 serine/arginine repetitive matrix 4 
c43595_g3_i2	2.830575872	3.863399881	8.66E-18	1.03E-14	2.330440893	3.863399881	2.60E-13	7.30E-11	1.539308436	3.863399881	5.57E-07	0.000196739	2.987874476	3.863399881	1.69E-19	4.60E-16	no blastx hit*	
c45444_g1_i1	2.801954988	2.772284338	1.53E-09	5.16E-08	2.443797068	2.772284338	6.09E-08	1.99E-06	1.543183108	2.772284338	0.000387261	0.009511566	2.666218712	2.772284338	6.42E-09	2.65E-07	ENSTRUG00000008493	 uncharacterized protein
c41374_g3_i11	2.800172614	2.529960167	2.41E-12	2.57E-10	2.556201526	2.529960167	3.43E-11	4.04E-09	1.122552694	2.529960167	0.001665776	0.021939044	2.180968196	2.529960167	8.60E-09	3.39E-07	no blastx hit*	
c43129_g1_i16	2.752238272	2.8115017	1.22E-08	2.73E-07	2.576507858	2.8115017	5.09E-08	1.71E-06	1.32112981	2.8115017	0.003234055	0.032432319	2.97863747	2.8115017	1.25E-09	6.58E-08	ENSONIG00000000655	 Uncharacterized protein {ECO:0000313|Ensembl:ENSONIP00000000830}  
c44290_g5_i2	2.737435928	2.422700247	2.45E-11	1.80E-09	2.602938129	2.422700247	1.10E-10	1.04E-08	1.382352655	2.422700247	0.000241927	0.007247926	2.870626489	2.422700247	4.12E-12	4.57E-10	no blastx hit*	
c47238_g6_i1	2.732322888	3.851517559	1.39E-18	1.90E-15	2.20783227	3.851517559	1.77E-13	5.11E-11	1.400914473	3.851517559	1.26E-06	0.000349792	2.479531938	3.851517559	4.24E-16	2.45E-13	no blastx hit*	
c48644_g3_i4	2.727472394	3.131127357	1.11E-11	9.53E-10	2.268030013	3.131127357	4.93E-09	2.49E-07	1.402269916	3.131127357	0.000177812	0.006116732	3.103226144	3.131127357	2.44E-14	5.89E-12	no blastx hit*	
c44126_g4_i2	2.719865175	4.63753178	7.27E-22	4.63E-18	2.52403783	4.63753178	1.36E-19	8.68E-16	1.222072238	4.63753178	3.62E-06	0.000691753	2.678160077	4.63753178	2.09E-21	1.33E-17	ENSORLG00000003511	 suppressor of zeste 12 homolog (Drosophila) b 
c45693_g2_i1	2.719349876	3.9581647	4.31E-16	2.49E-13	2.506268273	3.9581647	2.53E-14	1.17E-11	1.263566367	3.9581647	5.06E-05	0.003200195	2.428450625	3.9581647	1.68E-13	2.86E-11	no blastx hit*	
c43270_g4_i1	2.717350183	3.047319898	3.61E-10	1.56E-08	2.254780709	3.047319898	7.31E-08	2.33E-06	1.368252194	3.047319898	0.000695838	0.013226474	3.116693696	3.047319898	1.73E-12	2.17E-10	ENSONIG00000021263	 Uncharacterized protein {ECO:0000313|Ensembl:ENSONIP00000026565}  
c45498_g5_i1	2.714486774	4.166721901	2.47E-10	1.15E-08	2.201104596	4.166721901	1.33E-07	3.81E-06	1.436167515	4.166721901	0.000404109	0.009709929	2.625477328	4.166721901	7.36E-10	4.22E-08	ENSTRUG00000017991	 neurexin 3b 
c43211_g5_i1	2.688621185	2.794140539	1.99E-12	2.21E-10	2.50636192	2.794140539	1.73E-11	2.18E-09	1.766043753	2.794140539	9.80E-07	0.000297006	3.013527932	2.794140539	1.05E-14	3.08E-12	no blastx hit*	
c47172_g3_i1	2.68001353	2.379735224	2.30E-06	2.08E-05	2.761169046	2.379735224	1.03E-06	2.06E-05	1.503269869	2.379735224	0.004884182	0.041239281	3.422642424	2.379735224	7.71E-09	3.06E-07	ENSGACG00000006189	 leucine rich repeat containing 7 
c44126_g4_i1	2.677882841	5.632324261	5.24E-12	4.78E-10	2.368712821	5.632324261	5.42E-10	4.06E-08	1.320617656	5.632324261	0.000344409	0.008930291	2.908935314	5.632324261	1.19E-13	2.16E-11	ENSORLG00000003511	 suppressor of zeste 12 homolog (Drosophila) b 
c45491_g3_i1	2.630900885	2.977109348	9.02E-09	2.15E-07	2.314191786	2.977109348	2.01E-07	5.38E-06	1.169469079	2.977109348	0.006049381	0.046262494	2.870270845	2.977109348	4.59E-10	2.73E-08	no blastx hit*	
c48536_g1_i2	2.600226859	3.476057269	7.30E-13	9.48E-11	2.263213338	3.476057269	1.50E-10	1.36E-08	1.228759539	3.476057269	0.000276724	0.007917112	2.161557821	3.476057269	9.17E-10	5.10E-08	ENSORLG00000001760	 Uncharacterized protein  
c46581_g2_i1	2.593161386	3.686513088	9.45E-11	5.42E-09	2.279774675	3.686513088	6.02E-09	2.92E-07	1.691126915	3.686513088	9.73E-06	0.001245826	2.499174977	3.686513088	3.20E-10	2.01E-08	ENSONIG00000009352	" potassium voltage-gated channel, KQT-like subfamily, member 2a "
c43013_g2_i4	2.591929502	3.805239899	3.78E-15	1.36E-12	2.398900526	3.805239899	1.25E-13	4.01E-11	0.989317889	3.805239899	0.001252922	0.018647737	2.779614911	3.805239899	4.83E-17	4.61E-14	no blastx hit*	
c38075_g1_i1	2.582512658	5.949079906	7.00E-13	9.27E-11	2.528512869	5.949079906	1.76E-12	3.39E-10	1.492580164	5.949079906	1.61E-05	0.001672414	2.648539252	5.949079906	2.13E-13	3.44E-11	no blastx hit*	
c47632_g1_i1	2.564698147	3.075223465	3.16E-09	9.33E-08	2.566172796	3.075223465	2.44E-09	1.39E-07	1.481557086	3.075223465	0.000296079	0.008188936	2.441070195	3.075223465	1.47E-08	5.30E-07	no blastx hit*	
c44126_g4_i4	2.551741357	5.118573516	5.42E-11	3.42E-09	2.601953524	5.118573516	2.24E-11	2.74E-09	1.427969457	5.118573516	0.000124147	0.004978891	2.717706276	5.118573516	3.99E-12	4.46E-10	ENSGACG00000019421	 suppressor of zeste 12 homolog (Drosophila) b 
c47958_g3_i1	2.549552737	5.571086821	3.70E-09	1.05E-07	2.323050211	5.571086821	5.28E-08	1.76E-06	1.218893713	5.571086821	0.003129197	0.031714067	3.082398455	5.571086821	3.18E-12	3.67E-10	no blastx hit*	
c44634_g3_i1	2.547529658	2.430944235	1.57E-13	2.63E-11	2.370956866	2.430944235	1.03E-12	2.23E-10	1.378876672	2.430944235	1.02E-05	0.001302008	1.797593575	2.430944235	2.80E-08	9.21E-07	ENSGACG00000010173	 schwannomin interacting protein 1 
c37845_g2_i1	2.546811733	2.779258245	2.71E-11	1.94E-09	2.614589098	2.779258245	5.04E-12	7.70E-10	1.471291228	2.779258245	3.81E-05	0.002659717	2.122814005	2.779258245	1.04E-08	3.98E-07	no blastx hit*	
c46680_g4_i2	2.546626181	3.54203567	1.12E-08	2.57E-07	2.342988241	3.54203567	9.64E-08	2.92E-06	1.417068268	3.54203567	0.000820673	0.014650821	2.545712858	3.54203567	1.09E-08	4.16E-07	ENSGMOG00000009973	 uncharacterized protein
c43673_g2_i6	2.542425826	2.944323855	1.01E-10	5.69E-09	2.470574754	2.944323855	1.96E-10	1.66E-08	1.682321418	2.944323855	6.58E-06	0.000981329	2.931806482	2.944323855	3.30E-13	4.95E-11	ENSTNIG00000016435	 microtubule-associated protein 2 
c46215_g2_i1	2.535847837	2.867891343	0.000107471	0.000525759	3.021454033	2.867891343	6.16E-06	8.69E-05	1.960063586	2.867891343	0.002041926	0.025048146	2.337499393	2.867891343	0.000311804	0.002104456	ENSTNIG00000013036	 Uncharacterized protein {ECO:0000313|Ensembl:ENSTNIP00000016015}  
c46042_g2_i4	2.532082918	2.502267268	4.39E-14	9.97E-12	1.84178458	2.502267268	3.82E-09	2.03E-07	1.116823383	2.502267268	0.000230501	0.007038206	2.447156808	2.502267268	1.08E-13	2.04E-11	ENSTRUG00000012678	" pyruvate kinase, muscle, a "
c43917_g1_i1	2.530976704	4.017950437	1.64E-06	1.57E-05	2.43268601	4.017950437	3.50E-06	5.52E-05	1.510447676	4.017950437	0.002872733	0.030389826	2.720081663	4.017950437	3.26E-07	7.41E-06	no blastx hit*	
c44126_g3_i1	2.525241882	5.969278865	1.41E-09	4.84E-08	2.30070046	5.969278865	2.54E-08	9.57E-07	1.212069827	5.969278865	0.002403685	0.027402584	2.64520987	5.969278865	2.76E-10	1.76E-08	ENSONIG00000018096	 suppressor of zeste 12 homolog (Drosophila) b 
c48230_g7_i10	2.522124502	2.697877602	1.90E-09	6.17E-08	2.206923692	2.697877602	6.87E-08	2.21E-06	1.611828427	2.697877602	4.90E-05	0.003169615	2.447634889	2.697877602	4.27E-09	1.88E-07	ENSGACG00000001433	" erythrocyte membrane protein band 4.1a (elliptocytosis 1, RH-linked) "
c44954_g2_i1	2.518397728	3.900771256	1.08E-07	1.66E-06	2.667719057	3.900771256	2.03E-08	7.91E-07	1.550710306	3.900771256	0.000655986	0.012774329	2.79532634	3.900771256	5.93E-09	2.50E-07	ENSGACG00000002720	 neurexin 1a 
c45211_g2_i7	2.502431393	4.077862042	3.30E-09	9.59E-08	1.838756983	4.077862042	6.89E-06	9.53E-05	1.149063006	4.077862042	0.004133063	0.037524781	2.307305063	4.077862042	3.59E-08	1.13E-06	ENSPFOG00000015036	 R3H domain containing 1 
c47891_g8_i1	2.486110081	3.260307268	1.98E-07	2.71E-06	2.393840657	3.260307268	4.34E-07	1.02E-05	1.356231536	3.260307268	0.002847153	0.030253377	2.527252749	3.260307268	1.30E-07	3.33E-06	no blastx hit*	
c46215_g9_i4	2.463492049	2.481135707	3.18E-14	7.68E-12	2.202534073	2.481135707	2.24E-12	4.11E-10	1.549715513	2.481135707	3.03E-07	0.00012699	2.341287212	2.481135707	2.04E-13	3.33E-11	ENSXMAG00000008529	" glutamate receptor, ionotropic, AMPA 4b "
c40254_g4_i3	2.460388209	2.761873002	1.70E-09	5.64E-08	2.013533911	2.761873002	3.35E-07	8.15E-06	1.287695301	2.761873002	0.000751624	0.013845553	2.650254069	2.761873002	1.23E-10	9.13E-09	ENSDARG00000035324	 heterogeneous nuclear ribonucleoprotein L 
c43013_g2_i5	2.459348607	4.406183518	2.08E-12	2.28E-10	2.233602245	4.406183518	8.86E-11	8.67E-09	1.145291929	4.406183518	0.000552144	0.011604747	2.568875596	4.406183518	2.57E-13	4.03E-11	no blastx hit*	
c48133_g2_i5	2.446059871	2.513387489	3.11E-08	5.91E-07	2.719564846	2.513387489	8.94E-10	6.28E-08	1.239371171	2.513387489	0.002824995	0.030152238	2.444812031	2.513387489	2.86E-08	9.35E-07	no blastx hit*	
c40461_g2_i3	2.43773094	2.43604905	6.95E-10	2.73E-08	2.180519053	2.43604905	1.30E-08	5.44E-07	1.159085964	2.43604905	0.001448738	0.020166101	2.48694063	2.43604905	2.00E-10	1.36E-08	ENSORLG00000005088	 calcium/calmodulin-dependent protein kinase (CaM kinase) II delta 2 
c46865_g5_i1	2.417346328	3.196484096	3.05E-08	5.83E-07	2.037214149	3.196484096	1.58E-06	2.86E-05	1.178688755	3.196484096	0.004135464	0.03752505	2.087595075	3.196484096	1.06E-06	2.01E-05	ENSTNIG00000011303	 fusion (involved in t(12;16) in malignant liposarcoma) 
c47833_g3_i4	2.406012947	6.811184178	1.04E-06	1.07E-05	2.21465154	6.811184178	5.90E-06	8.42E-05	1.316799208	6.811184178	0.005620097	0.044374818	2.635444381	6.811184178	1.15E-07	3.00E-06	ENSONIG00000001532	 polycomb group ring finger 3 
c47178_g1_i17	2.394203985	3.327953774	3.22E-07	4.05E-06	2.239099992	3.327953774	1.31E-06	2.46E-05	1.451544768	3.327953774	0.001219451	0.018295606	2.628582386	3.327953774	2.97E-08	9.65E-07	ENSPFOG00000014326	" potassium large conductance calcium-activated channel, subfamily M, alpha member 1a "
c48162_g3_i1	2.392491465	2.792690681	2.21E-07	2.96E-06	2.090312118	2.792690681	3.71E-06	5.77E-05	1.495119177	2.792690681	0.00069185	0.013176912	2.338150093	2.792690681	3.77E-07	8.30E-06	ENSPFOG00000001513	 zinc finger protein 384 like 
c47178_g1_i21	2.384235011	2.654061906	3.36E-07	4.18E-06	2.41627513	2.654061906	1.75E-07	4.83E-06	1.796636472	2.654061906	6.26E-05	0.003502007	2.384353702	2.654061906	3.10E-07	7.08E-06	ENSXMAG00000003226	" potassium large conductance calcium-activated channel, subfamily M, alpha member 1a "
c47833_g3_i5	2.381701994	3.979680479	1.51E-09	5.13E-08	2.465634732	3.979680479	4.13E-10	3.18E-08	1.426398502	3.979680479	0.000160296	0.005739371	2.145047218	3.979680479	3.83E-08	1.20E-06	ENSONIG00000001532	 polycomb group ring finger 3 
c45186_g2_i2	2.374265571	3.443868278	9.20E-08	1.46E-06	2.515271839	3.443868278	1.52E-08	6.25E-07	1.428151386	3.443868278	0.000781745	0.014235512	2.537395971	3.443868278	1.41E-08	5.13E-07	no blastx hit*	
c45672_g1_i8	2.3722484	2.335986509	1.45E-07	2.09E-06	2.243815704	2.335986509	4.15E-07	9.81E-06	1.803849449	2.335986509	3.34E-05	0.002502643	3.045452255	2.335986509	1.07E-10	8.13E-09	no blastx hit*	
c47795_g3_i14	2.357295903	2.658443601	1.66E-10	8.38E-09	2.120006584	2.658443601	3.40E-09	1.84E-07	1.222670905	2.658443601	0.000383802	0.009508043	2.313689578	2.658443601	2.24E-10	1.49E-08	ENSONIG00000014775	 RAP1 GTPase activating protein 
c45307_g1_i3	2.350794243	2.3630503	1.15E-07	1.74E-06	2.461223468	2.3630503	2.25E-08	8.65E-07	1.221405655	2.3630503	0.003277913	0.032683229	2.109729446	2.3630503	1.20E-06	2.21E-05	ENSONIG00000006020	 transmembrane protein 245 
c47178_g1_i18	2.348169544	2.710788845	1.72E-06	1.63E-05	2.218476226	2.710788845	4.60E-06	6.90E-05	1.432686652	2.710788845	0.00221178	0.026007155	2.281569275	2.710788845	3.21E-06	4.95E-05	ENSONIG00000018524	" potassium large conductance calcium-activated channel, subfamily M, alpha member 1a "
c48867_g1_i2	2.32235902	5.154849033	3.15E-07	3.97E-06	2.685882561	5.154849033	5.34E-09	2.66E-07	1.309147089	5.154849033	0.002796905	0.030033128	2.645891782	5.154849033	8.90E-09	3.50E-07	ENSAMXG00000017305	 ecto-NOX disulfide-thiol exchanger 1 
c49199_g1_i1	2.317035692	4.674698642	3.83E-10	1.63E-08	2.268335057	4.674698642	7.38E-10	5.31E-08	1.073932015	4.674698642	0.002325578	0.026800324	1.453142439	4.674698642	4.76E-05	0.000452018	ENSORLG00000013908	 Uncharacterized protein  
c48872_g9_i4	2.315434642	4.117489466	4.77E-12	4.41E-10	2.225959052	4.117489466	1.82E-11	2.28E-09	1.037070178	4.117489466	0.001094483	0.017135594	2.299851618	4.117489466	5.84E-12	6.12E-10	no blastx hit*	
c45814_g6_i3	2.312897428	3.563229574	2.18E-08	4.45E-07	2.186810133	3.563229574	8.16E-08	2.55E-06	1.395775207	3.563229574	0.000427987	0.009997189	2.447387613	3.563229574	3.79E-09	1.68E-07	ENSORLG00000003411	" sodium channel, voltage-gated, type I like, alpha b "
c48133_g2_i7	2.310708303	2.869661987	1.39E-08	3.03E-07	2.35200458	2.869661987	6.06E-09	2.93E-07	1.237338296	2.869661987	0.001319718	0.019216166	2.51503352	2.869661987	9.80E-10	5.38E-08	no blastx hit*	
c44126_g4_i3	2.304696769	3.109190163	1.24E-10	6.69E-09	2.411642296	3.109190163	1.57E-11	2.02E-09	0.978638062	3.109190163	0.003462181	0.033981992	2.077870802	3.109190163	4.34E-09	1.91E-07	ENSORLG00000003511	 suppressor of zeste 12 homolog (Drosophila) b 
c47687_g4_i4	2.295835935	2.927955641	1.60E-07	2.29E-06	2.452352293	2.927955641	2.11E-08	8.18E-07	1.308459667	2.927955641	0.001656046	0.021894067	2.385048829	2.927955641	5.76E-08	1.69E-06	ENSONIG00000019289	
c45256_g4_i7	2.294244604	6.078000499	6.04E-11	3.74E-09	2.016734199	6.078000499	6.00E-09	2.92E-07	1.013599271	6.078000499	0.002651452	0.029168622	2.441471784	6.078000499	4.46E-12	4.90E-10	ENSDARG00000071395	 calcium/calmodulin-dependent protein kinase (CaM kinase) II gamma 1 
c45444_g3_i3	2.293738434	4.876208786	1.18E-12	1.39E-10	2.109547481	4.876208786	3.73E-11	4.26E-09	1.379201806	4.876208786	8.76E-06	0.001176827	2.421999269	4.876208786	7.96E-14	1.60E-11	ENSONIG00000014701	 Uncharacterized protein {ECO:0000313|Ensembl:ENSONIP00000018506}  
c48172_g3_i5	2.293397234	3.632743402	1.38E-09	4.78E-08	2.181819713	3.632743402	5.24E-09	2.62E-07	1.218615383	3.632743402	0.000721954	0.013560494	2.039398635	3.632743402	4.31E-08	1.32E-06	ENSPFOG00000002425	" glutamate receptor, ionotropic, kainate 2 "
c47767_g1_i5	2.284975483	2.41539071	3.23E-09	9.43E-08	2.230432481	2.41539071	4.25E-09	2.23E-07	1.263995375	2.41539071	0.000436273	0.010050326	2.486803529	2.41539071	1.70E-10	1.19E-08	ENSORLG00000009110	 si:ch211-117c9.5 
c43433_g5_i1	2.269565969	3.153298271	1.60E-07	2.29E-06	2.613229698	3.153298271	2.35E-09	1.36E-07	1.597917559	3.153298271	0.000130087	0.005097698	2.225459981	3.153298271	2.72E-07	6.35E-06	ENSLOCG00000009860	 cell adhesion molecule with homology to L1CAM (close homolog of L1) a 
c45150_g3_i1	2.268023243	3.60946217	8.44E-06	6.10E-05	2.408562891	3.60946217	2.30E-06	3.91E-05	1.623075439	3.60946217	0.001040492	0.016728515	2.223765186	3.60946217	1.20E-05	0.000147512	ENSPFOG00000020584	 uncharacterized protein
c48958_g2_i6	2.258911071	5.754596274	2.05E-10	9.80E-09	2.303643714	5.754596274	8.97E-11	8.74E-09	1.620872807	5.754596274	3.04E-06	0.000623118	2.351286763	5.754596274	4.20E-11	3.50E-09	ENSTNIG00000010087	 fibrosin 
c46333_g3_i2	2.244328257	3.750742187	1.34E-07	1.97E-06	2.035356162	3.750742187	1.19E-06	2.29E-05	1.198621086	3.750742187	0.003277673	0.032683229	2.462508419	3.750742187	9.91E-09	3.81E-07	no blastx hit*	
c46909_g1_i1	2.235355063	4.482870101	4.14E-10	1.75E-08	2.286763145	4.482870101	1.59E-10	1.44E-08	1.045681572	4.482870101	0.002218479	0.026045075	2.487408463	4.482870101	5.84E-12	6.12E-10	ENSONIG00000001837	" lysine (K)-specific demethylase 6B, b "
c44556_g1_i1	2.23185911	5.450000739	4.67E-19	8.11E-16	1.991391433	5.450000739	5.45E-16	5.78E-13	1.266418299	5.450000739	1.37E-07	8.46E-05	2.229572787	5.450000739	4.05E-19	9.66E-16	ENSLACG00000016836	 Uncharacterized protein  
c48958_g2_i4	2.215874442	8.292911844	2.36E-14	6.00E-12	2.184725345	8.292911844	4.94E-14	2.05E-11	1.198374711	8.292911844	2.08E-05	0.001936638	2.326581807	8.292911844	1.49E-15	7.11E-13	ENSPFOG00000018240	 fibrosin 
c47493_g10_i1	2.200971932	3.353063958	1.33E-08	2.92E-07	1.915156368	3.353063958	4.29E-07	1.01E-05	1.318286929	3.353063958	0.000376391	0.00943895	2.071372817	3.353063958	6.49E-08	1.87E-06	no blastx hit*	
c44721_g2_i6	2.197049734	2.623950242	3.41E-10	1.49E-08	1.762548621	2.623950242	1.34E-07	3.81E-06	1.083678494	2.623950242	0.000840451	0.014806145	1.949804765	2.623950242	1.13E-08	4.28E-07	ENSTRUG00000005018	 sorting nexin 14 
c46215_g9_i5	2.193448247	2.273387894	7.61E-13	9.82E-11	2.148908311	2.273387894	5.71E-13	1.44E-10	1.352824481	2.273387894	1.71E-06	0.0004348	2.098585946	2.273387894	2.15E-12	2.62E-10	ENSXMAG00000008529	" glutamate receptor, ionotropic, AMPA 4b "
c43794_g1_i1	2.189989934	2.427513624	4.57E-10	1.90E-08	1.996319824	2.427513624	4.42E-09	2.30E-07	1.629930403	2.427513624	1.15E-06	0.000337703	1.869899112	2.427513624	3.88E-08	1.21E-06	no blastx hit*	
c47622_g4_i4	2.189757169	2.875199792	8.55E-06	6.15E-05	1.548460818	2.875199792	0.001176155	0.005922361	1.316905761	2.875199792	0.005457847	0.043745297	1.984423919	2.875199792	4.49E-05	0.000433569	ENSPFOG00000004711	 fibronectin type III domain containing 5a 
c46916_g4_i5	2.17882065	3.656866405	3.76E-12	3.70E-10	1.88034474	3.656866405	7.55E-10	5.42E-08	1.21703291	3.656866405	4.08E-05	0.00278753	2.197514977	3.656866405	2.02E-12	2.47E-10	ENSGACG00000017855	 serine/arginine-rich splicing factor 11 
c45784_g1_i2	2.172256437	3.263697769	4.41E-10	1.85E-08	1.676351846	3.263697769	6.87E-07	1.50E-05	0.950922977	3.263697769	0.003806577	0.035873937	1.296642894	3.263697769	9.88E-05	0.000826591	ENSONIG00000016700	 Uncharacterized protein {ECO:0000313|Ensembl:ENSONIP00000021038}  
c34258_g1_i1	2.168856253	2.381814371	1.96E-11	1.49E-09	2.213081803	2.381814371	4.60E-12	7.19E-10	1.127029973	2.381814371	0.000170182	0.005981113	2.189812846	2.381814371	6.48E-12	6.72E-10	ENSTNIG00000012665	 nucleoporin 37 
c46691_g1_i2	2.1628987	4.462491553	4.02E-17	3.49E-14	1.870869352	4.462491553	1.05E-13	3.64E-11	1.2794291	4.462491553	2.02E-07	0.000104439	2.063338606	4.462491553	6.24E-16	3.22E-13	no blastx hit*	
c45536_g4_i1	2.159957497	4.443582177	2.03E-07	2.77E-06	1.941250402	4.443582177	2.35E-06	3.98E-05	1.151555737	4.443582177	0.004064679	0.037133945	2.149883158	4.443582177	2.32E-07	5.53E-06	ENSTNIG00000012655	 synaptotagmin Ia 
c46215_g11_i1	2.158838424	4.877878386	1.34E-08	2.94E-07	2.09654775	4.877878386	2.91E-08	1.07E-06	1.022826153	4.877878386	0.005124817	0.042378778	2.030019819	4.877878386	7.77E-08	2.16E-06	ENSTNIG00000013036	 Uncharacterized protein {ECO:0000313|Ensembl:ENSTNIP00000016015}  
c46481_g7_i2	2.156671662	2.339018236	5.73E-08	9.88E-07	1.93666677	2.339018236	6.15E-07	1.36E-05	1.10751203	2.339018236	0.002979221	0.030849406	2.590440878	2.339018236	2.38E-10	1.56E-08	ENSTRUG00000004514	 acid-sensing (proton-gated) ion channel 1c 
c44396_g3_i1	2.155709194	3.450579334	2.47E-07	3.24E-06	1.781913624	3.450579334	1.33E-05	0.000161922	1.152051302	3.450579334	0.003994804	0.036865008	2.034241609	3.450579334	9.13E-07	1.76E-05	ENSTRUG00000006591	" solute carrier family 25 (mitochondrial carrier: glutamate), member 22 "
c47090_g2_i7	2.154806854	3.021652903	1.13E-13	2.09E-11	2.188882774	3.021652903	2.76E-14	1.23E-11	1.801694999	3.021652903	1.65E-10	6.83E-07	2.514490347	3.021652903	2.29E-17	2.48E-14	ENSONIG00000009352	" potassium voltage-gated channel, KQT-like subfamily, member 2a "
c42963_g5_i1	2.152093603	3.029022952	1.44E-09	4.94E-08	2.158611187	3.029022952	8.45E-10	5.97E-08	1.321551134	3.029022952	9.76E-05	0.004444401	2.558873357	3.029022952	1.59E-12	2.04E-10	no blastx hit*	
c46916_g3_i2	2.150423595	5.260329431	9.70E-11	5.49E-09	1.970830232	5.260329431	2.10E-09	1.25E-07	1.247389102	5.260329431	0.000102751	0.004544927	2.128001015	5.260329431	1.44E-10	1.03E-08	ENSAMXG00000006919	 serine/arginine-rich splicing factor 11 
c45498_g7_i1	2.146756387	4.791721264	7.24E-08	1.21E-06	2.325279023	4.791721264	6.56E-09	3.11E-07	1.307353745	4.791721264	0.000710727	0.01341265	1.958143844	4.791721264	7.59E-07	1.52E-05	ENSTRUG00000017991	 neurexin 3b 
c48255_g2_i6	2.136787166	3.517374273	1.24E-06	1.24E-05	2.102114504	3.517374273	1.56E-06	2.83E-05	1.158983284	3.517374273	0.006191093	0.046997146	2.26694215	3.517374273	3.00E-07	6.90E-06	ENSTNIG00000012735	 natural killer-tumor recognition sequence 
c45340_g6_i2	2.134601882	6.056327763	3.92E-08	7.22E-07	2.033830344	6.056327763	1.44E-07	4.09E-06	1.256591499	6.056327763	0.000882467	0.0152961	2.362222725	6.056327763	1.65E-09	8.42E-08	ENSLACG00000012695	 O-linked N-acetylglucosamine (GlcNAc) transferase 
c45775_g3_i3	2.126734824	3.747975965	2.90E-08	5.62E-07	1.772692615	3.747975965	2.50E-06	4.17E-05	1.330816231	3.747975965	0.000327552	0.00871977	1.946577641	3.747975965	3.03E-07	6.95E-06	ENSTRUG00000017065	 chromobox homolog 7b 
c44534_g14_i1	2.125136602	2.378423634	2.30E-05	0.000142495	2.133330637	2.378423634	2.03E-05	0.000228562	1.395321272	2.378423634	0.00389265	0.036273115	3.420194976	2.378423634	4.34E-10	2.63E-08	ENSORLG00000006794	" protein tyrosine phosphatase, receptor type, s, a "
c47090_g2_i4	2.124313157	2.809487446	1.89E-15	7.67E-13	2.09302266	2.809487446	1.42E-15	1.09E-12	1.464891017	2.809487446	5.52E-09	7.57E-06	2.20812456	2.809487446	7.57E-17	6.10E-14	ENSONIG00000009352	" potassium voltage-gated channel, KQT-like subfamily, member 2a "
c47863_g2_i2	2.124033915	2.65557653	6.33E-05	0.000333597	2.149193509	2.65557653	4.60E-05	0.000445629	1.532076093	2.65557653	0.002915419	0.030519947	2.07706378	2.65557653	8.81E-05	0.000750874	ENSPFOG00000000057	 uncharacterized protein
c42414_g2_i2	2.123414743	3.224826415	6.14E-06	4.69E-05	2.082355701	3.224826415	8.47E-06	0.000113124	1.295364139	3.224826415	0.004198905	0.037763014	2.284133146	3.224826415	1.47E-06	2.59E-05	ENSTNIG00000011319	" protein tyrosine phosphatase, receptor type, D "
c47271_g2_i5	2.121503139	2.777244627	1.53E-10	7.90E-09	1.874572015	2.777244627	6.40E-09	3.06E-07	1.228501823	2.777244627	8.79E-05	0.004132247	2.2836679	2.777244627	7.48E-12	7.63E-10	ENSPFOG00000014671	 uncharacterized protein
c49032_g5_i4	2.088380202	2.485655112	4.97E-08	8.77E-07	2.004961973	2.485655112	8.49E-08	2.63E-06	1.252803312	2.485655112	0.000548123	0.011571216	2.252413348	2.485655112	5.58E-09	2.37E-07	ENSPFOG00000010806	" phosphofructokinase, platelet b "
c34425_g1_i1	2.082613505	2.486000483	2.81E-06	2.45E-05	1.8779055	2.486000483	1.49E-05	0.00017835	1.440946053	2.486000483	0.000743358	0.013773052	2.402716093	2.486000483	9.28E-08	2.52E-06	no blastx hit*	
c46672_g2_i2	2.080943197	9.18347539	1.65E-15	6.83E-13	1.87995795	9.18347539	4.25E-13	1.13E-10	1.153349562	9.18347539	5.74E-06	0.000883132	2.191245555	9.18347539	6.53E-17	5.94E-14	ENSONIG00000005125	 cathepsin C 
c47594_g2_i1	2.080912953	8.50352952	7.95E-06	5.81E-05	2.089461176	8.50352952	7.32E-06	9.96E-05	1.352446195	8.50352952	0.00299963	0.030943206	2.500105141	8.50352952	1.27E-07	3.27E-06	ENSPFOG00000019157	" lysine (K)-specific demethylase 6B, b "
c46916_g3_i3	2.080692794	4.113215475	1.07E-14	3.19E-12	1.726884216	4.113215475	4.25E-11	4.77E-09	1.06167341	4.113215475	3.29E-05	0.002502643	2.003822281	4.113215475	5.95E-14	1.26E-11	ENSGACG00000009346	 serine/arginine-rich splicing factor 11 
c45340_g6_i1	2.078353973	6.322811119	2.81E-08	5.48E-07	1.987519368	6.322811119	9.77E-08	2.96E-06	1.307329464	6.322811119	0.000345671	0.008938744	2.261746339	6.322811119	1.95E-09	9.78E-08	ENSDARG00000057702	" O-linked N-acetylglucosamine (GlcNAc) transferase, tandem duplicate 1 "
c48958_g2_i5	2.060307967	5.347714635	1.85E-08	3.84E-07	1.755603754	5.347714635	1.16E-06	2.25E-05	1.292108561	5.347714635	0.000286494	0.008062321	2.229019133	5.347714635	1.47E-09	7.65E-08	ENSPFOG00000018240	 fibrosin 
c47833_g3_i3	2.057362809	3.568524652	7.69E-08	1.27E-06	1.730896269	3.568524652	3.85E-06	5.93E-05	1.213183678	3.568524652	0.000967938	0.01606272	2.083396675	3.568524652	5.43E-08	1.61E-06	ENSONIG00000001532	 polycomb group ring finger 3 
c44713_g2_i1	2.052563966	2.467168534	8.15E-11	4.82E-09	1.902270932	2.467168534	4.81E-10	3.65E-08	0.967141454	2.467168534	0.000891577	0.015356366	1.9622434	2.467168534	2.03E-10	1.37E-08	ENSAMXG00000011068	 mitogen-activated protein kinase kinase kinase kinase 3 
c46691_g1_i3	2.04734718	6.54599592	9.65E-16	4.60E-13	1.940040335	6.54599592	1.97E-14	9.41E-12	1.059512028	6.54599592	1.86E-05	0.001791786	2.005326357	6.54599592	3.22E-15	1.28E-12	no blastx hit*	
c47953_g1_i1	2.046510971	8.481557316	4.15E-12	3.97E-10	2.016922762	8.481557316	7.87E-12	1.14E-09	1.085130431	8.481557316	0.000158238	0.005708541	2.074114335	8.481557316	2.23E-12	2.68E-10	no blastx hit*	
c41513_g3_i5	2.044292928	3.325499159	1.58E-10	8.01E-09	1.959520059	3.325499159	5.23E-10	3.93E-08	1.197034699	3.325499159	8.42E-05	0.00406	2.068835268	3.325499159	8.57E-11	6.67E-09	no blastx hit*	
c45775_g3_i1	2.043578667	3.761476396	3.36E-09	9.71E-08	1.797615942	3.761476396	1.22E-07	3.53E-06	1.598018051	3.761476396	2.05E-06	0.000490387	1.990714793	3.761476396	6.84E-09	2.77E-07	ENSTRUG00000017065	 chromobox homolog 7b 
c46909_g1_i3	2.043451021	3.89699081	1.51E-07	2.18E-06	2.031259463	3.89699081	1.62E-07	4.50E-06	1.296620212	3.89699081	0.000586657	0.011966304	2.273331879	3.89699081	7.59E-09	3.02E-07	ENSONIG00000001837	" lysine (K)-specific demethylase 6B, b "
c48172_g3_i6	2.038522929	4.030303628	3.83E-12	3.75E-10	1.980662251	4.030303628	1.00E-11	1.36E-09	1.10548955	4.030303628	8.54E-05	0.004061904	1.837336734	4.030303628	2.47E-10	1.61E-08	ENSTRUG00000008493	 uncharacterized protein
c46215_g6_i2	2.035839589	6.409646905	2.29E-12	2.48E-10	2.092864372	6.409646905	5.71E-13	1.44E-10	1.098958116	6.409646905	9.79E-05	0.004446295	1.855208885	6.409646905	1.24E-10	9.17E-09	ENSORLG00000020342	" glutamate receptor, ionotropic, AMPA 2b "
c43757_g5_i2	2.021851371	3.0704831	2.71E-06	2.38E-05	2.675985339	3.0704831	1.45E-09	9.33E-08	1.207659955	3.0704831	0.003508138	0.034192702	1.964366221	3.0704831	4.30E-06	6.32E-05	ENSPFOG00000016080	 podocan 
c48726_g2_i1	2.021655305	4.419284104	1.19E-10	6.47E-09	1.67371754	4.419284104	5.59E-08	1.85E-06	1.219212157	4.419284104	5.97E-05	0.003441305	1.795607401	4.419284104	7.53E-09	3.02E-07	ENSONIG00000017818	" glutamate receptor, ionotrophic, AMPA 3b "
c41513_g3_i4	2.016781294	3.520557961	5.87E-08	1.01E-06	2.140268405	3.520557961	7.97E-09	3.65E-07	1.061123304	3.520557961	0.002881067	0.030431713	2.055100481	3.520557961	3.42E-08	1.09E-06	no blastx hit*	
c44401_g2_i1	2.01078012	4.23806916	1.11E-11	9.53E-10	1.702330887	4.23806916	4.54E-09	2.34E-07	1.081235851	4.23806916	0.000145884	0.005374599	1.960951889	4.23806916	3.18E-11	2.79E-09	ENSONIG00000007859	 Uncharacterized protein {ECO:0000313|Ensembl:ENSONIP00000009906}  
c44106_g1_i1	2.007712156	3.627425039	2.70E-10	1.24E-08	2.007932738	3.627425039	1.90E-10	1.64E-08	1.103180963	3.627425039	0.000286714	0.008062321	2.133548331	3.627425039	1.96E-11	1.83E-09	no blastx hit*	
c46909_g1_i2	2.004629786	7.952998499	3.43E-09	9.89E-08	1.963299176	7.952998499	6.72E-09	3.16E-07	1.239002826	7.952998499	0.000186902	0.006324176	2.25740011	7.952998499	4.24E-11	3.50E-09	ENSGACG00000020325	" lysine (K)-specific demethylase 6B, b "
c44721_g2_i2	2.004602062	3.331734939	9.14E-10	3.39E-08	1.813282901	3.331734939	1.52E-08	6.25E-07	0.988224584	3.331734939	0.001441906	0.02014446	1.871166773	3.331734939	6.42E-09	2.65E-07	ENSTRUG00000005018	 sorting nexin 14 
c48172_g3_i1	2.000648504	4.49085864	4.61E-13	6.49E-11	1.864261861	4.49085864	8.04E-12	1.15E-09	1.20107796	4.49085864	6.47E-06	0.000972601	1.853129058	4.49085864	1.19E-11	1.16E-09	ENSTRUG00000008493	 uncharacterized protein
c48726_g2_i3	1.995450017	3.447624589	5.00E-08	8.82E-07	1.782457289	3.447624589	7.50E-07	1.60E-05	1.300710148	3.447624589	0.000233483	0.007083913	2.150202105	3.447624589	4.73E-09	2.06E-07	ENSONIG00000017818	" glutamate receptor, ionotrophic, AMPA 3b "
c47594_g2_i2	1.991748255	3.478868727	1.01E-05	7.08E-05	2.21788911	3.478868727	1.02E-06	2.05E-05	1.382236301	3.478868727	0.001681837	0.022122698	2.556703785	3.478868727	3.38E-08	1.07E-06	ENSORLG00000010250	 Uncharacterized protein  
c42918_g3_i1	1.984136259	5.93495942	1.14E-15	5.29E-13	1.909808799	5.93495942	9.03E-15	4.66E-12	0.930710398	5.93495942	0.00010405	0.004564809	1.926792871	5.93495942	6.00E-15	2.11E-12	no blastx hit*	
c45798_g2_i1	1.977661381	5.586022977	2.84E-19	5.66E-16	1.865573662	5.586022977	1.40E-17	4.46E-14	1.10984363	5.586022977	2.11E-07	0.000105741	2.072814493	5.586022977	6.04E-21	2.88E-17	ENSONIG00000000120	 PNN-interacting serine/arginine-rich protein 
c45405_g6_i3	1.971373073	4.210089196	9.37E-14	1.75E-11	1.887437373	4.210089196	4.82E-13	1.26E-10	1.089057407	4.210089196	1.75E-05	0.001744604	2.295229817	4.210089196	1.02E-17	1.29E-14	ENSONIG00000008402	 DEAD (Asp-Glu-Ala-Asp) box helicase 17 
c38622_g2_i5	1.970908205	3.158130413	2.01E-06	1.86E-05	2.025205114	3.158130413	9.34E-07	1.91E-05	1.173932008	3.158130413	0.003303639	0.032905345	1.987359531	3.158130413	1.65E-06	2.84E-05	no blastx hit*	
c47090_g2_i1	1.969481058	2.895347033	1.85E-12	2.09E-10	1.987633829	2.895347033	6.58E-13	1.59E-10	1.237559027	2.895347033	3.01E-06	0.000623118	2.236378558	2.895347033	2.79E-15	1.19E-12	ENSONIG00000009352	" potassium voltage-gated channel, KQT-like subfamily, member 2a "
c46894_g1_i4	1.968588063	3.501672618	1.78E-08	3.75E-07	2.022224486	3.501672618	6.07E-09	2.94E-07	1.1788897	3.501672618	0.000463112	0.010446843	1.632279244	3.501672618	2.06E-06	3.43E-05	ENSGACG00000010469	 RNA binding motif protein 5 
c44415_g1_i6	1.966601	3.006425975	8.13E-08	1.32E-06	2.51445334	3.006425975	1.84E-11	2.29E-09	0.970457711	3.006425975	0.005650995	0.044545056	2.120173859	3.006425975	7.57E-09	3.02E-07	no blastx hit*	
c48255_g2_i2	1.96500342	6.208782056	4.53E-10	1.89E-08	2.01175035	6.208782056	1.76E-10	1.55E-08	1.122218677	6.208782056	0.000259356	0.007595455	1.879036453	6.208782056	2.20E-09	1.07E-07	ENSONIG00000005793	 natural killer-tumor recognition sequence 
c46965_g8_i3	1.962745043	4.915915172	5.28E-13	7.25E-11	1.860276935	4.915915172	5.10E-12	7.73E-10	1.155215491	4.915915172	1.09E-05	0.00133267	1.941350806	4.915915172	8.13E-13	1.12E-10	ENSONIG00000009510	 meningioma expressed antigen 5 (hyaluronidase) 
c48095_g3_i1	1.955896722	2.94745985	8.26E-10	3.16E-08	2.248828663	2.94745985	2.65E-12	4.56E-10	0.889513428	2.94745985	0.003266598	0.032672831	2.902927426	2.94745985	7.91E-18	1.16E-14	no blastx hit*	
c45513_g9_i2	1.955399656	5.724942051	5.36E-12	4.88E-10	1.959232478	5.724942051	4.31E-12	6.86E-10	0.944459526	5.724942051	0.000598681	0.012064655	2.126362963	5.724942051	8.54E-14	1.66E-11	ENSORLG00000013218	 death effector domain-containing 1 
c45775_g3_i2	1.953720952	3.442113168	5.25E-08	9.21E-07	1.536880815	3.442113168	1.10E-05	0.000140547	1.392976704	3.442113168	6.22E-05	0.003502007	1.748747692	3.442113168	8.06E-07	1.59E-05	ENSTRUG00000017065	 chromobox homolog 7b 
c45405_g6_i2	1.953182633	4.276852343	1.22E-11	1.03E-09	1.992738443	4.276852343	3.83E-12	6.19E-10	1.078775062	4.276852343	0.00010277	0.004544927	2.098862983	4.276852343	4.55E-13	6.53E-11	ENSTNIG00000005623	 DEAD (Asp-Glu-Ala-Asp) box helicase 17 
c45610_g1_i1	1.952770332	4.42556229	3.19E-08	6.05E-07	2.066226023	4.42556229	4.88E-09	2.47E-07	1.276704793	4.42556229	0.000202216	0.006556584	2.384501894	4.42556229	3.18E-11	2.79E-09	ENSPFOG00000002165	" dysferlin, limb girdle muscular dystrophy 2B (autosomal recessive) "
c48274_g9_i4	1.947194846	3.54463769	2.70E-11	1.94E-09	1.826234339	3.54463769	1.98E-10	1.68E-08	0.977122068	3.54463769	0.000411222	0.009798139	1.842592385	3.54463769	1.83E-10	1.27E-08	ENSONIG00000011080	 splicing regulatory glutamine/lysine-rich protein 1 
c46568_g1_i1	1.945675316	3.412204315	9.08E-10	3.39E-08	1.511468484	3.412204315	8.92E-07	1.83E-05	1.148723597	3.412204315	0.000156139	0.005654184	1.589413306	3.412204315	3.25E-07	7.38E-06	ENSTRUG00000018307	 nuclear receptor coactivator 5 
c45256_g4_i1	1.945421758	2.954993727	2.15E-07	2.90E-06	2.056547291	2.954993727	4.06E-08	1.42E-06	1.198511432	2.954993727	0.000907935	0.015532707	2.176800064	2.954993727	8.25E-09	3.27E-07	ENSONIG00000015850	 calcium/calmodulin-dependent protein kinase (CaM kinase) II gamma 1 
c48164_g3_i4	1.944594349	4.369657631	2.30E-11	1.71E-09	1.858836573	4.369657631	1.05E-10	1.01E-08	0.871322938	4.369657631	0.001718852	0.022328129	1.634342259	4.369657631	1.11E-08	4.19E-07	ENSORLG00000016074	 Uncharacterized protein  
c47486_g2_i6	1.942220837	3.449963603	1.52E-07	2.19E-06	1.847227493	3.449963603	4.53E-07	1.05E-05	1.231484817	3.449963603	0.00061302	0.012209573	1.819127783	3.449963603	7.46E-07	1.50E-05	ENSGACG00000012641	 uncharacterized protein
c47544_g1_i11	1.941247108	2.636284307	6.25E-12	5.60E-10	1.896095201	2.636284307	6.21E-12	9.33E-10	1.192479617	2.636284307	8.23E-06	0.001139215	1.636988389	2.636284307	1.72E-09	8.74E-08	ENSONIG00000008504	" FERM, RhoGEF (ARHGEF) and pleckstrin domain protein 1 (chondrocyte-derived) "
c48071_g1_i1	1.941105622	4.810778919	1.22E-09	4.37E-08	2.073680831	4.810778919	9.17E-11	8.88E-09	1.328464803	4.810778919	1.99E-05	0.001871523	2.043154718	4.810778919	1.94E-10	1.34E-08	ENSPFOG00000018181	 ankyrin 3a 
c49032_g5_i1	1.938913765	2.466045487	1.21E-06	1.22E-05	2.076500402	2.466045487	1.79E-07	4.89E-06	1.125673671	2.466045487	0.003010931	0.030992781	2.078241345	2.466045487	2.19E-07	5.23E-06	ENSPFOG00000010806	" phosphofructokinase, platelet b "
c48274_g9_i2	1.934170437	3.522902246	3.53E-11	2.42E-09	1.729703939	3.522902246	1.31E-09	8.68E-08	1.050024231	3.522902246	0.000160675	0.005742172	1.731340115	3.522902246	1.48E-09	7.69E-08	ENSONIG00000011080	 splicing regulatory glutamine/lysine-rich protein 1 
c37169_g2_i2	1.932823754	4.254258639	3.24E-15	1.19E-12	1.679955469	4.254258639	2.57E-12	4.54E-10	0.743112628	4.254258639	0.001420376	0.019975286	2.041468559	4.254258639	1.06E-16	7.48E-14	ENSTRUG00000011891	 serine/arginine-rich splicing factor 4 
c46916_g3_i1	1.930915166	4.568218726	2.20E-13	3.44E-11	1.811540961	4.568218726	3.31E-12	5.44E-10	1.189560823	4.568218726	2.93E-06	0.000614616	2.059157748	4.568218726	6.80E-15	2.28E-12	ENSGACG00000009346	 serine/arginine-rich splicing factor 11 
c45810_g3_i2	1.930738566	4.918865486	1.14E-13	2.09E-11	1.661381395	4.918865486	8.06E-11	8.05E-09	0.99886659	4.918865486	6.59E-05	0.003611949	1.704210069	4.918865486	3.29E-11	2.85E-09	ENSONIG00000011663	 peroxidasin homolog (Drosophila) 
c47687_g4_i1	1.929628664	2.711194722	2.07E-06	1.90E-05	1.860431353	2.711194722	3.44E-06	5.43E-05	1.119879955	2.711194722	0.004055088	0.037133945	2.30257147	2.711194722	2.93E-08	9.55E-07	ENSPFOG00000018706	
c45536_g4_i5	1.927386224	3.470951177	4.19E-08	7.63E-07	1.7440147	3.470951177	4.53E-07	1.05E-05	0.950625681	3.470951177	0.004713848	0.040412883	1.759751407	3.470951177	4.62E-07	9.87E-06	ENSTNIG00000012655	 synaptotagmin Ia 
c43367_g6_i1	1.925316837	3.041187237	1.11E-11	9.53E-10	1.704015169	3.041187237	6.47E-10	4.69E-08	1.411339166	3.041187237	2.22E-07	0.000105741	1.783364674	3.041187237	2.07E-10	1.39E-08	ENSONIG00000014615	" double C2-like domains, delta "
c45798_g2_i2	1.925014374	5.569242393	4.51E-16	2.53E-13	1.946690154	5.569242393	1.74E-16	2.56E-13	1.087652776	5.569242393	2.37E-06	0.000538475	1.970698746	5.569242393	9.36E-17	7.14E-14	ENSONIG00000000120	 PNN-interacting serine/arginine-rich protein 
c46214_g6_i3	1.915343447	3.288438626	9.74E-12	8.45E-10	1.66079786	3.288438626	1.26E-09	8.41E-08	0.840162749	3.288438626	0.001538241	0.020923591	2.016667214	3.288438626	7.40E-13	1.04E-10	ENSONIG00000017651	 enhancer of zeste homolog 2 (Drosophila) 
c45536_g3_i5	1.911555793	5.801329479	4.61E-17	3.69E-14	2.025884873	5.801329479	6.14E-19	2.93E-15	0.897503874	5.801329479	4.82E-05	0.00314847	2.13632694	5.801329479	1.15E-20	4.40E-17	no blastx hit*	
c46807_g2_i3	1.903439074	3.836519997	1.10E-14	3.22E-12	1.797897146	3.836519997	1.09E-13	3.64E-11	1.093106774	3.836519997	3.34E-06	0.000656428	1.892533393	3.836519997	1.16E-14	3.36E-12	ENSONIG00000006455	 Rho GTPase activating protein 21a 
c48479_g4_i4	1.899773246	2.527421063	1.79E-06	1.69E-05	2.076238553	2.527421063	1.47E-07	4.17E-06	1.315693554	2.527421063	0.000559183	0.011675537	2.115261027	2.527421063	1.34E-07	3.42E-06	ENSPFOG00000008985	 uncharacterized protein
c48526_g3_i2	1.899046445	3.245460471	2.77E-07	3.57E-06	2.012261361	3.245460471	4.91E-08	1.67E-06	1.354950553	3.245460471	0.000151379	0.005513187	2.361687096	3.245460471	4.55E-10	2.71E-08	no blastx hit*	
c47633_g1_i2	1.887863755	4.071368106	1.28E-09	4.52E-08	1.884936024	4.071368106	1.13E-09	7.68E-08	1.186931499	4.071368106	8.36E-05	0.004047015	2.124989876	4.071368106	1.25E-11	1.22E-09	ENSGACG00000015473	" solute carrier family 25, member 36b "
c47378_g3_i5	1.884758392	2.521873099	1.73E-11	1.37E-09	1.216870458	2.521873099	3.36E-06	5.34E-05	0.990553546	2.521873099	0.000142474	0.005310258	1.927378898	2.521873099	4.80E-12	5.18E-10	ENSONIG00000012786	" protein kinase C, gamma "
c46894_g1_i3	1.884267446	7.587679659	9.08E-14	1.72E-11	1.810145922	7.587679659	6.79E-13	1.62E-10	1.016258894	7.587679659	3.82E-05	0.002659717	1.851980282	7.587679659	2.21E-13	3.55E-11	ENSONIG00000004107	 RNA binding motif protein 5 
c41352_g1_i3	1.880340051	2.736366773	1.02E-10	5.69E-09	1.553191536	2.736366773	3.20E-08	1.16E-06	1.080664882	2.736366773	8.10E-05	0.004000705	1.746208008	2.736366773	1.07E-09	5.78E-08	ENSONIG00000014192	" pleckstrin homology domain containing, family A member 5 "
c48473_g2_i6	1.879209366	3.704697515	0.003124467	0.009048153	2.483972031	3.704697515	0.000133991	0.001048414	2.031916854	3.704697515	0.001499353	0.020644767	2.767586839	3.704697515	2.64E-05	0.000282598	ENSAMXG00000025798	 Uncharacterized protein {ECO:0000313|Ensembl:ENSAMXP00000026503}  
c45998_g1_i1	1.879070836	5.961851348	5.00E-15	1.67E-12	1.678878204	5.961851348	1.65E-12	3.22E-10	1.000504136	5.961851348	1.85E-05	0.00178988	1.882935078	5.961851348	4.03E-15	1.51E-12	ENSGACG00000011385	 scaffold attachment factor B 
c44954_g3_i6	1.874200363	2.463390446	2.70E-05	0.000163106	1.870123175	2.463390446	2.13E-05	0.000238326	1.248291317	2.463390446	0.003576747	0.034613187	1.694610815	2.463390446	0.000125173	0.000995745	ENSTNIG00000019676	 neurexin 1a 
c47320_g1_i9	1.874104459	2.695456203	1.86E-07	2.58E-06	2.030903047	2.695456203	1.23E-08	5.22E-07	1.109760575	2.695456203	0.001306301	0.019117681	1.814348445	2.695456203	3.20E-07	7.29E-06	ENSPFOG00000019466	 ch1073-291c23.1 
c45798_g2_i5	1.868123019	4.540250439	9.52E-18	1.07E-14	1.795308972	4.540250439	7.12E-17	1.36E-13	1.016088473	4.540250439	1.20E-06	0.000343089	1.935605915	4.540250439	7.12E-19	1.36E-15	ENSGACG00000004989	 PNN-interacting serine/arginine-rich protein 
c44616_g3_i2	1.858500955	3.680070547	1.64E-13	2.72E-11	1.894052108	3.680070547	3.73E-14	1.58E-11	1.088388078	3.680070547	6.03E-06	0.00091276	1.868213561	3.680070547	9.52E-14	1.84E-11	ENSTRUG00000002467	 DAZ associated protein 1 
c40431_g1_i6	1.857517638	2.967163198	3.73E-05	0.00021348	1.484676819	2.967163198	0.000713102	0.003973385	1.21590847	2.967163198	0.005071235	0.042169695	1.30987548	2.967163198	0.002715848	0.012115297	ENSPFOG00000012310	 olfactomedin 1a 
c48508_g7_i1	1.856667759	4.194459158	8.86E-10	3.32E-08	1.651265794	4.194459158	3.24E-08	1.17E-06	1.028023195	4.194459158	0.000438161	0.010050326	1.598418875	4.194459158	9.78E-08	2.63E-06	ENSTRUG00000004257	" spectrin, beta, non-erythrocytic 4 "
c44175_g2_i9	1.85480113	7.21501051	3.60E-09	1.03E-07	1.759316085	7.21501051	1.93E-08	7.60E-07	0.973074782	7.21501051	0.0015218	0.020808529	1.886764366	7.21501051	2.00E-09	9.94E-08	ENSONIG00000016626	 si:dkey-205h13.1 
c43262_g3_i3	1.854756693	3.405403197	1.48E-10	7.73E-09	1.678559623	3.405403197	3.27E-09	1.78E-07	0.937273685	3.405403197	0.0006752	0.012937267	1.693498954	3.405403197	2.94E-09	1.38E-07	no blastx hit*	
c47535_g1_i3	1.853533792	2.847706834	1.21E-07	1.82E-06	2.090248466	2.847706834	3.06E-09	1.69E-07	1.132585716	2.847706834	0.000801177	0.014465147	1.932714329	2.847706834	3.65E-08	1.15E-06	no blastx hit*	
c47584_g1_i1	1.851229147	4.854863228	1.37E-11	1.13E-09	1.798570035	4.854863228	3.65E-11	4.19E-09	1.019293038	4.854863228	0.000118486	0.004900796	1.811769193	4.854863228	3.23E-11	2.82E-09	ENSONIG00000004004	 heterogeneous nuclear ribonucleoprotein U-like 1 
c48874_g3_i3	1.850059791	3.77455709	6.64E-07	7.33E-06	1.838891651	3.77455709	6.61E-07	1.45E-05	1.21442303	3.77455709	0.000776774	0.014158508	2.3214039	3.77455709	9.78E-10	5.38E-08	ENSPFOG00000002165	" dysferlin, limb girdle muscular dystrophy 2B (autosomal recessive) "
c47940_g6_i1	1.848874985	2.786688796	7.39E-07	8.04E-06	1.371460304	2.786688796	0.000159705	0.001200129	1.204660192	2.786688796	0.000834329	0.014793767	1.496233556	2.786688796	4.49E-05	0.000433947	ENSGACG00000008956	 otoferlin 
c41770_g2_i4	1.845937723	3.805776908	7.47E-08	1.24E-06	1.990391398	3.805776908	6.28E-09	3.02E-07	1.264263598	3.805776908	0.000150059	0.005486065	2.182101238	3.805776908	2.99E-10	1.89E-08	ENSGACG00000004440	 tetratricopeptide repeat domain 39C 
c43510_g1_i4	1.841825478	2.689351247	3.37E-07	4.19E-06	2.348055161	2.689351247	1.56E-10	1.41E-08	1.015008043	2.689351247	0.003272497	0.032683229	2.663702794	2.689351247	1.56E-12	2.03E-10	ENSORLG00000013748	 WD repeat and SOCS box-containing 1 
c47495_g1_i6	1.838464448	3.309232957	2.35E-09	7.32E-08	1.577146173	3.309232957	1.50E-07	4.24E-06	1.010183156	3.309232957	0.000573764	0.011837536	1.950879898	3.309232957	2.36E-10	1.55E-08	ENSXMAG00000000945	 RIMS binding protein 2 
c48859_g2_i2	1.836262857	4.408763917	3.80E-10	1.63E-08	1.837884325	4.408763917	2.98E-10	2.40E-08	1.060791436	4.408763917	0.000185792	0.006324176	1.827638107	4.408763917	3.97E-10	2.42E-08	ENSGACG00000002538	 zgc:91860 
c43510_g1_i3	1.833550798	3.712248993	8.36E-07	8.88E-06	1.668067163	3.712248993	5.72E-06	8.23E-05	1.008713323	3.712248993	0.004993403	0.041795656	1.641318066	3.712248993	8.93E-06	0.000116497	ENSGACG00000013651	 WD repeat and SOCS box-containing 1 
c42738_g1_i1	1.833451894	4.753600176	1.31E-10	7.02E-09	1.791456143	4.753600176	2.73E-10	2.23E-08	1.026895237	4.753600176	0.000203213	0.006573094	1.994088284	4.753600176	3.82E-12	4.29E-10	ENSONIG00000021035	 cell division cycle associated 4 
c47603_g1_i3	1.832440532	4.1300605	1.79E-14	4.87E-12	1.659808631	4.1300605	1.57E-12	3.12E-10	0.999168261	4.1300605	1.23E-05	0.001413676	1.846736918	4.1300605	6.74E-15	2.28E-12	ENSXMAG00000008411	 ubiquitin specific peptidase like 1 
c43875_g5_i8	1.827532989	3.658877681	1.43E-16	8.53E-14	1.50334421	3.658877681	1.93E-12	3.61E-10	0.87148114	3.658877681	2.76E-05	0.002311195	1.571137811	3.658877681	3.47E-13	5.17E-11	ENSPFOG00000001365	" mitochondrial calcium uptake family, member 3 "
c46214_g6_i4	1.824824608	2.795200241	8.76E-10	3.30E-08	1.599439124	2.795200241	2.62E-08	9.82E-07	1.133787379	2.795200241	5.80E-05	0.003398234	1.740691788	2.795200241	3.05E-09	1.41E-07	ENSONIG00000017651	 enhancer of zeste homolog 2 (Drosophila) 
c48870_g1_i4	1.81841994	3.726853996	6.62E-13	8.84E-11	1.851332479	3.726853996	1.44E-13	4.44E-11	0.936888059	3.726853996	9.89E-05	0.004473078	1.941011854	3.726853996	1.98E-14	4.91E-12	ENSPFOG00000016010	" solute carrier family 25 (mitochondrial carrier; phosphate carrier), member 3 "
c39046_g1_i5	1.818042292	3.051975913	5.04E-11	3.26E-09	1.615941066	3.051975913	2.09E-09	1.24E-07	1.033033438	3.051975913	8.05E-05	0.003990874	1.622839489	3.051975913	2.51E-09	1.21E-07	ENSPFOG00000010596	 CLK4-associating serine/arginine rich protein 
c42685_g1_i2	1.813534777	3.073684248	1.88E-08	3.90E-07	1.572502507	3.073684248	6.34E-07	1.39E-05	0.842427932	3.073684248	0.006240095	0.047162758	1.226109875	3.073684248	8.50E-05	0.000731256	ENSONIG00000014438	" prolyl 4-hydroxylase, transmembrane (endoplasmic reticulum) "
c45340_g6_i3	1.812750689	5.074656017	5.42E-12	4.90E-10	1.771663772	5.074656017	1.23E-11	1.63E-09	1.055706492	5.074656017	3.52E-05	0.002581488	1.841143219	5.074656017	2.58E-12	3.04E-10	ENSDARG00000057702	" O-linked N-acetylglucosamine (GlcNAc) transferase, tandem duplicate 1 "
c46761_g3_i3	1.80436962	2.791602074	5.32E-09	1.41E-07	1.670279292	2.791602074	4.07E-08	1.42E-06	1.366168108	2.791602074	5.48E-06	0.0008722	1.606030094	2.791602074	1.55E-07	3.88E-06	ENSONIG00000004931	" amyloid beta (A4) precursor protein-binding, family B, member 2 "
c45810_g3_i3	1.803835564	3.793608804	2.42E-08	4.86E-07	1.663009183	3.793608804	1.78E-07	4.87E-06	1.104365044	3.793608804	0.000418464	0.009863597	1.754902857	3.793608804	4.96E-08	1.48E-06	ENSONIG00000011663	 peroxidasin homolog (Drosophila) 
c45678_g2_i1	1.801808974	6.499877088	2.06E-10	9.82E-09	1.747901913	6.499877088	6.22E-10	4.58E-08	1.069064162	6.499877088	0.000117283	0.00488053	2.046836171	6.499877088	7.82E-13	1.09E-10	ENSGACG00000019920	 lysine (K)-specific demethylase 6B 
c43875_g5_i2	1.799337292	2.746984138	5.04E-07	5.83E-06	1.576586833	2.746984138	6.76E-06	9.38E-05	0.933351678	2.746984138	0.006252897	0.047240807	1.227291059	2.746984138	0.000422531	0.002696851	ENSONIG00000017605	" mitochondrial calcium uptake family, member 3 "
c39699_g1_i6	1.798960829	3.182499018	1.17E-11	1.00E-09	1.657180304	3.182499018	1.26E-10	1.16E-08	0.887678067	3.182499018	0.000396381	0.009634054	1.86967938	3.182499018	1.33E-12	1.76E-10	ENSGACG00000011621	 KIAA0907 protein 
c44175_g2_i10	1.793704607	5.649644979	3.02E-06	2.60E-05	1.718656344	5.649644979	7.12E-06	9.76E-05	1.080674646	5.649644979	0.004080885	0.037191792	1.945549418	5.649644979	4.67E-07	9.96E-06	ENSONIG00000016626	 si:dkey-205h13.1 
c43096_g2_i1	1.793577593	9.512606774	1.08E-12	1.31E-10	1.688917184	9.512606774	1.73E-11	2.18E-09	0.938836444	9.512606774	0.000139787	0.005277067	1.879903108	9.512606774	9.90E-14	1.89E-11	no blastx hit*	
c48172_g3_i3	1.783788169	2.815057998	1.41E-07	2.06E-06	1.436946448	2.815057998	1.32E-05	0.0001617	1.180374936	2.815057998	0.000301516	0.008291256	1.431798354	2.815057998	1.72E-05	0.000197884	ENSDARG00000074515	" glutamate receptor, ionotropic, kainate 2 "
c46215_g6_i3	1.783219547	5.992474525	1.80E-10	8.81E-09	1.830190471	5.992474525	5.82E-11	6.14E-09	0.940272343	5.992474525	0.000571181	0.011822574	1.622010812	5.992474525	5.40E-09	2.31E-07	ENSTNIG00000013036	 Uncharacterized protein {ECO:0000313|Ensembl:ENSTNIP00000016015}  
c43179_g2_i2	1.782365251	2.884549189	9.50E-07	9.92E-06	1.180286066	2.884549189	0.000775581	0.004255661	1.452853265	2.884549189	4.82E-05	0.00314847	1.697856845	2.884549189	2.53E-06	4.10E-05	ENSONIG00000018808	 Kruppel-like factor 11a 
c44175_g2_i6	1.780660708	7.046040802	4.57E-08	8.19E-07	1.802473691	7.046040802	3.13E-08	1.14E-06	1.008662999	7.046040802	0.001568017	0.021207685	1.954056092	7.046040802	2.42E-09	1.18E-07	ENSONIG00000016626	 si:dkey-205h13.1 
c48578_g5_i7	1.780168951	2.505823463	8.69E-07	9.20E-06	1.705543898	2.505823463	1.51E-06	2.77E-05	1.028059421	2.505823463	0.002833699	0.030194141	1.916488365	2.505823463	1.08E-07	2.87E-06	ENSONIG00000015401	 echinoderm microtubule associated protein like 6 
c47940_g6_i4	1.772434887	2.800584237	9.77E-07	1.02E-05	1.5930512	2.800584237	7.46E-06	0.000101312	1.554571118	2.800584237	1.22E-05	0.001407082	1.94046108	2.800584237	9.87E-08	2.65E-06	ENSGACG00000008956	 otoferlin 
c48628_g2_i2	1.772422151	3.077797312	1.89E-09	6.15E-08	1.277689001	3.077797312	6.13E-06	8.66E-05	0.88030574	3.077797312	0.001574057	0.02125467	1.250127633	3.077797312	9.19E-06	0.000118894	ENSTRUG00000006248	 dipeptidyl-peptidase 10 (non-functional) 
c40272_g1_i1	1.766467839	3.98401663	5.53E-14	1.17E-11	1.726020721	3.98401663	1.11E-13	3.64E-11	1.079969443	3.98401663	1.97E-06	0.000489348	1.647650525	3.98401663	1.60E-12	2.04E-10	ENSONIG00000007200	" calcium channel, voltage-dependent, L type, alpha 1D subunit, a "
c46807_g2_i7	1.763291254	3.837848471	1.35E-12	1.59E-10	1.676798745	3.837848471	7.89E-12	1.14E-09	1.08866974	3.837848471	5.88E-06	0.000897012	1.670603004	3.837848471	1.41E-11	1.35E-09	ENSONIG00000006455	 Rho GTPase activating protein 21a 
c48274_g9_i7	1.761496226	3.512534932	4.16E-12	3.97E-10	1.790795367	3.512534932	1.07E-12	2.24E-10	1.017790656	3.512534932	2.72E-05	0.002284199	1.969399907	3.512534932	1.41E-14	3.85E-12	ENSONIG00000011080	 splicing regulatory glutamine/lysine-rich protein 1 
c43875_g5_i1	1.754785694	4.01800896	4.44E-12	4.20E-10	1.814200574	4.01800896	5.98E-13	1.48E-10	1.120288249	4.01800896	4.95E-06	0.000815009	1.674807829	4.01800896	2.78E-11	2.53E-09	ENSPFOG00000001365	" mitochondrial calcium uptake family, member 3 "
c46977_g2_i11	1.752961392	4.687345295	5.70E-07	6.46E-06	1.691695451	4.687345295	1.25E-06	2.37E-05	1.021905963	4.687345295	0.002772314	0.029873993	1.942846299	4.687345295	3.78E-08	1.18E-06	ENSTRUG00000008887	" protein tyrosine phosphatase, receptor type, D, b "
c43896_g3_i2	1.752909439	3.413308344	5.06E-09	1.35E-07	1.650094168	3.413308344	2.21E-08	8.52E-07	0.899660764	3.413308344	0.001710231	0.02229375	1.490118149	3.413308344	4.49E-07	9.65E-06	ENSTRUG00000005783	 uncharacterized protein
c46977_g2_i1	1.751906754	5.709417172	1.29E-09	4.52E-08	1.556601295	5.709417172	5.42E-08	1.81E-06	1.090888744	5.709417172	0.000114423	0.004799242	1.674063527	5.709417172	5.94E-09	2.50E-07	ENSTRUG00000008887	" protein tyrosine phosphatase, receptor type, D, b "
c44350_g1_i6	1.751390299	3.721998848	4.40E-09	1.21E-07	1.727830149	3.721998848	5.38E-09	2.67E-07	1.011210917	3.721998848	0.000466011	0.010462763	1.589817532	3.721998848	7.03E-08	1.98E-06	ENSTRUG00000018059	" ST8 alpha-N-acetyl-neuraminide alpha-2,8-sialyltransferase 5 "
c48274_g9_i5	1.750008931	3.525275505	1.19E-09	4.28E-08	1.74212925	3.525275505	1.01E-09	6.95E-08	0.876467261	3.525275505	0.001441459	0.02014446	1.750308624	3.525275505	1.06E-09	5.77E-08	ENSONIG00000011080	 splicing regulatory glutamine/lysine-rich protein 1 
c45998_g1_i2	1.749345315	5.931598923	3.33E-14	7.95E-12	1.606547302	5.931598923	2.27E-12	4.12E-10	0.985909308	5.931598923	1.21E-05	0.001407082	1.801954908	5.931598923	5.87E-15	2.11E-12	ENSGACG00000011385	 scaffold attachment factor B 
c47868_g6_i1	1.74866301	5.060242238	6.86E-08	1.16E-06	1.902427884	5.060242238	4.83E-09	2.45E-07	1.120717453	5.060242238	0.000403727	0.009709929	1.761796607	5.060242238	5.47E-08	1.61E-06	ENSONIG00000005932	 RNA binding motif protein 25 
c41486_g4_i2	1.746668437	3.215515213	1.21E-09	4.32E-08	1.668095016	3.215515213	3.43E-09	1.85E-07	1.084333405	3.215515213	8.38E-05	0.004047015	2.056161676	3.215515213	1.51E-12	1.97E-10	ENSTRUG00000002357	 Uncharacterized protein  
c41120_g4_i5	1.745460512	4.759907781	1.66E-13	2.73E-11	1.670644636	4.759907781	1.02E-12	2.23E-10	0.896929753	4.759907781	8.51E-05	0.004061904	2.024190466	4.759907781	2.34E-17	2.48E-14	ENSGACG00000010265	 heterogeneous nuclear ribonucleoprotein M 
c44175_g2_i2	1.743577713	7.55620819	2.27E-08	4.60E-07	1.741637996	7.55620819	2.31E-08	8.82E-07	0.99853995	7.55620819	0.00109664	0.017153094	1.856097912	7.55620819	3.03E-09	1.40E-07	ENSONIG00000016626	 si:dkey-205h13.1 
c46373_g2_i9	1.740990876	2.929623547	1.17E-07	1.77E-06	1.340447762	2.929623547	2.22E-05	0.000246969	1.066202473	2.929623547	0.000674903	0.012937267	1.535545316	2.929623547	1.73E-06	2.97E-05	ENSGACG00000007520	 RAS p21 protein activator 2 
c47271_g2_i1	1.740322481	2.896766452	4.00E-07	4.82E-06	2.030212959	2.896766452	3.99E-09	2.12E-07	1.362988937	2.896766452	4.57E-05	0.003015839	2.15956797	2.896766452	7.04E-10	4.05E-08	ENSPFOG00000014671	 uncharacterized protein
c47110_g3_i3	1.739561824	3.900898434	8.99E-11	5.20E-09	1.598620449	3.900898434	1.44E-09	9.32E-08	1.135508757	3.900898434	1.28E-05	0.001432672	1.710398733	3.900898434	1.73E-10	1.21E-08	ENSGACG00000018952	 tuberous sclerosis 2 
c46977_g2_i10	1.733686044	5.768660584	8.42E-09	2.03E-07	1.719928572	5.768660584	1.02E-08	4.52E-07	1.088191684	5.768660584	0.000228053	0.007018684	1.823058032	5.768660584	1.53E-09	7.87E-08	ENSTRUG00000008887	" protein tyrosine phosphatase, receptor type, D, b "
c46180_g2_i4	1.732633463	2.629376948	8.55E-10	3.26E-08	1.690790249	2.629376948	1.25E-09	8.41E-08	0.791556777	2.629376948	0.002810397	0.030097425	1.658724789	2.629376948	2.92E-09	1.38E-07	ENSONIG00000016281	 zinc finger protein 385C 
c48402_g2_i10	1.731086494	4.342894943	3.67E-08	6.83E-07	1.435455609	4.342894943	3.40E-06	5.38E-05	0.933721426	4.342894943	0.002129273	0.025604947	1.630840339	4.342894943	1.80E-07	4.40E-06	ENSPFOG00000009681	 adducin 1 (alpha) 
c46468_g3_i6	1.729750944	2.758392782	9.62E-11	5.48E-09	1.667117779	2.758392782	1.64E-10	1.46E-08	0.997286538	2.758392782	7.54E-05	0.003827387	1.702409976	2.758392782	1.25E-10	9.19E-09	ENSPFOG00000007159	 centrosomal protein 164kDa 
c48274_g9_i3	1.728871255	3.379616144	7.79E-08	1.28E-06	1.713928695	3.379616144	8.21E-08	2.56E-06	1.095414039	3.379616144	0.000435577	0.010050326	1.731545891	3.379616144	6.63E-08	1.89E-06	ENSONIG00000011080	 splicing regulatory glutamine/lysine-rich protein 1 
c41759_g3_i4	1.727509754	3.712271122	2.52E-11	1.84E-09	1.584409327	3.712271122	4.64E-10	3.56E-08	1.016852809	3.712271122	4.30E-05	0.00288874	1.611215859	3.712271122	3.47E-10	2.15E-08	ENSONIG00000003757	" splicing factor, suppressor of white-apricot homolog (Drosophila) "
c46916_g4_i2	1.727078072	4.392159815	1.72E-10	8.55E-09	1.771744517	4.392159815	5.18E-11	5.53E-09	0.936518708	4.392159815	0.000354363	0.00906524	1.941420276	4.392159815	1.13E-12	1.51E-10	ENSGACG00000017855	 serine/arginine-rich splicing factor 11 
c46723_g1_i8	1.726802918	3.517120609	1.34E-13	2.32E-11	1.424007675	3.517120609	3.22E-10	2.56E-08	0.94415062	3.517120609	2.25E-05	0.002006487	1.468258988	3.517120609	1.27E-10	9.30E-09	ENSORLG00000013106	 actin binding LIM protein 1a 
c45211_g2_i6	1.724733393	3.342536643	9.48E-09	2.24E-07	1.767761602	3.342536643	3.07E-09	1.69E-07	1.163564524	3.342536643	6.37E-05	0.003534373	1.676575687	3.342536643	2.18E-08	7.37E-07	ENSTRUG00000011654	 R3H domain containing 1 
c47818_g2_i2	1.722116861	6.437340126	1.80E-11	1.39E-09	1.459870445	6.437340126	8.87E-09	4.01E-07	1.170366507	6.437340126	3.42E-06	0.000666402	1.888193119	6.437340126	2.25E-13	3.58E-11	ENSPFOG00000010453	" glutamate receptor, ionotropic, N-methyl D-aspartate 2D, b "
c45536_g3_i1	1.720693452	5.667133903	9.15E-16	4.59E-13	1.651254013	5.667133903	8.69E-15	4.66E-12	0.924474392	5.667133903	9.54E-06	0.001229614	1.748220838	5.667133903	2.90E-16	1.85E-13	ENSGACG00000001042	 serine/arginine-rich splicing factor 3a 
c45810_g3_i1	1.719949555	3.336898266	9.75E-09	2.29E-07	1.765179552	3.336898266	2.93E-09	1.63E-07	0.997865163	3.336898266	0.000530524	0.011414345	1.739442241	3.336898266	6.63E-09	2.71E-07	ENSONIG00000011663	 peroxidasin homolog (Drosophila) 
c46723_g1_i11	1.719404463	3.588718953	5.23E-16	2.85E-13	1.456391073	3.588718953	1.51E-12	3.04E-10	0.876135887	3.588718953	1.25E-05	0.001430583	1.701947862	3.588718953	4.84E-16	2.64E-13	ENSORLG00000013106	 actin binding LIM protein 1a 
c48397_g4_i3	1.716962595	4.008736544	9.59E-08	1.51E-06	1.475989478	4.008736544	3.12E-06	5.01E-05	1.023600427	4.008736544	0.001054208	0.016877942	1.526347125	4.008736544	1.74E-06	2.98E-05	ENSONIG00000010376	" microtubule associated monooxygenase, calponin and LIM domain containing 3b "
c49189_g1_i5	1.716631307	5.282222225	1.54E-06	1.48E-05	1.632244102	5.282222225	4.39E-06	6.64E-05	1.313854002	5.282222225	0.000191527	0.006435212	0.844952264	5.282222225	0.015254038	0.046764348	ENSORLG00000020182	 Uncharacterized protein  
c48726_g2_i2	1.713648782	4.269969771	9.32E-08	1.48E-06	1.534121026	4.269969771	1.29E-06	2.43E-05	0.878463848	4.269969771	0.004704825	0.040353651	1.697727076	4.269969771	1.14E-07	2.99E-06	ENSGACG00000020368	" glutamate receptor, ionotropic, AMPA 3a "
c43724_g3_i10	1.713616133	4.31153907	1.21E-16	7.45E-14	1.503225143	4.31153907	1.26E-13	4.01E-11	0.998615859	4.31153907	4.94E-07	0.000181185	1.600836643	4.31153907	6.07E-15	2.11E-12	ENSONIG00000020315	 death inducer-obliterator 1 
c48336_g2_i3	1.701937544	3.700547017	4.85E-12	4.45E-10	1.440661422	3.700547017	1.81E-09	1.14E-07	0.682450361	3.700547017	0.003665813	0.035086377	1.575882113	3.700547017	9.43E-11	7.29E-09	ENSONIG00000012732	 serine/arginine repetitive matrix 3 
c45213_g1_i3	1.70028544	6.822873591	6.37E-16	3.28E-13	1.737167719	6.822873591	1.43E-16	2.28E-13	0.973678632	6.822873591	2.33E-06	0.000534731	1.712497076	6.822873591	3.85E-16	2.30E-13	ENSONIG00000005759	 serine/arginine-rich splicing factor 5b 
c48336_g2_i5	1.700051294	3.915236033	5.23E-11	3.34E-09	1.633996224	3.915236033	1.62E-10	1.45E-08	0.762311053	3.915236033	0.002090703	0.025316612	1.646049687	3.915236033	1.46E-10	1.04E-08	ENSONIG00000012732	 serine/arginine repetitive matrix 3 
c45236_g1_i3	1.699087079	7.059842156	6.45E-14	1.31E-11	1.478969202	7.059842156	4.72E-11	5.20E-09	0.766507443	7.059842156	0.000534402	0.011420522	1.653003152	7.059842156	2.70E-13	4.16E-11	ENSPFOG00000000073	" splicing factor 3b, subunit 1 "
c46492_g3_i1	1.697505045	4.384112727	1.03E-07	1.59E-06	1.605974449	4.384112727	3.73E-07	8.95E-06	1.055789442	4.384112727	0.000672662	0.012937267	1.944763273	4.384112727	1.38E-09	7.24E-08	no blastx hit*	
c43510_g1_i2	1.695966639	3.830122031	1.61E-09	5.42E-08	1.602859788	3.830122031	8.14E-09	3.72E-07	1.204208491	3.830122031	1.06E-05	0.001318506	1.698083611	3.830122031	1.36E-09	7.18E-08	ENSGACG00000013651	 WD repeat and SOCS box-containing 1 
c42046_g2_i3	1.695118251	5.231736915	9.14E-12	8.01E-10	1.777354082	5.231736915	8.07E-13	1.86E-10	0.897036073	5.231736915	0.000206885	0.006657996	1.822425051	5.231736915	2.70E-13	4.16E-11	ENSGACG00000011761	 serine/arginine-rich splicing factor 5a 
c48809_g1_i13	1.693419634	3.133714323	3.43E-07	4.26E-06	1.64885381	3.133714323	5.05E-07	1.15E-05	1.252647596	3.133714323	0.000101479	0.004534374	2.015833848	3.133714323	2.04E-09	1.01E-07	ENSTRUG00000011315	 RIMS binding protein 2 
c44350_g1_i5	1.691887867	3.803960833	2.32E-09	7.28E-08	1.47111626	3.803960833	1.13E-07	3.31E-06	0.815403206	3.803960833	0.002754691	0.02973446	1.432798012	3.803960833	2.48E-07	5.86E-06	ENSTRUG00000018059	" ST8 alpha-N-acetyl-neuraminide alpha-2,8-sialyltransferase 5 "
c48473_g2_i12	1.690976379	3.756660057	0.00187575	0.005888602	2.404263037	3.756660057	1.66E-05	0.000194124	1.746144517	3.756660057	0.0013865	0.019672844	2.282488169	3.756660057	4.13E-05	0.000405669	ENSPFOG00000024032	 regulator of complement activation group 2 gene 1 
c43456_g1_i6	1.690165774	2.865049473	1.34E-05	9.04E-05	1.586339883	2.865049473	3.37E-05	0.00034546	1.25614397	2.865049473	0.000842723	0.014808952	1.932834838	2.865049473	8.08E-07	1.59E-05	ENSXMAG00000003650	 Uncharacterized protein {ECO:0000313|Ensembl:ENSXMAP00000003656}  
c46592_g2_i4	1.689389239	4.973196888	1.28E-09	4.52E-08	1.883695714	4.973196888	1.54E-11	2.01E-09	0.888224199	4.973196888	0.001007922	0.016468473	1.713804725	4.973196888	7.38E-10	4.22E-08	ENSTNIG00000000407	 Uncharacterized protein {ECO:0000313|Ensembl:ENSTNIP00000000368}  
c45798_g2_i3	1.687061868	4.783303626	8.13E-09	1.98E-07	1.508991007	4.783303626	1.89E-07	5.11E-06	1.106634665	4.783303626	0.000107344	0.004612226	1.679637852	4.783303626	9.35E-09	3.62E-07	ENSONIG00000000120	 PNN-interacting serine/arginine-rich protein 
c43672_g2_i6	1.683388656	3.058134662	1.02E-08	2.39E-07	1.752633351	3.058134662	1.90E-09	1.17E-07	0.947228966	3.058134662	0.000704411	0.013349524	1.635595475	3.058134662	2.09E-08	7.12E-07	ENSTNIG00000006678	 Uncharacterized protein {ECO:0000313|Ensembl:ENSTNIP00000009457}  
c43689_g5_i2	1.683269852	5.039607248	1.25E-14	3.51E-12	1.469683741	5.039607248	7.66E-12	1.12E-09	0.685481377	5.039607248	0.001132131	0.017416278	1.553986331	5.039607248	6.57E-13	9.29E-11	ENSONIG00000019976	 Uncharacterized protein {ECO:0000313|Ensembl:ENSONIP00000025157}  
c41759_g3_i7	1.67385196	3.717805937	2.48E-10	1.15E-08	1.651295359	3.717805937	2.84E-10	2.32E-08	0.868398544	3.717805937	0.000607842	0.012135711	1.720225718	3.717805937	8.06E-11	6.38E-09	ENSONIG00000003757	" splicing factor, suppressor of white-apricot homolog (Drosophila) "
c49189_g1_i10	1.673421731	4.870508179	1.64E-06	1.57E-05	1.821174664	4.870508179	1.94E-07	5.23E-06	1.254477811	4.870508179	0.00026338	0.007673814	0.869775483	4.870508179	0.01054825	0.035100043	ENSORLG00000002263	 Uncharacterized protein  
c43262_g3_i1	1.672978549	3.901368407	1.82E-13	2.97E-11	1.689498849	3.901368407	5.08E-14	2.06E-11	0.999975942	3.901368407	4.59E-06	0.000789154	1.727954265	3.901368407	1.76E-14	4.53E-12	no blastx hit*	
c47548_g3_i1	1.672152341	2.954854932	5.60E-08	9.69E-07	1.476605768	2.954854932	1.04E-06	2.08E-05	1.044232885	2.954854932	0.000429663	0.010011837	1.488777189	2.954854932	1.03E-06	1.95E-05	ENSONIG00000001712	" solute carrier family 25 (mitochondrial carrier; phosphate carrier), member 3b "
c45618_g6_i4	1.671613061	2.570258852	1.86E-07	2.59E-06	1.54457515	2.570258852	7.79E-07	1.65E-05	1.013838812	2.570258852	0.000945846	0.015847689	2.146867988	2.570258852	8.33E-11	6.56E-09	ENSGACG00000009527	 BCL2/adenovirus E1B interacting protein 4 
c47944_g2_i11	1.670766875	4.272796279	2.77E-12	2.88E-10	1.52217477	4.272796279	1.11E-10	1.04E-08	1.122213555	4.272796279	1.42E-06	0.000385867	1.913923954	4.272796279	1.67E-15	7.79E-13	ENSONIG00000011401	 small nuclear ribonucleoprotein polypeptide A' 
c43510_g1_i9	1.669704953	3.73008658	7.94E-08	1.30E-06	1.656960053	3.73008658	8.79E-08	2.71E-06	1.084853642	3.73008658	0.000344279	0.008930291	1.750622419	3.73008658	2.09E-08	7.12E-07	ENSGACG00000013651	 WD repeat and SOCS box-containing 1 
c45882_g1_i1	1.669512079	6.466245332	4.82E-12	4.44E-10	1.700919239	6.466245332	1.82E-12	3.47E-10	0.920839381	6.466245332	9.94E-05	0.004477711	1.812825456	6.466245332	7.79E-14	1.60E-11	ENSGACG00000010754	 leukocyte receptor cluster (LRC) member 8 
c43013_g3_i2	1.668304033	2.797394006	3.13E-06	2.67E-05	1.715804573	2.797394006	1.31E-06	2.47E-05	1.07240931	2.797394006	0.001909619	0.023834643	1.776735446	2.797394006	6.67E-07	1.36E-05	ENSONIG00000014480	 ELKS/RAB6-interacting/CAST family member 2 
c45340_g6_i9	1.667053737	3.921852969	1.92E-08	3.96E-07	1.662405719	3.921852969	1.70E-08	6.82E-07	1.276759442	3.921852969	1.08E-05	0.00133267	1.730851989	3.921852969	5.25E-09	2.27E-07	ENSLOCG00000014832	" O-linked N-acetylglucosamine (GlcNAc) transferase, tandem duplicate 1 "
c48230_g7_i5	1.664599657	3.16053784	1.95E-07	2.68E-06	1.206559041	3.16053784	9.67E-05	0.000804852	0.93107724	3.16053784	0.002416631	0.027451781	1.353724968	3.16053784	1.47E-05	0.000175138	ENSGACG00000001433	" erythrocyte membrane protein band 4.1a (elliptocytosis 1, RH-linked) "
c47392_g6_i4	1.664246155	3.77972285	1.67E-06	1.59E-05	1.372822928	3.77972285	5.69E-05	0.000526987	1.0455313	3.77972285	0.001923552	0.023899128	1.415633893	3.77972285	3.65E-05	0.000365851	ENSXMAG00000002364	" ankyrin 1, erythrocytic "
c46468_g3_i10	1.662478916	2.789324283	4.84E-08	8.60E-07	1.640435387	2.789324283	4.04E-08	1.42E-06	0.934186273	2.789324283	0.001326149	0.019245797	1.469102459	2.789324283	8.59E-07	1.68E-05	ENSPFOG00000007159	 centrosomal protein 164kDa 
c45236_g1_i1	1.658594634	7.29699662	1.54E-13	2.62E-11	1.548261429	7.29699662	4.41E-12	6.96E-10	0.846884885	7.29699662	0.000119156	0.004900796	1.750886594	7.29699662	7.57E-15	2.45E-12	ENSPFOG00000000073	" splicing factor 3b, subunit 1 "
c48237_g4_i4	1.656642667	3.553696068	8.98E-07	9.47E-06	1.45263254	3.553696068	1.27E-05	0.000157408	0.916354067	3.553696068	0.005139431	0.04238587	1.615227164	3.553696068	1.69E-06	2.91E-05	ENSORLG00000011867	 serine/arginine repetitive matrix 3 
c44175_g2_i4	1.655779123	7.219287673	1.96E-09	6.32E-08	1.673669118	7.219287673	1.30E-09	8.64E-08	1.02486535	7.219287673	0.000158613	0.005710216	1.75287983	7.219287673	2.37E-10	1.55E-08	ENSONIG00000016626	 si:dkey-205h13.1 
c42046_g2_i4	1.65239259	4.376872874	5.15E-14	1.10E-11	1.644137022	4.376872874	3.67E-14	1.58E-11	0.893495954	4.376872874	2.45E-05	0.002112194	1.66506885	4.376872874	2.30E-14	5.64E-12	ENSGACG00000011761	 serine/arginine-rich splicing factor 5a 
c48274_g9_i1	1.651670171	3.418018237	2.82E-09	8.50E-08	1.776715293	3.418018237	1.14E-10	1.07E-08	1.00484322	3.418018237	0.000174979	0.006100842	1.767949843	3.418018237	1.97E-10	1.35E-08	ENSONIG00000011080	 splicing regulatory glutamine/lysine-rich protein 1 
c46215_g9_i6	1.649291133	5.822414026	4.30E-07	5.10E-06	1.662828715	5.822414026	3.36E-07	8.15E-06	0.932105925	5.822414026	0.003565341	0.03453856	1.392352381	5.822414026	1.69E-05	0.000196139	ENSTRUG00000015959	" glutamate receptor, ionotropic, AMPA 2b "
c39508_g1_i1	1.648980676	2.893660084	3.55E-08	6.64E-07	1.828183952	2.893660084	1.03E-09	7.05E-08	0.783094736	2.893660084	0.005901012	0.045482594	1.625970384	2.893660084	3.81E-08	1.19E-06	ENSONIG00000016460	" membrane protein, palmitoylated 3 (MAGUK p55 subfamily member 3) "
c46691_g1_i1	1.646687604	4.740874719	5.96E-18	7.58E-15	1.351595276	4.740874719	4.02E-13	1.08E-10	0.76375574	4.740874719	2.95E-05	0.00236017	1.542038853	4.740874719	3.36E-16	2.07E-13	no blastx hit*	
c48336_g2_i2	1.64571549	3.873094134	7.23E-13	9.45E-11	1.57202623	3.873094134	3.24E-12	5.37E-10	0.702632467	3.873094134	0.001314397	0.019177337	1.401613412	3.873094134	4.68E-10	2.77E-08	ENSONIG00000012732	 serine/arginine repetitive matrix 3 
c46444_g1_i3	1.645611945	4.527984538	1.11E-05	7.66E-05	1.736350761	4.527984538	3.52E-06	5.53E-05	1.05372244	4.527984538	0.004078348	0.037186425	1.575870706	4.527984538	2.42E-05	0.000262623	ENSONIG00000020050	" potassium voltage-gated channel, Shaw-related subfamily, member 3b "
c43544_g1_i1	1.643729822	3.214155128	5.56E-08	9.64E-07	1.360066766	3.214155128	3.70E-06	5.75E-05	0.809974423	3.214155128	0.005117661	0.042371127	1.393419728	3.214155128	2.09E-06	3.47E-05	ENSPFOG00000007364	" potassium large conductance calcium-activated channel, subfamily M, alpha member 1b "
c37169_g2_i1	1.642958555	3.523315257	1.37E-10	7.26E-09	1.644491225	3.523315257	7.44E-11	7.59E-09	0.719975501	3.523315257	0.003192977	0.032189525	1.799781747	3.523315257	2.44E-12	2.91E-10	ENSTRUG00000011891	 serine/arginine-rich splicing factor 4 
c40870_g2_i4	1.641887767	2.62469561	1.07E-06	1.09E-05	1.430160723	2.62469561	1.34E-05	0.000163217	1.115902969	2.62469561	0.000557799	0.011672194	1.695172317	2.62469561	4.57E-07	9.79E-06	ENSPFOG00000018603	 cytoplasmic polyadenylation element binding protein 2 
c46807_g2_i2	1.641721851	4.895242779	3.94E-14	9.05E-12	1.715301185	4.895242779	2.00E-15	1.41E-12	0.940073536	4.895242779	8.24E-06	0.001139215	1.815184981	4.895242779	7.67E-17	6.10E-14	ENSONIG00000006455	 Rho GTPase activating protein 21a 
c46215_g9_i1	1.640615651	6.793502405	6.33E-08	1.07E-06	1.515153678	6.793502405	5.21E-07	1.18E-05	0.981124104	6.793502405	0.000995769	0.016339854	1.3934756	6.793502405	3.69E-06	5.56E-05	ENSTRUG00000015959	" glutamate receptor, ionotropic, AMPA 2b "
c48185_g6_i2	1.640490039	4.34911966	3.62E-07	4.45E-06	1.678313914	4.34911966	1.86E-07	5.08E-06	0.919269251	4.34911966	0.003342919	0.033158138	1.570708055	4.34911966	1.03E-06	1.95E-05	ENSGACG00000015095	 uncharacterized protein
c47582_g1_i2	1.638190298	4.352084635	4.00E-12	3.85E-10	1.504082615	4.352084635	1.11E-10	1.04E-08	0.842017092	4.352084635	0.000212243	0.006742514	1.380425763	4.352084635	2.84E-09	1.35E-07	ENSGACG00000020601	 PAX3 and PAX7 binding protein 1 
c41496_g1_i3	1.63808932	5.18803824	4.98E-15	1.67E-12	1.467865444	5.18803824	9.69E-13	2.18E-10	0.806242852	5.18803824	6.94E-05	0.003708169	1.560876532	5.18803824	5.96E-14	1.26E-11	ENSONIG00000010472	 formin binding protein 4 
c48508_g7_i5	1.634450495	4.157169375	5.34E-08	9.34E-07	1.658006812	4.157169375	2.95E-08	1.08E-06	1.060312207	4.157169375	0.000296574	0.008190773	1.625062184	4.157169375	6.26E-08	1.81E-06	ENSTRUG00000004257	" spectrin, beta, non-erythrocytic 4 "
c47872_g1_i8	1.632483657	3.773722882	3.78E-07	4.61E-06	1.408150126	3.773722882	8.55E-06	0.000114	0.990859254	3.773722882	0.001556079	0.021076094	1.788907198	3.773722882	3.34E-08	1.07E-06	ENSLOCG00000002812	" sodium leak channel, non-selective "
c42414_g2_i3	1.629706871	2.507943572	7.75E-05	0.000398091	1.779032673	2.507943572	1.49E-05	0.000178143	1.205053261	2.507943572	0.002729589	0.029584653	2.051913201	2.507943572	1.15E-06	2.14E-05	ENSGACG00000019528	" protein tyrosine phosphatase, receptor type, D "
c48422_g3_i11	1.629292539	2.825422585	2.70E-07	3.51E-06	1.249645599	2.825422585	4.69E-05	0.00045291	1.081182324	2.825422585	0.000356337	0.009079229	1.203854555	2.825422585	9.03E-05	0.000767212	ENSTRUG00000001498	" discs, large (Drosophila) homolog 2 "
c46833_g1_i6	1.628867627	2.739802096	5.20E-05	0.000282923	1.998468982	2.739802096	7.78E-07	1.65E-05	1.091967504	2.739802096	0.004934271	0.041427904	1.483722961	2.739802096	0.000212043	0.001532755	ENSLOCG00000008912	" golgin A7 family, member Bb "
c46023_g1_i4	1.627854877	4.514837617	2.73E-12	2.85E-10	1.404453675	4.514837617	9.00E-10	6.29E-08	0.645746898	4.514837617	0.0039538	0.036628308	1.455695331	4.514837617	2.66E-10	1.70E-08	ENSXMAG00000003092	" glutamate receptor, ionotropic, N-methyl D-aspartate 1b "
c47944_g2_i10	1.626284566	5.526975279	3.76E-17	3.42E-14	1.597515616	5.526975279	8.57E-17	1.49E-13	0.922916763	5.526975279	9.57E-07	0.000294445	1.64882316	5.526975279	1.10E-17	1.31E-14	ENSONIG00000011401	 small nuclear ribonucleoprotein polypeptide A' 
c45814_g2_i4	1.626218675	3.673729048	7.82E-08	1.29E-06	1.439170971	3.673729048	1.41E-06	2.61E-05	1.019833365	3.673729048	0.000502446	0.010996201	1.360172377	3.673729048	5.35E-06	7.55E-05	ENSORLG00000003411	" sodium channel, voltage-gated, type I like, alpha b "
c46446_g8_i1	1.625332774	4.683417912	2.14E-14	5.53E-12	1.584098479	4.683417912	6.13E-14	2.25E-11	1.144551695	4.683417912	3.46E-08	2.54E-05	1.672110007	4.683417912	3.46E-15	1.35E-12	ENSONIG00000009975	 fibroblast growth factor 12a 
c43977_g1_i4	1.625190997	4.863963588	7.28E-14	1.43E-11	1.415151977	4.863963588	3.60E-11	4.17E-09	0.926024511	4.863963588	1.08E-05	0.00133267	1.665592134	4.863963588	1.58E-14	4.23E-12	ENSPFOG00000005963	 coiled-coil domain containing 126 
c48327_g3_i2	1.622659814	5.51093603	1.48E-15	6.55E-13	1.586318509	5.51093603	4.33E-15	2.66E-12	0.838528361	5.51093603	2.36E-05	0.002067494	1.643600347	5.51093603	5.88E-16	3.12E-13	ENSPFOG00000008229	" zinc finger, DHHC-type containing 5 "
c47888_g3_i3	1.622441005	3.529805766	4.20E-08	7.64E-07	1.609192325	3.529805766	3.70E-08	1.32E-06	0.993656001	3.529805766	0.000494533	0.01089801	1.745455594	3.529805766	3.88E-09	1.72E-07	ENSGACG00000015814	" SAFB-like, transcription modulator "
c48327_g3_i3	1.621646594	5.018371468	1.96E-13	3.09E-11	1.544794132	5.018371468	1.64E-12	3.22E-10	0.838712349	5.018371468	8.67E-05	0.004094155	1.59708945	5.018371468	3.91E-13	5.79E-11	ENSPFOG00000008229	" zinc finger, DHHC-type containing 5 "
c46865_g5_i4	1.62143068	2.961860968	2.24E-08	4.55E-07	1.511121203	2.961860968	1.03E-07	3.08E-06	0.870411541	2.961860968	0.001600551	0.021483291	1.230113907	2.961860968	1.23E-05	0.0001506	no blastx hit*	
c37321_g1_i3	1.618633763	3.887612523	1.21E-16	7.45E-14	1.42937079	3.887612523	5.28E-14	2.08E-11	0.714840028	3.887612523	0.000103143	0.004544927	1.465173569	3.887612523	1.74E-14	4.53E-12	ENSPFOG00000008056	 EPH receptor B1 
c42783_g5_i3	1.617036517	2.958535987	7.36E-09	1.83E-07	1.309540131	2.958535987	1.43E-06	2.64E-05	1.015892648	2.958535987	0.000143951	0.005334304	1.743225425	2.958535987	4.50E-10	2.69E-08	ENSONIG00000008081	 interleukin enhancer binding factor 3b 
c48508_g7_i3	1.616557659	3.854135831	1.25E-06	1.25E-05	1.513438355	3.854135831	4.54E-06	6.83E-05	1.017627643	3.854135831	0.001705638	0.02225024	1.503841525	3.854135831	6.17E-06	8.50E-05	ENSTRUG00000004257	" spectrin, beta, non-erythrocytic 4 "
c43605_g2_i1	1.616158677	3.246418865	6.72E-06	5.05E-05	1.933340825	3.246418865	8.84E-08	2.72E-06	1.578025927	3.246418865	9.19E-06	0.001214039	2.243858632	3.246418865	1.45E-09	7.54E-08	no blastx hit*	
c38958_g1_i1	1.615276055	3.026561236	2.12E-07	2.88E-06	1.678212264	3.026561236	5.88E-08	1.93E-06	1.006346248	3.026561236	0.00075394	0.013856118	1.325239356	3.026561236	1.50E-05	0.000177717	ENSONIG00000001979	 oxysterol binding protein-like 9 
c47418_g2_i1	1.614307185	7.1871268	2.19E-06	1.99E-05	1.465668865	7.1871268	1.56E-05	0.000184801	0.97469439	7.1871268	0.003666015	0.035086377	1.686378959	7.1871268	7.93E-07	1.57E-05	ENSTNIG00000002740	" Chromosome undetermined SCAF7172, whole genome shotgun sequence {ECO:0000313|EMBL:CAF89833.1}; Uncharacterized protein {ECO:0000313|Ensembl:ENSTNIP00000005300}  "
c46215_g6_i5	1.611601063	6.263102018	2.55E-09	7.80E-08	1.718903053	6.263102018	2.25E-10	1.89E-08	0.908884552	6.263102018	0.000616973	0.012264918	1.457650227	6.263102018	6.11E-08	1.77E-06	ENSORLG00000020342	" glutamate receptor, ionotropic, AMPA 2b "
c46805_g1_i1	1.610129733	2.43840583	1.75E-06	1.66E-05	1.764797465	2.43840583	1.03E-07	3.08E-06	1.153331302	2.43840583	0.000325325	0.008718911	1.665345729	2.43840583	5.73E-07	1.20E-05	ENSTNIG00000003812	 Janus kinase and microtubule interacting protein 3 
c47584_g1_i2	1.607578564	6.703536843	3.09E-15	1.16E-12	1.413439234	6.703536843	2.74E-12	4.67E-10	0.781917666	6.703536843	8.81E-05	0.004132247	1.340980743	6.703536843	3.15E-11	2.78E-09	ENSONIG00000004004	 heterogeneous nuclear ribonucleoprotein U-like 1 
c43896_g3_i1	1.606782971	4.098770648	9.20E-10	3.41E-08	1.374424174	4.098770648	1.04E-07	3.09E-06	0.788231427	4.098770648	0.001846506	0.023352371	1.366006733	4.098770648	1.39E-07	3.54E-06	ENSONIG00000014991	 Uncharacterized protein {ECO:0000313|Ensembl:ENSONIP00000018874}  
c44787_g7_i8	1.605665239	2.953292838	2.71E-07	3.52E-06	1.64683296	2.953292838	1.01E-07	3.01E-06	0.824444684	2.953292838	0.00591967	0.045571192	1.503429358	2.953292838	1.21E-06	2.21E-05	ENSGACG00000018352	 heterogeneous nuclear ribonucleoprotein H1 
c41848_g6_i7	1.604689454	5.370859239	1.09E-12	1.31E-10	1.681834133	5.370859239	6.28E-14	2.26E-11	0.775091395	5.370859239	0.000405813	0.009717097	1.679887981	5.370859239	8.19E-14	1.63E-11	ENSONIG00000012991	 CDC-like kinase 4a 
c44176_g4_i1	1.603303378	2.598817921	3.01E-08	5.78E-07	1.724255779	2.598817921	1.77E-09	1.13E-07	1.055382373	2.598817921	0.000123078	0.004965792	1.837225554	2.598817921	2.54E-10	1.65E-08	ENSPFOG00000013978	 DEP domain containing 5 
c43085_g3_i6	1.602138897	3.684846322	3.25E-06	2.75E-05	1.684693256	3.684846322	9.24E-07	1.89E-05	1.108918916	3.684846322	0.000976866	0.016154681	1.868730886	3.684846322	7.84E-08	2.17E-06	ENSPFOG00000008208	 neurexin 1a 
c47471_g3_i1	1.597336056	3.393388272	0.000101587	0.00050225	2.146057485	3.393388272	3.12E-07	7.70E-06	1.289553393	3.393388272	0.001423427	0.019982738	1.757465743	3.393388272	2.16E-05	0.000238899	ENSGACG00000003635	 ankyrin 3b 
c48106_g3_i7	1.597235693	4.315336229	5.09E-11	3.28E-09	1.918091876	4.315336229	4.63E-15	2.68E-12	1.012152189	4.315336229	1.81E-05	0.001776274	1.717610218	4.315336229	1.98E-12	2.44E-10	ENSGACG00000012864	 zgc:112982 
c48864_g2_i1	1.595259017	2.895671016	3.42E-05	0.000198939	1.386426184	2.895671016	0.000247912	0.001711708	1.149426147	2.895671016	0.002164919	0.025773744	1.909876964	2.895671016	1.22E-06	2.23E-05	ENSTRUG00000007330	" calcium channel, voltage-dependent, P/Q type, alpha 1A subunit, b "
c48369_g6_i3	1.59453906	3.627214145	9.37E-16	4.59E-13	1.554085665	3.627214145	9.80E-16	7.79E-13	0.905685679	3.627214145	1.46E-06	0.000393201	1.542571611	3.627214145	3.14E-15	1.28E-12	ENSONIG00000007281	" ATPase family, AAA domain containing 2 "
c39046_g1_i2	1.59387014	2.667790779	2.22E-09	7.05E-08	1.277788867	2.667790779	5.51E-07	1.24E-05	0.799121293	2.667790779	0.001430044	0.020037412	1.342523182	2.667790779	2.05E-07	4.93E-06	ENSONIG00000003756	 CLK4-associating serine/arginine rich protein 
c41848_g6_i6	1.593741531	5.380949152	2.56E-14	6.34E-12	1.69916261	5.380949152	4.22E-16	4.74E-13	0.808678326	5.380949152	7.46E-05	0.003804666	1.749517087	5.380949152	1.13E-16	7.71E-14	ENSONIG00000012991	 CDC-like kinase 4a 
c48581_g2_i13	1.59362104	2.809970048	2.64E-08	5.20E-07	1.580585438	2.809970048	2.56E-08	9.58E-07	0.923908541	2.809970048	0.000730132	0.013633897	1.661010949	2.809970048	5.35E-09	2.30E-07	ENSONIG00000007191	 Uncharacterized protein {ECO:0000313|Ensembl:ENSONIP00000009067}  
c39260_g1_i5	1.593489378	4.339487649	7.87E-15	2.50E-12	1.717000265	4.339487649	4.18E-17	9.97E-14	0.86328729	4.339487649	1.20E-05	0.001407082	2.0183839	4.339487649	3.99E-22	3.80E-18	no blastx hit*	
c43613_g1_i5	1.589604276	2.925450577	3.08E-07	3.91E-06	1.253186323	2.925450577	3.28E-05	0.000337993	0.864864414	2.925450577	0.003791526	0.035802812	1.466978801	2.925450577	1.85E-06	3.15E-05	ENSONIG00000000055	 syntabulin (syntaxin-interacting) 
c40272_g1_i2	1.588943298	3.792506837	4.17E-13	6.05E-11	1.436530778	3.792506837	2.66E-11	3.21E-09	0.959555344	3.792506837	5.60E-06	0.000883132	1.626213853	3.792506837	8.34E-14	1.64E-11	ENSONIG00000007200	" calcium channel, voltage-dependent, L type, alpha 1D subunit, a "
c43963_g7_i1	1.585828061	2.866372093	1.37E-06	1.34E-05	1.78627527	2.866372093	4.56E-08	1.56E-06	1.001063984	2.866372093	0.001555111	0.021076094	1.893389423	2.866372093	1.10E-08	4.17E-07	ENSONIG00000011583	" ATPase, Ca++ transporting, plasma membrane 1a "
c45798_g2_i4	1.585289081	5.168755281	5.79E-14	1.20E-11	1.572801792	5.168755281	6.12E-14	2.25E-11	0.891554683	5.168755281	1.38E-05	0.001504804	1.639241261	5.168755281	7.56E-15	2.45E-12	ENSGACG00000004989	 PNN-interacting serine/arginine-rich protein 
c48777_g2_i4	1.584874182	4.78689859	9.83E-10	3.63E-08	1.486676523	4.78689859	7.48E-09	3.46E-07	0.929021337	4.78689859	0.000237628	0.007154781	1.67579571	4.78689859	1.18E-10	8.80E-09	ENSGACG00000000448	 small nuclear ribonucleoprotein 70 (U1) 
c41940_g5_i1	1.579611031	4.22720022	4.13E-11	2.79E-09	1.412208424	4.22720022	2.07E-09	1.24E-07	0.872859184	4.22720022	0.000157904	0.005707258	1.498928755	4.22720022	2.56E-10	1.65E-08	ENSAMXG00000024792	 Uncharacterized protein {ECO:0000313|Ensembl:ENSAMXP00000025498}  
c41015_g2_i2	1.579588616	4.243911759	1.55E-12	1.80E-10	1.577621908	4.243911759	1.03E-12	2.23E-10	0.841635239	4.243911759	9.55E-05	0.004357866	1.724974557	4.243911759	1.33E-14	3.74E-12	ENSGACG00000001995	 G protein-coupled receptor 135 
c47974_g1_i3	1.579487187	2.552334731	8.76E-10	3.30E-08	1.442636505	2.552334731	6.68E-09	3.15E-07	0.751048383	2.552334731	0.001705727	0.02225024	1.742182985	2.552334731	1.54E-11	1.46E-09	no blastx hit*	
c45617_g3_i4	1.578616664	2.854936359	4.48E-06	3.61E-05	1.499143007	2.854936359	9.30E-06	0.000122037	0.914223533	2.854936359	0.005870814	0.045412045	1.577107622	2.854936359	3.55E-06	5.38E-05	ENSONIG00000009410	 abhydrolase domain containing 3 
c46977_g5_i1	1.57615864	3.502527663	1.19E-06	1.20E-05	1.550191001	3.502527663	1.38E-06	2.56E-05	0.974742064	3.502527663	0.001868876	0.023515622	1.404460958	3.502527663	1.23E-05	0.000150332	ENSTRUG00000008928	" protein tyrosine phosphatase, receptor type, f, a "
c47916_g5_i2	1.576007589	5.121886116	7.16E-11	4.31E-09	1.305659055	5.121886116	4.08E-08	1.42E-06	0.71882934	5.121886116	0.00224095	0.026204835	1.508304258	5.121886116	3.96E-10	2.42E-08	ENSORLG00000001890	 Uncharacterized protein  
c45211_g2_i8	1.574645317	4.757014311	3.34E-09	9.67E-08	1.152018129	4.757014311	1.01E-05	0.000131561	0.907217373	4.757014311	0.000470399	0.010524154	1.298511727	4.757014311	8.34E-07	1.64E-05	ENSGACG00000014925	 R3H domain containing 1 
c42484_g1_i4	1.573663799	2.716798973	2.58E-10	1.19E-08	1.28919605	2.716798973	7.49E-08	2.37E-06	0.94675538	2.716798973	5.39E-05	0.003288952	1.21005388	2.716798973	4.19E-07	9.08E-06	ENSPFOG00000022885	 uncharacterized protein
c41015_g2_i5	1.572351202	3.552247586	6.19E-11	3.81E-09	1.442311316	3.552247586	9.69E-10	6.73E-08	0.832582448	3.552247586	0.000312183	0.00849885	1.696139076	3.552247586	1.89E-12	2.36E-10	ENSGACG00000001995	 G protein-coupled receptor 135 
c46807_g2_i6	1.571584361	2.862350586	2.56E-07	3.35E-06	1.546266897	2.862350586	2.71E-07	6.84E-06	1.148165374	2.862350586	9.87E-05	0.004473078	1.830243505	2.862350586	2.98E-09	1.39E-07	ENSONIG00000006455	 Rho GTPase activating protein 21a 
c46977_g2_i5	1.571228857	5.532529871	1.54E-07	2.21E-06	1.517304921	5.532529871	3.64E-07	8.78E-06	0.962818476	5.532529871	0.001061243	0.016891378	1.536937993	5.532529871	2.77E-07	6.41E-06	ENSTRUG00000008887	" protein tyrosine phosphatase, receptor type, D, b "
c48809_g1_i14	1.570900703	4.352371809	4.69E-17	3.69E-14	1.506710708	4.352371809	2.95E-16	4.02E-13	0.836771299	4.352371809	3.20E-06	0.000642441	1.703569193	4.352371809	9.03E-20	2.87E-16	ENSLACG00000018834	 RIMS binding protein 2 
c48726_g6_i1	1.570032356	6.721642519	9.07E-14	1.72E-11	1.424638496	6.721642519	1.01E-11	1.36E-09	0.794574437	6.721642519	0.000118902	0.004900796	1.636003165	6.721642519	8.52E-15	2.67E-12	ENSDARG00000032737	" glutamate receptor, ionotropic, AMPA 3a "
c44572_g1_i3	1.569646907	3.234756337	1.79E-05	0.000115779	1.659145545	3.234756337	5.36E-06	7.81E-05	1.307124233	3.234756337	0.000266256	0.007722226	1.733486321	3.234756337	2.48E-06	4.05E-05	ENSXMAG00000005466	 flotillin 2a 
c46633_g4_i2	1.567347288	5.510378903	1.97E-06	1.83E-05	1.579504431	5.510378903	1.58E-06	2.86E-05	1.015725365	5.510378903	0.001735126	0.022468069	1.419994631	5.510378903	1.49E-05	0.00017642	no blastx hit*	
c47873_g2_i8	1.56629938	2.85797741	7.15E-06	5.32E-05	1.219531399	2.85797741	0.000322503	0.00212816	0.949217836	2.85797741	0.004722527	0.040440248	1.519621915	2.85797741	1.28E-05	0.000155338	ENSGACG00000003233	 sorbin and SH3 domain containing 1 
c43179_g2_i1	1.563073319	2.981398289	2.92E-08	5.64E-07	0.874860686	2.981398289	0.001152766	0.005832289	1.419003038	2.981398289	3.26E-07	0.000129448	1.433142331	2.981398289	2.75E-07	6.39E-06	ENSONIG00000018808	 Kruppel-like factor 11a 
c45882_g1_i2	1.561714563	6.552686953	6.95E-12	6.12E-10	1.668895656	6.552686953	2.49E-13	7.09E-11	0.919296891	6.552686953	3.97E-05	0.002757181	1.678568253	6.552686953	1.98E-13	3.26E-11	ENSGACG00000010754	 leukocyte receptor cluster (LRC) member 8 
c49197_g2_i4	1.560992462	2.972772209	2.82E-06	2.46E-05	1.498879524	2.972772209	4.58E-06	6.87E-05	0.922162165	2.972772209	0.004184909	0.037763014	1.363610835	2.972772209	3.15E-05	0.00032749	no blastx hit*	
c43300_g1_i2	1.558284492	5.368702595	4.50E-14	9.99E-12	1.593552412	5.368702595	9.28E-15	4.66E-12	0.768525405	5.368702595	0.00013754	0.005239164	1.636423586	5.368702595	2.45E-15	1.08E-12	ENSONIG00000002109	 LUC7-like 3 (S. cerevisiae) 
c40272_g1_i5	1.554551769	3.649635237	6.57E-14	1.32E-11	1.378316397	3.649635237	9.18E-12	1.29E-09	0.777559662	3.649635237	8.14E-05	0.004003321	1.608208918	3.649635237	4.45E-15	1.63E-12	ENSGACG00000001597	" calcium channel, voltage-dependent, L type, alpha 1D subunit, a "
c46552_g2_i1	1.549747585	3.036889689	4.56E-06	3.67E-05	1.641434134	3.036889689	9.62E-07	1.95E-05	1.073672997	3.036889689	0.001014247	0.016491838	1.413991465	3.036889689	2.37E-05	0.000258662	ENSONIG00000014617	" solute carrier family 25, member 36b "
c48736_g3_i3	1.549722918	3.048325204	1.31E-06	1.30E-05	1.345406996	3.048325204	1.91E-05	0.000217833	0.948301698	3.048325204	0.002301084	0.026679155	1.452745713	3.048325204	4.89E-06	6.99E-05	ENSXMAG00000003103	 Uncharacterized protein {ECO:0000313|Ensembl:ENSXMAP00000003163}  
c47238_g4_i5	1.54642939	3.841363426	2.31E-10	1.09E-08	1.701135882	3.841363426	2.80E-12	4.74E-10	0.97261463	3.841363426	3.66E-05	0.0026258	1.707682801	3.841363426	3.45E-12	3.92E-10	ENSPFOG00000003164	 cell division cycle and apoptosis regulator 1 
c39508_g1_i9	1.545495363	3.925737656	7.72E-09	1.91E-07	1.754795425	3.925737656	6.04E-11	6.34E-09	0.879970321	3.925737656	0.000689604	0.013172649	1.524622004	3.925737656	1.15E-08	4.31E-07	ENSPFOG00000015572	" membrane protein, palmitoylated 3 (MAGUK p55 subfamily member 3) "
c47378_g3_i4	1.545208659	3.053341402	1.02E-10	5.69E-09	1.380082425	3.053341402	3.12E-09	1.71E-07	0.956998189	3.053341402	2.71E-05	0.002284199	1.478235915	3.053341402	3.34E-10	2.09E-08	ENSONIG00000012786	" protein kinase C, gamma "
c45866_g2_i5	1.544354341	2.793503097	1.37E-06	1.34E-05	1.383374306	2.793503097	1.04E-05	0.000134584	0.909119857	2.793503097	0.003103427	0.031570253	1.348471267	2.793503097	1.91E-05	0.000214083	ENSTNIG00000001837	 UDP-glucuronic acid decarboxylase 1 
c46815_g2_i2	1.543904634	2.841368769	4.44E-07	5.23E-06	1.523606385	2.841368769	4.14E-07	9.79E-06	0.896744739	2.841368769	0.002289866	0.026613763	1.452362016	2.841368769	1.56E-06	2.71E-05	ENSLOCG00000018006	 Uncharacterized protein {ECO:0000313|Ensembl:ENSLOCP00000022107}  
c46416_g3_i9	1.543826712	3.489444357	9.97E-10	3.67E-08	1.419303528	3.489444357	1.03E-08	4.53E-07	1.146444185	3.489444357	2.89E-06	0.000612894	1.455060761	3.489444357	6.49E-09	2.67E-07	ENSXMAG00000010539	 ADAM metallopeptidase domain 23 
c46551_g4_i3	1.543240571	2.902533862	7.83E-10	3.03E-08	1.01902619	2.902533862	1.89E-05	0.000215732	0.673310711	2.902533862	0.004441234	0.038932038	1.281703801	2.902533862	1.48E-07	3.75E-06	ENSONIG00000011760	 si:dkey-13n15.2 
c48806_g2_i6	1.536450425	3.963943171	1.96E-10	9.47E-09	1.334554162	3.963943171	1.64E-08	6.63E-07	1.149769618	3.963943171	1.08E-06	0.00032318	1.589074468	3.963943171	4.26E-11	3.51E-09	ENSXMAG00000019157	 Uncharacterized protein {ECO:0000313|Ensembl:ENSXMAP00000019192}  
c43964_g4_i6	1.530856	4.163665707	7.90E-14	1.54E-11	1.613821816	4.163665707	1.76E-15	1.30E-12	0.753415254	4.163665707	0.00012406	0.004978891	1.555682551	4.163665707	1.87E-14	4.70E-12	ENSONIG00000006454	" SET domain, bifurcated 1b "
c38774_g1_i1	1.530217307	3.574088421	2.35E-08	4.74E-07	1.225411412	3.574088421	4.74E-06	7.08E-05	1.190935615	3.574088421	8.15E-06	0.001139215	1.591847773	3.574088421	6.75E-09	2.75E-07	ENSTRUG00000005716	 RNA binding motif protein 14 
c48736_g3_i1	1.530061906	3.356385146	1.78E-07	2.50E-06	1.135079596	3.356385146	6.68E-05	0.000597828	0.782819588	3.356385146	0.005391836	0.04350858	1.356951409	3.356385146	2.65E-06	4.27E-05	ENSTRUG00000009289	" calcium channel, voltage-dependent, alpha 1R subunit "
c46745_g2_i1	1.527972609	3.49024633	6.86E-09	1.72E-07	1.475414259	3.49024633	1.25E-08	5.31E-07	0.722653767	3.49024633	0.004320083	0.03827572	1.612975465	3.49024633	8.51E-10	4.76E-08	ENSONIG00000009949	 cyclin D binding myb-like transcription factor 1 
c47974_g5_i1	1.526616287	4.221879613	3.15E-10	1.40E-08	1.228255457	4.221879613	2.41E-07	6.21E-06	0.843213377	4.221879613	0.000340894	0.008894117	1.268577409	4.221879613	1.24E-07	3.19E-06	no blastx hit*	
c46894_g1_i5	1.52646972	5.638958842	1.59E-15	6.79E-13	1.641745741	5.638958842	9.67E-18	3.69E-14	0.800429801	5.638958842	1.91E-05	0.001826103	1.406818463	5.638958842	1.44E-13	2.52E-11	ENSONIG00000004107	 RNA binding motif protein 5 
c48089_g2_i5	1.525221069	2.955928768	2.16E-07	2.91E-06	1.708695871	2.955928768	6.46E-09	3.07E-07	0.835382004	2.955928768	0.003079267	0.031459515	1.035457177	2.955928768	0.000285776	0.001958258	ENSONIG00000017348	 glutamate receptor interacting protein 2 
c45784_g1_i3	1.52167056	4.214201704	1.87E-11	1.44E-09	1.427048824	4.214201704	1.67E-10	1.49E-08	0.843482498	4.214201704	0.00011578	0.004845498	1.254840905	4.214201704	1.70E-08	6.01E-07	ENSONIG00000016700	 Uncharacterized protein {ECO:0000313|Ensembl:ENSONIP00000021038}  
c46807_g2_i4	1.520377156	5.206863721	2.89E-14	7.07E-12	1.702580682	5.206863721	2.09E-17	5.69E-14	0.969619177	5.206863721	7.12E-07	0.000226495	1.76514186	5.206863721	2.14E-18	3.41E-15	ENSONIG00000006455	 Rho GTPase activating protein 21a 
c48250_g2_i3	1.519574369	4.297860428	1.52E-11	1.22E-09	1.413943727	4.297860428	1.85E-10	1.61E-08	0.805932173	4.297860428	0.000205155	0.006624681	1.339957496	4.297860428	1.74E-09	8.81E-08	ENSPFOG00000009758	 si:ch211-13c6.2 
c48581_g2_i6	1.51928184	3.574828029	1.28E-11	1.08E-09	1.199202788	3.574828029	3.46E-08	1.25E-06	0.858010737	3.574828029	6.80E-05	0.003654028	1.500201256	3.574828029	1.43E-11	1.36E-09	ENSONIG00000007191	 Uncharacterized protein {ECO:0000313|Ensembl:ENSONIP00000009067}  
c48280_g2_i11	1.517085873	2.894429104	1.45E-05	9.69E-05	1.330941677	2.894429104	9.83E-05	0.000814668	1.031601197	2.894429104	0.00227855	0.026513038	1.572584841	2.894429104	6.22E-06	8.55E-05	ENSPFOG00000011627	 fibrosin-like 1 
c44731_g5_i3	1.516223273	2.775038506	8.99E-08	1.43E-06	1.578373728	2.775038506	1.93E-08	7.61E-07	0.741013053	2.775038506	0.00650548	0.048724714	1.637650141	2.775038506	7.70E-09	3.06E-07	ENSONIG00000018350	 heterogeneous nuclear ribonucleoprotein C 
c43243_g2_i5	1.515176447	2.596013224	4.77E-05	0.000262223	2.28416804	2.596013224	2.08E-09	1.24E-07	1.310371775	2.596013224	0.000335703	0.008836635	2.170560292	2.596013224	1.51E-08	5.46E-07	ENSONIG00000009092	" family with sequence similarity 126, member B "
c49040_g4_i3	1.51419447	5.089051573	3.59E-12	3.55E-10	1.562991742	5.089051573	6.34E-13	1.55E-10	0.852868526	5.089051573	5.88E-05	0.003413618	1.168631731	5.089051573	4.89E-08	1.47E-06	ENSPFOG00000011491	" calcium channel, voltage-dependent, T type, alpha 1I subunit "
c47584_g2_i2	1.512245383	5.597163246	4.38E-09	1.20E-07	1.342119645	5.597163246	1.51E-07	4.24E-06	0.84517079	5.597163246	0.000814799	0.014627865	1.2963799	5.597163246	3.98E-07	8.71E-06	ENSONIG00000004004	 heterogeneous nuclear ribonucleoprotein U-like 1 
c39046_g1_i6	1.512084456	5.142250574	2.09E-14	5.45E-12	1.649887096	5.142250574	6.50E-17	1.36E-13	0.821211777	5.142250574	1.91E-05	0.001826103	1.749230238	5.142250574	1.45E-18	2.52E-15	ENSPFOG00000010596	 CLK4-associating serine/arginine rich protein 
c46030_g8_i3	1.508426062	4.085406448	3.00E-06	2.58E-05	1.498733751	4.085406448	3.08E-06	4.97E-05	0.99236175	4.085406448	0.001711401	0.022293769	1.517487406	4.085406448	2.58E-06	4.17E-05	ENSXMAG00000000549	" phosphatidylinositol-5-phosphate 4-kinase, type II, alpha a "
c44854_g5_i6	1.505574039	2.917794497	4.98E-09	1.34E-07	1.199117259	2.917794497	1.27E-06	2.41E-05	0.701495538	2.917794497	0.003698848	0.03529141	1.604470295	2.917794497	3.41E-10	2.12E-08	ENSONIG00000005889	 synaptotagmin XIVb 
c44587_g1_i2	1.505463473	3.699867753	1.47E-06	1.43E-05	1.233670085	3.699867753	5.99E-05	0.000548698	0.994468277	3.699867753	0.001088161	0.01713405	1.085041215	3.699867753	0.000414547	0.002654769	ENSXMAG00000016970	 calcium/calmodulin-dependent protein kinase II gamma 
c49158_g1_i1	1.504050372	5.763950005	7.50E-11	4.50E-09	1.319903336	5.763950005	8.34E-09	3.79E-07	0.928617256	5.763950005	4.34E-05	0.002903168	1.651307684	5.763950005	1.10E-12	1.49E-10	ENSORLG00000003131	 Uncharacterized protein  
c44556_g1_i2	1.503328738	4.678529483	8.72E-15	2.68E-12	1.464398209	4.678529483	2.57E-14	1.17E-11	1.036740767	4.678529483	4.29E-08	3.02E-05	1.667963454	4.678529483	9.83E-18	1.29E-14	no blastx hit*	
c46723_g1_i6	1.50193225	3.780908846	4.62E-13	6.49E-11	1.336372715	3.780908846	4.44E-11	4.93E-09	0.791828236	3.780908846	6.58E-05	0.003611949	1.34920477	3.780908846	4.35E-11	3.57E-09	ENSGACG00000003725	 actin binding LIM protein 1a 
c43363_g2_i4	1.501494568	2.798041582	3.53E-08	6.62E-07	1.302240471	2.798041582	8.06E-07	1.69E-05	0.91014815	2.798041582	0.0004572	0.010374789	1.21076369	2.798041582	4.39E-06	6.39E-05	ENSGACG00000001312	 chromosome 3 open reading frame 18 
c44012_g4_i1	1.501267384	2.80060049	1.06E-05	7.38E-05	1.734019006	2.80060049	4.07E-07	9.64E-06	0.923638276	2.80060049	0.00511709	0.042371127	1.904941424	2.80060049	5.45E-08	1.61E-06	ENSPFOG00000003611	" myeloid/lymphoid or mixed-lineage leukemia (trithorax homolog, Drosophila); translocated to, 4 "
c40497_g1_i8	1.500238541	3.309613216	7.49E-08	1.24E-06	1.213045512	3.309613216	8.12E-06	0.000109485	0.778294386	3.309613216	0.003636848	0.034965045	1.160577552	3.309613216	2.12E-05	0.000234793	ENSTNIG00000014887	" protein tyrosine phosphatase, receptor type, f, b "
c44296_g8_i2	1.49921074	3.435727618	2.76E-10	1.26E-08	1.389401328	3.435727618	2.30E-09	1.34E-07	0.851520466	3.435727618	0.000196877	0.006508086	1.621055154	3.435727618	8.75E-12	8.79E-10	ENSONIG00000005692	 ryanodine receptor 3 
c47458_g3_i3	1.498453203	3.732559454	1.29E-09	4.52E-08	1.335624237	3.732559454	3.53E-08	1.26E-06	0.887146727	3.732559454	0.000193775	0.006450583	1.434274025	3.732559454	4.44E-09	1.94E-07	ENSONIG00000012651	 YTH domain containing 1 
c48517_g7_i5	1.49774474	3.552549123	3.92E-11	2.66E-09	1.334277482	3.552549123	1.54E-09	9.87E-08	0.976224995	3.552549123	7.50E-06	0.001076107	1.455875326	3.552549123	9.67E-11	7.44E-09	ENSXMAG00000012311	" potassium voltage-gated channel, KQT-like subfamily, member 2 "
c43085_g3_i5	1.496821727	3.489393062	4.17E-06	3.40E-05	1.511976247	3.489393062	2.95E-06	4.80E-05	0.862075446	3.489393062	0.006279946	0.047351438	1.337531682	3.489393062	3.51E-05	0.000355392	ENSPFOG00000014655	 neurexin 1b 
c45271_g6_i2	1.496793638	2.970334181	1.20E-08	2.72E-07	1.329802909	2.970334181	1.95E-07	5.24E-06	0.812196516	2.970334181	0.00120231	0.018152603	1.355269258	2.970334181	1.13E-07	2.97E-06	ENSONIG00000002912	 unc-51-like kinase 3 (C. elegans) 
c48633_g6_i1	1.494377483	5.049475665	4.76E-14	1.03E-11	1.391025103	5.049475665	1.29E-12	2.65E-10	0.796173883	5.049475665	3.49E-05	0.002569638	1.370192219	5.049475665	2.75E-12	3.22E-10	ENSDARG00000094402	 si:dkey-200c24.1 
c47603_g1_i4	1.494080407	3.566780818	1.56E-12	1.80E-10	1.566773611	3.566780818	6.92E-14	2.45E-11	1.03562173	3.566780818	3.06E-07	0.00012699	1.628926013	3.566780818	9.70E-15	2.94E-12	ENSXMAG00000008411	 ubiquitin specific peptidase like 1 
c43055_g3_i1	1.492906952	5.640170645	5.78E-13	7.89E-11	1.269612766	5.640170645	5.58E-10	4.16E-08	0.727361875	5.640170645	0.000322542	0.008688871	1.080648234	5.640170645	1.17E-07	3.04E-06	ENSONIG00000006603	" gamma-aminobutyric acid (GABA) A receptor, delta "
c42298_g3_i13	1.492826354	3.720223907	2.55E-09	7.80E-08	1.422519612	3.720223907	8.41E-09	3.81E-07	1.100939107	3.720223907	6.97E-06	0.001023676	1.715595406	3.720223907	1.08E-11	1.06E-09	ENSONIG00000012116	" lysine (K)-specific demethylase 6A, like "
c45340_g6_i7	1.48495512	6.947497397	1.19E-13	2.14E-11	1.576543147	6.947497397	3.68E-15	2.34E-12	0.794351162	6.947497397	5.42E-05	0.003288952	1.519094347	6.947497397	3.30E-14	7.68E-12	ENSONIG00000017846	" O-linked N-acetylglucosamine (GlcNAc) transferase, tandem duplicate 1 "
c48802_g1_i3	1.484662607	6.175895652	6.75E-09	1.70E-07	1.553370087	6.175895652	1.32E-09	8.68E-08	0.881152168	6.175895652	0.0004712	0.010529719	1.513256089	6.175895652	3.51E-09	1.58E-07	ENSONIG00000011122	" immunoglobulin superfamily, member 9Ba "
c45091_g2_i12	1.484277177	3.173234271	2.89E-08	5.61E-07	1.49056799	3.173234271	1.55E-08	6.33E-07	0.864798927	3.173234271	0.000808042	0.014547806	1.734225771	3.173234271	1.11E-10	8.30E-09	ENSPFOG00000021694	 si:ch211-218d20.15 
c38774_g1_i4	1.47966804	2.895328717	2.97E-06	2.56E-05	1.09321374	2.895328717	0.000382359	0.002437372	0.902700468	2.895328717	0.003473841	0.034032224	1.653415429	2.895328717	2.53E-07	5.96E-06	ENSTRUG00000005716	 RNA binding motif protein 14 
c47378_g3_i3	1.47857937	2.956688036	3.51E-10	1.53E-08	1.477702537	2.956688036	1.85E-10	1.61E-08	1.047699028	2.956688036	3.96E-06	0.000726861	1.346731428	2.956688036	5.68E-09	2.40E-07	ENSONIG00000012786	" protein kinase C, gamma "
c49176_g1_i3	1.477403672	2.606495575	3.88E-06	3.20E-05	1.406231271	2.606495575	7.03E-06	9.68E-05	1.273425652	2.606495575	4.05E-05	0.002782725	1.545383371	2.606495575	1.18E-06	2.19E-05	ENSLACG00000012911	 Uncharacterized protein  
c40714_g1_i2	1.476767625	3.358419149	5.42E-07	6.18E-06	1.281154448	3.358419149	8.46E-06	0.000113031	0.863028962	3.358419149	0.002482648	0.027853535	1.490427975	3.358419149	4.03E-07	8.80E-06	ENSDARG00000019622	 regulating synaptic membrane exocytosis 2a 
c43724_g3_i3	1.47363908	2.680444317	6.23E-06	4.75E-05	1.504166122	2.680444317	3.36E-06	5.34E-05	0.86838291	2.680444317	0.005788439	0.045088395	1.327110535	2.680444317	3.77E-05	0.000376741	ENSONIG00000020315	 death inducer-obliterator 1 
c41759_g3_i6	1.471671526	3.427000371	3.87E-09	1.09E-07	1.496851536	3.427000371	1.07E-09	7.35E-08	0.771223409	3.427000371	0.001215735	0.018266585	1.523181236	3.427000371	7.94E-10	4.48E-08	ENSONIG00000003757	" splicing factor, suppressor of white-apricot homolog (Drosophila) "
c47868_g6_i2	1.471595429	3.718916713	2.30E-06	2.08E-05	1.79256945	3.718916713	1.12E-08	4.88E-07	1.063252792	3.718916713	0.000480282	0.010657792	1.604722944	3.718916713	3.07E-07	7.03E-06	ENSONIG00000005932	 RNA binding motif protein 25 
c45340_g6_i10	1.471257747	6.999333806	8.36E-13	1.05E-10	1.440650024	6.999333806	2.19E-12	4.05E-10	0.774525881	6.999333806	0.000127446	0.005025175	1.450953593	6.999333806	1.60E-12	2.04E-10	ENSONIG00000017846	" O-linked N-acetylglucosamine (GlcNAc) transferase, tandem duplicate 1 "
c41653_g1_i10	1.470011606	2.749637884	7.68E-08	1.27E-06	1.113432905	2.749637884	2.12E-05	0.000237581	0.866550388	2.749637884	0.000848698	0.014872871	1.168803925	2.749637884	1.08E-05	0.000135416	ENSGACG00000011608	 syntaxin binding protein 5a (tomosyn) 
c47422_g1_i1	1.467442024	6.587585908	2.61E-11	1.89E-09	1.543786568	6.587585908	2.37E-12	4.26E-10	0.831721733	6.587585908	0.000122475	0.004965792	1.501357539	6.587585908	9.28E-12	9.23E-10	ENSONIG00000005941	 RNA binding motif protein 33 
c40212_g1_i3	1.463929525	5.748704063	3.85E-12	3.75E-10	1.456784246	5.748704063	4.08E-12	6.54E-10	0.762009944	5.748704063	0.000225194	0.006987962	1.560634988	5.748704063	1.51E-13	2.60E-11	ENSDARG00000002168	 transformer 2 beta homolog (Drosophila) 
c46462_g9_i2	1.462161049	3.205871899	4.04E-07	4.84E-06	1.114842103	3.205871899	7.35E-05	0.000644536	0.852050062	3.205871899	0.002174814	0.025796354	0.846560066	3.205871899	0.002536566	0.011460185	ENSONIG00000004779	 microtubule associated tumor suppressor candidate 2 
c41496_g1_i2	1.459272997	4.702701628	2.40E-14	6.03E-12	1.394583749	4.702701628	1.49E-13	4.48E-11	0.734077697	4.702701628	7.19E-05	0.003748598	1.384981819	4.702701628	2.74E-13	4.19E-11	ENSONIG00000010472	 formin binding protein 4 
c46141_g1_i1	1.459056817	5.515724469	1.91E-11	1.46E-09	1.023339868	5.515724469	1.75E-06	3.11E-05	0.832110023	5.515724469	9.53E-05	0.004357866	1.239744614	5.515724469	9.22E-09	3.59E-07	ENSONIG00000002423	 chromosome 19 open reading frame 26 
c48581_g2_i10	1.45752555	3.633386795	8.37E-13	1.05E-10	1.307801156	3.633386795	4.76E-11	5.22E-09	0.941802363	3.633386795	1.59E-06	0.000419639	1.51001394	3.633386795	1.18E-13	2.16E-11	ENSONIG00000007191	 Uncharacterized protein {ECO:0000313|Ensembl:ENSONIP00000009067}  
c37560_g1_i3	1.456497585	5.44666673	8.69E-15	2.68E-12	1.397663036	5.44666673	6.12E-14	2.25E-11	0.779084457	5.44666673	2.15E-05	0.001951513	1.590525461	5.44666673	2.95E-17	2.96E-14	ENSORLG00000017529	 zgc:136474 
c49090_g2_i1	1.456421918	5.389533591	7.86E-07	8.43E-06	1.603188808	5.389533591	5.84E-08	1.92E-06	0.805025497	5.389533591	0.005496108	0.043887609	1.594434187	5.389533591	7.08E-08	1.99E-06	ENSONIG00000005373	 Uncharacterized protein {ECO:0000313|Ensembl:ENSONIP00000006756}  
c39195_g1_i2	1.453163567	4.777454452	7.17E-10	2.80E-08	1.558415879	4.777454452	3.86E-11	4.39E-09	0.796798493	4.777454452	0.000537578	0.011462718	1.725760348	4.777454452	4.16E-13	6.05E-11	ENSONIG00000002655	 dystrophin related protein 2 
c45405_g3_i2	1.453011422	3.619012315	3.64E-06	3.03E-05	1.724371195	3.619012315	4.24E-08	1.47E-06	1.165697183	3.619012315	0.000162009	0.005779037	2.06076086	3.619012315	1.61E-10	1.13E-08	ENSDARG00000010873	 DEAD (Asp-Glu-Ala-Asp) box helicase 17 
c41848_g6_i4	1.452225067	4.98806502	2.07E-12	2.28E-10	1.432953962	4.98806502	2.64E-12	4.56E-10	0.770391074	4.98806502	0.00012835	0.00505036	1.613553302	4.98806502	7.86E-15	2.50E-12	ENSONIG00000012991	 CDC-like kinase 4a 
c47633_g2_i1	1.449702737	3.235958152	1.29E-08	2.86E-07	1.511487398	3.235958152	2.13E-09	1.26E-07	0.804870796	3.235958152	0.000945799	0.015847689	1.37328195	3.235958152	4.46E-08	1.35E-06	no blastx hit*	
c37560_g1_i6	1.449516725	5.242620156	1.90E-12	2.13E-10	1.460613292	5.242620156	7.70E-13	1.79E-10	0.777310549	5.242620156	0.00010468	0.004571405	1.523563976	5.242620156	1.28E-13	2.28E-11	ENSORLG00000017529	 zgc:136474 
c44573_g3_i1	1.448784569	3.027854412	1.64E-06	1.57E-05	1.279327075	3.027854412	1.42E-05	0.000170435	1.286634129	3.027854412	1.37E-05	0.001504804	1.404749393	3.027854412	2.51E-06	4.08E-05	ENSTNIG00000016299	 failed axon connections homolog (Drosophila) 
c45271_g6_i5	1.446894516	2.981664608	3.44E-09	9.92E-08	1.510277288	2.981664608	3.90E-10	3.05E-08	0.756688024	2.981664608	0.001140007	0.017474609	1.352274136	2.981664608	1.79E-08	6.26E-07	ENSONIG00000002912	 unc-51-like kinase 3 (C. elegans) 
c40174_g2_i1	1.444459226	3.008963819	1.33E-08	2.92E-07	1.08896295	3.008963819	8.43E-06	0.000112797	1.023712726	3.008963819	2.92E-05	0.00236017	1.152907572	3.008963819	3.07E-06	4.79E-05	ENSXMAG00000010521	" family with sequence similarity 19 (chemokine (C-C motif)-like), member A1 "
c44626_g3_i1	1.442680884	8.331089502	1.10E-08	2.52E-07	1.40152313	8.331089502	2.69E-08	1.00E-06	0.92443378	8.331089502	0.000209906	0.006732524	1.236231885	8.331089502	8.50E-07	1.66E-05	no blastx hit*	
c46916_g3_i4	1.442675385	4.796605248	2.69E-08	5.28E-07	1.342524282	4.796605248	1.78E-07	4.87E-06	0.805971513	4.796605248	0.001434958	0.020076785	1.505113765	4.796605248	6.55E-09	2.69E-07	ENSGACG00000009346	 serine/arginine-rich splicing factor 11 
c48224_g1_i3	1.441879421	6.340772406	4.00E-13	5.88E-11	1.408109782	6.340772406	1.14E-12	2.37E-10	0.705166079	6.340772406	0.000299342	0.008253732	1.439850367	6.340772406	4.10E-13	6.02E-11	ENSONIG00000019698	 CDC-like kinase 2a 
c47940_g1_i4	1.441459936	2.792960987	2.63E-08	5.19E-07	1.242968716	2.792960987	7.21E-07	1.55E-05	0.952842622	2.792960987	0.000132724	0.005185362	1.33408881	2.792960987	1.57E-07	3.93E-06	ENSTRUG00000002802	 dynein regulatory complex subunit 1 homolog (Chlamydomonas) 
c47365_g9_i2	1.441102559	3.094971214	1.33E-06	1.31E-05	1.324223285	3.094971214	5.66E-06	8.17E-05	1.057326791	3.094971214	0.000238068	0.007154781	1.409141799	3.094971214	1.81E-06	3.09E-05	ENSXMAG00000003043	 cytoplasmic linker associated protein 2 
c48172_g1_i2	1.440582493	3.313725804	4.46E-09	1.22E-07	1.241639409	3.313725804	2.00E-07	5.37E-06	0.655436971	3.313725804	0.005179603	0.042526977	1.156936315	3.313725804	1.19E-06	2.19E-05	no blastx hit*	
c41486_g4_i6	1.440144063	3.053501875	3.39E-08	6.40E-07	1.428123992	3.053501875	2.38E-08	9.06E-07	0.821156127	3.053501875	0.000980281	0.016183118	1.359322897	3.053501875	1.25E-07	3.24E-06	ENSTNIG00000013288	 utrophin 
c48627_g6_i7	1.438683201	3.40382419	3.86E-07	4.69E-06	1.216563877	3.40382419	1.19E-05	0.000149266	0.914059602	3.40382419	0.000841703	0.014806145	1.099509722	3.40382419	8.34E-05	0.000718733	ENSGACG00000000664	" sodium channel, voltage gated, type VIII, alpha subunit "
c45405_g1_i6	1.435917328	5.904226517	8.63E-10	3.28E-08	1.370829813	5.904226517	4.01E-09	2.12E-07	0.624574798	5.904226517	0.006531867	0.048845319	1.643969481	5.904226517	2.83E-12	3.30E-10	ENSGACG00000007026	 DEAD (Asp-Glu-Ala-Asp) box polypeptide 5 
c48250_g2_i1	1.434846575	4.290576922	9.01E-10	3.37E-08	1.369953404	4.290576922	3.07E-09	1.69E-07	0.680768346	4.290576922	0.002515208	0.02813612	1.380222173	4.290576922	2.79E-09	1.33E-07	ENSPFOG00000009758	 si:ch211-13c6.2 
c48315_g2_i6	1.433931723	3.544563617	4.24E-09	1.18E-07	0.955594376	3.544563617	4.75E-05	0.000458481	0.759864559	3.544563617	0.001203707	0.018159328	1.396231161	3.544563617	8.40E-09	3.32E-07	ENSONIG00000020140	 unc-79 homolog (C. elegans) 
c46916_g4_i4	1.432297716	3.1156828	9.76E-08	1.53E-06	1.34778936	3.1156828	3.30E-07	8.04E-06	0.733086243	3.1156828	0.004227665	0.037812819	1.450986419	3.1156828	4.24E-08	1.30E-06	ENSDARG00000004342	 serine/arginine-rich splicing factor 11 
c46407_g1_i6	1.430961928	3.233056593	2.74E-06	2.40E-05	1.260764725	3.233056593	2.43E-05	0.000265393	1.064459443	3.233056593	0.000341149	0.008894117	1.467429755	3.233056593	1.31E-06	2.37E-05	ENSGACG00000003335	 uncharacterized protein
c41120_g4_i2	1.4293666	3.203491977	1.38E-10	7.27E-09	1.274492174	3.203491977	3.72E-09	1.98E-07	0.752145693	3.203491977	0.000360614	0.009145281	1.547639227	3.203491977	2.22E-12	2.68E-10	ENSGACG00000010265	 heterogeneous nuclear ribonucleoprotein M 
c42622_g3_i16	1.429291318	2.972071929	0.00018574	0.00083798	1.671660768	2.972071929	1.25E-05	0.000155178	1.255398426	2.972071929	0.000893978	0.015383845	1.615485329	2.972071929	2.84E-05	0.000300599	ENSTRUG00000009423	 abl-interactor 2b 
c46761_g3_i10	1.428495546	3.527995108	1.38E-07	2.03E-06	1.226740568	3.527995108	3.88E-06	5.96E-05	0.935102679	3.527995108	0.000368163	0.009305177	1.026762494	3.527995108	0.000113908	0.000925425	ENSONIG00000004931	" amyloid beta (A4) precursor protein-binding, family B, member 2 "
c44721_g2_i5	1.428363247	3.877248883	7.88E-11	4.69E-09	1.393130654	3.877248883	1.20E-10	1.11E-08	0.784437725	3.877248883	0.000198453	0.006518562	1.355440163	3.877248883	4.37E-10	2.63E-08	ENSGACG00000009094	 sorting nexin 14 
c46595_g1_i3	1.428070798	4.470408802	6.37E-12	5.68E-10	1.34471683	4.470408802	5.13E-11	5.50E-09	0.80802945	4.470408802	5.57E-05	0.003320788	1.41502865	4.470408802	7.34E-12	7.53E-10	ENSONIG00000017673	" zinc finger, FYVE domain containing 27 "
c46107_g2_i11	1.427649851	5.648676054	6.84E-14	1.36E-11	1.374191665	5.648676054	4.02E-13	1.08E-10	0.75278667	5.648676054	5.53E-05	0.003320788	1.404941543	5.648676054	1.51E-13	2.60E-11	ENSONIG00000001292	 G patch domain containing 8 
c47551_g4_i1	1.423951557	2.858269172	7.90E-09	1.93E-07	1.352895915	2.858269172	1.96E-08	7.70E-07	1.489420756	2.858269172	8.44E-10	2.23E-06	1.467920095	2.858269172	1.85E-09	9.34E-08	ENSONIG00000013458	" SLAIN motif family, member 1b "
c46440_g2_i5	1.423943761	3.795398444	4.03E-08	7.37E-07	1.25044768	3.795398444	1.03E-06	2.06E-05	0.704502193	3.795398444	0.005023701	0.041920555	1.294060734	3.795398444	5.23E-07	1.10E-05	ENSONIG00000015202	 FERM domain containing 5 
c42251_g3_i1	1.423420474	3.464452237	2.45E-06	2.20E-05	1.269016049	3.464452237	2.12E-05	0.000237203	0.848832776	3.464452237	0.003693466	0.035260686	1.202863347	3.464452237	5.41E-05	0.000505882	ENSXMAG00000009149	 contactin associated protein 1 
c42760_g1_i4	1.421454245	3.731557265	5.31E-06	4.16E-05	1.397772072	3.731557265	6.90E-06	9.54E-05	0.93108148	3.731557265	0.002260234	0.026382366	1.712163858	3.731557265	6.08E-08	1.77E-06	ENSGACG00000019487	 uncharacterized protein
c44815_g1_i2	1.419335814	3.074732301	6.02E-07	6.72E-06	0.910263371	3.074732301	0.000881368	0.004700956	0.84991135	3.074732301	0.001769398	0.022708268	1.122300667	3.074732301	4.94E-05	0.000465559	ENSONIG00000004411	" thrombospondin, type I, domain containing 7Ba "
c46468_g3_i13	1.415312913	3.631827588	3.81E-11	2.59E-09	1.335050315	3.631827588	2.31E-10	1.91E-08	0.878389607	3.631827588	2.14E-05	0.001951513	1.359887056	3.631827588	1.29E-10	9.43E-09	ENSORLG00000012360	 chromobox homolog 1b (HP1 beta homolog Drosophila) 
c46681_g2_i3	1.413561971	3.525744785	1.32E-08	2.92E-07	1.432330813	3.525744785	4.52E-09	2.34E-07	0.753191916	3.525744785	0.001557703	0.021083121	1.210917975	3.525744785	6.91E-07	1.40E-05	ENSGACG00000015154	 PRP38 pre-mRNA processing factor 38 (yeast) domain containing B 
c35875_g1_i1	1.413218304	4.286821125	3.64E-06	3.03E-05	1.054494355	4.286821125	0.000430386	0.002670305	0.910614592	4.286821125	0.002344072	0.02694835	1.187444286	4.286821125	8.70E-05	0.000743025	ENSTNIG00000006276	 Uncharacterized protein {ECO:0000313|Ensembl:ENSTNIP00000009035}  
c48962_g2_i1	1.412696365	5.820244648	5.51E-10	2.24E-08	1.272371058	5.820244648	1.84E-08	7.32E-07	0.848714199	5.820244648	0.00015178	0.005517267	1.182297872	5.820244648	1.70E-07	4.22E-06	no blastx hit*	
c42589_g1_i4	1.41138389	5.450902167	3.24E-11	2.26E-09	1.438974918	5.450902167	1.18E-11	1.59E-09	0.685062577	5.450902167	0.00101697	0.0164976	1.518180143	5.450902167	1.04E-12	1.43E-10	ENSTRUG00000010529	 serine/arginine-rich splicing factor 7a 
c44721_g2_i1	1.411236439	3.046651066	5.68E-07	6.43E-06	1.008583931	3.046651066	0.000215111	0.001525518	0.821676558	3.046651066	0.002391907	0.027335238	1.151448651	3.046651066	3.32E-05	0.000340845	ENSONIG00000003627	 sorting nexin 14 
c44721_g2_i3	1.409818724	3.496688616	8.11E-08	1.32E-06	1.530641454	3.496688616	4.49E-09	2.33E-07	0.952727129	3.496688616	0.000182851	0.006253648	1.378271072	3.496688616	1.17E-07	3.06E-06	ENSONIG00000003627	 sorting nexin 14 
c47940_g1_i5	1.409049672	3.073694383	4.37E-09	1.20E-07	1.196153129	3.073694383	3.25E-07	7.95E-06	0.911331597	3.073694383	8.11E-05	0.004000705	1.219706085	3.073694383	1.71E-07	4.23E-06	ENSTRUG00000003831	 otoferlin 
c43884_g1_i5	1.408044676	3.070858446	3.53E-07	4.36E-06	0.874252048	3.070858446	0.000984415	0.005138536	0.859138893	3.070858446	0.001119172	0.017322198	1.012434615	3.070858446	0.000161006	0.00121496	ENSONIG00000019669	" STT3B, subunit of the oligosaccharyltransferase complex (catalytic) "
c44646_g1_i1	1.407008522	3.098392619	2.03E-07	2.77E-06	1.614885059	3.098392619	1.91E-09	1.17E-07	0.882938208	3.098392619	0.000726512	0.013598005	1.391738916	3.098392619	2.13E-07	5.10E-06	ENSPFOG00000018171	" zinc finger, FYVE domain containing 9 "
c43194_g2_i2	1.406506607	3.781060423	2.08E-05	0.000131184	1.140754249	3.781060423	0.000447135	0.002751733	0.91492698	3.781060423	0.004741946	0.040453866	1.084241242	3.781060423	0.000904014	0.004987625	ENSONIG00000011823	" sodium channel, voltage-gated, type I like, alpha b "
c46494_g2_i4	1.405429679	2.671260805	4.90E-06	3.89E-05	1.575265269	2.671260805	2.29E-07	5.94E-06	0.965250923	2.671260805	0.00111331	0.017273509	1.044134608	2.671260805	0.000472451	0.002958269	ENSGACG00000015050	 FERM and PDZ domain containing 4 
c46761_g3_i1	1.404679441	3.357245652	1.16E-06	1.18E-05	1.316697701	3.357245652	3.75E-06	5.80E-05	0.774773308	3.357245652	0.005325901	0.043161394	1.043586191	3.357245652	0.000226886	0.001619861	ENSONIG00000004931	" amyloid beta (A4) precursor protein-binding, family B, member 2 "
c45323_g3_i2	1.40385838	3.357187454	2.25E-07	3.01E-06	1.270436755	3.357187454	1.78E-06	3.14E-05	0.984057644	3.357187454	0.000177399	0.006116732	1.256682703	3.357187454	2.92E-06	4.59E-05	ENSXMAG00000000213	" C-type lectin domain family 16, member A "
c49024_g3_i1	1.403654917	7.003707412	2.72E-11	1.94E-09	1.206313447	7.003707412	8.29E-09	3.78E-07	0.783803644	7.003707412	0.000159182	0.005710216	1.216489384	7.003707412	6.45E-09	2.66E-07	ENSONIG00000018524	" potassium large conductance calcium-activated channel, subfamily M, alpha member 1a "
c41496_g1_i1	1.40365325	4.465242387	3.11E-12	3.16E-10	1.288828963	4.465242387	8.53E-11	8.48E-09	0.751932134	4.465242387	0.000121942	0.004965792	1.38322777	4.465242387	4.78E-12	5.18E-10	ENSONIG00000010472	 formin binding protein 4 
c46158_g11_i3	1.401032608	3.041319914	2.15E-07	2.90E-06	1.017823848	3.041319914	8.98E-05	0.000758302	0.716293269	3.041319914	0.005226161	0.042750132	0.918633949	3.041319914	0.000408446	0.00262716	ENSTRUG00000000776	" protein tyrosine phosphatase, receptor type, f polypeptide (PTPRF), interacting protein (liprin), alpha 4 "
c48908_g1_i6	1.400937512	3.608474657	0.000414645	0.001651655	1.933384708	3.608474657	1.57E-06	2.84E-05	1.355975611	3.608474657	0.000596771	0.012038882	2.198286325	3.608474657	9.50E-08	2.57E-06	ENSONIG00000007527	 ring finger protein 165a 
c43510_g1_i1	1.400325747	3.075308923	0.000139047	0.000657149	1.472214387	3.075308923	5.63E-05	0.000523364	1.010877421	3.075308923	0.004928721	0.041399519	1.426978142	3.075308923	0.000111695	0.00090938	ENSGACG00000013651	 WD repeat and SOCS box-containing 1 
c35476_g1_i2	1.399819331	3.141279453	9.75E-08	1.53E-06	1.27888401	3.141279453	6.82E-07	1.49E-05	0.81588837	3.141279453	0.001192278	0.018058284	1.268037818	3.141279453	1.11E-06	2.08E-05	no blastx hit*	
c48230_g7_i6	1.399409292	3.555512688	3.54E-09	1.02E-07	1.358369553	3.555512688	5.96E-09	2.91E-07	0.887912397	3.555512688	0.000107548	0.004612226	1.329606762	3.555512688	1.46E-08	5.28E-07	ENSGACG00000001433	" erythrocyte membrane protein band 4.1a (elliptocytosis 1, RH-linked) "
c48470_g6_i1	1.399128485	2.705798907	2.27E-07	3.02E-06	1.264024745	2.705798907	1.59E-06	2.87E-05	0.816031077	2.705798907	0.00153567	0.020919171	1.642261388	2.705798907	1.22E-09	6.48E-08	ENSPFOG00000003844	 coiled-coil domain containing 149b 
c44721_g2_i12	1.39895132	4.418914654	1.16E-13	2.11E-11	1.260826807	4.418914654	9.81E-12	1.36E-09	0.731199346	4.418914654	5.56E-05	0.003320788	1.268751422	4.418914654	9.76E-12	9.65E-10	ENSONIG00000003627	 sorting nexin 14 
c46977_g5_i2	1.398105199	3.433840652	6.55E-06	4.95E-05	1.65287586	3.433840652	1.13E-07	3.31E-06	0.953096842	3.433840652	0.001602433	0.021490395	1.429930027	3.433840652	3.97E-06	5.91E-05	ENSTRUG00000008928	" protein tyrosine phosphatase, receptor type, f, a "
c41391_g1_i7	1.394856972	2.812064547	5.81E-06	4.47E-05	1.077407119	2.812064547	0.000304311	0.002034854	0.935643354	2.812064547	0.001639097	0.021739946	1.627924554	2.812064547	1.40E-07	3.56E-06	ENSTRUG00000011831	 si:ch211-243j20.2 
c37560_g1_i2	1.394615276	5.506363435	5.75E-14	1.20E-11	1.498135829	5.506363435	5.90E-16	5.93E-13	0.8525102	5.506363435	2.85E-06	0.000611732	1.662722419	5.506363435	5.18E-19	1.10E-15	ENSORLG00000017529	 zgc:136474 
c37560_g1_i4	1.393334593	5.230548653	8.56E-13	1.07E-10	1.314958677	5.230548653	7.57E-12	1.12E-09	0.65118863	5.230548653	0.000578605	0.011911649	1.460463126	5.230548653	6.31E-14	1.31E-11	ENSORLG00000017529	 zgc:136474 
c44155_g2_i5	1.393267595	2.899538265	1.81E-07	2.53E-06	1.287179959	2.899538265	7.15E-07	1.54E-05	0.764758892	2.899538265	0.002693807	0.029401661	1.510583958	2.899538265	1.78E-08	6.24E-07	ENSONIG00000002990	" membrane protein, palmitoylated 6a (MAGUK p55 subfamily member 6) "
c48061_g1_i7	1.393168213	2.984298807	4.92E-08	8.71E-07	0.837289425	2.984298807	0.000550025	0.003236719	0.987850585	2.984298807	5.28E-05	0.003242634	0.97339431	2.984298807	8.17E-05	0.000706282	ENSONIG00000015138	 kin of IRRE like (Drosophila) 
c47274_g4_i1	1.391307843	2.866555201	1.28E-07	1.90E-06	1.217378773	2.866555201	1.89E-06	3.32E-05	0.939003105	2.866555201	0.000213538	0.00675815	0.959438804	2.866555201	0.000153296	0.001169474	ENSORLG00000004953	" pleckstrin homology domain containing, family A (phosphoinositide binding specific) member 1 "
c48517_g7_i3	1.390367564	3.886929338	1.51E-10	7.81E-09	1.279415797	3.886929338	2.08E-09	1.24E-07	0.93398763	3.886929338	9.36E-06	0.00121535	1.296062641	3.886929338	1.69E-09	8.64E-08	ENSXMAG00000012311	" potassium voltage-gated channel, KQT-like subfamily, member 2 "
c46294_g2_i6	1.389784065	3.77978436	3.82E-10	1.63E-08	1.361119379	3.77978436	4.86E-10	3.68E-08	0.697468467	3.77978436	0.001033648	0.016632494	1.280501844	3.77978436	5.27E-09	2.27E-07	ENSPFOG00000016407	 RNA binding motif protein 6 
c31661_g2_i1	1.389721346	4.519954304	1.60E-15	6.79E-13	1.272003218	4.519954304	1.09E-13	3.64E-11	0.71166563	4.519954304	2.10E-05	0.001940408	1.361237985	4.519954304	3.23E-15	1.28E-12	no blastx hit*	
c48839_g2_i10	1.38678966	2.706146107	9.29E-05	0.000465463	0.988562805	2.706146107	0.003928778	0.015304512	1.129432703	2.706146107	0.00106027	0.01688997	1.115015788	2.706146107	0.001272371	0.006578683	ENSTRUG00000010710	 complement component 3 
c47549_g1_i1	1.385136968	3.202658562	7.08E-07	7.75E-06	1.235388714	3.202658562	6.46E-06	9.04E-05	0.927146319	3.202658562	0.000625893	0.012376359	1.319659614	3.202658562	2.04E-06	3.40E-05	ENSONIG00000000038	 v-akt murine thymoma viral oncogene homolog 3 
c48372_g4_i2	1.384828528	5.578912811	4.10E-07	4.90E-06	1.584079709	5.578912811	7.67E-09	3.54E-07	0.900555911	5.578912811	0.000839995	0.014806145	1.172822202	5.578912811	1.61E-05	0.000187796	ENSTNIG00000015650	" kalirin, RhoGEF kinase a "
c44721_g2_i10	1.384521818	3.398859492	2.48E-06	2.22E-05	1.318183851	3.398859492	4.99E-06	7.39E-05	0.911502132	3.398859492	0.00138977	0.019701003	0.990696823	3.398859492	0.000578732	0.003468759	ENSONIG00000003627	 sorting nexin 14 
c47944_g2_i1	1.383445339	5.520886172	2.13E-11	1.62E-09	1.504759772	5.520886172	2.99E-13	8.28E-11	0.622254529	5.520886172	0.00202351	0.024913979	1.133056753	5.520886172	3.08E-08	9.93E-07	ENSONIG00000011401	 small nuclear ribonucleoprotein polypeptide A' 
c47623_g3_i3	1.38326707	3.435055706	1.90E-05	0.000121393	1.466992722	3.435055706	5.37E-06	7.82E-05	0.99367229	3.435055706	0.001682039	0.022122698	1.343792433	3.435055706	3.00E-05	0.000314704	ENSPFOG00000018181	 ankyrin 3a 
c44562_g1_i3	1.382228371	2.933663405	9.89E-08	1.55E-06	0.999109684	2.933663405	5.23E-05	0.00049208	0.800184001	2.933663405	0.001104175	0.017201265	0.937982407	2.933663405	0.000160392	0.001211766	ENSXMAG00000016505	" potassium voltage-gated channel, Shal-related subfamily, member 2 "
c48269_g2_i5	1.381818612	4.27750484	1.36E-08	2.97E-07	1.227370791	4.27750484	3.12E-07	7.70E-06	0.853683433	4.27750484	0.000313796	0.008518478	0.828902571	4.27750484	0.000464948	0.002914937	ENSGMOG00000015639	 uncharacterized protein
c45837_g1_i6	1.380007498	2.921294432	8.65E-08	1.39E-06	1.305402231	2.921294432	2.13E-07	5.66E-06	0.685751965	2.921294432	0.005127468	0.042378778	1.222682336	2.921294432	1.18E-06	2.18E-05	ENSTRUG00000008865	 atrophin 1 
c39046_g1_i3	1.379766277	3.434741891	4.65E-09	1.26E-07	1.556925964	3.434741891	2.51E-11	3.05E-09	0.630626702	3.434741891	0.005293455	0.043053889	1.229310414	3.434741891	1.13E-07	2.98E-06	ENSPFOG00000010596	 CLK4-associating serine/arginine rich protein 
c47945_g3_i1	1.377266345	3.876603266	3.25E-06	2.76E-05	1.053008382	3.876603266	0.00029908	0.00200691	0.977129541	3.876603266	0.000774374	0.014128252	1.216514095	3.876603266	3.33E-05	0.000341844	ENSPFOG00000005942	 Cdc42 guanine nucleotide exchange factor (GEF) 9a 
c46494_g2_i1	1.376193206	2.761960269	2.77E-06	2.42E-05	1.600943528	2.761960269	4.12E-08	1.43E-06	0.931368322	2.761960269	0.000941068	0.015828219	1.068559672	2.761960269	0.000192988	0.001421452	ENSGACG00000015050	 FERM and PDZ domain containing 4 
c41015_g2_i6	1.374609061	4.221224831	3.83E-13	5.67E-11	1.334040203	4.221224831	7.62E-13	1.79E-10	0.867088424	4.221224831	2.04E-06	0.000490387	1.376229752	4.221224831	2.38E-13	3.75E-11	ENSGACG00000001995	 G protein-coupled receptor 135 
c46215_g9_i3	1.373551778	6.089383027	9.13E-07	9.60E-06	1.152093381	6.089383027	3.34E-05	0.000342576	0.781271529	6.089383027	0.004583779	0.039645146	1.022946961	6.089383027	0.000224263	0.001604138	ENSTRUG00000015959	" glutamate receptor, ionotropic, AMPA 2b "
c46141_g1_i5	1.37031937	5.504041462	8.47E-09	2.04E-07	1.145480001	5.504041462	1.19E-06	2.29E-05	0.790232198	5.504041462	0.000732373	0.013635711	1.193215779	5.504041462	4.61E-07	9.87E-06	ENSONIG00000002423	 chromosome 19 open reading frame 26 
c49197_g1_i2	1.369986495	4.876513464	5.41E-08	9.45E-07	1.227372017	4.876513464	8.86E-07	1.82E-05	1.030800259	4.876513464	3.24E-05	0.002489572	1.386361053	4.876513464	3.71E-08	1.16E-06	ENSORLG00000018950	 Uncharacterized protein  
c45775_g3_i4	1.369982357	5.230546955	6.12E-07	6.81E-06	1.167003398	5.230546955	1.83E-05	0.000210088	1.120619229	5.230546955	3.75E-05	0.002645805	1.372304071	5.230546955	5.65E-07	1.18E-05	ENSONIG00000019705	 chromobox homolog 7b 
c48508_g7_i4	1.369594838	3.643187521	1.85E-06	1.74E-05	1.36194193	3.643187521	1.75E-06	3.11E-05	1.058893652	3.643187521	0.0001714	0.006012877	1.372012164	3.643187521	1.68E-06	2.89E-05	ENSTRUG00000004257	" spectrin, beta, non-erythrocytic 4 "
c37560_g1_i1	1.368597876	5.249083134	4.54E-12	4.24E-10	1.378727732	5.249083134	1.84E-12	3.47E-10	0.607041232	5.249083134	0.001579796	0.021270129	1.582295259	5.249083134	1.86E-15	8.46E-13	ENSORLG00000017529	 zgc:136474 
c48864_g2_i4	1.368317943	6.051422201	1.28E-07	1.90E-06	1.269492123	6.051422201	8.56E-07	1.77E-05	0.940276388	6.051422201	0.000240163	0.007206389	1.277508518	6.051422201	7.62E-07	1.52E-05	ENSXMAG00000013771	" calcium channel, voltage-dependent, P/Q type, alpha 1A subunit, b "
c47916_g5_i4	1.361633668	4.695222056	3.35E-12	3.36E-10	1.094182937	4.695222056	1.19E-08	5.09E-07	0.697104653	4.695222056	0.000236989	0.007154781	1.297443759	4.695222056	2.74E-11	2.50E-09	ENSORLG00000001890	 Uncharacterized protein  
c47916_g5_i6	1.360538093	5.005235608	1.70E-09	5.64E-08	1.302358026	5.005235608	6.39E-09	3.05E-07	0.762882371	5.005235608	0.000562007	0.011696121	1.500675023	5.005235608	3.70E-11	3.16E-09	ENSGACG00000020439	 uncharacterized protein
c42912_g1_i5	1.359899878	2.94203527	4.21E-06	3.42E-05	1.702173004	2.94203527	1.35E-08	5.61E-07	1.064144392	2.94203527	0.000242418	0.007251262	1.41790061	2.94203527	1.61E-06	2.80E-05	ENSONIG00000017912	 fibroblast growth factor 1a 
c45091_g2_i4	1.359589784	2.940342027	1.27E-05	8.66E-05	1.875602668	2.940342027	2.32E-09	1.34E-07	0.905912973	2.940342027	0.00278696	0.029964141	1.606408334	2.940342027	2.75E-07	6.40E-06	ENSPFOG00000021694	 si:ch211-218d20.15 
c47549_g1_i2	1.359348422	2.910388809	2.75E-06	2.41E-05	1.011390806	2.910388809	0.000314072	0.002085509	0.95235934	2.910388809	0.000668654	0.012908093	1.245400804	2.910388809	1.21E-05	0.000148519	ENSONIG00000000038	 v-akt murine thymoma viral oncogene homolog 3 
c46469_g1_i5	1.359347675	4.364521416	2.64E-08	5.20E-07	1.278576215	4.364521416	1.28E-07	3.68E-06	0.679479859	4.364521416	0.004334803	0.038352058	1.313901439	4.364521416	6.63E-08	1.89E-06	ENSTNIG00000014728	 Ca2+-dependent activator protein for secretion b 
c44296_g5_i1	1.358934932	3.335748535	2.00E-05	0.000126635	1.192563895	3.335748535	0.000142105	0.001100323	0.860653083	3.335748535	0.00547056	0.043773653	1.252078289	3.335748535	7.93E-05	0.000688882	ENSONIG00000012087	 ryanodine receptor 3 
c46373_g2_i5	1.358125688	3.476916018	1.81E-05	0.00011665	1.345461485	3.476916018	1.91E-05	0.000217266	0.887357899	3.476916018	0.004052849	0.037133945	1.321267095	3.476916018	2.81E-05	0.000298461	ENSORLG00000011646	 RAS p21 protein activator 2 
c46681_g2_i9	1.35696279	3.167674711	2.43E-09	7.54E-08	1.062388452	3.167674711	1.09E-06	2.15E-05	0.697230122	3.167674711	0.00122543	0.018370862	1.105884496	3.167674711	5.67E-07	1.18E-05	ENSONIG00000010129	 PRP38 pre-mRNA processing factor 38 (yeast) domain containing B 
c48881_g1_i2	1.356099302	2.689126505	1.75E-05	0.000113241	1.245063439	2.689126505	6.62E-05	0.000593868	0.989694217	2.689126505	0.001310929	0.019156027	1.40889829	2.689126505	8.19E-06	0.000107811	ENSPFOG00000001513	 zinc finger protein 384 like 
c43964_g5_i3	1.355949692	4.205747655	1.98E-09	6.38E-08	1.381033738	4.205747655	6.21E-10	4.58E-08	0.796406937	4.205747655	0.000277184	0.007917112	1.401776556	4.205747655	4.37E-10	2.63E-08	ENSONIG00000006454	" SET domain, bifurcated 1b "
c43925_g1_i1	1.35429422	4.258506898	6.38E-07	7.08E-06	1.104499577	4.258506898	3.71E-05	0.00037385	0.871860779	4.258506898	0.001026907	0.016579948	1.223943366	4.258506898	5.93E-06	8.23E-05	ENSONIG00000005907	" solute carrier family 24 (sodium/potassium/calcium exchanger), member 4b "
c45050_g3_i1	1.354224807	8.052538217	4.72E-10	1.95E-08	1.368843954	8.052538217	3.03E-10	2.43E-08	0.799286542	8.052538217	0.00019814	0.006518562	1.304527194	8.052538217	1.87E-09	9.41E-08	ENSDARG00000044635	" protein tyrosine phosphatase, receptor type, D, a "
c48241_g4_i3	1.354060575	4.595607717	1.88E-07	2.61E-06	1.38001331	4.595607717	1.00E-07	3.01E-06	0.910452029	4.595607717	0.000355197	0.009074402	1.546931172	4.595607717	2.99E-09	1.39E-07	ENSONIG00000015430	" trafficking protein, kinesin binding 1 "
c44175_g1_i3	1.353879593	2.877677923	2.39E-07	3.15E-06	1.266747591	2.877677923	7.87E-07	1.66E-05	0.73545156	2.877677923	0.00303025	0.031158021	1.140206628	2.877677923	8.70E-06	0.000113861	ENSTNIG00000005623	 DEAD (Asp-Glu-Ala-Asp) box helicase 17 
c43896_g1_i1	1.351815199	2.989759971	2.89E-05	0.000172309	1.190326081	2.989759971	0.000168931	0.001256382	0.889261692	2.989759971	0.004475965	0.039111411	1.057814804	2.989759971	0.000843167	0.004717377	ENSONIG00000014991	 Uncharacterized protein {ECO:0000313|Ensembl:ENSONIP00000018874}  
c48791_g3_i5	1.351677083	2.810903975	1.29E-05	8.78E-05	0.835624294	2.810903975	0.005152658	0.018990599	0.949491926	2.810903975	0.001619868	0.021633001	2.575316704	2.810903975	1.23E-14	3.51E-12	no blastx hit*	
c48381_g5_i1	1.351558324	5.144521755	3.07E-10	1.38E-08	1.24926248	5.144521755	4.21E-09	2.21E-07	0.919534819	5.144521755	1.27E-05	0.001432672	1.133550939	5.144521755	9.37E-08	2.54E-06	ENSTRUG00000014908	 myosin X-like 1 
c48327_g3_i4	1.350866766	3.823607907	1.35E-11	1.13E-09	1.149228804	3.823607907	3.02E-09	1.67E-07	0.671420777	3.823607907	0.000443477	0.010147856	1.206629567	3.823607907	7.49E-10	4.27E-08	ENSPFOG00000008229	" zinc finger, DHHC-type containing 5 "
c38032_g1_i2	1.350306264	5.868005351	2.91E-12	3.00E-10	1.17600499	5.868005351	8.45E-10	5.97E-08	0.581224863	5.868005351	0.002174928	0.025796354	1.22092858	5.868005351	2.12E-10	1.42E-08	ENSPFOG00000007595	 Ewing sarcoma breakpoint region 1b 
c44676_g1_i1	1.349712567	3.231165912	3.41E-07	4.23E-06	1.267986947	3.231165912	1.14E-06	2.23E-05	0.931290086	3.231165912	0.000289327	0.00809606	1.144579943	3.231165912	9.46E-06	0.000121586	ENSTRUG00000008493	 uncharacterized protein
c43200_g1_i1	1.347650451	4.930004029	1.22E-10	6.58E-09	1.407682213	4.930004029	1.37E-11	1.79E-09	0.627070612	4.930004029	0.002092736	0.025325162	1.384116299	4.930004029	3.54E-11	3.05E-09	ENSONIG00000002211	 SHC (Src homology 2 domain containing) transforming protein 2 
c47945_g3_i4	1.346062432	3.88838156	2.52E-06	2.24E-05	1.085755281	3.88838156	0.000109653	0.000892377	0.840953477	3.88838156	0.002523494	0.028179259	1.126533311	3.88838156	6.96E-05	0.000621369	ENSPFOG00000005942	 Cdc42 guanine nucleotide exchange factor (GEF) 9a 
c41466_g4_i1	1.345325735	3.408240002	1.26E-07	1.88E-06	1.184566698	3.408240002	2.01E-06	3.51E-05	1.004372109	3.408240002	5.24E-05	0.003234985	0.959443621	3.408240002	0.000120427	0.000965639	ENSPFOG00000018109	 MAP/microtubule affinity-regulating kinase 4a 
c43518_g2_i8	1.344374383	3.450221448	6.71E-07	7.39E-06	1.448974104	3.450221448	6.86E-08	2.21E-06	0.752471658	3.450221448	0.00403796	0.037066103	1.09138937	3.450221448	4.26E-05	0.000415907	ENSONIG00000008417	 SH3 and PX domains 2B 
c47912_g8_i3	1.343231672	3.488477001	8.06E-09	1.96E-07	1.056623737	3.488477001	3.12E-06	5.01E-05	0.736890747	3.488477001	0.000987668	0.016221636	1.354609181	3.488477001	4.38E-09	1.92E-07	ENSONIG00000006530	 si:dkey-21o19.6 
c48802_g1_i4	1.342734139	3.000016089	4.15E-05	0.000234351	1.410621784	3.000016089	1.37E-05	0.00016658	0.968879894	3.000016089	0.00235562	0.02703226	1.449556686	3.000016089	9.30E-06	0.000119805	ENSXMAG00000017997	" immunoglobulin superfamily, member 9Ba "
c39546_g1_i4	1.341212603	3.638828416	5.51E-06	4.28E-05	1.312067574	3.638828416	7.21E-06	9.85E-05	0.868044487	3.638828416	0.002837397	0.030200158	1.179525151	3.638828416	5.43E-05	0.000507888	ENSGACG00000008149	 Myb/SANT-like DNA-binding domain containing 4 with coiled-coils 
c45650_g3_i3	1.340986842	3.214669662	2.55E-06	2.26E-05	1.048861719	3.214669662	0.000157434	0.001188007	0.864661771	3.214669662	0.00165892	0.021894067	1.039779266	3.214669662	0.000198789	0.001455754	ENSONIG00000000080	" protein tyrosine phosphatase, receptor type, f polypeptide (PTPRF), interacting protein (liprin), alpha 2 "
c47302_g2_i1	1.340823535	5.914273257	2.52E-06	2.25E-05	1.327707451	5.914273257	3.00E-06	4.88E-05	0.919907821	5.914273257	0.001092005	0.017135594	1.234208895	5.914273257	1.40E-05	0.000167281	ENSONIG00000016625	 carbonic anhydrase VIII 
c46805_g1_i7	1.339613166	3.069766699	1.38E-06	1.35E-05	1.403910337	3.069766699	3.32E-07	8.09E-06	0.797839939	3.069766699	0.003006844	0.030967408	1.237198082	3.069766699	6.97E-06	9.41E-05	ENSONIG00000019145	 Janus kinase and microtubule interacting protein 3 
c47077_g1_i17	1.339550566	3.294561751	3.43E-06	2.89E-05	1.392805908	3.294561751	1.11E-06	2.18E-05	0.863484644	3.294561751	0.002045883	0.025050825	0.920470558	3.294561751	0.001005111	0.005428118	ENSONIG00000005088	 Rho GTPase activating protein 9 
c46631_g2_i1	1.339391003	3.54856307	1.92E-10	9.33E-09	1.228053011	3.54856307	2.31E-09	1.34E-07	0.688555805	3.54856307	0.000540316	0.011482624	1.178105798	3.54856307	9.91E-09	3.81E-07	ENSONIG00000004091	 PR domain containing 10 
c39881_g1_i4	1.339288504	3.579080358	6.75E-08	1.14E-06	1.283716088	3.579080358	1.49E-07	4.21E-06	0.810584028	3.579080358	0.000734365	0.013659468	1.467242705	3.579080358	3.29E-09	1.49E-07	ENSDARG00000044332	" zinc finger, RAN-binding domain containing 2 "
c39699_g1_i7	1.338970973	3.381612589	1.27E-08	2.83E-07	1.282988967	3.381612589	3.03E-08	1.11E-06	0.715353319	3.381612589	0.001694867	0.022199619	1.082898141	3.381612589	2.70E-06	4.33E-05	ENSPFOG00000006071	 KIAA0907 protein 
c46215_g9_i2	1.338434374	6.086041278	1.02E-06	1.05E-05	1.187236453	6.086041278	1.30E-05	0.000159732	0.745934578	6.086041278	0.005695736	0.044704812	0.962662718	6.086041278	0.000386123	0.002508947	ENSTRUG00000015959	" glutamate receptor, ionotropic, AMPA 2b "
c45706_g2_i1	1.336474097	3.203236187	8.07E-08	1.32E-06	1.244852072	3.203236187	3.14E-07	7.72E-06	0.752749144	3.203236187	0.001538186	0.020923591	1.176088698	3.203236187	1.60E-06	2.79E-05	ENSTNIG00000005725	" solute carrier family 9, subfamily A (NHE1, cation proton antiporter 1), member 1 "
c44234_g6_i4	1.336185442	3.99568925	0.000181767	0.000823955	1.696130699	3.99568925	2.40E-06	4.04E-05	1.095801397	3.99568925	0.001892637	0.023715749	1.258718223	3.99568925	0.000411089	0.002638822	ENSTNIG00000015650	" kalirin, RhoGEF kinase a "
c48302_g1_i1	1.332225935	3.162296805	1.25E-06	1.25E-05	0.9734162	3.162296805	0.000271566	0.001852167	0.718691969	3.162296805	0.006651756	0.049267878	1.31403972	3.162296805	1.43E-06	2.54E-05	ENSGACG00000022584	 CREB/ATF bZIP transcription factor 
c47060_g1_i4	1.329833199	3.382075133	8.00E-06	5.84E-05	1.22647533	3.382075133	2.90E-05	0.000305231	1.036587577	3.382075133	0.000372837	0.009386832	1.472537752	3.382075133	8.31E-07	1.63E-05	ENSPFOG00000023060	 latrophilin 2a 
c44573_g3_i2	1.327145723	2.965808094	2.90E-05	0.000172657	1.178786564	2.965808094	0.000150984	0.001152088	0.998415382	2.965808094	0.001275349	0.018860932	1.232351765	2.965808094	8.75E-05	0.000747	ENSTNIG00000016299	 failed axon connections homolog (Drosophila) 
c48372_g4_i3	1.325746935	3.076957691	0.000103823	0.000510832	1.499955731	3.076957691	1.09E-05	0.000139282	0.92049598	3.076957691	0.005775422	0.045060567	1.119158336	3.076957691	0.000917459	0.005041499	ENSGACG00000008415	" kalirin, RhoGEF kinase a "
c43689_g5_i3	1.324221962	5.132453218	2.78E-11	1.98E-09	1.412831205	5.132453218	1.06E-12	2.24E-10	0.691761317	5.132453218	0.00037728	0.009448841	1.520718327	5.132453218	2.61E-14	6.16E-12	ENSONIG00000019976	 Uncharacterized protein {ECO:0000313|Ensembl:ENSONIP00000025157}  
c48366_g5_i9	1.320109713	3.002779735	3.30E-09	9.59E-08	1.11727326	3.002779735	2.48E-07	6.32E-06	0.692059424	3.002779735	0.001032428	0.016632494	0.97194435	3.002779735	6.74E-06	9.13E-05	ENSONIG00000012554	 dematin actin binding protein 
c43724_g3_i1	1.319068573	3.41205198	1.17E-07	1.77E-06	1.019421796	3.41205198	2.71E-05	0.000289124	0.867124822	3.41205198	0.00032326	0.008688871	1.176503798	3.41205198	1.71E-06	2.94E-05	ENSONIG00000020315	 death inducer-obliterator 1 
c47846_g1_i8	1.319023792	2.749546049	8.10E-05	0.000413827	1.366514697	2.749546049	3.96E-05	0.000394948	1.105740734	2.749546049	0.00078375	0.014258427	1.955862477	2.749546049	1.66E-08	5.92E-07	no blastx hit*	
c48581_g2_i1	1.318987294	3.68430327	2.30E-07	3.05E-06	1.494440027	3.68430327	4.80E-09	2.45E-07	0.739599243	3.68430327	0.002994557	0.030919585	1.399112133	3.68430327	3.96E-08	1.23E-06	ENSONIG00000007191	 Uncharacterized protein {ECO:0000313|Ensembl:ENSONIP00000009067}  
c44646_g1_i2	1.317852389	2.906400609	1.91E-07	2.63E-06	1.426442547	2.906400609	1.18E-08	5.06E-07	0.77618165	2.906400609	0.001393698	0.019716332	1.402542372	2.906400609	1.82E-08	6.33E-07	ENSPFOG00000018171	" zinc finger, FYVE domain containing 9 "
c48372_g4_i6	1.31692204	3.918735387	0.000105501	0.000518111	1.601247187	3.918735387	2.49E-06	4.16E-05	0.948295885	3.918735387	0.004472216	0.039096548	1.265532076	3.918735387	0.000184351	0.001369999	ENSTRUG00000008097	" kalirin, RhoGEF kinase a "
c46294_g2_i4	1.316736755	3.988722893	2.03E-08	4.17E-07	1.375304239	3.988722893	3.38E-09	1.83E-07	0.690457002	3.988722893	0.002323129	0.02679944	1.243870821	3.988722893	8.91E-08	2.44E-06	ENSPFOG00000016407	 RNA binding motif protein 6 
c48224_g1_i1	1.316525764	4.513637443	1.94E-10	9.36E-09	1.281441715	4.513637443	4.11E-10	3.18E-08	0.783004267	4.513637443	9.95E-05	0.004477711	1.341729517	4.513637443	7.36E-11	5.90E-09	ENSONIG00000019698	 CDC-like kinase 2a 
c40778_g1_i1	1.316408595	3.216653708	2.58E-08	5.13E-07	1.199881969	3.216653708	1.90E-07	5.13E-06	0.836221618	3.216653708	0.00023204	0.007051364	1.338047664	3.216653708	9.15E-09	3.57E-07	ENSONIG00000014013	 Fraser syndrome 1 
c45213_g1_i2	1.315062643	4.413749848	4.74E-14	1.03E-11	1.590073519	4.413749848	1.06E-19	8.68E-16	0.939905622	4.413749848	3.37E-08	2.54E-05	1.417168693	4.413749848	4.49E-16	2.52E-13	ENSGACG00000007834	 serine/arginine-rich splicing factor 5b 
c47582_g1_i5	1.315038835	4.002154288	8.93E-09	2.13E-07	1.222327632	4.002154288	5.45E-08	1.81E-06	0.607549042	4.002154288	0.005785675	0.045085266	1.422393342	4.002154288	4.75E-10	2.81E-08	ENSGACG00000020601	 PAX3 and PAX7 binding protein 1 
c48315_g2_i4	1.313776347	3.585345055	4.34E-09	1.20E-07	0.899320889	3.585345055	3.19E-05	0.00033089	0.661478395	3.585345055	0.00207999	0.025252739	1.079540811	3.585345055	8.87E-07	1.72E-05	ENSONIG00000020140	 unc-79 homolog (C. elegans) 
c43690_g3_i4	1.312171149	2.781775729	2.33E-05	0.000143954	1.100110872	2.781775729	0.000262817	0.001800936	0.900545602	2.781775729	0.002914896	0.030519947	1.687942887	2.781775729	8.00E-08	2.21E-06	ENSONIG00000005763	 cytoplasmic polyadenylation element binding protein 1b 
c45998_g1_i4	1.311266268	3.576353029	3.03E-08	5.81E-07	1.166168152	3.576353029	5.03E-07	1.15E-05	0.90865736	3.576353029	7.68E-05	0.003862472	1.326588112	3.576353029	1.81E-08	6.32E-07	ENSONIG00000002318	 scaffold attachment factor B 
c47868_g4_i1	1.310540926	5.563743844	1.95E-13	3.09E-11	1.44898391	5.563743844	3.96E-16	4.74E-13	0.714023125	5.563743844	4.41E-05	0.002941964	1.379521606	5.563743844	9.94E-15	2.96E-12	ENSTNIG00000012222	 RNA binding motif protein 25 
c48421_g1_i10	1.310423351	4.471273012	5.63E-08	9.71E-07	1.438165524	4.471273012	2.36E-09	1.36E-07	0.927774515	4.471273012	8.99E-05	0.004178807	1.568489809	4.471273012	1.06E-10	8.03E-09	ENSXMAG00000005440	 transportin 1 
c40177_g1_i6	1.309630164	2.741042013	1.96E-05	0.000124611	1.291618139	2.741042013	1.94E-05	0.000219709	1.106093032	2.741042013	0.000226953	0.007009024	1.80559329	2.741042013	7.30E-09	2.93E-07	ENSXMAG00000005333	 Uncharacterized protein {ECO:0000313|Ensembl:ENSXMAP00000005341}  
c47891_g7_i4	1.306637468	4.146639275	3.67E-05	0.000210591	1.259555919	4.146639275	6.09E-05	0.000555956	0.886952274	4.146639275	0.004325417	0.038304526	1.271337177	4.146639275	5.57E-05	0.000518577	ENSGACG00000004296	 pyridoxal-dependent decarboxylase domain containing 1 
c48091_g1_i5	1.302817254	3.217428993	0.000190155	0.000854063	1.226020699	3.217428993	0.000393467	0.002494658	0.959007035	3.217428993	0.005151842	0.042433209	1.359896096	3.217428993	9.80E-05	0.000822117	ENSONIG00000007200	" calcium channel, voltage-dependent, L type, alpha 1D subunit, a "
c43621_g4_i12	1.302793463	3.800747849	8.43E-06	6.09E-05	0.917045526	3.800747849	0.001367458	0.006640348	0.957929477	3.800747849	0.000841787	0.014806145	1.146169728	3.800747849	7.38E-05	0.000649622	ENSONIG00000005083	" glutamate receptor, ionotropic, AMPA 4a "
c47222_g4_i1	1.302359557	3.516377662	6.40E-06	4.86E-05	1.251136561	3.516377662	1.20E-05	0.000150162	0.785449558	3.516377662	0.005216659	0.042708505	1.076083497	3.516377662	0.000160929	0.001214862	ENSONIG00000008635	 synaptic Ras GTPase activating protein 1 
c46294_g2_i8	1.301443356	3.824548554	6.89E-11	4.18E-09	1.115426409	3.824548554	9.49E-09	4.24E-07	0.72379853	3.824548554	0.000148069	0.0054237	1.243192746	3.824548554	2.91E-10	1.84E-08	ENSPFOG00000016407	 RNA binding motif protein 6 
c47603_g1_i2	1.29920861	3.448161279	2.40E-08	4.84E-07	1.212814	3.448161279	1.17E-07	3.41E-06	0.883166584	3.448161279	9.00E-05	0.004178807	1.259293465	3.448161279	4.70E-08	1.42E-06	ENSXMAG00000008411	 ubiquitin specific peptidase like 1 
c47271_g4_i1	1.29900037	3.825006728	0.000109616	0.000534743	1.373129829	3.825006728	4.16E-05	0.000411582	1.08555976	3.825006728	0.00107257	0.016974403	1.662294375	3.825006728	1.08E-06	2.04E-05	ENSONIG00000007191	 Uncharacterized protein {ECO:0000313|Ensembl:ENSONIP00000009067}  
c47599_g2_i2	1.29863395	3.237029803	1.70E-05	0.000110634	1.029886605	3.237029803	0.000525116	0.00312794	1.034940576	3.237029803	0.000465804	0.010462763	0.891745732	3.237029803	0.002639993	0.011846699	ENSONIG00000014795	 plexin A1 
c37560_g1_i7	1.29782566	5.068263864	8.13E-14	1.57E-11	1.395017862	5.068263864	6.92E-16	6.45E-13	0.642436818	5.068263864	0.000136648	0.005239164	1.391390183	5.068263864	1.16E-15	5.81E-13	ENSORLG00000017529	 zgc:136474 
c47100_g2_i7	1.296571019	4.291584801	2.50E-12	2.63E-10	1.360603786	4.291584801	1.30E-13	4.08E-11	0.805923549	4.291584801	7.73E-06	0.001093095	1.421257218	4.291584801	1.79E-14	4.54E-12	ENSONIG00000004242	 serrate RNA effector molecule homolog (Arabidopsis) 
c48381_g5_i4	1.295742422	5.176999333	2.90E-08	5.62E-07	1.046469883	5.176999333	5.71E-06	8.23E-05	0.822809761	5.176999333	0.000332086	0.008789917	1.08457188	5.176999333	2.66E-06	4.29E-05	ENSTNIG00000017212	 myosin X-like 1 
c46446_g8_i6	1.295038793	3.949920084	2.82E-10	1.29E-08	0.92897773	3.949920084	3.13E-06	5.01E-05	0.850673322	3.949920084	1.76E-05	0.001744604	1.04994587	3.949920084	1.76E-07	4.31E-06	ENSONIG00000009975	 fibroblast growth factor 12a 
c48447_g1_i1	1.294718323	7.576312993	7.05E-08	1.18E-06	1.178068498	7.576312993	8.56E-07	1.77E-05	0.645849416	7.576312993	0.006446745	0.048417823	1.313420432	7.576312993	4.57E-08	1.39E-06	ENSGACG00000019071	 ethanolamine kinase 1 
c45998_g1_i5	1.292598671	3.819307361	3.55E-08	6.64E-07	1.160670893	3.819307361	4.49E-07	1.05E-05	0.771723933	3.819307361	0.000658985	0.012796431	1.235456858	3.819307361	1.12E-07	2.95E-06	ENSONIG00000002318	 scaffold attachment factor B 
c43780_g2_i3	1.292258838	2.700451766	6.33E-06	4.81E-05	1.183561452	2.700451766	2.41E-05	0.000264244	0.791960684	2.700451766	0.003868558	0.036161549	1.281789504	2.700451766	5.97E-06	8.27E-05	ENSXMAG00000018305	 peroxisomal biogenesis factor 5-like a 
c43302_g4_i9	1.289532006	4.621825593	6.64E-10	2.62E-08	1.242404743	4.621825593	1.87E-09	1.16E-07	0.705155905	4.621825593	0.00050524	0.011031652	1.467912223	4.621825593	2.50E-12	2.96E-10	ENSONIG00000015390	 heterogeneous nuclear ribonucleoprotein D 
c44401_g2_i4	1.289204866	4.168865599	3.58E-08	6.69E-07	1.380393233	4.168865599	3.52E-09	1.89E-07	0.883515521	4.168865599	0.000119661	0.004911	1.385045931	4.168865599	3.47E-09	1.57E-07	ENSONIG00000007859	 Uncharacterized protein {ECO:0000313|Ensembl:ENSONIP00000009906}  
c42739_g3_i1	1.287942029	3.1658358	0.000247476	0.001067787	1.287583331	3.1658358	0.000210045	0.001497088	1.039681047	3.1658358	0.002692997	0.029401661	1.062106166	3.1658358	0.002272567	0.010470706	ENSXMAG00000012146	" calcium channel, voltage-dependent, T type, alpha 1I subunit "
c48369_g6_i5	1.286055512	3.173399809	2.51E-07	3.29E-06	1.40365026	3.173399809	1.29E-08	5.43E-07	0.8689052	3.173399809	0.000322313	0.008688871	1.431431175	3.173399809	9.78E-09	3.78E-07	ENSONIG00000001000	" ATPase family, AAA domain containing 2B "
c48479_g4_i15	1.285495958	4.111476838	1.25E-09	4.46E-08	0.96363175	4.111476838	2.94E-06	4.80E-05	0.66426986	4.111476838	0.00113373	0.017420378	1.013457842	4.111476838	1.06E-06	2.01E-05	ENSPFOG00000008985	 uncharacterized protein
c47754_g15_i1	1.284633396	3.265812594	1.63E-08	3.45E-07	1.15363303	3.265812594	2.53E-07	6.43E-06	0.921720767	3.265812594	3.02E-05	0.00236017	1.187947443	3.265812594	1.19E-07	3.09E-06	ENSONIG00000004292	 Uncharacterized protein {ECO:0000313|Ensembl:ENSONIP00000005410}  
c44715_g3_i1	1.284407511	6.908346338	5.37E-11	3.39E-09	0.955073444	6.908346338	8.47E-07	1.76E-05	0.657042293	6.908346338	0.000668196	0.012908093	1.159505403	6.908346338	2.69E-09	1.29E-07	ENSORLG00000005845	" catenin (cadherin-associated protein), beta 1 "
c43928_g6_i4	1.284387933	3.744208412	3.75E-11	2.56E-09	1.256046607	3.744208412	4.92E-11	5.36E-09	0.810405907	3.744208412	1.46E-05	0.001570361	1.270180719	3.744208412	3.80E-11	3.24E-09	ENSTRUG00000013411	 cell division cycle 42 
c48378_g1_i10	1.282793472	4.047309094	1.45E-10	7.63E-09	1.186983122	4.047309094	1.38E-09	9.02E-08	0.941051291	4.047309094	1.26E-06	0.000349792	0.597120233	4.047309094	0.001893765	0.009085119	ENSONIG00000014665	 aryl hydrocarbon receptor nuclear translocator-like 2 
c45444_g3_i1	1.282043562	3.389155255	3.16E-05	0.000186197	1.135696009	3.389155255	0.000186626	0.00135886	0.934809321	3.389155255	0.001876681	0.023562223	1.208485526	3.389155255	7.61E-05	0.000665145	ENSONIG00000014701	 Uncharacterized protein {ECO:0000313|Ensembl:ENSONIP00000018506}  
c47307_g3_i2	1.282008892	3.753649282	1.73E-10	8.55E-09	1.155180156	3.753649282	4.38E-09	2.28E-07	0.642443372	3.753649282	0.000836432	0.014793767	1.146910968	3.753649282	6.02E-09	2.51E-07	ENSGACG00000012373	 coiled-coil domain containing 92 
c47378_g3_i6	1.281481958	2.989968062	4.08E-06	3.34E-05	1.248823687	2.989968062	5.43E-06	7.88E-05	0.772556556	2.989968062	0.004360705	0.038491999	0.981456874	2.989968062	0.000324585	0.00217423	ENSONIG00000012786	" protein kinase C, gamma "
c42530_g1_i4	1.281477877	4.085087716	2.93E-08	5.65E-07	1.210713254	4.085087716	1.18E-07	3.43E-06	0.898821036	4.085087716	6.99E-05	0.003708169	1.044346753	4.085087716	4.88E-06	6.99E-05	ENSXMAG00000002364	" ankyrin 1, erythrocytic "
c46681_g2_i2	1.280058869	3.659176641	2.51E-10	1.17E-08	1.360378283	3.659176641	9.76E-12	1.36E-09	0.600936742	3.659176641	0.001861221	0.023476239	1.335388255	3.659176641	2.82E-11	2.55E-09	ENSGACG00000015154	 PRP38 pre-mRNA processing factor 38 (yeast) domain containing B 
c46107_g2_i7	1.279671739	4.19516681	1.32E-06	1.30E-05	1.11648261	4.19516681	1.88E-05	0.000215169	0.764323286	4.19516681	0.003161694	0.031958566	1.17035112	4.19516681	8.83E-06	0.000115447	ENSXMAG00000002897	 MAP/microtubule affinity-regulating kinase 1 
c41513_g3_i8	1.27773157	3.657329984	3.06E-10	1.38E-08	1.31267335	3.657329984	5.11E-11	5.50E-09	0.767653766	3.657329984	7.71E-05	0.003862472	1.158836181	3.657329984	5.97E-09	2.50E-07	ENSGACG00000002797	 RNA binding motif protein 39b 
c39438_g1_i1	1.276421528	4.307287047	7.85E-10	3.03E-08	1.337000614	4.307287047	8.61E-11	8.52E-09	0.64264324	4.307287047	0.001368915	0.019554175	1.325347368	4.307287047	1.32E-10	9.54E-09	ENSXMAG00000017622	 arginine/serine-rich coiled-coil 2 
c42530_g1_i6	1.275755256	3.898078051	1.42E-06	1.38E-05	1.144819074	3.898078051	1.17E-05	0.000146641	0.957480647	3.898078051	0.000212928	0.006750016	1.118661675	3.898078051	1.98E-05	0.000220642	ENSXMAG00000002364	" ankyrin 1, erythrocytic "
c43504_g2_i1	1.275448014	4.087896831	2.96E-09	8.85E-08	1.289523706	4.087896831	1.25E-09	8.41E-08	0.781926581	4.087896831	0.000168479	0.005943182	1.143178858	4.087896831	6.54E-08	1.87E-06	ENSORLG00000015417	 DDHD domain containing 1b 
c43456_g1_i7	1.275441758	4.318288694	1.46E-08	3.17E-07	1.313563824	4.318288694	4.80E-09	2.45E-07	0.763859101	4.318288694	0.00051361	0.011151014	1.096949461	4.318288694	9.06E-07	1.75E-05	ENSGACG00000004007	 uncharacterized protein
c46805_g1_i10	1.274860871	3.084162093	5.98E-07	6.69E-06	1.314962225	3.084162093	1.69E-07	4.67E-06	0.870673687	3.084162093	0.000433635	0.010050326	1.335609453	3.084162093	1.32E-07	3.40E-06	ENSONIG00000019145	 Janus kinase and microtubule interacting protein 3 
c47324_g2_i3	1.273809403	3.745863222	2.68E-07	3.49E-06	1.338574773	3.745863222	4.77E-08	1.63E-06	0.666392207	3.745863222	0.005479252	0.043808761	1.142790584	3.745863222	3.30E-06	5.06E-05	ENSTRUG00000014907	 ankyrin repeat domain 28 
c48327_g3_i1	1.271683626	3.767959669	2.59E-11	1.89E-09	1.163045681	3.767959669	3.90E-10	3.05E-08	0.910277915	3.767959669	6.96E-07	0.000225228	1.243414949	3.767959669	4.03E-11	3.39E-09	ENSPFOG00000008229	" zinc finger, DHHC-type containing 5 "
c46761_g3_i4	1.271614712	5.880589695	1.80E-11	1.39E-09	1.106706983	5.880589695	3.61E-09	1.93E-07	0.74085672	5.880589695	6.96E-05	0.003708169	0.904629189	5.880589695	1.27E-06	2.30E-05	ENSONIG00000004931	" amyloid beta (A4) precursor protein-binding, family B, member 2 "
c46802_g2_i5	1.271565535	3.285043294	6.19E-06	4.72E-05	1.118592363	3.285043294	5.09E-05	0.000481989	0.897891882	3.285043294	0.001022567	0.016561578	1.109218895	3.285043294	6.57E-05	0.000593035	ENSONIG00000013418	 SAM and SH3 domain containing 1a 
c47891_g5_i6	1.270317716	2.962355831	2.22E-07	2.97E-06	1.479937501	2.962355831	1.22E-09	8.24E-08	1.085974321	2.962355831	5.16E-06	0.000835013	1.474348096	2.962355831	1.97E-09	9.84E-08	ENSONIG00000008370	 tight junction protein 1b 
c39438_g1_i2	1.269339308	4.45630245	1.42E-11	1.17E-09	1.235350554	4.45630245	3.07E-11	3.66E-09	0.578803502	4.45630245	0.001382552	0.01965404	1.262046319	4.45630245	1.28E-11	1.24E-09	ENSXMAG00000017622	 arginine/serine-rich coiled-coil 2 
c48561_g1_i7	1.267734093	3.977755474	2.71E-06	2.38E-05	1.273242263	3.977755474	2.24E-06	3.83E-05	0.910855523	3.977755474	0.000592663	0.012019531	1.1265513	3.977755474	2.78E-05	0.000296435	ENSXMAG00000011445	 chromosome 4 open reading frame 50 
c47472_g2_i3	1.264502434	2.962749982	0.000404353	0.001617414	1.207066835	2.962749982	0.000569063	0.003324148	0.964048894	2.962749982	0.0054963	0.043887609	1.409688404	2.962749982	7.35E-05	0.000648603	ENSGMOG00000020029	 uncharacterized protein
c43456_g1_i5	1.263909838	4.168872318	2.23E-08	4.53E-07	1.269560269	4.168872318	1.44E-08	5.96E-07	0.851037777	4.168872318	0.00010956	0.004667079	1.318255611	4.168872318	4.87E-09	2.11E-07	ENSGACG00000004007	 uncharacterized protein
c43231_g2_i2	1.261586702	3.598543591	1.11E-10	6.14E-09	1.161509471	3.598543591	9.24E-10	6.44E-08	0.753606464	3.598543591	4.92E-05	0.003172389	1.447162736	3.598543591	1.14E-13	2.14E-11	ENSONIG00000001600	 mitogen activated protein kinase kinase kinase 7 
c48991_g4_i3	1.261203707	2.81671479	2.37E-06	2.13E-05	1.116241193	2.81671479	1.62E-05	0.0001907	0.886081288	2.81671479	0.000607825	0.012135711	1.08604565	2.81671479	3.33E-05	0.000341844	ENSONIG00000015626	 BR serine/threonine kinase 2 
c47680_g3_i6	1.260547924	3.640066552	2.08E-08	4.25E-07	1.037371991	3.640066552	2.09E-06	3.63E-05	0.662651898	3.640066552	0.002170383	0.02578389	1.179658902	3.640066552	1.04E-07	2.79E-06	ENSTRUG00000005146	
c48185_g6_i1	1.259611869	4.144934556	4.56E-07	5.34E-06	1.419893665	4.144934556	1.26E-08	5.31E-07	0.823807128	4.144934556	0.000699993	0.013278997	1.376712011	4.144934556	3.90E-08	1.21E-06	ENSGACG00000015095	 uncharacterized protein
c45271_g8_i4	1.257799415	4.747807789	1.43E-07	2.08E-06	1.238993371	4.747807789	1.82E-07	4.97E-06	0.743799456	4.747807789	0.001472473	0.020422005	1.106536407	4.747807789	3.06E-06	4.78E-05	ENSXMAG00000012833	 transmembrane protein 56a 
c48384_g3_i6	1.257064487	2.774620896	5.17E-06	4.06E-05	0.893136314	2.774620896	0.0008284	0.00447979	1.049894262	2.774620896	8.95E-05	0.004178807	1.173107795	2.774620896	1.72E-05	0.000198412	ENSONIG00000002776	 CUB and Sushi multiple domains 3 
c41897_g4_i2	1.257012986	4.098393892	1.97E-05	0.000125257	1.068825979	4.098393892	0.000231549	0.001621884	0.948623734	4.098393892	0.001011405	0.01648305	1.237612314	4.098393892	2.31E-05	0.000253547	ENSPFOG00000019853	 zinc finger protein 618 
c46547_g1_i2	1.256333664	3.011657783	2.28E-06	2.06E-05	1.044085594	3.011657783	5.82E-05	0.000535457	0.91002951	3.011657783	0.000417411	0.009863597	0.975853174	3.011657783	0.000189035	0.001396652	ENSGACG00000018664	" protein phosphatase 3, catalytic subunit, beta isozyme "
c48485_g2_i1	1.256216049	4.330934572	1.52E-09	5.14E-08	1.236710585	4.330934572	1.82E-09	1.14E-07	0.615612256	4.330934572	0.002275247	0.026513038	1.238557576	4.330934572	2.09E-09	1.03E-07	ENSONIG00000014289	 LanC lantibiotic synthetase component C-like 3 (bacterial) 
c47196_g6_i4	1.255204685	6.123622154	2.42E-10	1.13E-08	1.220223316	6.123622154	6.38E-10	4.66E-08	0.767944688	6.123622154	8.58E-05	0.004071061	1.372208886	6.123622154	4.76E-12	5.18E-10	ENSONIG00000019315	 transformed 3T3 cell double minute 4 homolog (mouse) 
c46565_g3_i10	1.254703902	4.025630333	2.80E-07	3.60E-06	0.917869169	4.025630333	0.000123161	0.000980974	0.724461478	4.025630333	0.002324097	0.02679944	0.903070271	4.025630333	0.000178784	0.00133434	ENSONIG00000003980	" calcium channel, voltage-dependent, alpha 2/delta subunit 2 "
c45328_g11_i2	1.254352521	2.757015849	4.49E-06	3.62E-05	1.317852174	2.757015849	1.00E-06	2.02E-05	1.015130564	2.757015849	0.000147817	0.0054237	1.096099685	2.757015849	5.03E-05	0.000473307	ENSPFOG00000019316	 signal-induced proliferation-associated 1 like 2 
c47916_g5_i3	1.252645198	4.703442766	1.71E-10	8.55E-09	1.05447529	4.703442766	4.27E-08	1.47E-06	0.586183947	4.703442766	0.002071388	0.025210689	1.232736351	4.703442766	2.56E-10	1.65E-08	ENSORLG00000001890	 Uncharacterized protein  
c44721_g2_i11	1.252606018	4.642140607	1.36E-11	1.13E-09	1.188062221	4.642140607	7.53E-11	7.64E-09	0.592621011	4.642140607	0.00094051	0.015828219	1.115954555	4.642140607	1.14E-09	6.13E-08	ENSONIG00000003627	 sorting nexin 14 
c46433_g3_i10	1.249202878	3.488719506	1.02E-06	1.06E-05	1.243622914	3.488719506	7.89E-07	1.66E-05	1.053058747	3.488719506	2.55E-05	0.00218941	1.338916351	3.488719506	1.33E-07	3.40E-06	ENSONIG00000011025	 kelch-like 22 (Drosophila) 
c48362_g9_i3	1.248771706	4.904473239	2.27E-13	3.53E-11	1.138665271	4.904473239	1.24E-11	1.63E-09	0.795640162	4.904473239	1.61E-06	0.000419639	1.261549079	4.904473239	7.93E-14	1.60E-11	ENSGACG00000001215	" kazrin, periplakin interacting protein "
c47551_g4_i6	1.24844435	3.308010906	1.08E-06	1.11E-05	1.232557534	3.308010906	9.38E-07	1.92E-05	0.831867852	3.308010906	0.000770923	0.014081601	1.179197137	3.308010906	2.84E-06	4.51E-05	ENSONIG00000013458	" SLAIN motif family, member 1b "
c39881_g1_i3	1.248125051	4.125973916	6.63E-11	4.03E-09	1.203429993	4.125973916	1.79E-10	1.58E-08	0.589247753	4.125973916	0.001427042	0.020010042	1.410315933	4.125973916	1.81E-13	3.03E-11	ENSDARG00000044332	" zinc finger, RAN-binding domain containing 2 "
c47662_g2_i12	1.247477824	4.17644053	6.15E-07	6.85E-06	1.044517573	4.17644053	2.18E-05	0.000243077	0.915347077	4.17644053	0.000186345	0.006324176	1.072746759	4.17644053	1.38E-05	0.000165833	ENSTRUG00000016571	" potassium channel, subfamily T, member 1 "
c45271_g8_i5	1.247150186	4.709978649	1.78E-08	3.74E-07	1.130999277	4.709978649	2.33E-07	6.03E-06	0.675722882	4.709978649	0.001728366	0.022422937	1.261678881	4.709978649	1.12E-08	4.22E-07	ENSORLG00000006756	 transmembrane protein 56a 
c48324_g1_i2	1.247085279	5.866186717	6.57E-09	1.66E-07	1.287389075	5.866186717	1.93E-09	1.17E-07	0.745124918	5.866186717	0.000437956	0.010050326	1.205563948	5.866186717	1.91E-08	6.59E-07	ENSGACG00000000103	 bromodomain-containing 2a 
c48978_g8_i1	1.246751752	5.117098847	2.23E-11	1.68E-09	1.283435201	5.117098847	3.35E-12	5.47E-10	0.738908211	5.117098847	5.04E-05	0.003196979	1.280951465	5.117098847	5.90E-12	6.15E-10	no blastx hit*	
c41466_g4_i5	1.245746267	2.989744081	7.53E-07	8.15E-06	0.933212747	2.989744081	0.00011641	0.000937368	0.748731497	2.989744081	0.001739246	0.02247474	0.87520255	2.989744081	0.000339128	0.002258172	ENSONIG00000015826	 MAP/microtubule affinity-regulating kinase 4a 
c41352_g1_i7	1.242523754	2.525462671	5.38E-06	4.20E-05	1.398544918	2.525462671	2.43E-07	6.23E-06	1.017461246	2.525462671	0.00011163	0.004718983	1.561110694	2.525462671	1.06E-08	4.05E-07	ENSTNIG00000007243	" pleckstrin homology domain containing, family A member 5 "
c47679_g1_i1	1.242122303	4.429543736	1.56E-12	1.80E-10	1.072202508	4.429543736	4.70E-10	3.59E-08	0.736351564	4.429543736	1.57E-05	0.001650432	1.197720849	4.429543736	5.51E-12	5.84E-10	ENSLOCG00000011997	
c45706_g2_i5	1.241649333	3.204215517	1.45E-08	3.15E-07	1.431509451	3.204215517	5.74E-11	6.09E-09	0.738330645	3.204215517	0.000425639	0.009954521	1.106811028	3.204215517	2.74E-07	6.38E-06	ENSPFOG00000004318	 serine/arginine-rich splicing factor 10 
c47950_g3_i12	1.240700283	3.156894146	1.34E-07	1.98E-06	1.118785639	3.156894146	1.00E-06	2.01E-05	0.708615225	3.156894146	0.0015328	0.020909189	1.074530141	3.156894146	3.16E-06	4.90E-05	ENSPFOG00000022568	 zinc finger protein 638 
c45617_g3_i1	1.240621363	5.290842275	8.40E-10	3.21E-08	1.499478026	5.290842275	1.50E-13	4.48E-11	0.994931944	5.290842275	6.55E-07	0.000215565	1.506730932	5.290842275	1.25E-13	2.25E-11	ENSONIG00000009410	 abhydrolase domain containing 3 
c46446_g8_i8	1.240534127	3.875744907	8.25E-11	4.86E-09	0.928793607	3.875744907	4.87E-07	1.12E-05	0.695275822	3.875744907	0.000145462	0.00537306	1.117057317	3.875744907	3.03E-09	1.40E-07	ENSTNIG00000015272	 fibroblast growth factor 12a 
c48289_g6_i15	1.237300017	3.467477847	2.50E-06	2.23E-05	1.132032779	3.467477847	1.24E-05	0.000153473	0.888407551	3.467477847	0.000556767	0.011663384	1.257194632	3.467477847	1.52E-06	2.65E-05	ENSGACG00000000415	 FAT atypical cadherin 3a 
c44012_g3_i2	1.236448083	4.397158816	7.47E-10	2.90E-08	0.966721921	4.397158816	8.84E-07	1.82E-05	0.592228349	4.397158816	0.002424677	0.027525891	1.284339442	4.397158816	1.32E-10	9.54E-09	ENSPFOG00000003611	" myeloid/lymphoid or mixed-lineage leukemia (trithorax homolog, Drosophila); translocated to, 4 "
c39881_g1_i2	1.236140172	4.176808128	1.73E-10	8.55E-09	1.067316968	4.176808128	1.76E-08	7.03E-07	0.743799044	4.176808128	7.36E-05	0.003789458	1.270574551	4.176808128	4.22E-11	3.50E-09	ENSDARG00000044332	" zinc finger, RAN-binding domain containing 2 "
c47940_g1_i6	1.235857368	3.253834686	1.43E-05	9.58E-05	1.106559584	3.253834686	8.23E-05	0.000707134	0.857892184	3.253834686	0.002164454	0.025773744	1.23528172	3.253834686	1.33E-05	0.000160681	ENSTRUG00000003831	 otoferlin 
c47330_g2_i9	1.234929774	2.877634581	7.93E-06	5.80E-05	1.009028519	2.877634581	0.00017834	0.001316102	0.979571895	2.877634581	0.000291263	0.008126422	1.435572341	2.877634581	2.21E-07	5.27E-06	ENSONIG00000010493	" ATP-binding cassette, sub-family C (CFTR/MRP), member 8 "
c43129_g1_i2	1.234270894	4.64309968	4.63E-11	3.04E-09	1.005722553	4.64309968	4.40E-08	1.51E-06	0.505901975	4.64309968	0.005405696	0.043601989	0.956989792	4.64309968	2.10E-07	5.04E-06	ENSPFOG00000010052	 uncharacterized protein
c48974_g1_i4	1.234045583	4.683574887	2.06E-06	1.89E-05	1.200876339	4.683574887	3.33E-06	5.30E-05	0.871242247	4.683574887	0.000661952	0.012838107	0.983231574	4.683574887	0.000132313	0.001040402	ENSXMAG00000011311	 piccolo (presynaptic cytomatrix protein) a 
c45131_g3_i6	1.233659926	3.923964105	3.96E-09	1.11E-07	1.131584882	3.923964105	3.51E-08	1.26E-06	0.738988098	3.923964105	0.000258633	0.007595455	1.200656904	3.923964105	7.57E-09	3.02E-07	ENSTRUG00000012682	" protein tyrosine phosphatase, non-receptor type 20 "
c44848_g1_i6	1.228861739	3.778286537	1.95E-07	2.68E-06	1.412795432	3.778286537	1.85E-09	1.15E-07	0.740497637	3.778286537	0.00128427	0.018940503	1.347471845	3.778286537	1.05E-08	4.02E-07	ENSONIG00000014504	 DEAH (Asp-Glu-Ala-His) box polypeptide 15 
c42530_g1_i1	1.228433209	3.820554751	4.24E-07	5.04E-06	1.199140912	3.820554751	6.20E-07	1.37E-05	0.81345987	3.820554751	0.000602376	0.012117413	0.975209556	3.820554751	4.52E-05	0.000435877	ENSDARG00000074777	" ankyrin 1, erythrocytic "
c43510_g1_i11	1.228327912	5.402301103	3.11E-10	1.39E-08	1.290979075	5.402301103	3.32E-11	3.94E-09	0.762823309	5.402301103	7.24E-05	0.003748598	1.196911368	5.402301103	7.91E-10	4.48E-08	ENSXMAG00000012096	 WD repeat and SOCS box-containing 1 
c47274_g4_i6	1.228088479	3.105997909	3.05E-06	2.61E-05	1.047328221	3.105997909	4.08E-05	0.000404708	0.790635383	3.105997909	0.001814555	0.023116314	1.069834857	3.105997909	3.62E-05	0.000363989	ENSPFOG00000018816	" pleckstrin homology domain containing, family A (phosphoinositide binding specific) member 1 "
c44721_g2_i9	1.227651844	2.811216183	3.30E-07	4.12E-06	0.818416638	2.811216183	0.000292499	0.001975248	0.658394347	2.811216183	0.003558545	0.034490234	0.965758444	2.811216183	2.99E-05	0.000313674	ENSPFOG00000014297	 sorting nexin 14 
c44401_g2_i5	1.22740975	3.836836364	3.99E-07	4.81E-06	1.165577896	3.836836364	1.14E-06	2.23E-05	0.785678321	3.836836364	0.000878807	0.015246509	1.206666453	3.836836364	6.10E-07	1.26E-05	ENSONIG00000007859	 Uncharacterized protein {ECO:0000313|Ensembl:ENSONIP00000009906}  
c41976_g2_i1	1.226719325	3.582110676	5.13E-06	4.04E-05	0.964468433	3.582110676	0.000240778	0.001672739	0.742255958	3.582110676	0.004401075	0.03872297	0.648960399	3.582110676	0.013187346	0.041910631	ENSTRUG00000005989	" ATPase, Ca++ transporting, plasma membrane 2 "
c39438_g1_i5	1.225952548	4.428609667	7.04E-11	4.25E-09	1.271722448	4.428609667	9.09E-12	1.28E-09	0.750927887	4.428609667	4.02E-05	0.002768312	1.304616246	4.428609667	3.53E-12	3.99E-10	ENSXMAG00000017622	 arginine/serine-rich coiled-coil 2 
c47835_g1_i3	1.225662536	3.066200074	4.49E-08	8.07E-07	1.274317195	3.066200074	6.98E-09	3.27E-07	0.783423823	3.066200074	0.000255944	0.007537711	1.372387599	3.066200074	5.90E-10	3.42E-08	ENSONIG00000009682	 Uncharacterized protein {ECO:0000313|Ensembl:ENSONIP00000012160}  
c45719_g2_i9	1.225075974	3.029443621	1.90E-07	2.62E-06	0.920427179	3.029443621	4.43E-05	0.000432054	0.638405964	3.029443621	0.00445006	0.0389564	1.031143918	3.029443621	6.50E-06	8.85E-05	ENSPFOG00000003068	 erythrocyte membrane protein band 4.1-like 3b 
c44608_g3_i5	1.224217952	3.624736007	0.000182001	0.000824817	1.614549249	3.624736007	9.59E-07	1.95E-05	0.951165117	3.624736007	0.002967659	0.030813279	1.589502366	3.624736007	1.39E-06	2.48E-05	ENSONIG00000000868	 Rho GTPase activating protein 23a 
c48479_g4_i7	1.223163169	4.048473498	1.88E-10	9.14E-09	1.119831661	4.048473498	2.79E-09	1.56E-07	0.841806277	4.048473498	5.48E-06	0.0008722	0.870344939	4.048473498	3.43E-06	5.24E-05	ENSPFOG00000008985	 uncharacterized protein
c43269_g3_i3	1.223119007	2.674343003	0.000888603	0.003139227	1.220319288	2.674343003	0.000835873	0.004512534	1.051467014	2.674343003	0.0040281	0.037029026	1.602153959	2.674343003	1.81E-05	0.000206217	ENSONIG00000009454	 corticotropin releasing hormone receptor 2 
c42845_g9_i1	1.222812793	4.121928975	4.16E-07	4.97E-06	1.177483071	4.121928975	8.60E-07	1.78E-05	0.762902163	4.121928975	0.001247732	0.018591607	1.305487359	4.121928975	6.87E-08	1.94E-06	ENSTRUG00000012505	" poly (ADP-ribose) polymerase family, member 6 "
c47803_g5_i7	1.222569171	3.506029605	4.72E-09	1.28E-07	0.835262091	3.506029605	2.79E-05	0.000295989	0.546357957	3.506029605	0.006114357	0.046562809	0.628795321	3.506029605	0.001643687	0.008113844	ENSONIG00000002925	 chimerin (chimaerin) 2 
c44468_g1_i5	1.221836022	4.144258232	9.27E-09	2.19E-07	0.824279996	4.144258232	6.59E-05	0.000592933	0.720389267	4.144258232	0.000495373	0.01090392	1.06556367	4.144258232	4.07E-07	8.88E-06	ENSGACG00000005753	" cadherin, EGF LAG seven-pass G-type receptor 3 "
c45271_g8_i6	1.221539948	4.658427722	4.01E-08	7.34E-07	1.199105957	4.658427722	5.70E-08	1.88E-06	0.833023393	4.658427722	0.000135842	0.005226633	1.155903638	4.658427722	1.74E-07	4.29E-06	ENSXMAG00000012833	 transmembrane protein 56a 
c48302_g1_i2	1.220443531	5.720802376	3.30E-11	2.28E-09	1.18317393	5.720802376	1.00E-10	9.69E-09	0.641329828	5.720802376	0.000386947	0.009511566	1.309646787	5.720802376	1.07E-12	1.46E-10	ENSONIG00000020925	 CREB/ATF bZIP transcription factor 
c46965_g8_i4	1.21897717	3.391677359	6.24E-06	4.75E-05	1.367177839	3.391677359	3.41E-07	8.26E-06	0.71946279	3.391677359	0.006108752	0.046538696	1.303341681	3.391677359	1.39E-06	2.48E-05	ENSPFOG00000014601	 meningioma expressed antigen 5 (hyaluronidase) 
c44721_g2_i8	1.217930817	3.818924785	7.81E-11	4.67E-09	1.217471133	3.818924785	3.58E-11	4.17E-09	0.688717849	3.818924785	0.000124185	0.004978891	1.201482067	3.818924785	8.35E-11	6.56E-09	ENSGACG00000009094	 sorting nexin 14 
c48751_g4_i4	1.217811612	3.91408211	1.64E-06	1.57E-05	1.143047466	3.91408211	5.41E-06	7.85E-05	0.808016028	3.91408211	0.001193668	0.018064996	1.261599398	3.91408211	6.92E-07	1.40E-05	ENSTRUG00000018246	 uncharacterized protein
c43977_g1_i2	1.217614779	3.995595017	8.43E-11	4.94E-09	1.263189901	3.995595017	8.97E-12	1.28E-09	0.734263536	3.995595017	5.16E-05	0.00323253	1.356363691	3.995595017	4.51E-13	6.52E-11	ENSPFOG00000005963	 coiled-coil domain containing 126 
c48062_g6_i1	1.21750224	4.742626286	1.03E-09	3.77E-08	1.172747988	4.742626286	2.78E-09	1.56E-07	0.842295093	4.742626286	1.56E-05	0.001650432	1.191445003	4.742626286	1.98E-09	9.84E-08	no blastx hit*	
c46665_g5_i4	1.21141659	4.496864083	4.93E-10	2.02E-08	1.190597883	4.496864083	6.25E-10	4.59E-08	0.568976911	4.496864083	0.002635038	0.029034102	0.938012387	4.496864083	9.67E-07	1.85E-05	ENSXMAG00000009142	 microtubule associated serine/threonine kinase 1b 
c48061_g1_i2	1.209267111	2.979453942	0.000227042	0.000990145	0.929745611	2.979453942	0.0036385	0.014432799	0.887395835	2.979453942	0.005801949	0.045138359	0.846379506	2.979453942	0.008411488	0.029357138	ENSONIG00000015138	 kin of IRRE like (Drosophila) 
c46983_g4_i9	1.209232006	3.21141634	0.000106411	0.000521773	1.292569668	3.21141634	3.26E-05	0.000336393	0.873683649	3.21141634	0.004142617	0.037557102	1.062412581	3.21141634	0.000652448	0.00381825	ENSTRUG00000004020	 regulating synaptic membrane exocytosis 1a 
c46775_g8_i6	1.209147528	3.111989504	3.07E-07	3.90E-06	1.134077397	3.111989504	7.97E-07	1.68E-05	0.846623483	3.111989504	0.000184202	0.006288558	1.339573182	3.111989504	9.16E-09	3.57E-07	ENSGACG00000008694	 clusterin associated protein 1 
c48106_g3_i6	1.207989062	3.562261467	1.60E-07	2.29E-06	1.682155892	3.562261467	5.57E-13	1.44E-10	0.693623738	3.562261467	0.001863061	0.023483926	1.311278474	3.562261467	1.39E-08	5.09E-07	ENSGACG00000012864	 zgc:112982 
c47365_g9_i8	1.207378868	3.154175787	1.21E-05	8.28E-05	1.057787628	3.154175787	9.67E-05	0.000804612	1.064039418	3.154175787	8.98E-05	0.004178807	1.272293447	3.154175787	3.70E-06	5.57E-05	ENSXMAG00000003043	 cytoplasmic linker associated protein 2 
c48627_g3_i1	1.206366349	4.288807158	3.87E-07	4.70E-06	1.081684421	4.288807158	4.15E-06	6.32E-05	0.824952901	4.288807158	0.000390893	0.009545537	0.905213497	4.288807158	0.000113106	0.000919864	ENSONIG00000019136	" sodium channel, voltage gated, type VIII, alpha subunit "
c45642_g1_i5	1.205674037	3.366012954	9.76E-07	1.02E-05	1.3868732	3.366012954	1.43E-08	5.95E-07	0.681439849	3.366012954	0.003981933	0.036764011	1.352469794	3.366012954	3.75E-08	1.17E-06	ENSONIG00000017609	 ubiquitin specific peptidase 53b 
c46727_g1_i3	1.205582727	2.783384596	3.63E-06	3.03E-05	0.906776551	2.783384596	0.000294142	0.001984236	0.842939717	2.783384596	0.000755102	0.013856118	0.985513191	2.783384596	0.000105048	0.000867294	ENSONIG00000001858	" FERM, RhoGEF (ARHGEF) and pleckstrin domain protein 1 (chondrocyte-derived) "
c43009_g1_i7	1.205073124	3.950516752	5.02E-09	1.35E-07	0.976475598	3.950516752	1.24E-06	2.36E-05	0.55920318	3.950516752	0.004913666	0.041364093	0.856255377	3.950516752	2.05E-05	0.000227684	ENSONIG00000018967	 polybromo 1 
c43055_g2_i3	1.205051997	4.542849906	1.54E-10	7.90E-09	1.196222332	4.542849906	1.36E-10	1.25E-08	0.565154648	4.542849906	0.00198799	0.024539977	1.012165121	4.542849906	5.08E-08	1.51E-06	ENSXMAG00000019394	" gamma-aminobutyric acid (GABA) A receptor, delta "
c43302_g4_i4	1.202287855	4.76459883	1.03E-09	3.78E-08	1.361730033	4.76459883	4.71E-12	7.30E-10	0.818210718	4.76459883	2.16E-05	0.00195207	1.542511232	4.76459883	9.60E-15	2.94E-12	ENSONIG00000015390	 heterogeneous nuclear ribonucleoprotein D 
c43001_g9_i3	1.19984356	2.941091465	2.42E-05	0.000148836	1.097180778	2.941091465	8.33E-05	0.000713425	0.852082593	2.941091465	0.002152397	0.025720939	1.106438542	2.941091465	7.95E-05	0.0006898	ENSONIG00000016826	 neuronal cell adhesion molecule a 
c44951_g4_i4	1.198963337	5.34717626	8.10E-10	3.11E-08	0.991695305	5.34717626	2.78E-07	6.98E-06	0.587064223	5.34717626	0.002144881	0.025694738	0.825531292	5.34717626	1.83E-05	0.000207815	ENSXMAG00000008138	 DEAD (Asp-Glu-Ala-Asp) box polypeptide 42 
c46294_g2_i2	1.197591583	3.826806783	7.70E-07	8.31E-06	1.325702425	3.826806783	3.73E-08	1.33E-06	0.674890026	3.826806783	0.004183688	0.037763014	1.361733613	3.826806783	2.27E-08	7.61E-07	ENSPFOG00000016407	 RNA binding motif protein 6 
c46565_g3_i3	1.197400304	3.623150288	1.01E-07	1.58E-06	0.959907038	3.623150288	1.23E-05	0.000152586	0.62776669	3.623150288	0.003709897	0.035329181	0.904800835	3.623150288	4.53E-05	0.000436499	ENSONIG00000003980	" calcium channel, voltage-dependent, alpha 2/delta subunit 2 "
c43724_g3_i6	1.197197488	3.428601665	6.14E-06	4.69E-05	1.107845712	3.428601665	2.05E-05	0.000231064	0.728305998	3.428601665	0.004358117	0.038486951	1.094468121	3.428601665	3.01E-05	0.000316083	ENSONIG00000020315	 death inducer-obliterator 1 
c44966_g2_i10	1.196298818	2.955260674	4.68E-06	3.75E-05	1.295183492	2.955260674	4.35E-07	1.02E-05	0.755091363	2.955260674	0.002824719	0.030152238	1.19028353	2.955260674	4.08E-06	6.05E-05	ENSONIG00000011609	 alpha tubulin acetyltransferase 1 
c48294_g2_i4	1.194712669	3.095997665	9.97E-07	1.04E-05	1.003701132	3.095997665	2.33E-05	0.00025776	0.636491798	3.095997665	0.00653863	0.048845319	0.756451421	3.095997665	0.001375881	0.007005685	ENSGACG00000016079	 calmodulin regulated spectrin-associated protein 1a 
c47612_g2_i1	1.192606434	3.92954177	8.43E-11	4.94E-09	1.170038335	3.92954177	7.93E-11	7.97E-09	0.610441017	3.92954177	0.000501483	0.010987725	1.079071772	3.92954177	2.05E-09	1.01E-07	ENSPFOG00000000164	 cyclin T2a 
c45813_g1_i5	1.190753388	3.770446668	4.41E-08	7.96E-07	0.996964944	3.770446668	2.60E-06	4.31E-05	0.659902141	3.770446668	0.001689336	0.022157584	0.772028091	3.770446668	0.000291853	0.001993683	ENSPFOG00000005386	" multiple C2 domains, transmembrane 1 "
c42589_g1_i3	1.19007053	5.208208496	1.01E-08	2.36E-07	1.213243539	5.208208496	4.34E-09	2.27E-07	0.636070906	5.208208496	0.001883206	0.023613076	1.530312948	5.208208496	3.15E-13	4.76E-11	ENSTRUG00000010529	 serine/arginine-rich splicing factor 7a 
c48454_g3_i2	1.188304187	4.490031154	3.21E-10	1.42E-08	0.927367146	4.490031154	5.11E-07	1.16E-05	0.498070296	4.490031154	0.006483234	0.048634451	1.045525433	4.490031154	2.01E-08	6.92E-07	ENSXMAG00000012968	 ryanodine receptor 3 
c46816_g6_i6	1.185663018	3.918067778	4.25E-11	2.86E-09	1.103498704	3.918067778	3.53E-10	2.79E-08	0.774056145	3.918067778	8.83E-06	0.001179034	1.127128676	3.918067778	2.00E-10	1.36E-08	ENSTRUG00000011032	" phosphofructokinase, platelet a "
c47535_g1_i2	1.185458229	3.909455681	7.86E-09	1.93E-07	1.15334737	3.909455681	1.18E-08	5.06E-07	0.610529743	3.909455681	0.00212417	0.025577288	1.103762434	3.909455681	6.66E-08	1.89E-06	ENSGACG00000014944	 uncharacterized protein
c48170_g3_i1	1.183893909	5.785716061	5.34E-05	0.000289142	1.078053929	5.785716061	0.000220045	0.001554737	0.939874943	5.785716061	0.001230802	0.018422456	1.114210545	5.785716061	0.000139014	0.001080191	ENSTRUG00000008279	" ankyrin 2b, neuronal "
c48581_g2_i14	1.183534152	3.694491597	6.07E-08	1.04E-06	1.112041746	3.694491597	2.27E-07	5.91E-06	0.696039626	3.694491597	0.001056202	0.01688997	1.39618094	3.694491597	2.07E-10	1.39E-08	ENSONIG00000007191	 Uncharacterized protein {ECO:0000313|Ensembl:ENSONIP00000009067}  
c45621_g2_i1	1.183071694	3.596591464	5.61E-09	1.47E-07	1.206685715	3.596591464	1.60E-09	1.02E-07	0.711269764	3.596591464	0.000268979	0.007776296	1.063841451	3.596591464	7.52E-08	2.09E-06	ENSPFOG00000018487	 si:ch211-67e16.4 
c43302_g4_i12	1.182615367	5.109156925	8.17E-09	1.99E-07	1.438096589	5.109156925	3.06E-12	5.12E-10	1.11276156	5.109156925	4.68E-08	3.08E-05	1.58736338	5.109156925	2.54E-14	6.07E-12	ENSONIG00000015390	 heterogeneous nuclear ribonucleoprotein D 
c49112_g2_i1	1.179514447	5.531505124	5.65E-12	5.08E-10	1.079039639	5.531505124	1.94E-10	1.66E-08	0.52851484	5.531505124	0.00163267	0.021687967	1.024508064	5.531505124	1.54E-09	7.93E-08	ENSPFOG00000011119	 G protein-coupled receptor 153 
c48577_g3_i10	1.178372125	3.041632904	9.09E-06	6.48E-05	1.024984966	3.041632904	6.96E-05	0.000617482	0.757003793	3.041632904	0.003027019	0.031141579	0.811615962	3.041632904	0.00164216	0.008111369	ENSONIG00000002244	 erythrocyte membrane protein band 4.1-like 1 
c48533_g5_i2	1.177313128	3.285374872	5.60E-07	6.37E-06	0.965692721	3.285374872	2.66E-05	0.00028565	0.932587248	3.285374872	4.96E-05	0.003175545	1.120046522	3.285374872	1.47E-06	2.59E-05	ENSXMAG00000011905	 si:ch211-26b3.4 
c48363_g2_i16	1.177280259	4.352183562	1.94E-09	6.26E-08	1.027248915	4.352183562	1.04E-07	3.08E-06	0.678820146	4.352183562	0.00039825	0.009646638	1.13173004	4.352183562	5.66E-09	2.40E-07	ENSONIG00000004450	 cytoplasmic linker associated protein 1a 
c46107_g2_i8	1.174801237	5.643122034	5.01E-10	2.04E-08	1.19954229	5.643122034	1.82E-10	1.60E-08	0.745622307	5.643122034	6.31E-05	0.003520796	1.198955541	5.643122034	2.13E-10	1.42E-08	ENSONIG00000001292	 G patch domain containing 8 
c47912_g8_i4	1.173472183	3.540299047	1.03E-07	1.59E-06	1.118831504	3.540299047	2.44E-07	6.25E-06	0.753733436	3.540299047	0.000394907	0.00961275	1.287337032	3.540299047	5.46E-09	2.33E-07	ENSONIG00000006530	 si:dkey-21o19.6 
c47286_g5_i4	1.169690497	4.416215975	1.23E-09	4.38E-08	1.009959359	4.416215975	9.38E-08	2.86E-06	0.532729689	4.416215975	0.004308183	0.03827572	0.902450276	4.416215975	1.85E-06	3.15E-05	ENSONIG00000005811	" CTD (carboxy-terminal domain, RNA polymerase II, polypeptide A) small phosphatase-like a "
c46754_g3_i3	1.167981638	4.602621104	4.10E-07	4.90E-06	0.970899212	4.602621104	2.02E-05	0.000228528	0.629953928	4.602621104	0.00525325	0.042880442	1.138821968	4.602621104	7.68E-07	1.53E-05	ENSONIG00000009832	 chloride channel 2 
c46373_g2_i1	1.167370011	2.894921825	1.69E-05	0.000109788	1.203463755	2.894921825	6.03E-06	8.56E-05	0.856638186	2.894921825	0.001024902	0.016561578	1.020905816	2.894921825	0.000128529	0.001017854	ENSGACG00000007520	 RAS p21 protein activator 2 
c43427_g1_i2	1.167287851	3.5371692	2.58E-09	7.88E-08	0.863291191	3.5371692	4.75E-06	7.09E-05	0.661162702	3.5371692	0.000437838	0.010050326	1.030092674	3.5371692	8.03E-08	2.21E-06	ENSPFOG00000016872	" membrane associated guanylate kinase, WW and PDZ domain containing 2 "
c43964_g5_i2	1.165387673	3.979597437	8.87E-09	2.12E-07	1.201632466	3.979597437	1.99E-09	1.21E-07	0.830530146	3.979597437	2.80E-05	0.002331472	1.203868423	3.979597437	2.33E-09	1.14E-07	ENSONIG00000006454	" SET domain, bifurcated 1b "
c48561_g1_i6	1.162200924	4.15125312	8.14E-07	8.67E-06	1.071692801	4.15125312	4.14E-06	6.30E-05	0.908999644	4.15125312	8.22E-05	0.004010505	0.949974637	4.15125312	4.28E-05	0.000417741	ENSPFOG00000006671	 janus kinase and microtubule interacting protein 1 
c41795_g3_i5	1.161210734	2.938430469	1.39E-06	1.36E-05	0.700541293	2.938430469	0.002188695	0.00964866	0.623381357	2.938430469	0.005449734	0.043701277	0.577602594	2.938430469	0.010956326	0.036149813	ENSPFOG00000015130	" centrosomal protein 85, like "
c40936_g4_i1	1.159771222	5.05485742	2.68E-06	2.36E-05	1.147539655	5.05485742	3.01E-06	4.88E-05	0.708253486	5.05485742	0.003584759	0.034621221	1.098862099	5.05485742	8.06E-06	0.000106654	ENSPFOG00000008503	 SH3-domain GRB2-like 2 
c48908_g1_i5	1.159759141	5.260400525	1.17E-05	8.03E-05	1.495219687	5.260400525	1.90E-08	7.52E-07	0.950846428	5.260400525	0.000293325	0.008148193	1.755453351	5.260400525	7.61E-11	6.07E-09	no blastx hit*	
c43294_g4_i1	1.159394948	3.446307071	8.55E-06	6.15E-05	0.774992263	3.446307071	0.002219482	0.009750599	0.744024054	3.446307071	0.00320601	0.032286322	0.862226721	3.446307071	0.000731779	0.004193776	no blastx hit*	
c46089_g1_i2	1.158905937	4.35276939	8.88E-09	2.12E-07	1.14371433	4.35276939	9.58E-09	4.27E-07	0.693381025	4.35276939	0.000417734	0.009863597	1.119674274	4.35276939	2.24E-08	7.55E-07	ENSONIG00000005136	 si:ch211-114c12.2 
c43003_g3_i1	1.154958972	3.609392604	1.82E-09	5.98E-08	0.934928031	3.609392604	5.15E-07	1.17E-05	0.581341523	3.609392604	0.001642648	0.021769653	1.025113351	3.609392604	5.20E-08	1.54E-06	ENSTRUG00000000511	 nuclear receptor coactivator 6 
c46446_g8_i10	1.15206871	4.057636588	1.15E-08	2.64E-07	1.139149554	4.057636588	1.08E-08	4.74E-07	0.854556832	4.057636588	1.41E-05	0.001518455	0.906181205	4.057636588	4.89E-06	6.99E-05	ENSTRUG00000008855	 fibroblast growth factor 12a 
c48665_g2_i3	1.152044699	3.252850795	1.90E-07	2.62E-06	0.948614123	3.252850795	1.02E-05	0.000131641	0.642866654	3.252850795	0.00253374	0.028277134	0.964472222	3.252850795	8.60E-06	0.000112686	ENSONIG00000007213	 SOGA family member 3a 
c48077_g3_i1	1.151435439	3.178892979	1.68E-05	0.000109468	0.975322688	3.178892979	0.000204849	0.001466368	0.793041175	3.178892979	0.002382701	0.027261073	0.992198383	3.178892979	0.000190792	0.001408536	ENSGACG00000015329	 5-methyltetrahydrofolate-homocysteine methyltransferase 
c46428_g4_i6	1.150811798	4.04633793	4.14E-06	3.38E-05	1.205720403	4.04633793	1.26E-06	2.39E-05	0.957636155	4.04633793	0.000105292	0.004571415	1.205632003	4.04633793	1.44E-06	2.55E-05	ENSPFOG00000023941	 uncharacterized protein
c48581_g2_i2	1.150073251	3.081505509	8.36E-06	6.06E-05	1.199299198	3.081505509	2.58E-06	4.29E-05	0.788872794	3.081505509	0.001714715	0.022306491	1.24488044	3.081505509	1.54E-06	2.68E-05	ENSONIG00000007191	 Uncharacterized protein {ECO:0000313|Ensembl:ENSONIP00000009067}  
c48372_g4_i4	1.150061641	4.326567034	4.38E-05	0.00024509	1.462800098	4.326567034	2.36E-07	6.09E-06	1.065641703	4.326567034	0.000134849	0.005206685	1.067325688	4.326567034	0.000145286	0.001120709	ENSTRUG00000008097	" kalirin, RhoGEF kinase a "
c47961_g2_i4	1.14950843	3.256137404	4.14E-05	0.000233923	1.256847786	3.256137404	6.49E-06	9.06E-05	0.839277922	3.256137404	0.002178683	0.025808809	1.123019033	3.256137404	6.00E-05	0.00055041	ENSGACG00000017550	 tet methylcytosine dioxygenase 2 
c43243_g1_i5	1.148696343	5.487678783	1.87E-11	1.44E-09	0.898431571	5.487678783	1.05E-07	3.11E-06	0.725081773	5.487678783	1.69E-05	0.00171925	0.930484047	5.487678783	3.94E-08	1.22E-06	no blastx hit*	
c47950_g3_i7	1.147955074	3.308355608	2.78E-07	3.59E-06	1.186647253	3.308355608	6.83E-08	2.20E-06	0.75993571	3.308355608	0.000410049	0.009798139	0.95073082	3.308355608	1.49E-05	0.000176563	ENSPFOG00000022568	 zinc finger protein 638 
c47222_g4_i7	1.146518993	3.644071808	3.86E-05	0.000219975	1.021502294	3.644071808	0.000198517	0.001428004	0.73762926	3.644071808	0.006739426	0.049701863	1.001589379	3.644071808	0.000288708	0.001976929	ENSONIG00000008635	 synaptic Ras GTPase activating protein 1 
c45468_g3_i4	1.146150897	2.892905602	4.06E-06	3.32E-05	0.920334557	2.892905602	0.000130121	0.001025277	0.702873177	2.892905602	0.003324198	0.033058363	0.955453457	2.892905602	8.32E-05	0.000717562	ENSONIG00000004583	" tubulin, gamma complex associated protein 5 "
c44721_g2_i4	1.145723458	3.804849194	8.17E-08	1.32E-06	0.94752682	3.804849194	5.33E-06	7.79E-05	0.730988536	3.804849194	0.000396791	0.009634054	1.099617649	3.804849194	1.90E-07	4.62E-06	ENSONIG00000003627	 sorting nexin 14 
c43576_g1_i5	1.144322746	5.276638614	1.50E-12	1.76E-10	0.901574288	5.276638614	1.49E-08	6.14E-07	0.579174343	5.276638614	0.000254269	0.007523216	0.947973984	5.276638614	2.91E-09	1.38E-07	ENSPFOG00000004676	" diacylglycerol lipase, alpha "
c35146_g1_i1	1.143718276	5.035978108	8.61E-09	2.07E-07	0.874560984	5.035978108	7.70E-06	0.000104291	0.539071994	5.035978108	0.005522289	0.044003076	0.719465049	5.035978108	0.000229804	0.00163616	ENSTRUG00000017798	" transient receptor potential cation channel, subfamily C, member 1 "
c43638_g3_i2	1.14330984	4.721777343	9.20E-11	5.29E-09	1.106417257	4.721777343	2.30E-10	1.91E-08	0.676363725	4.721777343	8.51E-05	0.004061904	1.151856153	4.721777343	5.23E-11	4.24E-09	ENSONIG00000019045	" ATP-binding cassette, sub-family A (ABC1), member 5 "
c48447_g1_i2	1.140175937	7.265841747	3.89E-07	4.72E-06	1.044467923	7.265841747	3.11E-06	5.01E-05	0.628397907	7.265841747	0.004725062	0.040440248	1.134620336	7.265841747	4.34E-07	9.36E-06	ENSGACG00000019071	 ethanolamine kinase 1 
c45631_g2_i2	1.139990636	2.897899505	8.54E-06	6.15E-05	0.945728544	2.897899505	0.000144842	0.001114133	0.742495413	2.897899505	0.00265336	0.029168622	1.013355298	2.897899505	5.67E-05	0.000526197	ENSONIG00000014326	 rotatin 
c47842_g2_i4	1.138793425	4.114634397	1.57E-10	7.98E-09	0.943766047	4.114634397	5.59E-08	1.85E-06	0.578308159	4.114634397	0.000759099	0.013902738	1.094503178	4.114634397	4.46E-10	2.68E-08	ENSPFOG00000017390	" calcium channel, voltage-dependent, T type, alpha 1H subunit a "
c43009_g1_i10	1.138051274	3.853971295	1.53E-08	3.28E-07	1.027098743	3.853971295	1.65E-07	4.59E-06	0.63227165	3.853971295	0.001129937	0.017416278	1.014291315	3.853971295	2.76E-07	6.41E-06	ENSONIG00000018967	 polybromo 1 
c44999_g3_i16	1.137689968	3.071848328	1.37E-05	9.20E-05	1.04115725	3.071848328	4.88E-05	0.000467167	0.732166409	3.071848328	0.003757975	0.035591659	0.952046944	3.071848328	0.000238344	0.001684027	ENSPFOG00000005613	 MCF.2 cell line derived transforming sequence b 
c45225_g4_i1	1.136141279	3.492310121	7.52E-06	5.55E-05	0.625342228	3.492310121	0.011273299	0.034699943	0.68156501	3.492310121	0.005467692	0.043773653	1.360878204	3.492310121	1.09E-07	2.90E-06	no blastx hit*	
c45222_g5_i9	1.135434966	4.663829533	1.26E-07	1.88E-06	0.932433404	4.663829533	1.11E-05	0.000141657	0.655977224	4.663829533	0.001843591	0.023330958	0.967482175	4.663829533	6.04E-06	8.35E-05	ENSTRUG00000006821	 microtubule-associated protein 2 
c47662_g2_i5	1.135380044	4.235429387	2.06E-06	1.89E-05	0.952244649	4.235429387	5.37E-05	0.000503672	0.798963743	4.235429387	0.000655512	0.012774329	1.049629134	4.235429387	1.04E-05	0.000131879	ENSORLG00000000733	" potassium channel, subfamily T, member 1 "
c43875_g5_i4	1.134067065	3.806688201	4.51E-09	1.23E-07	0.9394381	3.806688201	6.13E-07	1.36E-05	0.521581103	3.806688201	0.005164635	0.042483575	0.716080198	3.806688201	0.000141518	0.001095627	ENSONIG00000017605	" mitochondrial calcium uptake family, member 3 "
c47883_g6_i4	1.13249454	4.557164972	4.78E-10	1.97E-08	1.268229549	4.557164972	2.48E-12	4.42E-10	0.611698536	4.557164972	0.00053632	0.011448693	1.534848635	4.557164972	1.04E-16	7.48E-14	ENSXMAG00000005982	 zinc finger protein 821 
c46839_g3_i4	1.131526131	4.069183551	2.92E-10	1.32E-08	0.858435195	4.069183551	8.46E-07	1.76E-05	0.489558268	4.069183551	0.004491728	0.039182063	0.905455261	4.069183551	2.47E-07	5.84E-06	ENSGACG00000020362	 Down syndrome cell adhesion molecule like 1 
c46107_g2_i9	1.130809464	5.875863891	5.46E-09	1.44E-07	1.093876745	5.875863891	1.45E-08	5.98E-07	0.659992751	5.875863891	0.000566529	0.011777393	1.144715559	5.875863891	3.51E-09	1.58E-07	ENSXMAG00000002897	 MAP/microtubule affinity-regulating kinase 1 
c48517_g7_i2	1.129845281	3.668840755	3.57E-09	1.02E-07	1.058903936	3.668840755	1.59E-08	6.47E-07	0.617141726	3.668840755	0.000838934	0.014806145	1.108368803	3.668840755	5.28E-09	2.27E-07	ENSXMAG00000012311	" potassium voltage-gated channel, KQT-like subfamily, member 2 "
c45474_g2_i6	1.129752238	4.751227524	7.07E-10	2.77E-08	1.071433509	4.751227524	3.30E-09	1.79E-07	0.494177093	4.751227524	0.005725993	0.044819905	1.157892952	4.751227524	2.29E-10	1.51E-08	ENSXMAG00000013356	 zinc finger RNA binding protein 
c46122_g7_i1	1.126607407	5.034766935	7.50E-08	1.24E-06	1.044635102	5.034766935	4.61E-07	1.07E-05	0.636299912	5.034766935	0.001959903	0.024240307	0.804962863	5.034766935	9.67E-05	0.000812429	ENSDARG00000043746	 neurexin 3a 
c42530_g1_i3	1.125215555	4.166041713	3.19E-06	2.71E-05	1.013073694	4.166041713	2.19E-05	0.00024398	0.894899337	4.166041713	0.000169569	0.005970595	1.056033237	4.166041713	1.10E-05	0.000138046	ENSXMAG00000002364	" ankyrin 1, erythrocytic "
c43999_g2_i4	1.125181087	3.550871375	0.000100709	0.000498682	1.018627955	3.550871375	0.000391089	0.002482059	1.099186145	3.550871375	0.000135051	0.005206685	1.312144983	3.550871375	5.95E-06	8.25E-05	ENSPFOG00000014962	 ephrin A3b 
c46440_g2_i6	1.125111467	3.705631771	1.09E-05	7.58E-05	1.057143578	3.705631771	2.76E-05	0.000293846	0.75078901	3.705631771	0.002574156	0.02856397	1.073190144	3.705631771	2.44E-05	0.000264011	ENSONIG00000015202	 FERM domain containing 5 
c40173_g2_i3	1.122931267	4.249580295	1.32E-10	7.05E-09	0.946578912	4.249580295	2.65E-08	9.88E-07	0.574892881	4.249580295	0.000626149	0.012376359	0.782859511	4.249580295	4.20E-06	6.21E-05	ENSORLG00000011409	 erythrocyte membrane protein band 4.1-like 1 
c48241_g4_i5	1.12287191	4.264993217	6.03E-08	1.03E-06	1.203198858	4.264993217	5.13E-09	2.58E-07	0.828211214	4.264993217	4.48E-05	0.002967547	1.372801742	4.264993217	3.99E-11	3.37E-09	ENSONIG00000015430	" trafficking protein, kinesin binding 1 "
c47365_g9_i12	1.122869446	3.335274359	9.46E-05	0.000473299	0.914003414	3.335274359	0.001188741	0.005973678	0.927597916	3.335274359	0.001058614	0.01688997	1.206824856	3.335274359	2.88E-05	0.000304392	ENSXMAG00000003043	 cytoplasmic linker associated protein 2 
c46678_g3_i2	1.120271257	2.969091347	0.000309592	0.001290295	1.03450166	2.969091347	0.000718437	0.003999609	0.974543066	2.969091347	0.001301679	0.019082958	1.065437404	2.969091347	0.000522121	0.00319057	ENSONIG00000000165	 spire-type actin nucleation factor 1 
c47657_g1_i3	1.118383546	4.252093449	2.59E-10	1.19E-08	1.152237318	4.252093449	4.34E-11	4.85E-09	0.545521912	4.252093449	0.001446552	0.020165573	1.426520033	4.252093449	1.22E-15	5.95E-13	ENSDARG00000078528	 uncharacterized protein
c42526_g1_i3	1.11604303	4.018393894	1.31E-07	1.95E-06	1.05507654	4.018393894	3.86E-07	9.21E-06	0.704071269	4.018393894	0.00061355	0.012209573	0.992409584	4.018393894	2.06E-06	3.43E-05	ENSXMAG00000011730	 heterogeneous nuclear ribonucleoprotein L 
c39500_g1_i6	1.115499157	3.974511064	1.00E-07	1.56E-06	0.934602257	3.974511064	4.80E-06	7.14E-05	0.556306667	3.974511064	0.005857821	0.045388009	0.92183708	3.974511064	7.75E-06	0.000103242	ENSONIG00000015728	 splicing factor 1 
c46165_g1_i7	1.114408975	3.943924911	1.90E-07	2.62E-06	0.778302717	3.943924911	0.000210159	0.001497088	0.752809271	3.943924911	0.000331398	0.008789917	1.041486126	3.943924911	8.56E-07	1.67E-05	ENSONIG00000012391	" calcium channel, voltage-dependent, alpha 2/delta subunit 3 "
c48261_g2_i14	1.114165058	3.648074414	7.01E-08	1.18E-06	1.128690696	3.648074414	3.23E-08	1.17E-06	0.669818733	3.648074414	0.000790014	0.014325965	0.954983672	3.648074414	2.70E-06	4.33E-05	ENSPFOG00000003759	 dedicator of cytokinesis 10 
c45494_g2_i1	1.111691116	4.722208845	9.35E-10	3.46E-08	1.008197822	4.722208845	1.61E-08	6.53E-07	0.652221579	4.722208845	0.000216575	0.006809215	1.100932693	4.722208845	9.55E-10	5.29E-08	ENSONIG00000019634	 RNA binding motif protein 25 
c45271_g8_i2	1.111454856	4.560883095	6.53E-07	7.23E-06	1.268860246	4.560883095	1.29E-08	5.44E-07	0.851260196	4.560883095	0.000106936	0.004612226	1.128850568	4.560883095	3.85E-07	8.46E-06	ENSXMAG00000012833	 transmembrane protein 56a 
c48574_g2_i8	1.111083859	4.40989144	3.92E-07	4.75E-06	1.050460642	4.40989144	1.35E-06	2.52E-05	0.755870127	4.40989144	0.000448751	0.010239445	1.190664556	4.40989144	5.63E-08	1.65E-06	ENSDARG00000021590	" membrane associated guanylate kinase, WW and PDZ domain containing 2 "
c48620_g3_i12	1.109619826	2.701456257	3.25E-05	0.000191128	1.031690679	2.701456257	8.47E-05	0.000722569	1.111105916	2.701456257	2.44E-05	0.002112194	1.45522607	2.701456257	8.34E-08	2.29E-06	ENSORLG00000001986	 SH3 and multiple ankyrin repeat domains 1 
c47671_g5_i5	1.108794195	3.396810702	2.41E-06	2.17E-05	0.838664914	3.396810702	0.000224434	0.001579897	0.662021407	3.396810702	0.003500994	0.034143229	0.818746392	3.396810702	0.000335527	0.002237318	ENSPFOG00000005354	
c38032_g1_i1	1.107481701	5.659171954	5.53E-11	3.47E-09	1.033808923	5.659171954	6.75E-10	4.88E-08	0.612220223	5.659171954	0.000229126	0.007018684	1.20008041	5.659171954	1.12E-12	1.51E-10	ENSGACG00000008603	 Ewing sarcoma breakpoint region 1b 
c48581_g2_i5	1.104376715	3.610291797	4.81E-07	5.60E-06	1.171684149	3.610291797	6.96E-08	2.24E-06	0.77111255	3.610291797	0.000356869	0.009080649	1.277228199	3.610291797	6.56E-09	2.69E-07	ENSONIG00000007191	 Uncharacterized protein {ECO:0000313|Ensembl:ENSONIP00000009067}  
c33359_g1_i1	1.10037396	3.129112523	3.43E-06	2.89E-05	1.078124024	3.129112523	3.75E-06	5.80E-05	0.893570639	3.129112523	0.000112321	0.004721423	0.794380954	3.129112523	0.000567715	0.003415598	ENSPFOG00000004463	 chemokine CCL-C11b 
c44505_g1_i1	1.098675854	6.628890502	1.39E-07	2.03E-06	1.158924733	6.628890502	2.71E-08	1.01E-06	0.635804501	6.628890502	0.002069622	0.025205273	1.092416369	6.628890502	1.60E-07	4.00E-06	no blastx hit*	
c47891_g7_i2	1.097665936	4.089972216	9.42E-05	0.000471578	1.246988267	4.089972216	9.14E-06	0.000120381	0.939151974	4.089972216	0.000744696	0.013784469	1.389637687	4.089972216	9.97E-07	1.90E-05	ENSGACG00000004296	 pyridoxal-dependent decarboxylase domain containing 1 
c44646_g1_i5	1.096774473	2.9046645	3.60E-05	0.000207486	1.209780156	2.9046645	4.44E-06	6.70E-05	0.749251429	2.9046645	0.003976546	0.036732047	1.083340195	2.9046645	3.66E-05	0.000366621	ENSPFOG00000018171	" zinc finger, FYVE domain containing 9 "
c47584_g2_i1	1.096125211	5.300981771	3.24E-09	9.44E-08	0.829611862	5.300981771	5.55E-06	8.02E-05	0.596287506	5.300981771	0.001024568	0.016561578	0.859572724	5.300981771	2.74E-06	4.37E-05	ENSONIG00000004004	 heterogeneous nuclear ribonucleoprotein U-like 1 
c34373_g1_i1	1.095674191	4.559894657	1.34E-08	2.94E-07	0.820401981	4.559894657	1.42E-05	0.000171001	0.644158106	4.559894657	0.000650241	0.01272738	0.769846468	4.559894657	4.87E-05	0.000460746	ENSONIG00000013020	 BarH-like 1b 
c47222_g4_i8	1.095336388	3.652503322	5.49E-05	0.000296315	0.973034976	3.652503322	0.000283333	0.001921508	0.736738812	3.652503322	0.005199406	0.04262262	1.050788231	3.652503322	9.79E-05	0.000821426	ENSONIG00000008635	 synaptic Ras GTPase activating protein 1 
c47643_g8_i1	1.093327594	3.610793286	0.000456978	0.001790753	1.062577047	3.610793286	0.000592411	0.003434436	0.876523375	3.610793286	0.004446143	0.038939965	0.747861818	3.610793286	0.015568756	0.047538261	no blastx hit*	
c48384_g3_i3	1.09170417	5.462962907	1.49E-05	9.90E-05	1.085604188	5.462962907	1.57E-05	0.000185074	0.877930745	5.462962907	0.000449089	0.010239445	1.330647519	5.462962907	1.54E-07	3.87E-06	ENSXMAG00000015566	 CUB and Sushi multiple domains 3 
c45259_g2_i5	1.091538607	3.585927094	3.97E-08	7.29E-07	0.864874956	3.585927094	7.99E-06	0.000107789	0.567207666	3.585927094	0.002722915	0.029558648	0.812828193	3.585927094	2.63E-05	0.00028181	ENSGACG00000001712	 neuropilin 1a 
c46404_g2_i3	1.08919513	6.101896024	4.78E-09	1.29E-07	1.006455794	6.101896024	5.24E-08	1.76E-06	0.608065039	6.101896024	0.00092154	0.015636224	1.024213719	6.101896024	3.24E-08	1.04E-06	ENSTRUG00000017810	 U2 snRNP-associated SURP domain containing 
c39260_g1_i2	1.088887088	4.587571256	6.90E-10	2.72E-08	0.841630057	4.587571256	1.05E-06	2.10E-05	0.532700425	4.587571256	0.001905174	0.023810312	1.102697453	4.587571256	2.80E-10	1.78E-08	ENSORLG00000001692	" RNA binding motif protein, X-linked "
c47612_g2_i4	1.087978401	3.791470284	2.23E-08	4.53E-07	1.154624904	3.791470284	1.80E-09	1.14E-07	0.510561849	3.791470284	0.006215128	0.047104649	1.070822119	3.791470284	2.96E-08	9.62E-07	ENSONIG00000004456	 cyclin T2a 
c48454_g3_i7	1.087924627	4.459482657	3.16E-10	1.40E-08	1.044443067	4.459482657	8.67E-10	6.11E-08	0.642510066	4.459482657	0.000137948	0.005244205	0.926147617	4.459482657	5.22E-08	1.55E-06	ENSXMAG00000012968	 ryanodine receptor 3 
c46373_g2_i7	1.087862198	4.436940841	4.17E-08	7.61E-07	1.090464212	4.436940841	2.71E-08	1.01E-06	0.58480945	4.436940841	0.002480012	0.027853535	0.914559179	4.436940841	3.28E-06	5.03E-05	ENSGACG00000007520	 RAS p21 protein activator 2 
c47818_g8_i1	1.087206536	4.54728917	4.41E-08	7.96E-07	0.806038352	4.54728917	3.72E-05	0.000374709	0.638868483	4.54728917	0.001009714	0.0164773	0.928686549	4.54728917	2.35E-06	3.84E-05	ENSXMAG00000000222	" glutamate receptor, ionotropic, N-methyl D-aspartate 2A, a "
c33734_g1_i1	1.08656556	5.027379949	3.29E-10	1.45E-08	1.275454257	5.027379949	1.55E-13	4.56E-11	0.864633215	5.027379949	3.69E-07	0.00013807	1.227367807	5.027379949	1.41E-12	1.85E-10	ENSONIG00000019494	" pinin, desmosome associated protein "
c48574_g2_i5	1.086501902	4.224349578	3.52E-06	2.95E-05	1.02064204	4.224349578	1.06E-05	0.000136001	0.727892441	4.224349578	0.00155582	0.021076094	1.190812616	4.224349578	4.01E-07	8.76E-06	ENSDARG00000021590	" membrane associated guanylate kinase, WW and PDZ domain containing 2 "
c48859_g2_i3	1.085475336	6.363797111	1.97E-07	2.70E-06	1.13602016	6.363797111	5.04E-08	1.71E-06	0.620229025	6.363797111	0.002662611	0.029249872	1.146673372	6.363797111	3.86E-08	1.20E-06	ENSGACG00000002538	 zgc:91860 
c43982_g8_i2	1.085076336	3.143979487	0.000312317	0.001300084	1.367296732	3.143979487	6.49E-06	9.06E-05	0.826676408	3.143979487	0.005052231	0.042048308	0.959156479	3.143979487	0.001371522	0.006989088	ENSGACG00000006337	 ankyrin repeat and IBR domain containing 1 
c49109_g7_i1	1.083266718	5.220536523	1.80E-05	0.000116026	0.985845319	5.220536523	8.66E-05	0.000735433	0.709288554	5.220536523	0.004441269	0.038932038	0.599597181	5.220536523	0.016345023	0.049363572	no blastx hit*	
c41962_g2_i3	1.081318317	2.970957739	1.00E-05	7.06E-05	0.853807266	2.970957739	0.000316814	0.00209933	0.669829022	2.970957739	0.004557716	0.039500205	0.865264265	2.970957739	0.000292085	0.001993683	ENSONIG00000008582	 oxysterol binding protein-like 6 
c36097_g1_i4	1.081033219	4.196329722	1.51E-08	3.24E-07	1.279243357	4.196329722	1.86E-11	2.30E-09	0.790841274	4.196329722	2.35E-05	0.002066791	1.221207096	4.196329722	1.58E-10	1.12E-08	ENSGACG00000006030	 tetratricopeptide repeat domain 14 
c45279_g4_i2	1.080530205	3.860263916	2.52E-08	5.03E-07	1.098699369	3.860263916	9.04E-09	4.08E-07	0.580052138	3.860263916	0.002102014	0.025389141	0.981415574	3.860263916	2.56E-07	6.00E-06	ENSPFOG00000011056	 huntingtin interacting protein 1 
c47922_g5_i4	1.077574604	5.589964633	2.13E-07	2.89E-06	0.828585411	5.589964633	5.69E-05	0.000526987	0.595431922	5.589964633	0.003661674	0.035086377	0.861270875	5.589964633	3.04E-05	0.000318839	ENSTRUG00000003536	 Ca2+-dependent activator protein for secretion b 
c36097_g1_i5	1.077221302	4.252046984	7.74E-08	1.28E-06	1.219346236	4.252046984	1.00E-09	6.95E-08	0.788344613	4.252046984	5.76E-05	0.003392895	1.116521396	4.252046984	2.37E-08	7.92E-07	ENSGACG00000006030	 tetratricopeptide repeat domain 14 
c48363_g2_i15	1.076109285	4.329591028	2.53E-07	3.31E-06	0.927623419	4.329591028	5.97E-06	8.51E-05	0.584516653	4.329591028	0.004265135	0.038044379	1.054661033	4.329591028	3.58E-07	7.98E-06	ENSONIG00000004450	 cytoplasmic linker associated protein 1a 
c39437_g1_i1	1.075613734	4.75784194	6.53E-07	7.23E-06	0.598692678	4.75784194	0.004702011	0.0176849	0.665728375	4.75784194	0.00168855	0.022157584	0.804440132	4.75784194	0.000159683	0.001207841	ENSXMAG00000012715	 early B-cell factor 3 
c46697_g12_i1	1.074626402	3.573882352	2.78E-05	0.00016721	1.110697879	3.573882352	1.29E-05	0.000159312	0.935785777	3.573882352	0.000211945	0.006742514	0.71220621	3.573882352	0.004915108	0.019450864	ENSONIG00000014795	 plexin A1 
c49144_g1_i1	1.074027832	4.331757541	0.000442888	0.001743775	0.873742463	4.331757541	0.00379276	0.014917774	0.87267792	4.331757541	0.003812576	0.03591273	0.838733777	4.331757541	0.005546825	0.021264685	ENSORLG00000006456	 Uncharacterized protein  
c40428_g4_i4	1.073767895	3.382631674	2.95E-05	0.000175398	1.230968526	3.382631674	1.35E-06	2.52E-05	0.78157257	3.382631674	0.001743833	0.02251645	1.119836096	3.382631674	1.19E-05	0.000146609	ENSONIG00000007131	 adenylate cyclase 2a 
c45848_g1_i3	1.072912529	3.894607531	8.74E-08	1.40E-06	0.832940073	3.894607531	1.80E-05	0.000207301	0.543079087	3.894607531	0.004727122	0.040440248	0.869913261	3.894607531	9.04E-06	0.000117424	ENSGACG00000016759	 myelin expression factor 2 
c45118_g1_i4	1.070215327	3.267777481	4.61E-06	3.71E-05	0.876034055	3.267777481	0.000115548	0.000931612	0.766577743	3.267777481	0.000694167	0.013207858	0.982978136	3.267777481	1.81E-05	0.000206222	ENSXMAG00000001072	 calcium/calmodulin-dependent serine protein kinase b 
c41513_g3_i3	1.069777419	3.943265585	3.33E-09	9.66E-08	1.161978234	3.943265585	8.68E-11	8.54E-09	0.599968105	3.943265585	0.000587077	0.011966304	1.201605534	3.943265585	2.87E-11	2.57E-09	ENSTNIG00000017904	 RNA binding motif protein 39b 
c44102_g3_i6	1.06934191	3.539910736	4.61E-08	8.24E-07	0.947837163	3.539910736	7.19E-07	1.55E-05	0.719436719	3.539910736	0.000136812	0.005239164	0.985959739	3.539910736	3.38E-07	7.61E-06	ENSONIG00000017499	 lymphocyte enhancer binding factor 1 
c44262_g6_i1	1.067247261	4.285333111	1.29E-09	4.54E-08	1.09345731	4.285333111	3.12E-10	2.49E-08	0.696014622	4.285333111	5.22E-05	0.003232738	1.24336204	4.285333111	1.66E-12	2.10E-10	ENSGACG00000011094	 serine/arginine-rich splicing factor 1b 
c43925_g1_i4	1.066340204	3.87986002	4.39E-06	3.56E-05	0.845971705	3.87986002	0.000212645	0.00151226	0.725494293	3.87986002	0.001337158	0.019332069	0.804728055	3.87986002	0.0004476	0.002822911	ENSONIG00000005907	" solute carrier family 24 (sodium/potassium/calcium exchanger), member 4b "
c39412_g1_i1	1.066178579	3.127902711	1.39E-05	9.29E-05	1.166031223	3.127902711	1.66E-06	2.98E-05	0.660876105	3.127902711	0.005479538	0.043808761	1.347939198	3.127902711	6.67E-08	1.89E-06	ENSGACG00000012518	" collagen, type VI, alpha 2 "
c48844_g2_i12	1.065473852	2.820203096	0.002491561	0.007483309	1.141270866	2.820203096	0.001091917	0.005589359	0.998752815	2.820203096	0.004172958	0.037724651	1.030335461	2.820203096	0.003400471	0.014478937	ENSONIG00000005393	 apoptosis-associated tyrosine kinase b 
c48264_g1_i2	1.064871249	2.935258628	0.000126896	0.000608923	1.059948137	2.935258628	0.000101702	0.000834932	0.832449979	2.935258628	0.002053516	0.025105257	0.754151427	2.935258628	0.005698205	0.021714166	ENSONIG00000020288	 coiled-coil domain containing 120 
c47940_g1_i1	1.063219918	3.282045709	5.19E-05	0.000282845	0.982470794	3.282045709	0.000155775	0.001176885	0.837272555	3.282045709	0.001255589	0.018661735	1.155346062	3.282045709	9.25E-06	0.000119485	ENSTRUG00000003831	 otoferlin 
c47770_g4_i2	1.063187112	4.190345863	1.66E-07	2.36E-06	0.811532697	4.190345863	4.38E-05	0.000427544	0.630024568	4.190345863	0.001332447	0.019278553	0.801935791	4.190345863	5.04E-05	0.00047399	ENSONIG00000003310	 eph receptor A8 
c44238_g5_i6	1.062175942	3.759426688	5.94E-07	6.66E-06	0.894498296	3.759426688	1.79E-05	0.000207198	0.641008375	3.759426688	0.001901867	0.023784559	0.880548992	3.759426688	2.51E-05	0.000270997	ENSONIG00000003089	 eph receptor A6 
c46761_g3_i8	1.062087233	4.199836989	1.49E-06	1.44E-05	0.915015413	4.199836989	2.53E-05	0.000274812	0.633710589	4.199836989	0.003381756	0.033455486	0.834219771	4.199836989	0.000135734	0.001059882	ENSGACG00000017942	" amyloid beta (A4) precursor protein-binding, family B, member 2 "
c47961_g2_i6	1.061673803	3.915699174	6.31E-06	4.80E-05	1.01882485	3.915699174	1.15E-05	0.000144797	0.838752832	3.915699174	0.000273041	0.007835671	0.993048993	3.915699174	2.12E-05	0.000234467	ENSPFOG00000021899	 tet methylcytosine dioxygenase 2 
c43003_g3_i4	1.06061846	3.486222097	6.19E-08	1.05E-06	1.049757947	3.486222097	5.08E-08	1.71E-06	0.670818156	3.486222097	0.000391145	0.009545537	0.990458818	3.486222097	3.44E-07	7.74E-06	ENSTRUG00000000511	 nuclear receptor coactivator 6 
c44697_g1_i2	1.058684437	3.556308591	2.93E-07	3.74E-06	0.936954698	3.556308591	3.57E-06	5.59E-05	0.72519228	3.556308591	0.000318173	0.008600598	0.908447909	3.556308591	8.01E-06	0.000106181	ENSONIG00000018854	 centrosomal protein 170b 
c44210_g3_i5	1.058113564	5.153030585	1.79E-08	3.75E-07	0.968657113	5.153030585	1.98E-07	5.32E-06	0.747638386	5.153030585	5.46E-05	0.003297423	1.001441733	5.153030585	9.08E-08	2.47E-06	ENSGACG00000015192	" HECT, C2 and WW domain containing E3 ubiquitin protein ligase 2 "
c45211_g2_i2	1.058048152	4.209502682	7.83E-07	8.41E-06	0.657534397	4.209502682	0.00168535	0.007816092	0.664133163	4.209502682	0.001520494	0.020808529	0.820385837	4.209502682	0.000107477	0.000881808	ENSPFOG00000015036	 R3H domain containing 1 
c48624_g2_i2	1.057703977	6.289715284	4.58E-07	5.36E-06	0.956800802	6.289715284	4.56E-06	6.86E-05	0.668705969	6.289715284	0.001295364	0.019059931	1.164616488	6.289715284	3.00E-08	9.71E-07	ENSGACG00000002034	 splicing factor proline/glutamine rich (polypyrimidine tract binding protein associated) 
c35306_g1_i2	1.05626827	3.015124901	4.42E-05	0.000246893	1.132291459	3.015124901	1.11E-05	0.000141604	0.948766038	3.015124901	0.000177371	0.006116732	1.073574345	3.015124901	3.05E-05	0.0003195	ENSGACG00000020440	 RNA binding motif protein 14a 
c47376_g2_i11	1.055939362	5.479384046	2.39E-07	3.15E-06	1.149883164	5.479384046	1.72E-08	6.89E-07	0.732829901	5.479384046	0.000290115	0.008106229	1.00727324	5.479384046	7.92E-07	1.57E-05	ENSONIG00000010165	 FAT tumor suppressor homolog 1a 
c47043_g2_i1	1.053337651	4.127834774	1.10E-07	1.69E-06	0.956336953	4.127834774	8.84E-07	1.82E-05	0.594024964	4.127834774	0.002051232	0.025093407	1.167350109	4.127834774	3.71E-09	1.65E-07	ENSONIG00000006250	" ATPase, class I, type 8B, member 2 "
c43638_g3_i5	1.052105554	4.817088655	4.01E-09	1.12E-07	0.954983521	4.817088655	6.02E-08	1.97E-06	0.520228469	4.817088655	0.002887183	0.030431713	1.092939175	4.817088655	9.41E-10	5.22E-08	ENSONIG00000019045	" ATP-binding cassette, sub-family A (ABC1), member 5 "
c48719_g4_i2	1.052086391	6.740277262	1.60E-08	3.40E-07	0.911516309	6.740277262	8.65E-07	1.78E-05	0.53441073	6.740277262	0.00370956	0.035329181	0.82909551	6.740277262	7.51E-06	0.000100446	ENSPFOG00000014655	 neurexin 1b 
c46468_g3_i3	1.051357939	3.3347862	4.84E-07	5.63E-06	1.208218137	3.3347862	5.89E-09	2.88E-07	0.623961954	3.3347862	0.002046439	0.025050825	1.182500405	3.3347862	1.39E-08	5.09E-07	ENSORLG00000012360	 chromobox homolog 1b (HP1 beta homolog Drosophila) 
c44698_g3_i8	1.051050647	3.679555096	2.21E-07	2.96E-06	0.973734942	3.679555096	1.10E-06	2.18E-05	0.669624311	3.679555096	0.000758758	0.013902738	1.066389762	3.679555096	9.81E-08	2.63E-06	ENSPFOG00000008623	 phosphatidylinositol binding clathrin assembly protein b 
c44749_g1_i2	1.050388584	3.219144458	8.18E-05	0.000416992	0.941972815	3.219144458	0.000328407	0.002158909	0.853883675	3.219144458	0.001064234	0.016918971	0.976001411	3.219144458	0.000197244	0.001445549	ENSONIG00000001362	 axin 1 
c46964_g7_i8	1.050318298	3.579133504	1.44E-05	9.60E-05	0.986134748	3.579133504	3.56E-05	0.000361447	0.946990638	3.579133504	7.20E-05	0.003748598	0.997225068	3.579133504	3.59E-05	0.000361609	ENSXMAG00000004150	 syntaphilin b 
c43531_g9_i6	1.050242659	3.313731684	2.46E-05	0.000150701	0.71725105	3.313731684	0.003047605	0.012521097	0.669755133	3.313731684	0.005450065	0.043701277	1.121610348	3.313731684	6.36E-06	8.69E-05	ENSONIG00000008196	" SWI/SNF related, matrix associated, actin dependent regulator of chromatin, subfamily a, member 4 "
c45134_g2_i3	1.048142097	3.914353561	7.00E-08	1.18E-06	0.844971143	3.914353561	9.00E-06	0.000118771	0.537405815	3.914353561	0.00405167	0.037133945	0.905545105	3.914353561	2.50E-06	4.07E-05	ENSPFOG00000003334	" discs, large (Drosophila) homolog-associated protein 4b "
c48427_g2_i3	1.047354016	3.241196196	6.95E-06	5.19E-05	1.093421526	3.241196196	2.23E-06	3.82E-05	0.65590255	3.241196196	0.004113226	0.037432908	0.907716413	3.241196196	7.07E-05	0.000628808	ENSGACG00000005989	 methionine sulfoxide reductase A 
c41787_g3_i1	1.045890259	4.624704009	6.61E-07	7.30E-06	1.012658217	4.624704009	1.11E-06	2.18E-05	0.558870964	4.624704009	0.00666398	0.049287895	1.017624135	4.624704009	1.14E-06	2.13E-05	ENSTNIG00000008630	 annexin A11a 
c43690_g3_i1	1.045313338	2.848971799	0.00018011	0.000817605	1.111446259	2.848971799	5.27E-05	0.00049516	0.857240583	2.848971799	0.001815062	0.023116314	1.287763428	2.848971799	4.39E-06	6.39E-05	ENSONIG00000005763	 cytoplasmic polyadenylation element binding protein 1b 
c47971_g5_i3	1.044989091	6.034979447	2.56E-07	3.35E-06	0.886559001	6.034979447	1.08E-05	0.000138641	0.718845058	6.034979447	0.000349179	0.008992893	1.072466637	6.034979447	1.21E-07	3.12E-06	ENSONIG00000002758	 proline-rich coiled-coil 2C 
c47512_g3_i3	1.043825327	4.799882535	5.77E-07	6.50E-06	1.003447504	4.799882535	1.20E-06	2.29E-05	0.624010677	4.799882535	0.00223362	0.026149548	0.906139273	4.799882535	1.21E-05	0.000148579	ENSONIG00000001001	" ribosomal protein S6 kinase, 90kDa, polypeptide 5 "
c43576_g1_i3	1.04278911	5.193114671	3.05E-10	1.37E-08	0.80262304	5.193114671	7.84E-07	1.66E-05	0.464490967	5.193114671	0.004066755	0.037133945	0.760586221	5.193114671	3.15E-06	4.88E-05	ENSPFOG00000004676	" diacylglycerol lipase, alpha "
c48485_g2_i4	1.04233945	4.286858798	1.14E-06	1.16E-05	1.222441323	4.286858798	1.18E-08	5.06E-07	0.614744221	4.286858798	0.003426049	0.033702437	1.057143995	4.286858798	7.14E-07	1.44E-05	ENSONIG00000011234	 cyclin and CBS domain divalent metal cation transport mediator 4 
c48418_g2_i1	1.042228637	3.1334766	3.42E-05	0.000199153	0.839881486	3.1334766	0.000678508	0.003823042	0.678850607	3.1334766	0.005728136	0.044819905	0.656191394	3.1334766	0.007835877	0.027857653	ENSONIG00000005573	 KIAA1549-like b 
c48363_g2_i11	1.040972999	4.389821409	9.28E-08	1.47E-06	1.03861493	4.389821409	7.27E-08	2.32E-06	0.613519867	4.389821409	0.001346705	0.019367385	0.9809367	4.389821409	3.76E-07	8.29E-06	ENSTRUG00000003681	 cytoplasmic linker associated protein 1a 
c47888_g3_i4	1.040962052	5.153950379	3.05E-08	5.82E-07	1.067547514	5.153950379	1.13E-08	4.93E-07	0.646917573	5.153950379	0.00047325	0.010563164	0.936192846	5.153950379	5.47E-07	1.15E-05	ENSGACG00000015814	" SAFB-like, transcription modulator "
c48832_g8_i2	1.039682065	3.287789114	1.17E-05	8.04E-05	1.108336729	3.287789114	2.27E-06	3.88E-05	0.663471044	3.287789114	0.003866208	0.036161549	0.723152663	3.287789114	0.001642335	0.008111369	ENSDARG00000069731	 unc-13 homolog C (C. elegans) 
c44666_g1_i2	1.039486791	8.327323091	1.63E-06	1.56E-05	1.021179605	8.327323091	2.43E-06	4.09E-05	0.595406875	8.327323091	0.005641548	0.04450736	0.837130311	8.327323091	0.000106003	0.000872343	ENSONIG00000011915	" sodium channel, voltage gated, type VIII, alpha subunit "
c48013_g3_i8	1.038497078	5.119772895	1.23E-07	1.84E-06	1.09120669	5.119772895	2.45E-08	9.27E-07	0.697149021	5.119772895	0.000327608	0.00871977	1.120692403	5.119772895	1.15E-08	4.31E-07	ENSXMAG00000000268	" discs, large (Drosophila) homolog-associated protein 2a "
c44414_g3_i6	1.038482069	3.293609159	1.33E-06	1.32E-05	0.859557468	3.293609159	3.70E-05	0.000373457	0.582307621	3.293609159	0.004749907	0.040503674	0.811846704	3.293609159	0.000114723	0.000930065	ENSONIG00000012060	 regulator of G-protein signalling 6 
c46482_g2_i6	1.036766097	3.689113829	1.79E-07	2.51E-06	0.813375596	3.689113829	2.58E-05	0.000278483	0.630699879	3.689113829	0.001031517	0.016632494	0.846216737	3.689113829	1.24E-05	0.00015151	ENSPFOG00000005596	 kinesin family member 22 
c48753_g3_i2	1.03590488	5.82664765	5.24E-07	6.00E-06	1.197287943	5.82664765	6.72E-09	3.16E-07	0.580311567	5.82664765	0.004455797	0.038988736	0.935993401	5.82664765	5.30E-06	7.50E-05	ENSONIG00000018908	 Uncharacterized protein {ECO:0000313|Ensembl:ENSONIP00000023809}  
c45211_g2_i5	1.035208902	4.7653821	2.79E-07	3.59E-06	0.773137566	4.7653821	9.22E-05	0.000774256	0.548849958	4.7653821	0.00527577	0.042990094	0.856060288	4.7653821	1.79E-05	0.000204384	ENSPFOG00000015036	 R3H domain containing 1 
c47060_g1_i9	1.032251231	4.574502381	1.11E-09	4.03E-08	0.883994653	4.574502381	1.03E-07	3.08E-06	0.599891947	4.574502381	0.000289023	0.00809606	0.875786592	4.574502381	1.43E-07	3.63E-06	ENSPFOG00000023060	 latrophilin 2a 
c41770_g3_i1	1.032188695	6.235579875	0.00032451	0.001342791	1.187175319	6.235579875	3.71E-05	0.000373918	0.901376689	6.235579875	0.001618706	0.021632621	1.122807671	6.235579875	9.46E-05	0.00079735	ENSGACG00000004440	 tetratricopeptide repeat domain 39C 
c47842_g2_i3	1.0309187	4.224770023	1.30E-08	2.88E-07	0.848842792	4.224770023	1.88E-06	3.31E-05	0.586589592	4.224770023	0.000922083	0.015636224	1.009665026	4.224770023	2.06E-08	7.09E-07	ENSPFOG00000017390	" calcium channel, voltage-dependent, T type, alpha 1H subunit a "
c48322_g2_i5	1.030784001	4.998529434	0.001107873	0.003791044	1.248880842	4.998529434	8.35E-05	0.000714495	0.939103703	4.998529434	0.002793943	0.030022307	1.310316621	4.998529434	3.96E-05	0.000392794	ENSGACG00000004495	 chromosome 20 open reading frame 194 
c48280_g2_i7	1.030193961	2.977938285	0.00101466	0.003522606	1.155767165	2.977938285	0.000215499	0.001527704	0.890219489	2.977938285	0.004072507	0.037168686	1.539809185	2.977938285	1.34E-06	2.42E-05	ENSPFOG00000011627	 fibrosin-like 1 
c41850_g6_i1	1.030079742	3.270808648	5.86E-07	6.59E-06	0.757032088	3.270808648	0.000160565	0.001203378	0.837555033	3.270808648	2.96E-05	0.00236017	0.938173782	3.270808648	3.52E-06	5.35E-05	no blastx hit*	
c43510_g1_i5	1.028737623	5.32624376	2.14E-09	6.84E-08	1.227511906	5.32624376	8.84E-13	2.01E-10	0.666690358	5.32624376	8.28E-05	0.004029686	1.142169957	5.32624376	2.83E-11	2.55E-09	ENSXMAG00000012096	 WD repeat and SOCS box-containing 1 
c43510_g1_i12	1.025409086	5.212455614	4.27E-08	7.73E-07	1.17952662	5.212455614	2.69E-10	2.22E-08	0.622054836	5.212455614	0.000753615	0.013856118	1.152559361	5.212455614	7.64E-10	4.34E-08	ENSXMAG00000012096	 WD repeat and SOCS box-containing 1 
c47671_g5_i7	1.023599619	3.534777597	7.57E-06	5.57E-05	0.85848058	3.534777597	0.000122619	0.000978287	0.635595795	3.534777597	0.004407132	0.038758394	0.564606498	3.534777597	0.011141965	0.036667229	ENSPFOG00000005354	
c41513_g3_i11	1.022110888	3.504888716	7.64E-07	8.25E-06	1.007899471	3.504888716	6.18E-07	1.36E-05	0.58039625	3.504888716	0.003501273	0.034143229	0.996006076	3.504888716	9.31E-07	1.79E-05	ENSGACG00000002797	 RNA binding motif protein 39b 
c47537_g2_i7	1.020701287	3.400136343	1.95E-05	0.000124045	0.687208053	3.400136343	0.003245962	0.013177183	0.794261941	3.400136343	0.000674131	0.012937267	0.905339001	3.400136343	0.000123736	0.000986783	ENSTNIG00000004810	" GA binding protein transcription factor, beta subunit 1 "
c43638_g3_i7	1.019610152	4.801624593	3.80E-08	7.05E-07	0.977470459	4.801624593	1.02E-07	3.05E-06	0.5157303	4.801624593	0.004534427	0.039369884	0.938749389	4.801624593	3.48E-07	7.79E-06	ENSONIG00000019045	" ATP-binding cassette, sub-family A (ABC1), member 5 "
c46158_g10_i1	1.016155865	3.600466748	1.94E-07	2.67E-06	0.701242538	3.600466748	0.000191112	0.00138676	0.578199907	3.600466748	0.002124293	0.025577288	0.582640505	3.600466748	0.002130827	0.009958404	ENSPFOG00000017612	" protein tyrosine phosphatase, receptor type, f polypeptide (PTPRF), interacting protein (liprin), alpha 3 "
c48269_g2_i4	1.015641898	4.285353909	7.73E-07	8.33E-06	0.642300156	4.285353909	0.001331608	0.006497673	0.598782411	4.285353909	0.00273847	0.029626397	0.590897768	4.285353909	0.003319617	0.01418848	ENSONIG00000018306	 tripartite motif containing 67 
c40143_g2_i5	1.015093186	3.909701363	2.81E-06	2.45E-05	0.822639908	3.909701363	0.000102474	0.000840399	0.714331042	3.909701363	0.000705897	0.01335195	0.750558824	3.909701363	0.00042325	0.002700538	ENSONIG00000000140	" sema domain, transmembrane domain (TM), and cytoplasmic domain, (semaphorin) 6D, like "
c48322_g2_i1	1.01434634	4.713307659	0.000851141	0.003025362	0.992444728	4.713307659	0.001058027	0.005452711	0.829892303	4.713307659	0.005910623	0.045519904	1.132488603	4.713307659	0.000208304	0.001511508	ENSONIG00000012327	 chromosome 20 open reading frame 194 
c45728_g4_i3	1.013207799	3.398154464	5.56E-05	0.000299353	0.825071765	3.398154464	0.000732525	0.00406027	0.694519924	3.398154464	0.004496247	0.039182063	0.883122746	3.398154464	0.000363238	0.002392832	ENSAMXG00000019655	 zinc finger protein 827 
c46687_g4_i2	1.012831074	3.657558122	2.52E-08	5.03E-07	0.783473741	3.657558122	8.68E-06	0.000115383	0.476402977	3.657558122	0.006408576	0.048200719	0.78784075	3.657558122	9.48E-06	0.000121629	ENSONIG00000015029	 C2 calcium-dependent domain containing 5 
c43518_g2_i1	1.010295956	3.534480759	0.000203721	0.000905193	1.255180738	3.534480759	3.79E-06	5.85E-05	0.726353486	3.534480759	0.006581208	0.048994901	1.007989591	3.534480759	0.000185405	0.001376225	ENSONIG00000008417	 SH3 and PX domains 2B 
c47687_g4_i8	1.009832328	4.233153374	0.000246458	0.001063635	0.860566305	4.233153374	0.001584438	0.007432991	0.83749551	4.233153374	0.002045895	0.025050825	0.986305345	4.233153374	0.000332736	0.002222588	ENSGACG00000003623	
c45318_g3_i1	1.009669868	3.530212223	9.39E-05	0.000470037	1.088867338	3.530212223	2.39E-05	0.000262755	0.778281456	3.530212223	0.002098477	0.025362471	0.988115534	3.530212223	0.000134603	0.001051912	ENSPFOG00000005160	" upstream transcription factor 2, c-fos interacting "
c44918_g1_i1	1.008964629	2.953165735	0.000160095	0.000739232	0.837819749	2.953165735	0.001226375	0.006120329	0.734357661	2.953165735	0.00422682	0.037812819	0.84988946	2.953165735	0.001054717	0.005639738	ENSXMAG00000013208	 UDP-N-acetyl-alpha-D-galactosamine:polypeptide N-acetylgalactosaminyltransferase 1 
c47205_g2_i1	1.008702835	5.080865837	0.000384318	0.001548958	1.001252066	5.080865837	0.000404237	0.002547709	0.859472994	5.080865837	0.002346328	0.026958047	1.59321181	5.080865837	3.47E-08	1.10E-06	no blastx hit*	
c42173_g1_i2	1.004793348	3.584298976	2.88E-06	2.49E-05	0.793703544	3.584298976	0.00015192	0.001157381	0.722438534	3.584298976	0.000553041	0.011610825	1.172861395	3.584298976	4.90E-08	1.47E-06	ENSONIG00000012651	 YTH domain containing 1 
c47842_g2_i1	1.003886384	3.967611269	1.21E-07	1.82E-06	0.90080508	3.967611269	1.26E-06	2.39E-05	0.63450661	3.967611269	0.000591411	0.012015282	0.982656251	3.967611269	1.71E-07	4.24E-06	ENSPFOG00000017390	" calcium channel, voltage-dependent, T type, alpha 1H subunit a "
c38919_g1_i6	1.002745639	4.080791778	4.29E-09	1.19E-07	0.872969665	4.080791778	1.89E-07	5.11E-06	0.503131455	4.080791778	0.002318369	0.026768462	0.890783528	4.080791778	1.16E-07	3.04E-06	ENSONIG00000003360	 E74-like factor 2b (ets domain transcription factor) 
c46316_g4_i2	1.002258494	4.858687938	7.99E-08	1.30E-06	0.92333296	4.858687938	5.65E-07	1.27E-05	0.63527686	4.858687938	0.000509276	0.011094785	0.825380464	4.858687938	7.74E-06	0.000103184	ENSTRUG00000015509	 myosin IXAb 
c48103_g1_i6	1.001549684	4.142918576	0.000649672	0.002406509	0.889321842	4.142918576	0.002261605	0.009908281	0.875562493	4.142918576	0.002619586	0.028913929	0.930794724	4.142918576	0.001493795	0.007501995	ENSONIG00000018274	 ankyrin 3b 
c44697_g1_i4	1.00110695	4.758362753	1.64E-09	5.48E-08	0.940288502	4.758362753	9.24E-09	4.15E-07	0.514137028	4.758362753	0.001463047	0.020344521	0.737530598	4.758362753	6.48E-06	8.83E-05	ENSONIG00000018854	 centrosomal protein 170b 
c42624_g3_i2	1.001015851	5.019285976	5.66E-11	3.53E-09	0.909466424	5.019285976	1.34E-09	8.81E-08	0.51052369	5.019285976	0.000583145	0.011928358	0.968098524	5.019285976	1.36E-10	9.78E-09	ENSONIG00000010037	 BTB (POZ) domain containing 3b 
c45494_g2_i5	1.000785873	2.923404577	0.001270716	0.004248485	0.970469254	2.923404577	0.001599802	0.007499434	0.836024514	2.923404577	0.006075477	0.046356287	0.859634829	2.923404577	0.005102596	0.019987479	ENSONIG00000019634	 RNA binding motif protein 25 
c47977_g2_i6	0.999720445	3.989665042	6.55E-09	1.66E-07	1.023627525	3.989665042	2.06E-09	1.24E-07	0.637114173	3.989665042	0.00014556	0.00537306	1.329095263	3.989665042	3.59E-14	8.26E-12	ENSPFOG00000000863	" cleavage and polyadenylation factor subunit, homolog (S. cerevisiae) "
c48717_g2_i2	0.998395838	3.339427346	0.000515299	0.001983454	0.956524587	3.339427346	0.000692046	0.003885558	0.798505641	3.339427346	0.004372713	0.038562317	1.059254708	3.339427346	0.000233139	0.001655835	ENSONIG00000006033	 Down syndrome cell adhesion molecule like 1 
c42495_g1_i2	0.998003636	4.300138921	4.52E-09	1.23E-07	0.693247266	4.300138921	2.80E-05	0.000296453	0.620047831	4.300138921	0.00017627	0.006116732	0.817905358	4.300138921	9.46E-07	1.81E-05	ENSONIG00000015972	 cut-like homeobox 2b 
c48374_g1_i7	0.997972042	5.046195771	4.46E-08	8.02E-07	0.871378448	5.046195771	1.29E-06	2.44E-05	0.595484224	5.046195771	0.000869117	0.01511963	0.880558586	5.046195771	1.11E-06	2.08E-05	ENSONIG00000000154	 oxidation resistance 1 
c46687_g4_i8	0.996848058	3.536171911	2.89E-07	3.70E-06	0.93422905	3.536171911	7.46E-07	1.60E-05	0.52314244	3.536171911	0.005030778	0.041961263	0.750580144	3.536171911	7.03E-05	0.000626334	ENSONIG00000015029	 C2 calcium-dependent domain containing 5 
c43333_g3_i2	0.995511677	4.048989849	0.000176622	0.000804259	0.886708803	4.048989849	0.000722507	0.004018477	0.758327983	4.048989849	0.003728635	0.035429387	0.869425768	4.048989849	0.000984933	0.005336873	ENSXMAG00000013253	" QKI, KH domain containing, RNA binding a "
c38919_g1_i3	0.994359364	3.908062559	4.05E-09	1.13E-07	0.953858566	3.908062559	9.25E-09	4.15E-07	0.536688458	3.908062559	0.000959006	0.015983985	0.944086811	3.908062559	1.30E-08	4.83E-07	ENSONIG00000003360	 E74-like factor 2b (ets domain transcription factor) 
c47208_g3_i4	0.993424175	3.628248956	1.75E-07	2.47E-06	0.800267407	3.628248956	1.47E-05	0.000175684	0.57519235	3.628248956	0.001736058	0.022468069	0.785163791	3.628248956	2.52E-05	0.000272324	ENSTNIG00000015231	 Rho GTPase activating protein 21b 
c45213_g1_i1	0.993093722	5.777275338	1.69E-09	5.64E-08	0.898390915	5.777275338	4.01E-08	1.41E-06	0.484412184	5.777275338	0.002912887	0.030519947	0.760096827	5.777275338	3.20E-06	4.94E-05	ENSONIG00000005759	 serine/arginine-rich splicing factor 5b 
c44711_g12_i2	0.991081363	3.111598113	0.001558066	0.005032006	0.994598396	3.111598113	0.001399413	0.0067714	0.928755213	3.111598113	0.002626838	0.028977217	1.3973678	3.111598113	1.06E-05	0.000133535	ENSPFOG00000017390	" calcium channel, voltage-dependent, T type, alpha 1H subunit a "
c48908_g1_i7	0.989448547	3.424666215	0.001373152	0.004525647	1.330373976	3.424666215	1.79E-05	0.000206545	0.880051826	3.424666215	0.004024376	0.037012623	1.690404769	3.424666215	1.10E-07	2.92E-06	ENSONIG00000007527	 ring finger protein 165a 
c46271_g3_i4	0.988598481	3.343674783	2.42E-06	2.17E-05	0.85319444	3.343674783	3.14E-05	0.000326913	0.6090557	3.343674783	0.002471911	0.027798442	0.55971631	3.343674783	0.005739542	0.021832455	ENSXMAG00000014227	" family with sequence similarity 65, member A "
c44999_g3_i7	0.986883775	3.855081838	3.32E-06	2.80E-05	1.123679095	3.855081838	1.09E-07	3.20E-06	0.723856979	3.855081838	0.000500702	0.010983222	0.926285988	3.855081838	1.15E-05	0.000142014	ENSTRUG00000006824	 MCF.2 cell line derived transforming sequence b 
c46039_g1_i4	0.984735392	5.099440551	1.48E-06	1.43E-05	0.907283529	5.099440551	8.32E-06	0.000111533	0.718126122	5.099440551	0.000385965	0.009508043	1.025488883	5.099440551	5.08E-07	1.07E-05	ENSONIG00000015018	 FERM domain containing 3 
c45279_g4_i8	0.984559543	3.895602242	2.31E-07	3.07E-06	0.995929111	3.895602242	1.13E-07	3.31E-06	0.586007875	3.895602242	0.001546119	0.021000814	0.896539842	3.895602242	1.63E-06	2.83E-05	ENSPFOG00000011056	 huntingtin interacting protein 1 
c48297_g2_i11	0.984161796	3.058462899	0.000276792	0.001172541	1.035414475	3.058462899	0.000101282	0.00083314	0.889984222	3.058462899	0.000825077	0.014694318	1.044351397	3.058462899	9.50E-05	0.000801151	ENSGACG00000011651	" pleckstrin homology domain containing, family A member 6 "
c47116_g5_i1	0.983828931	3.069224178	1.19E-05	8.16E-05	1.070206241	3.069224178	1.36E-06	2.53E-05	0.659742946	3.069224178	0.002609667	0.028821111	0.975627292	3.069224178	1.31E-05	0.000157864	ENSGACG00000006307	 CUB and Sushi multiple domains 3 
c44454_g4_i3	0.983297756	3.797431234	3.84E-07	4.69E-06	0.724189365	3.797431234	0.000114753	0.000925978	0.652053019	3.797431234	0.000544591	0.011522135	1.089113496	3.797431234	2.07E-08	7.12E-07	ENSAMXG00000025557	 Uncharacterized protein {ECO:0000313|Ensembl:ENSAMXP00000026262}  
c41895_g6_i2	0.983254588	3.850320962	3.25E-07	4.08E-06	0.742056605	3.850320962	7.32E-05	0.000642176	0.502175652	3.850320962	0.006647291	0.049267878	0.696874398	3.850320962	0.000205633	0.001496114	ENSONIG00000005791	" SIN3 homolog A, transcription regulator (yeast) b "
c42468_g1_i2	0.982880802	3.236068671	2.21E-05	0.000137704	0.921616727	3.236068671	5.58E-05	0.000519082	0.615368845	3.236068671	0.006539499	0.048845319	0.935077487	3.236068671	4.17E-05	0.000408837	ENSPFOG00000000557	 uncharacterized protein
c49109_g2_i2	0.982653658	3.192885902	0.00042202	0.001675107	0.748060143	3.192885902	0.006005782	0.021339478	1.072554722	3.192885902	0.000103329	0.004544927	1.081439246	3.192885902	9.95E-05	0.000831362	ENSONIG00000020426	 Uncharacterized protein {ECO:0000313|Ensembl:ENSONIP00000025731}  
c47912_g8_i1	0.982323804	3.199407923	3.39E-06	2.86E-05	1.033735539	3.199407923	7.20E-07	1.55E-05	0.632838484	3.199407923	0.001958222	0.024240307	0.887353332	3.199407923	2.27E-05	0.000250176	ENSONIG00000006530	 si:dkey-21o19.6 
c42303_g3_i2	0.980565566	2.969193586	0.000333296	0.001374081	0.960319433	2.969193586	0.000336213	0.002197357	0.829690531	2.969193586	0.001824971	0.023156748	1.000173387	2.969193586	0.000217612	0.001567728	ENSGMOG00000015908	" potassium intermediate/small conductance calcium-activated channel, subfamily N, member 2 "
c46577_g2_i1	0.980298795	3.942113294	0.001872861	0.005880501	0.933902279	3.942113294	0.002906745	0.012066914	0.903969112	3.942113294	0.003836642	0.036043272	1.271763485	3.942113294	6.36E-05	0.000577868	ENSTRUG00000013442	 dynamin 2a 
c48374_g1_i12	0.97894997	4.8348328	1.74E-10	8.60E-09	0.809298885	4.8348328	7.41E-08	2.35E-06	0.524239145	4.8348328	0.00042122	0.009889145	0.842226164	4.8348328	2.59E-08	8.61E-07	ENSONIG00000000154	 oxidation resistance 1 
c47689_g1_i7	0.97845799	3.231464254	1.07E-05	7.42E-05	0.995518953	3.231464254	5.06E-06	7.45E-05	0.598876938	3.231464254	0.005309084	0.043114282	0.964957084	3.231464254	9.61E-06	0.000123116	ENSONIG00000000536	 intersectin 2a 
c48122_g4_i4	0.978379901	3.592505741	2.64E-07	3.44E-06	0.813641903	3.592505741	1.07E-05	0.000137061	0.556978617	3.592505741	0.002574409	0.02856397	0.873901712	3.592505741	2.69E-06	4.33E-05	ENSONIG00000012876	 euchromatic histone-lysine N-methyltransferase 1b 
c42671_g1_i2	0.978013988	3.132233242	5.81E-06	4.47E-05	0.816420817	3.132233242	9.57E-05	0.00079823	0.561755881	3.132233242	0.006554845	0.048848729	0.941831324	3.132233242	8.01E-06	0.000106177	ENSONIG00000009276	" TBC1 domain family, member 19 "
c43302_g4_i8	0.977210437	3.697531707	1.37E-05	9.21E-05	0.871827587	3.697531707	8.03E-05	0.000693223	0.855770199	3.697531707	0.000107073	0.004612226	1.146540642	3.697531707	3.88E-07	8.52E-06	ENSONIG00000015390	 heterogeneous nuclear ribonucleoprotein D 
c46428_g4_i1	0.977072456	4.182203866	1.42E-05	9.52E-05	0.782571321	4.182203866	0.000422108	0.002634242	0.78088897	4.182203866	0.000432555	0.010050326	0.840387241	4.182203866	0.000168326	0.001264031	ENSPFOG00000023941	 uncharacterized protein
c43243_g1_i1	0.976867434	6.150606587	7.14E-08	1.19E-06	0.844080779	6.150606587	2.80E-06	4.59E-05	0.531529191	6.150606587	0.003041356	0.031222033	0.734254132	6.150606587	4.50E-05	0.000434513	ENSGACG00000010265	 heterogeneous nuclear ribonucleoprotein M 
c43937_g1_i1	0.974083902	3.611892633	9.94E-06	7.02E-05	1.151479303	3.611892633	1.67E-07	4.63E-06	0.655754091	3.611892633	0.002193518	0.025872126	1.086347129	3.611892633	7.47E-07	1.50E-05	ENSPFOG00000022758	 si:dkey-3b8.4 
c47799_g2_i4	0.974040914	4.709863311	1.09E-07	1.66E-06	0.787838244	4.709863311	1.29E-05	0.000158736	0.503976641	4.709863311	0.005079462	0.042201326	0.880578843	4.709863311	1.38E-06	2.48E-05	ENSGACG00000012328	 E1A binding protein p400 
c47292_g4_i3	0.973868311	5.210810499	5.01E-07	5.80E-06	0.692102855	5.210810499	0.000302309	0.002023591	0.65589213	5.210810499	0.000594226	0.012025678	0.615528795	5.210810499	0.001301592	0.00670434	ENSPFOG00000009930	" phospholipase C, eta 1 "
c47961_g2_i5	0.973552586	3.975710207	1.08E-05	7.48E-05	1.067153818	3.975710207	1.19E-06	2.29E-05	0.837569049	3.975710207	0.000117933	0.00489268	0.895523542	3.975710207	4.77E-05	0.000453043	ENSPFOG00000021899	 tet methylcytosine dioxygenase 2 
c119143_g1_i1	0.973506485	7.388879874	5.22E-07	5.99E-06	0.845344749	7.388879874	1.22E-05	0.000152215	0.604371533	7.388879874	0.001704004	0.02225024	0.899218289	7.388879874	3.37E-06	5.15E-05	ENSGACG00000011761	 serine/arginine-rich splicing factor 5a 
c41161_g2_i3	0.972264097	3.827564499	2.52E-05	0.000154292	0.651332537	3.827564499	0.003873274	0.015139275	0.628018728	3.827564499	0.005335721	0.043201912	0.844949881	3.827564499	0.00021564	0.001555869	ENSPFOG00000001390	 LON peptidase N-terminal domain and ring finger 1 
c40067_g1_i1	0.970683504	3.668775461	1.09E-06	1.11E-05	0.944875016	3.668775461	1.33E-06	2.49E-05	0.605017431	3.668775461	0.001745908	0.022519064	0.740934306	3.668775461	0.000142272	0.001100131	ENSXMAG00000000392	 tripartite motif-containing 71 
c48908_g1_i1	0.970627217	3.019936628	0.00100093	0.003481908	1.448960642	3.019936628	1.21E-06	2.31E-05	1.008075545	3.019936628	0.000579907	0.011923447	1.784921723	3.019936628	6.78E-09	2.75E-07	ENSONIG00000007527	 ring finger protein 165a 
c43013_g3_i4	0.969721992	5.632978334	1.21E-08	2.73E-07	0.899109765	5.632978334	1.05E-07	3.11E-06	0.496835835	5.632978334	0.003101289	0.031570253	0.820244573	5.632978334	1.26E-06	2.29E-05	ENSTRUG00000013681	 ELKS/RAB6-interacting/CAST family member 2 
c48109_g1_i2	0.96912477	3.90726833	7.16E-07	7.83E-06	0.87580047	3.90726833	5.30E-06	7.76E-05	0.548333387	3.90726833	0.004208862	0.037763014	0.89936836	3.90726833	3.97E-06	5.90E-05	ENSONIG00000019931	 si:dkey-161j23.6 
c46713_g4_i3	0.968032158	5.199569377	4.90E-08	8.68E-07	0.741318348	5.199569377	2.40E-05	0.000263184	0.551324117	5.199569377	0.001580436	0.021270129	0.619243926	5.199569377	0.000400939	0.002585844	ENSONIG00000003869	" phosphodiesterase 4A, cAMP-specific "
c47365_g9_i5	0.967011015	3.913869094	6.28E-05	0.000331274	0.677728417	3.913869094	0.004200817	0.016120732	0.803834318	3.913869094	0.000711256	0.01341265	0.712216221	3.913869094	0.002870961	0.012662217	ENSXMAG00000003043	 cytoplasmic linker associated protein 2 
c48170_g3_i4	0.964839102	4.167511693	0.001468583	0.004793303	0.82628729	4.167511693	0.006041105	0.02143535	0.877321091	4.167511693	0.003548424	0.03444462	0.957646619	4.167511693	0.001579179	0.007856374	ENSTRUG00000008279	" ankyrin 2b, neuronal "
c47064_g3_i1	0.964724665	3.842969399	8.52E-06	6.14E-05	0.889613706	3.842969399	3.23E-05	0.000334728	0.622783462	3.842969399	0.00321443	0.032320431	1.106908876	3.842969399	3.86E-07	8.47E-06	ENSONIG00000010092	" calmodulin regulated spectrin-associated protein family, member 2 "
c40794_g1_i1	0.964457915	3.845735375	4.03E-05	0.00022821	0.827129876	3.845735375	0.000357589	0.002308605	0.699979059	3.845735375	0.002315765	0.026768462	0.75129205	3.845735375	0.001233118	0.006408722	ENSONIG00000002671	" immunoglobulin superfamily, DCC subclass, member 4 "
c43333_g3_i4	0.963362557	4.193802042	1.42E-05	9.51E-05	1.030024807	4.193802042	2.99E-06	4.86E-05	0.764447337	4.193802042	0.000499133	0.010961388	0.891600809	4.193802042	5.68E-05	0.000526617	ENSXMAG00000013253	" QKI, KH domain containing, RNA binding a "
c47319_g2_i3	0.963080052	4.611902331	4.56E-07	5.34E-06	1.029614328	4.611902331	5.61E-08	1.85E-06	0.601840188	4.611902331	0.001299306	0.019082958	0.946723973	4.611902331	5.90E-07	1.23E-05	ENSLACG00000008214	 SMAD family member 4 
c47939_g1_i10	0.961856761	3.205536944	0.000225224	0.000983787	1.135943707	3.205536944	1.15E-05	0.000145345	0.696708079	3.205536944	0.006490181	0.04866743	1.064505055	3.205536944	4.54E-05	0.000436499	ENSONIG00000008001	 regulator of G-protein signaling 9b 
c41905_g1_i1	0.961628007	3.617728693	1.37E-05	9.21E-05	0.987487685	3.617728693	5.71E-06	8.23E-05	0.593604479	3.617728693	0.005418593	0.043611297	0.662221887	3.617728693	0.002268274	0.010463558	ENSTRUG00000005426	 FERM and PDZ domain containing 1 
c44680_g1_i1	0.960468709	3.319743355	1.49E-05	9.88E-05	0.689942266	3.319743355	0.001356177	0.006597317	0.589961353	3.319743355	0.006433284	0.04835478	0.850146878	3.319743355	9.92E-05	0.000829712	ENSONIG00000008068	 AT rich interactive domain 1B (SWI1-like) 
c47666_g8_i2	0.959547774	3.151203729	0.000453645	0.001779884	0.858090152	3.151203729	0.001308724	0.00641554	0.734282753	3.151203729	0.005960089	0.045809981	1.056351838	3.151203729	0.000123871	0.000987451	ENSPFOG00000011170	" sema domain, transmembrane domain (TM), and cytoplasmic domain, (semaphorin) 6D "
c48547_g4_i7	0.958557777	3.699330908	1.75E-07	2.47E-06	0.802632196	3.699330908	6.84E-06	9.47E-05	0.649759062	3.699330908	0.000264073	0.007676289	0.893901718	3.699330908	8.40E-07	1.65E-05	ENSONIG00000015283	 talin 2 
c43964_g5_i1	0.958172494	4.251089069	3.84E-07	4.68E-06	1.030489671	4.251089069	3.00E-08	1.10E-06	0.598200736	4.251089069	0.001160089	0.017683012	1.085965509	4.251089069	7.06E-09	2.85E-07	ENSONIG00000006454	" SET domain, bifurcated 1b "
c47292_g5_i4	0.956668015	3.64592016	4.42E-06	3.57E-05	0.906222373	3.64592016	9.47E-06	0.000123998	0.604902345	3.64592016	0.002921336	0.030565119	0.541818533	3.64592016	0.007795847	0.027761885	ENSONIG00000017939	" phospholipase C, eta 2a "
c48374_g1_i9	0.956258875	4.828540763	1.24E-08	2.78E-07	0.860278598	4.828540763	2.02E-07	5.39E-06	0.575009383	4.828540763	0.000461627	0.010425676	0.77311604	4.828540763	3.07E-06	4.79E-05	ENSONIG00000000154	 oxidation resistance 1 
c46678_g4_i5	0.954240491	4.894676166	2.81E-08	5.48E-07	0.868726819	4.894676166	2.97E-07	7.38E-06	0.594694378	4.894676166	0.000419167	0.009863597	1.023879192	4.894676166	2.68E-09	1.29E-07	ENSONIG00000003223	 Rap GTPase interactor 
c43003_g3_i3	0.953148694	3.599584017	4.13E-07	4.93E-06	0.885441537	3.599584017	1.53E-06	2.80E-05	0.61811103	3.599584017	0.000722648	0.013560494	0.900476227	3.599584017	1.40E-06	2.50E-05	ENSTRUG00000000511	 nuclear receptor coactivator 6 
c48753_g3_i1	0.952311166	5.725909906	6.59E-07	7.29E-06	1.069163332	5.725909906	2.22E-08	8.57E-07	0.582922229	5.725909906	0.002082972	0.025271096	0.920046937	5.725909906	1.43E-06	2.54E-05	ENSONIG00000018908	 Uncharacterized protein {ECO:0000313|Ensembl:ENSONIP00000023809}  
c45441_g2_i11	0.950811708	3.650376888	1.56E-05	0.000102734	0.972010554	3.650376888	7.39E-06	0.000100325	0.69286993	3.650376888	0.00119816	0.018118613	1.023722901	3.650376888	2.84E-06	4.50E-05	ENSXMAG00000014387	" solute carrier family 4, sodium bicarbonate cotransporter, member 7 "
c46446_g8_i3	0.95055796	4.258326615	2.60E-06	2.30E-05	0.761486672	4.258326615	0.000132119	0.001037598	0.807833708	4.258326615	5.03E-05	0.003196979	1.000308171	4.258326615	7.01E-07	1.42E-05	ENSGACG00000013900	 fibroblast growth factor 12a 
c48276_g4_i4	0.950434173	2.852832729	0.000104484	0.000513777	0.841488102	2.852832729	0.00037131	0.002382679	0.734426765	2.852832729	0.001915584	0.023847567	1.182827526	2.852832729	1.47E-06	2.59E-05	ENSONIG00000001631	" solute carrier family 44 (choline transporter), member 1 "
c47376_g2_i8	0.950336748	4.72045436	0.000260105	0.001111725	0.945315829	4.72045436	0.000266893	0.00182474	0.790341043	4.72045436	0.002186944	0.02584268	0.880112829	4.72045436	0.000713332	0.004107459	ENSONIG00000010165	 FAT tumor suppressor homolog 1a 
c48881_g1_i3	0.95022655	5.090265651	2.28E-09	7.20E-08	1.061040688	5.090265651	1.91E-11	2.36E-09	0.738323585	5.090265651	2.52E-06	0.000559807	1.044974886	5.090265651	4.16E-11	3.48E-09	ENSPFOG00000001513	 zinc finger protein 384 like 
c46839_g2_i1	0.950222948	4.978662	3.58E-07	4.41E-06	0.831935595	4.978662	6.09E-06	8.61E-05	0.605867848	4.978662	0.000957443	0.015971893	0.685398027	4.978662	0.000202483	0.001478831	ENSXMAG00000004039	 Down syndrome cell adhesion molecule like 1 
c47543_g2_i3	0.949991785	3.719853948	1.10E-07	1.69E-06	0.695047487	3.719853948	5.70E-05	0.000527212	0.626425415	3.719853948	0.000299719	0.008253732	0.719584214	3.719853948	3.34E-05	0.000342269	ENSPFOG00000004528	" family with sequence similarity 184, member A "
c47278_g2_i3	0.948609773	3.001971467	0.00014884	0.000693811	1.079947703	3.001971467	1.34E-05	0.000163217	0.712675964	3.001971467	0.003465152	0.033981992	0.950918634	3.001971467	0.000138041	0.001074378	ENSPFOG00000011587	 nuclear receptor coactivator 3 
c46200_g2_i1	0.947861143	3.606379688	1.29E-05	8.75E-05	1.006882349	3.606379688	2.48E-06	4.16E-05	0.615319304	3.606379688	0.003413233	0.033663125	0.984712868	3.606379688	5.22E-06	7.39E-05	ENSONIG00000005455	 bromodomain and WD repeat domain containing 1 
c44602_g9_i1	0.947228508	4.175828163	0.001607934	0.005166831	0.920642342	4.175828163	0.002026959	0.009076135	0.835597118	4.175828163	0.00489395	0.041252709	0.945899811	4.175828163	0.001604758	0.007956664	ENSONIG00000018183	 ecotropic viral integration site 5-like 
c45685_g2_i1	0.946816225	6.771484694	4.59E-08	8.22E-07	0.806164506	6.771484694	2.88E-06	4.71E-05	0.480270662	6.771484694	0.005106081	0.042330342	0.678038174	6.771484694	8.16E-05	0.000705983	no blastx hit*	
c48297_g2_i9	0.946666538	3.318375278	0.000389025	0.001564956	0.994404384	3.318375278	0.0001596	0.001200082	0.918310001	3.318375278	0.000491771	0.01086222	1.137065231	3.318375278	1.93E-05	0.000215468	ENSGACG00000011651	" pleckstrin homology domain containing, family A member 6 "
c41735_g1_i1	0.945496289	3.136534233	0.000165316	0.000759665	0.989930738	3.136534233	7.21E-05	0.000634458	1.026641892	3.136534233	3.68E-05	0.0026258	0.953798874	3.136534233	0.000140901	0.001091739	ENSTNIG00000007320	 host cell factor C1b 
c46251_g1_i1	0.943595401	4.411319821	3.10E-07	3.91E-06	0.895415306	4.411319821	8.21E-07	1.72E-05	0.493479222	4.411319821	0.006007351	0.046060383	0.841746296	4.411319821	4.18E-06	6.17E-05	ENSDARG00000046150	" beta-1,4-N-acetyl-galactosaminyl transferase 4a "
c44383_g1_i4	0.941288046	4.736825023	1.30E-06	1.30E-05	0.966610594	4.736825023	5.50E-07	1.24E-05	0.607304767	4.736825023	0.001483473	0.020491124	0.918928139	4.736825023	2.13E-06	3.52E-05	ENSTNIG00000011359	 tetraspanin 3b 
c49025_g9_i4	0.939100363	4.548229676	1.29E-06	1.28E-05	0.688720517	4.548229676	0.000302283	0.002023591	0.554620705	4.548229676	0.00355533	0.034476586	0.948482262	4.548229676	8.82E-07	1.72E-05	ENSPFOG00000017141	 uncharacterized protein
c43292_g4_i1	0.933422355	3.485546594	0.000103283	0.000509052	0.87588847	3.485546594	0.000233674	0.001631696	0.890136429	3.485546594	0.000178207	0.006116732	0.782965927	3.485546594	0.00102461	0.005509625	no blastx hit*	
c41466_g4_i4	0.933257109	3.924401645	2.07E-06	1.90E-05	0.796595206	3.924401645	3.57E-05	0.000362086	0.693009055	3.924401645	0.0003401	0.008891056	0.705912405	3.924401645	0.00027789	0.001913152	ENSPFOG00000018109	 MAP/microtubule affinity-regulating kinase 4a 
c43197_g4_i4	0.932959989	3.205288931	6.36E-05	0.000335059	0.8620736	3.205288931	0.000176521	0.001304698	0.626080884	3.205288931	0.006398393	0.048168418	1.004123085	3.205288931	1.52E-05	0.000179212	ENSONIG00000015480	 groucho 2 
c46122_g7_i2	0.932872698	4.89994028	2.13E-07	2.88E-06	1.068219123	4.89994028	2.51E-09	1.42E-07	0.59222236	4.89994028	0.000807237	0.014547039	0.693607711	4.89994028	9.51E-05	0.000801151	ENSTRUG00000005194	 neurexin 3a 
c48533_g5_i7	0.932718568	3.232452965	0.000155484	0.000720384	0.803049278	3.232452965	0.000964207	0.005051855	0.687127578	3.232452965	0.004306046	0.03827572	0.923846872	3.232452965	0.00015549	0.001182219	ENSXMAG00000011905	 si:ch211-26b3.4 
c48492_g1_i5	0.93270125	6.196438718	1.94E-07	2.67E-06	0.827878704	6.196438718	3.37E-06	5.35E-05	0.529819946	6.196438718	0.002826664	0.030153191	0.800077862	6.196438718	7.30E-06	9.79E-05	ENSONIG00000005347	 nuclear RNA export factor 1 
c44060_g2_i4	0.93190273	3.422046028	1.54E-05	0.000101732	0.550625196	3.422046028	0.008174587	0.027107526	0.785419098	3.422046028	0.000212338	0.006742514	0.802985392	3.422046028	0.000148291	0.00113791	ENSGACG00000007356	 kelch-like 17 (Drosophila) 
c46440_g2_i2	0.930723569	4.949352476	3.42E-08	6.43E-07	1.056060104	4.949352476	3.23E-10	2.56E-08	0.610199754	4.949352476	0.000229059	0.007018684	1.095796609	4.949352476	8.48E-11	6.63E-09	ENSONIG00000015202	 FERM domain containing 5 
c47883_g5_i2	0.930349481	4.75600067	4.99E-06	3.95E-05	1.135245327	4.75600067	2.55E-08	9.57E-07	0.722440565	4.75600067	0.000331889	0.008789917	1.373741271	4.75600067	2.97E-11	2.65E-09	ENSGACG00000012510	 uncharacterized protein
c45237_g1_i3	0.930289197	4.184439282	4.02E-05	0.000228034	0.725525972	4.184439282	0.001145196	0.00580322	0.639242031	4.184439282	0.004187848	0.037763014	0.932371629	4.184439282	3.18E-05	0.000330146	ENSONIG00000014133	 LIM homeobox 9 
c42883_g3_i4	0.929194382	3.970027422	4.87E-06	3.88E-05	0.744194808	3.970027422	0.000174936	0.001295822	0.611391113	3.970027422	0.002027559	0.024932505	0.809130206	3.970027422	5.72E-05	0.000529037	ENSONIG00000001260	 heterogeneous nuclear ribonucleoprotein Ub 
c43168_g1_i4	0.928954745	3.977318859	3.76E-05	0.000214893	0.728244194	3.977318859	0.001018092	0.005284015	0.643795924	3.977318859	0.003489845	0.034101482	0.987939582	3.977318859	1.07E-05	0.000134507	ENSTRUG00000008958	 tuberous sclerosis 2 
c43300_g1_i1	0.928094274	5.723661862	9.47E-09	2.24E-07	0.927118016	5.723661862	7.95E-09	3.65E-07	0.492982025	5.723661862	0.001987616	0.024539977	0.841717306	5.723661862	1.66E-07	4.13E-06	ENSONIG00000002109	 LUC7-like 3 (S. cerevisiae) 
c46782_g5_i2	0.927590869	3.257790429	0.000349296	0.001428033	1.025453499	3.257790429	6.62E-05	0.00059395	0.747008139	3.257790429	0.003207654	0.032286322	0.925870021	3.257790429	0.000300371	0.00204076	ENSGACG00000006135	 a disintegrin and metalloprotease domain 10b 
c45774_g3_i6	0.926488336	2.916983822	0.005192812	0.013815646	1.015979787	2.916983822	0.001991478	0.008965644	0.933344449	2.916983822	0.004400942	0.03872297	0.892326308	2.916983822	0.006935489	0.025319652	ENSONIG00000010029	" nuclear receptor subfamily 3, group C, member 2 "
c47100_g2_i3	0.925550041	3.428137376	1.15E-05	7.95E-05	0.976882332	3.428137376	2.77E-06	4.54E-05	0.648492901	3.428137376	0.001686721	0.022153738	0.933520995	3.428137376	8.43E-06	0.000110613	ENSONIG00000004242	 serrate RNA effector molecule homolog (Arabidopsis) 
c48322_g2_i7	0.923917565	3.897395483	0.000747842	0.002706072	1.013894385	3.897395483	0.000193132	0.001398232	0.839840362	3.897395483	0.001827139	0.023168851	1.052650793	3.897395483	0.000114201	0.000927015	ENSONIG00000012327	 chromosome 20 open reading frame 194 
c43733_g1_i7	0.920111616	3.584926526	5.44E-07	6.19E-06	0.708173118	3.584926526	7.26E-05	0.000638168	0.658867275	3.584926526	0.000231493	0.007045956	0.796355683	3.584926526	9.00E-06	0.000117186	ENSONIG00000018381	 far upstream element (FUSE) binding protein 1 
c45222_g2_i1	0.919915828	3.607804522	0.000273187	0.001160101	0.877190286	3.607804522	0.000423323	0.002638371	0.787323616	3.607804522	0.001521242	0.020808529	0.845895644	3.607804522	0.000778371	0.00442228	no blastx hit*	
c46310_g1_i2	0.917724606	4.000064128	4.65E-06	3.73E-05	1.036308575	4.000064128	1.87E-07	5.10E-06	0.550099965	4.000064128	0.004912846	0.041364093	0.895555422	4.000064128	6.90E-06	9.33E-05	ENSONIG00000002054	" solute carrier family 44, member 5b "
c43580_g2_i4	0.915022409	2.964563508	0.000240881	0.001043109	0.991340696	2.964563508	5.95E-05	0.00054629	0.675095194	2.964563508	0.005374472	0.043423547	0.920664561	2.964563508	0.000179485	0.001338008	ENSONIG00000018370	" family with sequence similarity 21, member C "
c44999_g3_i14	0.912854053	3.847956346	9.86E-07	1.03E-05	1.094325265	3.847956346	3.46E-09	1.86E-07	0.516524447	3.847956346	0.004514891	0.039235966	0.728656442	3.847956346	7.42E-05	0.000651942	ENSPFOG00000005613	 MCF.2 cell line derived transforming sequence b 
c48574_g3_i2	0.912377406	5.152555081	1.36E-08	2.98E-07	0.948158244	5.152555081	2.70E-09	1.52E-07	0.685319754	5.152555081	1.57E-05	0.001650432	0.97548006	5.152555081	1.21E-09	6.43E-08	ENSTRUG00000012158	 WNK lysine deficient protein kinase 1a 
c48777_g5_i10	0.911230727	3.287408414	0.000205839	0.000912907	0.983870339	3.287408414	5.00E-05	0.000475546	0.696792208	3.287408414	0.0040152	0.036963859	1.303009162	3.287408414	1.76E-07	4.32E-06	ENSPFOG00000001903	" zinc finger, C3H1-type containing "
c46069_g1_i6	0.910575837	5.514833057	7.93E-08	1.30E-06	0.801189874	5.514833057	1.90E-06	3.33E-05	0.558350803	5.514833057	0.000875479	0.015202589	0.786067232	5.514833057	3.25E-06	5.00E-05	ENSXMAG00000018863	 serine/arginine repetitive matrix 1 
c48328_g8_i1	0.909630712	5.985075317	2.31E-07	3.06E-06	1.040471418	5.985075317	3.16E-09	1.73E-07	0.520282458	5.985075317	0.002819037	0.030139215	1.028847798	5.985075317	4.92E-09	2.13E-07	ENSPFOG00000007387	 v-raf murine sarcoma viral oncogene homolog B1 
c46771_g2_i4	0.909483338	5.121885254	2.77E-08	5.41E-07	0.977564281	5.121885254	1.84E-09	1.15E-07	0.6009572	5.121885254	0.000193874	0.006450583	0.993626339	5.121885254	1.21E-09	6.46E-08	ENSXMAG00000008433	 FERM and PDZ domain containing 1 
c48547_g4_i1	0.908890868	4.845309765	3.38E-05	0.000197279	0.7613388	4.845309765	0.000445879	0.002744892	0.667996229	4.845309765	0.002055577	0.025114357	0.864329694	4.845309765	7.90E-05	0.000687107	ENSORLG00000007786	 talin 2 
c46215_g3_i1	0.908696794	3.390572507	4.44E-05	0.000247918	0.639297345	3.390572507	0.003119891	0.012751418	0.686273201	3.390572507	0.001579075	0.021270129	0.74763785	3.390572507	0.000577327	0.003461422	ENSONIG00000014510	" catenin (cadherin-associated protein), delta 2a "
c44535_g2_i2	0.907610232	5.006447533	5.12E-08	9.01E-07	1.028423684	5.006447533	5.75E-10	4.27E-08	0.586968157	5.006447533	0.000326732	0.00871977	0.831376139	5.006447533	4.19E-07	9.08E-06	ENSONIG00000013259	 Wilms tumor 1 associated protein 
c44890_g1_i5	0.905930578	3.577666758	2.84E-06	2.46E-05	0.856126687	3.577666758	5.99E-06	8.52E-05	0.662910026	3.577666758	0.000464418	0.010462763	0.76707722	3.577666758	4.38E-05	0.000425191	ENSPFOG00000022630	 l(3)mbt-like 1a (Drosophila) 
c46039_g1_i1	0.902931798	5.199931932	0.000189999	0.000853622	0.784225704	5.199931932	0.001131849	0.005750855	0.672802323	5.199931932	0.005086362	0.042240264	1.039566576	5.199931932	1.76E-05	0.000201629	ENSONIG00000015018	 FERM domain containing 3 
c45279_g4_i9	0.902484286	3.419166757	7.45E-05	0.000384174	0.675017317	3.419166757	0.00220363	0.009694349	0.682181398	3.419166757	0.002279738	0.026513038	0.914474913	3.419166757	5.22E-05	0.000489412	ENSXMAG00000010922	 huntingtin interacting protein 1 
c47331_g1_i3	0.902093613	4.177627538	7.48E-07	8.11E-06	0.696495953	4.177627538	8.67E-05	0.000736391	0.574230996	4.177627538	0.001181589	0.017953385	0.521841822	4.177627538	0.003643706	0.015333292	ENSPFOG00000019328	 synaptosomal-associated protein 91 
c43287_g2_i2	0.899748295	3.842725906	8.65E-05	0.000437919	0.739941138	3.842725906	0.001017578	0.005284015	0.645032542	3.842725906	0.004076333	0.037185819	0.881300282	3.842725906	0.000109649	0.000895015	ENSONIG00000004829	 insulin receptor substrate 1 
c43302_g4_i10	0.89842298	5.584072734	1.14E-06	1.16E-05	1.00659985	5.584072734	4.81E-08	1.64E-06	0.612703835	5.584072734	0.000800931	0.014465147	1.201776915	5.584072734	1.01E-10	7.77E-09	ENSONIG00000015390	 heterogeneous nuclear ribonucleoprotein D 
c43234_g2_i4	0.897928709	4.394281194	1.40E-06	1.36E-05	0.970737776	4.394281194	1.59E-07	4.43E-06	0.786108208	4.394281194	1.83E-05	0.00178339	1.111427371	4.394281194	2.96E-09	1.38E-07	ENSTRUG00000017072	" phosphorylase kinase, alpha 2 (liver) "
c48554_g6_i1	0.896916381	5.898221616	2.08E-06	1.90E-05	0.79006832	5.898221616	2.57E-05	0.000277857	0.664645694	5.898221616	0.000388654	0.009513616	0.732221434	5.898221616	9.84E-05	0.000824157	ENSPFOG00000005725	 neurofascin homolog (chicken) a 
c46184_g5_i1	0.89669913	4.181398624	9.23E-07	9.69E-06	0.636295396	4.181398624	0.000352959	0.002285669	0.535080464	4.181398624	0.00271172	0.029504335	0.748641131	4.181398624	2.87E-05	0.000303225	no blastx hit*	
c41315_g1_i2	0.896252064	3.536231552	3.12E-05	0.000184545	0.611339733	3.536231552	0.003603693	0.014315754	0.610870573	3.536231552	0.003067189	0.031419338	0.657658511	3.536231552	0.001778566	0.008641408	ENSONIG00000003023	 spastic paraplegia 7 
c49033_g2_i6	0.8948318	3.396406502	0.000193833	0.000867725	0.974880935	3.396406502	4.39E-05	0.000428351	0.870219609	3.396406502	0.000247873	0.007368236	1.041524091	3.396406502	1.28E-05	0.000155389	ENSPFOG00000008101	" membrane protein, palmitoylated 3 (MAGUK p55 subfamily member 3) "
c47410_g1_i1	0.89157333	3.9986738	6.69E-07	7.37E-06	0.858127181	3.9986738	1.11E-06	2.18E-05	0.694660148	3.9986738	7.03E-05	0.003708169	0.700308076	3.9986738	6.64E-05	0.000598162	ENSONIG00000006835	 si:ch211-269e2.1 
c33359_g1_i2	0.890498196	3.40170914	0.0003423	0.001404525	0.935645274	3.40170914	0.000142182	0.001100323	0.731868589	3.40170914	0.002777715	0.029906821	0.668790496	3.40170914	0.006313884	0.023495179	ENSPFOG00000004463	 chemokine CCL-C11b 
c47646_g1_i1	0.890490182	4.410246167	8.23E-06	5.98E-05	0.772356755	4.410246167	8.56E-05	0.00072987	0.72597602	4.410246167	0.000220475	0.006897614	0.928552451	4.410246167	2.89E-06	4.57E-05	no blastx hit*	
c37468_g1_i1	0.889586859	4.043965776	0.001412974	0.004641171	0.713260513	4.043965776	0.009772429	0.031108763	0.839794043	4.043965776	0.002353776	0.027027348	0.94180315	4.043965776	0.000697805	0.004035586	ENSONIG00000019146	 dihydropyrimidinase-like 4 
c48693_g6_i2	0.889339421	3.459875638	3.49E-06	2.93E-05	0.596424048	3.459875638	0.001321993	0.006463202	0.557657753	3.459875638	0.002887855	0.030431713	0.454542159	3.459875638	0.013672946	0.043010949	ENSGACG00000006770	 EPH receptor A6 
c47368_g4_i2	0.889323021	3.114181482	0.000270891	0.001151119	1.005150317	3.114181482	3.18E-05	0.000330575	0.730918021	3.114181482	0.00227981	0.026513038	0.684920116	3.114181482	0.004479831	0.018032715	ENSONIG00000003427	 cyclin-dependent kinase-like 5 
c47060_g1_i19	0.889251196	4.530508962	2.66E-07	3.47E-06	0.811375854	4.530508962	1.88E-06	3.31E-05	0.472567142	4.530508962	0.005160158	0.042482107	0.930879969	4.530508962	5.57E-08	1.64E-06	ENSPFOG00000023060	 latrophilin 2a 
c45464_g7_i2	0.889058452	6.213502578	2.73E-06	2.40E-05	0.955951085	6.213502578	4.35E-07	1.02E-05	0.569850987	6.213502578	0.002430953	0.027565248	0.889174954	6.213502578	2.66E-06	4.29E-05	ENSONIG00000015248	 ring finger protein 165b 
c48699_g3_i5	0.887799245	3.268784676	1.33E-05	8.99E-05	0.740273203	3.268784676	0.000182381	0.001336618	0.784278664	3.268784676	7.95E-05	0.003960231	0.635279642	3.268784676	0.001277011	0.006593746	ENSPFOG00000011491	" calcium channel, voltage-dependent, T type, alpha 1I subunit "
c43926_g1_i6	0.887126739	4.349398633	2.97E-07	3.78E-06	0.581107302	4.349398633	0.000542889	0.003209669	0.473217219	4.349398633	0.004729754	0.040440248	0.601468549	4.349398633	0.000411777	0.00264146	ENSONIG00000014720	 neuron navigator 1 
c48427_g2_i2	0.886719639	3.168352518	0.000417906	0.001661944	0.780265317	3.168352518	0.001486486	0.007084941	0.798629165	3.168352518	0.001130898	0.017416278	0.883165632	3.168352518	0.000371543	0.002433264	ENSGACG00000005989	 methionine sulfoxide reductase A 
c49102_g5_i1	0.886240081	4.071367944	3.79E-06	3.13E-05	0.698604803	4.071367944	0.000196441	0.001415208	0.53650087	4.071367944	0.003909451	0.036323257	0.611877035	4.071367944	0.001106904	0.005871083	no blastx hit*	
c43926_g1_i7	0.885993502	4.721436756	1.33E-05	9.00E-05	0.651124447	4.721436756	0.001198472	0.006014452	0.54328198	4.721436756	0.006523765	0.048804203	0.555492081	4.721436756	0.00575529	0.021861854	ENSONIG00000014720	 neuron navigator 1 
c47773_g1_i2	0.885482985	4.005118161	7.01E-05	0.000364268	0.705505869	4.005118161	0.001234986	0.006150435	0.699516479	4.005118161	0.001329654	0.019252746	0.658244073	4.005118161	0.002773607	0.012326856	ENSONIG00000001037	 pleckstrin homology domain interacting protein 
c44613_g5_i1	0.885118914	3.784674405	0.000441639	0.001740292	0.855767309	3.784674405	0.000599906	0.003465076	0.716312533	3.784674405	0.004009671	0.036930777	0.682561457	3.784674405	0.006309093	0.023488632	ENSONIG00000015556	 apoptotic chromatin condensation inducer 1 
c37867_g1_i3	0.884728156	3.838147124	0.000391762	0.00157464	0.830436952	3.838147124	0.000802508	0.004371987	0.725970058	3.838147124	0.003111436	0.031634865	1.016636975	3.838147124	4.66E-05	0.000445938	ENSXMAG00000008610	 glycerophosphocholine phosphodiesterase GDE1 homolog (S. cerevisiae) 
c44139_g3_i6	0.884583034	3.79937481	5.26E-05	0.00028555	0.80295725	3.79937481	0.000223422	0.001573933	0.594623809	3.79937481	0.005756915	0.044989751	0.848533443	3.79937481	9.97E-05	0.000832188	ENSONIG00000017441	 topoisomerase (DNA) I 
c46380_g6_i4	0.883718999	4.865450871	3.44E-05	0.000199708	0.913673906	4.865450871	1.69E-05	0.000197309	0.630616336	4.865450871	0.002688529	0.029401661	0.779155043	4.865450871	0.00023146	0.001645747	ENSGACG00000017322	 protein phosphatase 1K (PP2C domain containing) 
c46771_g2_i3	0.883462314	5.01791385	1.53E-07	2.21E-06	0.816684984	5.01791385	8.04E-07	1.69E-05	0.540720431	5.01791385	0.001032876	0.016632494	0.890674376	5.01791385	9.57E-08	2.58E-06	ENSXMAG00000008433	 FERM and PDZ domain containing 1 
c38919_g1_i4	0.883240636	3.927284838	1.19E-07	1.79E-06	0.999919176	3.927284838	1.29E-09	8.60E-08	0.505840402	3.927284838	0.00171813	0.022328129	0.888613228	3.927284838	7.64E-08	2.12E-06	ENSONIG00000003360	 E74-like factor 2b (ets domain transcription factor) 
c41374_g3_i7	0.882823391	4.217602635	1.12E-06	1.14E-05	0.645863036	4.217602635	0.000266629	0.001823782	0.545094769	4.217602635	0.002023156	0.024913979	0.537466416	4.217602635	0.002329603	0.010679354	ENSONIG00000010145	 amphiphysin 
c47331_g1_i10	0.882448297	4.160534476	2.10E-05	0.000131695	0.683598887	4.160534476	0.000786299	0.00430087	0.555267284	4.160534476	0.006466535	0.048528258	0.687440305	4.160534476	0.000812296	0.004578221	ENSPFOG00000019328	 synaptosomal-associated protein 91 
c46515_g2_i4	0.882170621	5.141439087	1.63E-05	0.000106597	0.743189539	5.141439087	0.000251748	0.001736309	0.660783768	5.141439087	0.00110595	0.017201265	0.610428677	5.141439087	0.002653523	0.01189472	ENSORLG00000004646	 ribosomal modification protein rimK-like family member A 
c44999_g3_i10	0.879441939	3.862014515	6.21E-07	6.91E-06	1.192871597	3.862014515	1.62E-11	2.08E-09	0.6915729	3.862014515	6.18E-05	0.003502007	0.996207288	3.862014515	1.31E-08	4.84E-07	ENSTRUG00000006824	 MCF.2 cell line derived transforming sequence b 
c45401_g2_i10	0.879139187	3.824792384	8.34E-06	6.04E-05	0.724172547	3.824792384	0.000177131	0.001308191	0.548241067	3.824792384	0.004194635	0.037763014	0.731713542	3.824792384	0.000169974	0.001275576	ENSORLG00000009483	" TBC1 domain family, member 8B (with GRAM domain) "
c46102_g2_i4	0.879066938	3.81147965	6.50E-05	0.000340604	0.840330903	3.81147965	0.000108882	0.000887616	0.636195989	3.81147965	0.003101333	0.031570253	0.866367328	3.81147965	7.37E-05	0.000649483	ENSGACG00000019560	 chromosome 4 open reading frame 29 
c48362_g9_i4	0.877150639	4.622688781	1.73E-07	2.45E-06	0.707376833	4.622688781	1.66E-05	0.000194124	0.578619095	4.622688781	0.00042936	0.010011837	0.934039716	4.622688781	1.79E-08	6.26E-07	ENSGACG00000001215	" kazrin, periplakin interacting protein "
c43773_g1_i1	0.875966529	4.127235746	7.22E-07	7.89E-06	0.650317235	4.127235746	0.000167463	0.001246459	0.596972898	4.127235746	0.000582909	0.011928358	0.633918943	4.127235746	0.000267457	0.001853339	ENSONIG00000003480	 protocadherin 10 
c46675_g2_i1	0.875938196	3.943350874	4.07E-05	0.000230244	0.707270325	3.943350874	0.000770667	0.004236443	0.68713451	3.943350874	0.001118201	0.01732122	0.605715086	3.943350874	0.004061012	0.016659578	no blastx hit*	
c47376_g2_i9	0.874755354	4.708036401	0.000412524	0.001643893	0.905948308	4.708036401	0.000233002	0.001628798	0.728652168	4.708036401	0.002972506	0.030846818	0.95371548	4.708036401	0.000118265	0.000952311	ENSONIG00000010165	 FAT tumor suppressor homolog 1a 
c41849_g1_i6	0.872982773	3.242939425	5.99E-05	0.000319017	1.030558663	3.242939425	2.15E-06	3.72E-05	0.709754295	3.242939425	0.000819956	0.014650821	1.108453624	3.242939425	4.55E-07	9.77E-06	ENSTRUG00000014441	 guanylate kinase 1a 
c45259_g2_i3	0.872955919	4.232599148	1.44E-05	9.61E-05	0.583354749	4.232599148	0.003106803	0.012709587	0.57228698	4.232599148	0.003662407	0.035086377	0.650240567	4.232599148	0.000967623	0.005259505	ENSGACG00000001712	 neuropilin 1a 
c46251_g1_i4	0.87081817	4.1843059	3.12E-07	3.93E-06	0.701307831	4.1843059	2.55E-05	0.000276122	0.548593118	4.1843059	0.000916083	0.015581573	0.629090391	4.1843059	0.000158413	0.001200144	ENSDARG00000046150	" beta-1,4-N-acetyl-galactosaminyl transferase 4a "
c45581_g2_i4	0.868386849	3.035594512	0.000987768	0.003441141	0.935610905	3.035594512	0.000366558	0.002358246	0.717016206	3.035594512	0.00531429	0.04311986	0.884632503	3.035594512	0.000698724	0.004039515	ENSONIG00000005935	" discs, large (Drosophila) homolog-associated protein 1b "
c44760_g2_i2	0.868091966	4.207599533	7.69E-05	0.000395561	0.780758386	4.207599533	0.000316518	0.002098337	0.659681757	4.207599533	0.002181419	0.02582519	0.789369639	4.207599533	0.000280591	0.001926881	ENSPFOG00000009308	" zinc finger, MYND domain containing 11 "
c43773_g1_i5	0.867656369	3.842546067	4.47E-05	0.000249474	0.791940475	3.842546067	0.000154135	0.001168659	0.614199908	3.842546067	0.003035267	0.031192798	0.736349436	3.842546067	0.000439723	0.002788856	ENSTRUG00000013565	 protocadherin 10 
c44433_g2_i3	0.866125149	3.542392263	7.46E-06	5.52E-05	0.903085164	3.542392263	1.97E-06	3.44E-05	0.574562815	3.542392263	0.002171175	0.02578389	0.700468027	3.542392263	0.000238907	0.001686754	ENSXMAG00000005447	 IQ motif and Sec7 domain 3a 
c47084_g1_i3	0.865417124	4.257160521	5.61E-06	4.34E-05	0.88900663	4.257160521	2.57E-06	4.27E-05	0.769678208	4.257160521	4.19E-05	0.00283571	0.996201413	4.257160521	1.58E-07	3.94E-06	ENSXMAG00000002297	" ELOVL family member 6, elongation of long chain fatty acids (yeast) "
c43578_g2_i4	0.864192659	3.42688354	0.000874135	0.003096712	0.886190375	3.42688354	0.000550778	0.003239071	0.851452913	3.42688354	0.000863222	0.0150375	0.839872681	3.42688354	0.001080751	0.00575476	ENSONIG00000018040	" SWI/SNF related, matrix associated, actin dependent regulator of chromatin, subfamily a, member 4 "
c48421_g1_i1	0.864057935	3.756039839	4.97E-06	3.94E-05	0.994735893	3.756039839	1.18E-07	3.43E-06	0.601679874	3.756039839	0.001051484	0.016854888	0.840657835	3.756039839	6.83E-06	9.24E-05	ENSPFOG00000011447	 transportin 1 
c48211_g1_i1	0.863606184	4.821835666	1.08E-07	1.66E-06	0.54361224	4.821835666	0.000611655	0.003522277	0.497651155	4.821835666	0.001656467	0.021894067	0.637922647	4.821835666	6.61E-05	0.00059539	ENSXMAG00000018282	 citron rho-interacting serine/threonine kinase 
c45427_g2_i3	0.86325388	3.591366915	3.81E-06	3.15E-05	0.551878872	3.591366915	0.002157045	0.009533358	0.507978758	3.591366915	0.005003117	0.041797994	0.729256942	3.591366915	6.92E-05	0.000618487	ENSGACG00000011157	 tnf receptor-associated factor 4a 
c42106_g1_i1	0.863117019	3.894251523	0.00033684	0.001385426	0.883013735	3.894251523	0.000226052	0.00158894	0.866781396	3.894251523	0.000277954	0.007917112	0.786844121	3.894251523	0.000917262	0.005041499	no blastx hit*	
c47714_g2_i1	0.861727929	2.93840902	0.000531953	0.00203825	0.811105291	2.93840902	0.000742379	0.004102969	0.701673271	2.93840902	0.003729702	0.035429387	0.923628124	2.93840902	0.000151856	0.001160603	ENSONIG00000003013	
c43908_g7_i1	0.860487007	4.613531326	4.08E-07	4.88E-06	0.863755055	4.613531326	2.86E-07	7.14E-06	0.590421593	4.613531326	0.000413935	0.009837517	0.575718229	4.613531326	0.00054712	0.003311526	no blastx hit*	
c48374_g1_i3	0.860333453	5.027098193	4.00E-07	4.82E-06	0.807239262	5.027098193	1.53E-06	2.79E-05	0.541380631	5.027098193	0.001185083	0.017977843	0.676311944	5.027098193	5.69E-05	0.00052686	ENSONIG00000000154	 oxidation resistance 1 
c43773_g1_i2	0.859352291	4.129815318	8.62E-06	6.20E-05	0.659934719	4.129815318	0.0005063	0.003037483	0.510654727	4.129815318	0.006747179	0.049726067	0.702773453	4.129815318	0.000227916	0.001625394	ENSGACG00000018409	 protocadherin 10 
c45617_g3_i2	0.85825804	5.106520827	5.06E-07	5.84E-06	0.823941692	5.106520827	1.16E-06	2.25E-05	0.60380039	5.106520827	0.000337246	0.008840656	0.857243182	5.106520827	4.71E-07	1.00E-05	ENSONIG00000009410	 abhydrolase domain containing 3 
c46964_g7_i3	0.856964356	3.723984287	0.000685348	0.002515712	0.765762378	3.723984287	0.002007061	0.009015393	0.781423823	3.723984287	0.001665738	0.021939044	0.943884288	3.723984287	0.000176252	0.00131802	ENSXMAG00000004150	 syntaphilin b 
c48574_g3_i5	0.856963576	4.275415364	0.000101824	0.000503164	0.951849368	4.275415364	1.39E-05	0.000168007	0.711747564	4.275415364	0.001060064	0.01688997	0.809640661	4.275415364	0.000227635	0.001623995	ENSPFOG00000017375	 WNK lysine deficient protein kinase 1a 
c46793_g2_i1	0.854326149	4.270258151	1.19E-06	1.20E-05	0.583375195	4.270258151	0.000703296	0.003930219	0.470997082	4.270258151	0.006024008	0.04613004	0.695495784	4.270258151	5.65E-05	0.000524517	no blastx hit*	
c48122_g4_i2	0.85368604	3.464444441	2.30E-06	2.08E-05	0.772514658	3.464444441	1.14E-05	0.000144407	0.499929237	3.464444441	0.004129081	0.037524781	0.905642905	3.464444441	3.46E-07	7.77E-06	ENSONIG00000012876	 euchromatic histone-lysine N-methyltransferase 1b 
c48682_g3_i5	0.852897109	5.003916893	2.37E-07	3.14E-06	0.620231142	5.003916893	0.000127925	0.001009642	0.451879647	5.003916893	0.005328455	0.043161394	0.804498971	5.003916893	8.62E-07	1.68E-05	ENSGACG00000016410	 si:dkey-266h18.3 
c43733_g1_i5	0.851287572	3.827159363	3.03E-06	2.60E-05	0.658221723	3.827159363	0.00020252	0.001452421	0.58879665	3.827159363	0.000997822	0.016355961	0.615615166	3.827159363	0.000556046	0.003357097	ENSONIG00000018381	 far upstream element (FUSE) binding protein 1 
c47472_g2_i2	0.851199913	5.784351263	2.38E-06	2.14E-05	0.736186187	5.784351263	3.97E-05	0.00039618	0.517334343	5.784351263	0.003782666	0.035754528	0.729645757	5.784351263	4.79E-05	0.000454719	ENSONIG00000012777	 zinc finger protein 865 
c44060_g2_i2	0.85012319	3.339507664	0.000135205	0.000642494	0.606977982	3.339507664	0.004998261	0.018554136	0.751696529	3.339507664	0.000518496	0.011230153	0.638857668	3.339507664	0.003600086	0.015176506	ENSXMAG00000003804	 kelch-like 17 (Drosophila) 
c47888_g3_i2	0.849839084	4.653062306	1.06E-07	1.62E-06	0.841037706	4.653062306	9.55E-08	2.90E-06	0.424215937	4.653062306	0.006205577	0.047069647	0.632369837	4.653062306	5.35E-05	0.000501413	ENSGACG00000015814	" SAFB-like, transcription modulator "
c48562_g1_i1	0.846444566	3.947463098	3.69E-06	3.07E-05	1.08791135	3.947463098	2.68E-09	1.51E-07	0.53437468	3.947463098	0.00274249	0.029653075	0.903345863	3.947463098	6.39E-07	1.31E-05	ENSONIG00000019411	 coiled-coil-helix-coiled-coil-helix domain containing 6b 
c41333_g1_i2	0.845624095	4.413716856	5.34E-06	4.18E-05	1.003895803	4.413716856	6.67E-08	2.17E-06	0.6820099	4.413716856	0.000202198	0.006556584	1.082607011	4.413716856	5.62E-09	2.38E-07	ENSXMAG00000009621	" gap junction protein, delta 2, 36kDa "
c42671_g1_i5	0.843651705	2.917260113	0.000437271	0.001725574	0.967657949	2.917260113	4.56E-05	0.000442124	0.645542351	2.917260113	0.006293469	0.047434659	0.889676864	2.917260113	0.000211923	0.001532526	ENSONIG00000009276	" TBC1 domain family, member 19 "
c41588_g2_i1	0.842755254	3.075022467	0.000383527	0.001546423	0.56617465	3.075022467	0.014035211	0.041130187	0.655830228	3.075022467	0.00500121	0.041797994	0.853925467	3.075022467	0.000280553	0.001926881	ENSPFOG00000000520	 protocadherin 18b 
c43387_g4_i2	0.841119256	5.054659708	3.27E-07	4.09E-06	0.627120642	5.054659708	0.000105092	0.000859287	0.511602459	5.054659708	0.00154319	0.020975954	0.396875613	5.054659708	0.014432254	0.044768388	ENSXMAG00000008637	 calcium/calmodulin-dependent protein kinase 1Da 
c44637_g6_i2	0.841005763	2.894062576	0.003867863	0.010775811	0.701199161	2.894062576	0.013847975	0.040730425	0.797932788	2.894062576	0.005532567	0.044048192	0.704264081	2.894062576	0.014719885	0.045477461	ENSONIG00000008451	 E1A binding protein p300 b 
c47945_g3_i2	0.840970623	5.974318192	5.73E-05	0.000306728	0.728076273	5.974318192	0.000465475	0.002841346	0.599860278	5.974318192	0.003835633	0.036043272	0.720999455	5.974318192	0.000544068	0.003295142	ENSPFOG00000005942	 Cdc42 guanine nucleotide exchange factor (GEF) 9a 
c48236_g1_i2	0.840158724	3.082298641	0.000585215	0.002201723	0.882243285	3.082298641	0.00021016	0.001497088	0.743055168	3.082298641	0.001915004	0.023847567	0.760441149	3.082298641	0.001426658	0.007229512	ENSPFOG00000018384	 LIM and calponin homology domains 1b 
c39230_g2_i4	0.839459296	3.45272443	0.000666125	0.002456016	0.935664377	3.45272443	0.00012435	0.000987369	0.69226694	3.45272443	0.004266582	0.038044379	0.803863325	3.45272443	0.001037235	0.005561841	ENSTRUG00000010563	" C-type lectin domain family 16, member A "
c45238_g1_i4	0.839395472	4.863783132	1.33E-07	1.96E-06	0.491363715	4.863783132	0.001556924	0.007338192	0.492679396	4.863783132	0.00150748	0.020696947	0.537982115	4.863783132	0.000556057	0.003357097	ENSXMAG00000007528	 serine/threonine kinase 32C 
c43733_g1_i4	0.836193081	3.959869059	2.39E-06	2.15E-05	0.668053934	3.959869059	0.000114923	0.00092696	0.558530171	3.959869059	0.001273746	0.018860932	0.848549824	3.959869059	1.52E-06	2.65E-05	ENSONIG00000018381	 far upstream element (FUSE) binding protein 1 
c44669_g2_i7	0.836179889	4.251049537	0.001075791	0.00370117	0.606981545	4.251049537	0.016315043	0.046257062	0.753715012	4.251049537	0.002986883	0.030895212	0.629823384	4.251049537	0.013319808	0.042239151	ENSTRUG00000008050	 myosin VAa 
c45943_g4_i4	0.834770373	3.951672922	3.60E-06	3.01E-05	0.604934662	3.951672922	0.000580197	0.003374727	0.607468462	3.951672922	0.000554591	0.011630558	0.86902063	3.951672922	1.16E-06	2.16E-05	ENSONIG00000000419	 sortilin-related VPS10 domain containing receptor 1 
c48929_g1_i1	0.834564994	5.264103034	5.24E-07	6.00E-06	0.760382802	5.264103034	3.98E-06	6.09E-05	0.44539319	5.264103034	0.006652867	0.049267878	0.487187851	5.264103034	0.003017105	0.013163791	ENSONIG00000020163	 transmembrane protein 63C 
c48574_g3_i6	0.832637122	4.321289274	1.84E-05	0.000117987	0.857795872	4.321289274	8.62E-06	0.00011477	0.730733746	4.321289274	0.000138261	0.005245669	0.909513296	4.321289274	2.91E-06	4.58E-05	ENSPFOG00000017375	 WNK lysine deficient protein kinase 1a 
c40176_g1_i1	0.831843397	3.116121689	4.67E-05	0.000258275	0.659891549	3.116121689	0.000937778	0.004956121	0.559510888	3.116121689	0.004642699	0.039996366	0.660503983	3.116121689	0.00095547	0.005211257	ENSONIG00000002974	 si:ch211-189k9.2 
c47960_g2_i5	0.831722993	3.839177428	3.26E-05	0.000191393	0.71529376	3.839177428	0.000281742	0.001912759	0.62167121	3.839177428	0.001579949	0.021270129	1.222278355	3.839177428	1.52E-09	7.85E-08	ENSGACG00000013019	 mitogen-activated protein kinase 8 interacting protein 3 
c39462_g1_i1	0.830221326	2.891957177	0.000531037	0.002036639	0.846170397	2.891957177	0.000323477	0.002132381	0.643429072	2.891957177	0.00658046	0.048994901	0.609634408	2.891957177	0.009529853	0.03239539	ENSONIG00000019751	 zinc finger protein 687b 
c47084_g1_i4	0.828114331	4.226352463	2.60E-05	0.000158107	0.997644194	4.226352463	3.76E-07	9.02E-06	0.753155828	4.226352463	0.000105638	0.004571415	0.930213627	4.226352463	2.22E-06	3.65E-05	ENSONIG00000001109	" ELOVL family member 6, elongation of long chain fatty acids (yeast) "
c35306_g2_i1	0.826035725	4.490503043	9.32E-06	6.62E-05	0.853112905	4.490503043	3.71E-06	5.77E-05	0.555271092	4.490503043	0.002403039	0.027402584	0.775491621	4.490503043	2.60E-05	0.000278653	no blastx hit*	
c48328_g8_i3	0.824868378	5.877238822	2.01E-06	1.86E-05	0.897321983	5.877238822	2.16E-07	5.71E-06	0.508139909	5.877238822	0.003169376	0.031992494	0.959585328	5.877238822	3.45E-08	1.09E-06	ENSGACG00000002269	" collagen type XVIII, alpha 1 "
c48422_g3_i14	0.823033943	4.772301622	2.21E-06	2.01E-05	0.774689332	4.772301622	6.53E-06	9.09E-05	0.527482089	4.772301622	0.001922229	0.023898255	0.530426963	4.772301622	0.001920534	0.009195052	ENSTRUG00000001498	" discs, large (Drosophila) homolog 2 "
c45261_g1_i1	0.818969173	4.751096705	2.06E-06	1.89E-05	0.729157699	4.751096705	1.79E-05	0.000206545	0.577660165	4.751096705	0.000633719	0.012493685	0.59039696	4.751096705	0.000503809	0.003105519	ENSPFOG00000018101	 FERM domain containing 4A 
c45261_g1_i4	0.815761531	4.284709885	1.55E-06	1.49E-05	0.802384143	4.284709885	1.66E-06	2.99E-05	0.498916242	4.284709885	0.002595664	0.028746949	0.605604071	4.284709885	0.000274543	0.001893026	no blastx hit*	
c43809_g2_i1	0.813765198	4.146412616	6.56E-06	4.95E-05	1.031936586	4.146412616	9.75E-09	4.34E-07	0.543899483	4.146412616	0.002063397	0.025190271	0.838361776	4.146412616	3.12E-06	4.84E-05	ENSORLG00000004260	" bromodomain adjacent to zinc finger domain, 2Ba "
c41882_g7_i5	0.812412712	3.461874318	0.000257412	0.00110317	0.522482448	3.461874318	0.014952814	0.043227349	0.616389641	3.461874318	0.004036169	0.037066103	0.525084472	3.461874318	0.016138384	0.048870982	ENSTRUG00000002300	" SWI/SNF related, matrix associated, actin dependent regulator of chromatin, subfamily c, member 1a "
c39928_g2_i1	0.810421474	6.452934433	1.51E-05	9.99E-05	0.971767103	6.452934433	2.17E-07	5.74E-06	0.504527624	6.452934433	0.006657079	0.049279947	0.911057486	6.452934433	1.16E-06	2.16E-05	ENSXMAG00000004752	 zinc finger CCCH-type containing 11A 
c43733_g1_i10	0.810296296	4.173328093	2.43E-06	2.18E-05	0.631353828	4.173328093	0.000170358	0.001264666	0.492030368	4.173328093	0.003421393	0.033688039	0.57297558	4.173328093	0.000701573	0.004054759	ENSONIG00000018381	 far upstream element (FUSE) binding protein 1 
c47003_g4_i2	0.80849481	3.634961284	0.000137427	0.000650846	0.715485153	3.634961284	0.000579574	0.003373161	0.573596609	3.634961284	0.006059799	0.04629512	0.687550918	3.634961284	0.001053195	0.005634206	ENSPFOG00000015969	" membrane associated guanylate kinase, WW and PDZ domain containing 3 "
c48517_g7_i11	0.807718116	3.694009132	9.72E-07	1.01E-05	0.631345215	3.694009132	7.01E-05	0.000620986	0.449957272	3.694009132	0.004604917	0.039751053	0.664603493	3.694009132	3.53E-05	0.00035663	ENSONIG00000019418	 Uncharacterized protein {ECO:0000313|Ensembl:ENSONIP00000024443}  
c46343_g1_i15	0.807549363	4.705921327	1.12E-05	7.73E-05	0.830689472	4.705921327	5.26E-06	7.71E-05	0.640597519	4.705921327	0.000411251	0.009798139	0.875186603	4.705921327	1.95E-06	3.28E-05	ENSTRUG00000014418	 tet methylcytosine dioxygenase 3 
c46631_g2_i2	0.807308365	3.442764534	0.000648853	0.002403943	0.990393572	3.442764534	2.57E-05	0.000278231	0.696704371	3.442764534	0.002835249	0.030194141	1.009035176	3.442764534	2.38E-05	0.000259662	ENSONIG00000004091	 PR domain containing 10 
c46515_g2_i3	0.805473624	4.731397923	3.82E-05	0.000217652	0.649105556	4.731397923	0.000780414	0.004276035	0.564049346	4.731397923	0.003369727	0.033354702	0.475567665	4.731397923	0.013961475	0.04370031	ENSORLG00000004646	 ribosomal modification protein rimK-like family member A 
c48374_g1_i14	0.803729072	5.007683826	1.91E-06	1.78E-05	0.7320813	5.007683826	1.14E-05	0.000144703	0.485611847	5.007683826	0.003455154	0.033953733	0.687655328	5.007683826	4.01E-05	0.000397642	ENSONIG00000000154	 oxidation resistance 1 
c47353_g7_i1	0.799168973	3.061804197	0.001963951	0.006122189	1.218442097	3.061804197	2.69E-06	4.44E-05	0.709366211	3.061804197	0.005813936	0.045157979	1.068249839	3.061804197	3.34E-05	0.00034255	ENSONIG00000000536	 intersectin 2a 
c47271_g2_i3	0.797642935	3.787231261	0.002879652	0.00844167	0.806362137	3.787231261	0.002460887	0.010634867	0.735592857	3.787231261	0.00529937	0.043053889	0.82634182	3.787231261	0.002114699	0.00989868	ENSTNIG00000017931	 Uncharacterized protein {ECO:0000313|Ensembl:ENSTNIP00000021092}  
c42826_g2_i2	0.797477987	4.019202485	3.07E-05	0.000181497	1.009624233	4.019202485	1.19E-07	3.44E-06	0.52360906	4.019202485	0.00542681	0.043624789	1.009367389	4.019202485	1.33E-07	3.42E-06	ENSONIG00000013107	" phospholipase A2, group VI (cytosolic, calcium-independent) "
c46964_g7_i1	0.796652937	3.576065283	0.000477161	0.001855366	0.85173577	3.576065283	0.00015925	0.001197922	0.667358427	3.576065283	0.00282212	0.030152238	0.768149593	3.576065283	0.000706489	0.004075766	ENSXMAG00000004150	 syntaphilin b 
c47145_g3_i2	0.794427685	4.857613805	2.63E-07	3.43E-06	0.593872147	4.857613805	8.25E-05	0.000708747	0.451212028	4.857613805	0.002747463	0.029690022	0.557527522	4.857613805	0.000238779	0.001686478	ENSONIG00000002929	 si:dkeyp-117h8.2 
c39707_g1_i2	0.794289066	3.271004321	0.000264066	0.001126132	0.875385071	3.271004321	4.92E-05	0.00046973	0.734858928	3.271004321	0.000604994	0.012127851	0.949975817	3.271004321	1.21E-05	0.000148968	ENSONIG00000002554	 FERM domain containing 5 
c46089_g2_i2	0.791842727	4.379547594	4.94E-06	3.92E-05	0.799512915	4.379547594	2.96E-06	4.82E-05	0.49461791	4.379547594	0.00348597	0.034098541	0.761259175	4.379547594	9.14E-06	0.000118474	ENSONIG00000005136	 si:ch211-114c12.2 
c48517_g7_i6	0.786362893	3.583878781	1.03E-05	7.21E-05	0.651717626	3.583878781	0.000142178	0.001100323	0.575583774	3.583878781	0.000858528	0.015003799	0.547058405	3.583878781	0.001434651	0.007264229	ENSONIG00000019418	 Uncharacterized protein {ECO:0000313|Ensembl:ENSONIP00000024443}  
c43356_g1_i4	0.786356657	3.332356713	0.001114704	0.003809636	1.074757428	3.332356713	8.63E-06	0.00011477	0.760280389	3.332356713	0.001486127	0.020507053	1.301537885	3.332356713	8.98E-08	2.45E-06	ENSORLG00000012664	 inositol(myo)-1(or 4)-monophosphatase 1 
c42962_g1_i2	0.785294976	3.659796785	8.71E-05	0.000440384	0.648276925	3.659796785	0.000947689	0.004992961	0.585790578	3.659796785	0.003102855	0.031570253	0.655466254	3.659796785	0.000785969	0.004454837	ENSONIG00000000634	 sex comb on midleg-like 4 (Drosophila) 
c44415_g1_i2	0.782874934	3.298376399	0.000201345	0.000896308	0.603214234	3.298376399	0.003054737	0.012544385	0.578815903	3.298376399	0.004961482	0.041601461	0.840714569	3.298376399	5.51E-05	0.000513869	ENSPFOG00000014500	 microtubule-associated protein 6a 
c47671_g5_i1	0.781594695	3.494173029	9.98E-05	0.000494973	0.87967823	3.494173029	1.08E-05	0.000138508	0.647646172	3.494173029	0.001014537	0.016491838	0.61163815	3.494173029	0.001930591	0.009231619	ENSPFOG00000005354	
c45888_g1_i2	0.781174819	4.085039669	0.000129193	0.000617461	0.631222597	4.085039669	0.001738245	0.008018532	0.600850275	4.085039669	0.002665514	0.029249872	0.482496173	4.085039669	0.016103	0.048787052	ENSONIG00000008261	" potassium voltage-gated channel, Shaw-related subfamily, member 1b "
c44608_g2_i8	0.780387442	4.843697977	0.004012237	0.011106691	0.641510583	4.843697977	0.017093181	0.048028013	0.841538651	4.843697977	0.001859322	0.023467788	1.032530399	4.843697977	0.000158195	0.001198968	ENSXMAG00000008424	 Rho GTPase activating protein 23a 
c47376_g2_i5	0.779917053	4.683891165	0.002066119	0.006400945	0.904251288	4.683891165	0.000351788	0.002280408	0.755938981	4.683891165	0.002694967	0.029401661	0.830125458	4.683891165	0.001079684	0.005750682	ENSONIG00000010165	 FAT tumor suppressor homolog 1a 
c46577_g4_i8	0.779363592	4.531488061	8.46E-06	6.11E-05	0.868650611	4.531488061	6.08E-07	1.35E-05	0.4987836	4.531488061	0.003837766	0.036043272	0.947907783	4.531488061	6.58E-08	1.88E-06	ENSONIG00000001933	 dynamin 2a 
c44505_g2_i1	0.77902938	6.614002177	0.000121332	0.000585323	0.914872644	6.614002177	6.47E-06	9.05E-05	0.605737325	6.614002177	0.002668415	0.029249872	0.900492825	6.614002177	9.12E-06	0.000118246	ENSXMAG00000016713	 TAR DNA binding protein 
c46542_g3_i4	0.774876959	3.454292215	0.000141027	0.000664846	0.521361896	3.454292215	0.007932414	0.026474675	0.545761716	3.454292215	0.005709773	0.044731246	0.536692502	3.454292215	0.007030742	0.025600969	ENSONIG00000014600	 furin (paired basic amino acid cleaving enzyme) b 
c46552_g2_i2	0.774795434	4.639071945	6.46E-05	0.000338919	0.947979058	4.639071945	9.46E-07	1.93E-05	0.584735472	4.639071945	0.002366766	0.027142351	0.926061527	4.639071945	1.72E-06	2.95E-05	ENSONIG00000014617	" solute carrier family 25, member 36b "
c48203_g2_i2	0.774358132	3.990572068	0.000963952	0.003368009	0.745176405	3.990572068	0.001268782	0.006276162	0.665398975	3.990572068	0.003964576	0.036710316	0.673321323	3.990572068	0.003828899	0.015909146	ENSORLG00000012867	 microtubule-associated protein tau b 
c39056_g2_i1	0.773709762	4.360196703	3.37E-05	0.000196566	0.495093374	4.360196703	0.006832984	0.023593389	0.557084338	4.360196703	0.002214595	0.026024216	0.524890569	4.360196703	0.003992333	0.016434358	ENSONIG00000000773	 neurexophilin 3 
c48001_g2_i2	0.773222543	5.298825311	0.000598448	0.002244208	0.799752151	5.298825311	0.000369934	0.002376246	0.627931271	5.298825311	0.004983243	0.041728924	1.014678763	5.298825311	7.38E-06	9.88E-05	ENSONIG00000006659	 bassoon presynaptic cytomatrix protein 
c47388_g1_i4	0.773179761	3.667271913	0.000600914	0.002252573	0.572135593	3.667271913	0.010117193	0.031950439	0.68750712	3.667271913	0.001895246	0.023732852	0.660310596	3.667271913	0.003220233	0.013859929	ENSONIG00000010896	 pre-B-cell leukemia homeobox 3 
c48383_g2_i4	0.769780439	3.447987588	0.00174552	0.005550066	0.993021917	3.447987588	5.09E-05	0.000481898	0.967881519	3.447987588	7.25E-05	0.003748598	1.108091611	3.447987588	6.92E-06	9.35E-05	no blastx hit*	
c34306_g1_i1	0.769772182	5.126154738	8.33E-06	6.04E-05	0.750759302	5.126154738	1.20E-05	0.000150555	0.567667781	5.126154738	0.000873939	0.015189668	0.73819	5.126154738	1.70E-05	0.00019666	ENSONIG00000020631	 Uncharacterized protein {ECO:0000313|Ensembl:ENSONIP00000025936}  
c43733_g1_i6	0.7687401	3.743152293	4.30E-06	3.49E-05	0.787878185	3.743152293	1.49E-06	2.74E-05	0.728995654	3.743152293	8.33E-06	0.001143474	0.845357877	3.743152293	3.58E-07	7.98E-06	ENSONIG00000018381	 far upstream element (FUSE) binding protein 1 
c43126_g1_i2	0.76855594	3.548015263	2.92E-05	0.000173863	0.90134383	3.548015263	6.94E-07	1.51E-05	0.640982551	3.548015263	0.000334463	0.008816139	1.099522478	3.548015263	2.91E-09	1.38E-07	ENSTRUG00000017563	 mitofusin 1b 
c48979_g3_i1	0.766054173	3.695223085	0.000554306	0.002108086	0.842603045	3.695223085	0.000122505	0.000978146	0.641584425	3.695223085	0.003212633	0.032319388	0.83455044	3.695223085	0.000151623	0.001159283	ENSDARG00000096217	 si:dkey-51d8.9 
c48830_g2_i12	0.765928914	3.787807777	0.000582696	0.002195059	0.694584969	3.787807777	0.001526538	0.007230688	0.700728578	3.787807777	0.001321086	0.019216166	0.619977233	3.787807777	0.004974004	0.019636044	ENSONIG00000013332	" spectrin repeat containing, nuclear envelope 1a "
c46343_g1_i18	0.762572803	5.031817539	2.97E-06	2.56E-05	0.690153642	5.031817539	1.89E-05	0.000215732	0.467459232	5.031817539	0.003646588	0.035028336	0.839948034	5.031817539	2.67E-07	6.25E-06	ENSTRUG00000014418	 tet methylcytosine dioxygenase 3 
c48861_g4_i5	0.76153425	4.445932923	1.99E-06	1.84E-05	0.759189753	4.445932923	1.61E-06	2.91E-05	0.497325076	4.445932923	0.001523572	0.020813056	0.767194424	4.445932923	1.35E-06	2.42E-05	ENSGACG00000019406	" zinc finger protein 207, b "
c48931_g2_i2	0.760404536	3.552561199	0.00143791	0.004708489	1.092741003	3.552561199	5.00E-06	7.39E-05	0.997052342	3.552561199	2.94E-05	0.00236017	0.894826743	3.552561199	0.00018803	0.001391914	ENSGACG00000000122	 si:dkey-187k19.2 
c48374_g1_i1	0.759327429	4.977518066	1.88E-06	1.76E-05	0.501498036	4.977518066	0.001336688	0.006520795	0.462019639	4.977518066	0.00317008	0.031992494	0.466880321	4.977518066	0.002966611	0.012988028	ENSONIG00000000154	 oxidation resistance 1 
c47774_g2_i3	0.759021564	4.710888206	0.001199142	0.004049625	0.643352353	4.710888206	0.005544747	0.020060598	0.674844881	4.710888206	0.003673189	0.035102223	0.735958434	4.710888206	0.001667985	0.008206194	ENSTRUG00000015507	 dystonin 
c46864_g2_i10	0.758811763	4.872413216	3.94E-06	3.24E-05	0.691904032	4.872413216	1.92E-05	0.000218583	0.438090162	4.872413216	0.006665901	0.049287895	0.626633807	4.872413216	0.000108879	0.00089063	ENSTRUG00000012274	 TRAF2 and NCK interacting kinase 
c39553_g1_i1	0.756130562	4.230711555	0.000418167	0.001662564	0.637222429	4.230711555	0.002656026	0.011267974	0.662160737	4.230711555	0.001751226	0.02255087	0.595204543	4.230711555	0.005116021	0.020023408	ENSPFOG00000001397	" solute carrier family 4, sodium borate transporter, member 11 "
c47854_g2_i10	0.753961933	5.228321216	4.16E-05	0.000234351	0.804035478	5.228321216	1.14E-05	0.000144475	0.613866091	5.228321216	0.000765398	0.01400466	1.101636077	5.228321216	2.67E-09	1.29E-07	no blastx hit*	
c42826_g2_i6	0.753712536	4.073294386	8.49E-05	0.000431344	0.863568061	4.073294386	5.40E-06	7.85E-05	0.541237583	4.073294386	0.004133153	0.037524781	1.040725528	4.073294386	5.68E-08	1.66E-06	ENSONIG00000013107	" phospholipase A2, group VI (cytosolic, calcium-independent) "
c44139_g3_i4	0.753683879	3.735067323	0.003626095	0.010224646	0.666757211	3.735067323	0.00904923	0.029394979	0.720760542	3.735067323	0.004739281	0.040453866	0.839948412	3.735067323	0.001141669	0.006022002	ENSONIG00000017441	 topoisomerase (DNA) I 
c46014_g1_i10	0.752078917	6.280807521	7.87E-06	5.76E-05	0.673751246	6.280807521	5.71E-05	0.00052792	0.545749683	6.280807521	0.00110085	0.017177935	0.730103041	6.280807521	1.32E-05	0.000159064	ENSPFOG00000001825	 heterogeneous nuclear ribonucleoprotein A1a 
c43433_g2_i6	0.750581452	5.091070225	4.76E-05	0.000262089	0.817487529	5.091070225	8.30E-06	0.000111397	0.54209863	5.091070225	0.002956055	0.030738909	0.50909797	5.091070225	0.005395276	0.020821728	ENSTRUG00000010466	 cell adhesion molecule L1-like 
c49055_g1_i2	0.750091872	3.819666535	0.00047045	0.001835255	0.580861147	3.819666535	0.005751427	0.020693859	0.579322442	3.819666535	0.006129987	0.046628971	0.957296539	3.819666535	9.24E-06	0.00011944	ENSONIG00000018846	 centrosomal protein 170B 
c46208_g3_i1	0.747161914	3.347539759	0.000907135	0.003197591	0.791174837	3.347539759	0.00034901	0.002268568	0.690285505	3.347539759	0.00162619	0.021668167	0.827814463	3.347539759	0.00021962	0.001578614	ENSDARG00000096307	 si:ch73-379f7.5 
c41559_g1_i2	0.746576995	4.544829171	4.54E-06	3.65E-05	0.789037676	4.544829171	1.07E-06	2.13E-05	0.529374391	4.544829171	0.001013435	0.016491838	0.643294689	4.544829171	7.02E-05	0.000625343	ENSPFOG00000013686	 NCK-associated protein 5-like 
c43768_g3_i1	0.745371056	4.232044428	0.000115387	0.000560031	0.810532247	4.232044428	2.47E-05	0.00026918	0.669784599	4.232044428	0.000459543	0.010415592	0.752301041	4.232044428	9.05E-05	0.000768921	ENSONIG00000007027	 leucine rich repeat containing 16A 
c48574_g3_i3	0.744387948	4.396599389	9.12E-05	0.000458264	0.844465074	4.396599389	7.53E-06	0.000102193	0.782477842	4.396599389	3.34E-05	0.002502643	0.984776473	4.396599389	2.38E-07	5.64E-06	ENSPFOG00000017375	 WNK lysine deficient protein kinase 1a 
c49122_g2_i9	0.742619422	3.510465985	0.000224551	0.000981074	0.491921573	3.510465985	0.011400835	0.03499092	0.591131863	3.510465985	0.002571748	0.02856397	0.494958047	3.510465985	0.012574207	0.040411951	ENSXMAG00000013799	 GTP binding protein 2 
c42550_g1_i3	0.739926687	3.908494896	0.000107311	0.000525434	0.73038026	3.908494896	0.000108755	0.00088734	0.558165728	3.908494896	0.002934057	0.030647811	0.639858028	3.908494896	0.000727398	0.004171171	ENSPFOG00000022565	 uncharacterized protein
c47351_g3_i10	0.739254355	4.087939659	0.000436203	0.001721935	0.836803618	4.087939659	5.96E-05	0.000547425	0.670941646	4.087939659	0.001239151	0.018503874	0.776227068	4.087939659	0.000208303	0.001511508	ENSPFOG00000016836	 GRAM domain containing 1B 
c47064_g8_i2	0.738923618	4.22190864	3.83E-05	0.000218007	0.637696254	4.22190864	0.000301279	0.002018821	0.607786217	4.22190864	0.000596356	0.012038882	0.911367457	4.22190864	3.66E-07	8.14E-06	ENSTNIG00000001214	 Uncharacterized protein {ECO:0000313|Ensembl:ENSTNIP00000000773}  
c47421_g3_i5	0.738692441	3.541771256	0.001824725	0.005761589	0.593837899	3.541771256	0.010796714	0.033574139	0.686737988	3.541771256	0.003348106	0.033175104	0.58721952	3.541771256	0.011820576	0.038436509	ENSONIG00000002934	 stromal membrane-associated protein 1 
c46433_g3_i7	0.737842882	3.984065738	3.58E-05	0.00020637	0.72112403	3.984065738	3.95E-05	0.000394797	0.485762984	3.984065738	0.005516234	0.043973184	0.631499559	3.984065738	0.000315645	0.002125533	ENSONIG00000011025	 kelch-like 22 (Drosophila) 
c47939_g1_i7	0.737197779	3.631119594	0.000241602	0.001045573	0.791906867	3.631119594	6.68E-05	0.000597828	0.541771962	3.631119594	0.006066216	0.046325596	0.580554373	3.631119594	0.003529109	0.014913535	ENSONIG00000008001	 regulator of G-protein signaling 9b 
c45261_g1_i16	0.735499913	4.783875758	2.06E-05	0.00012978	0.698085527	4.783875758	4.23E-05	0.000416144	0.533921611	4.783875758	0.001633075	0.021687967	0.652370377	4.783875758	0.000139309	0.001081478	ENSPFOG00000018101	 FERM domain containing 4A 
c45252_g2_i15	0.734767476	2.996627834	0.003114371	0.009024394	1.204456704	2.996627834	1.85E-06	3.26E-05	0.706895729	2.996627834	0.003971957	0.036732047	1.01976189	2.996627834	3.89E-05	0.000387346	ENSONIG00000013268	 CAP-GLY domain containing linker protein 1a 
c47490_g2_i7	0.733928749	5.035222067	3.33E-07	4.15E-06	0.693561042	5.035222067	1.07E-06	2.12E-05	0.443337036	5.035222067	0.001752798	0.022555893	0.738309594	5.035222067	2.47E-07	5.84E-06	ENSPFOG00000016515	" transforming, acidic coiled-coil containing protein 2 "
c44924_g4_i8	0.729423913	4.71075549	5.31E-06	4.16E-05	0.710992237	4.71075549	7.02E-06	9.67E-05	0.620437304	4.71075549	8.52E-05	0.004061904	0.587984614	4.71075549	0.000209175	0.001515378	ENSPFOG00000012930	" SWI/SNF related, matrix associated, actin dependent regulator of chromatin, subfamily a, member 4 "
c39557_g1_i2	0.727631128	3.828705987	0.003412917	0.00971282	0.602287967	3.828705987	0.01367251	0.040347329	0.699907942	3.828705987	0.004528674	0.039337831	0.870201029	3.828705987	0.000490518	0.003046222	ENSXMAG00000018857	 F-box and leucine-rich repeat protein 19 
c47145_g3_i3	0.727476573	4.748867024	1.05E-05	7.34E-05	0.655505744	4.748867024	5.77E-05	0.000531451	0.487623212	4.748867024	0.002632761	0.029025767	0.690570869	4.748867024	2.59E-05	0.000278288	ENSONIG00000002929	 si:dkeyp-117h8.2 
c45818_g1_i2	0.726144438	4.614938412	0.000225484	0.0009847	0.655904647	4.614938412	0.000774907	0.00425441	0.599511272	4.614938412	0.002079939	0.025252739	0.5475032	4.614938412	0.004973587	0.019636044	ENSPFOG00000021927	 supervillin b 
c45353_g8_i3	0.725093444	5.28070735	0.000529259	0.002031044	0.729644134	5.28070735	0.000465969	0.002842888	0.57391282	5.28070735	0.00561793	0.044374818	0.68713248	5.28070735	0.000987455	0.005347501	ENSONIG00000004154	 bridging integrator 1 
c46416_g3_i7	0.724939135	4.216308929	0.000321712	0.001333184	0.692588578	4.216308929	0.000522493	0.003118942	0.557297352	4.216308929	0.00507435	0.042177222	0.736058002	4.216308929	0.000242893	0.001708576	ENSXMAG00000010539	 ADAM metallopeptidase domain 23 
c43912_g1_i2	0.724049848	5.515468777	2.42E-05	0.000148675	0.577078562	5.515468777	0.00070301	0.003929772	0.546980093	5.515468777	0.001328659	0.019252746	0.546705724	5.515468777	0.001310311	0.006738338	ENSTRUG00000004912	" calcium channel, voltage-dependent, gamma subunit 8b "
c47148_g2_i2	0.723570054	4.314192678	3.52E-05	0.00020361	0.749969472	4.314192678	1.42E-05	0.000171024	0.634409205	4.314192678	0.000259497	0.007595455	0.727565821	4.314192678	2.90E-05	0.000305914	ENSPFOG00000008785	" calmodulin regulated spectrin-associated protein family, member 3 "
c45850_g1_i4	0.719457202	4.272708011	9.25E-05	0.000464142	0.513957959	4.272708011	0.004440144	0.016862827	0.527924937	4.272708011	0.003670492	0.035102223	0.57884105	4.272708011	0.001461831	0.007380024	ENSTRUG00000013477	" RNA binding protein, fox-1 homolog (C. elegans) 1 "
c47405_g6_i5	0.718626418	4.96001915	8.19E-06	5.96E-05	0.642717886	4.96001915	5.15E-05	0.000485581	0.452415441	4.96001915	0.004413744	0.038780799	0.558453701	4.96001915	0.000441728	0.002798781	no blastx hit*	
c44418_g2_i6	0.714803926	4.629523873	5.22E-06	4.09E-05	0.706211371	4.629523873	5.21E-06	7.65E-05	0.535497028	4.629523873	0.000551639	0.011604747	0.690535763	4.629523873	9.78E-06	0.000125186	ENSTNIG00000007793	 SNF related kinase b 
c48542_g1_i2	0.714056135	5.926256348	8.02E-05	0.000410337	0.843737758	5.926256348	3.08E-06	4.97E-05	0.560680004	5.926256348	0.001853641	0.023411566	0.862006131	5.926256348	1.99E-06	3.33E-05	ENSXMAG00000005573	 mitochondrial calcium uptake 1 
c47214_g1_i1	0.713673444	5.184325605	2.10E-05	0.000132154	0.627129557	5.184325605	0.00015796	0.001191034	0.454606349	5.184325605	0.00605068	0.046262494	0.442940176	5.184325605	0.007664563	0.027437727	ENSONIG00000008640	 PHD finger protein 1 
c48211_g1_i2	0.713274394	5.382466561	1.33E-05	9.00E-05	0.525153475	5.382466561	0.001180852	0.005938175	0.480068176	5.382466561	0.003069428	0.031425408	0.664350112	5.382466561	4.72E-05	0.000449803	ENSXMAG00000018282	 citron rho-interacting serine/threonine kinase 
c41380_g2_i3	0.710551874	3.7975592	0.003216663	0.009249177	0.76276966	3.7975592	0.001444155	0.006932682	0.65461979	3.7975592	0.005646381	0.044527082	0.611353318	3.7975592	0.010477658	0.034909062	ENSONIG00000017074	 WD repeat and FYVE domain containing 2 
c45752_g1_i1	0.70984485	6.458425621	0.00033381	0.00137531	0.657980556	6.458425621	0.000850244	0.004572006	0.594011361	6.458425621	0.002570726	0.02856397	0.707403246	6.458425621	0.000343699	0.002282241	ENSONIG00000005393	 apoptosis-associated tyrosine kinase b 
c48542_g1_i3	0.707428983	5.941674264	2.63E-05	0.000159355	0.760303411	5.941674264	5.78E-06	8.29E-05	0.549534015	5.941674264	0.001017485	0.0164976	0.855448126	5.941674264	3.76E-07	8.29E-06	ENSXMAG00000005573	 mitochondrial calcium uptake 1 
c40181_g1_i1	0.704622044	4.547923874	5.64E-05	0.000302408	0.622487875	4.547923874	0.000334547	0.002188192	0.623006463	4.547923874	0.000317936	0.008600598	0.724829297	4.547923874	2.96E-05	0.000311215	no blastx hit*	
c37867_g1_i1	0.704511659	4.139504141	0.000768445	0.002766983	0.846313604	4.139504141	5.33E-05	0.00050056	0.648225368	4.139504141	0.001787803	0.02288292	0.847162333	4.139504141	5.84E-05	0.000538761	ENSONIG00000000978	 glycerophosphocholine phosphodiesterase GDE1 homolog (S. cerevisiae) 
c48270_g3_i2	0.702846723	4.815228304	5.31E-05	0.000287834	0.820389529	4.815228304	2.23E-06	3.82E-05	0.57988909	4.815228304	0.000726673	0.013598005	0.572625679	4.815228304	0.000915432	0.005037517	ENSPFOG00000019008	 si:dkey-175m17.7 
c40143_g2_i2	0.701853475	3.796653971	8.64E-05	0.000437546	0.888316454	3.796653971	5.96E-07	1.33E-05	0.808037671	3.796653971	5.00E-06	0.000815009	0.659925534	3.796653971	0.000184823	0.001372974	ENSONIG00000000140	" sema domain, transmembrane domain (TM), and cytoplasmic domain, (semaphorin) 6D, like "
c47728_g1_i2	0.701148323	3.10841537	0.001168083	0.003960152	0.853335869	3.10841537	6.28E-05	0.000568682	0.575537101	3.10841537	0.006554255	0.048848729	0.556438858	3.10841537	0.007899897	0.028043457	ENSORLG00000008670	 transgelin 3b 
c40177_g1_i8	0.699983251	3.53625878	0.000622892	0.002322185	0.810110429	3.53625878	7.05E-05	0.000623479	0.623315193	3.53625878	0.002117322	0.025541704	0.785932271	3.53625878	0.000122764	0.000980675	ENSONIG00000011135	 Uncharacterized protein {ECO:0000313|Ensembl:ENSONIP00000014020}  
c47760_g3_i2	0.699620919	3.573885455	0.000856096	0.003038448	0.500635422	3.573885455	0.014034485	0.041130187	0.56949876	3.573885455	0.005812963	0.045157979	0.628846003	3.573885455	0.002318915	0.01064826	no blastx hit*	
c47785_g1_i8	0.699203176	3.829143494	0.000423514	0.001679274	0.804457325	3.829143494	4.41E-05	0.000430428	0.57564215	3.829143494	0.003155457	0.031912418	0.874218793	3.829143494	1.10E-05	0.000137835	ENSXMAG00000005106	" tubulin tyrosine ligase-like family, member 4 "
c41666_g3_i3	0.699180899	4.987309088	9.95E-06	7.02E-05	0.64665894	4.987309088	3.79E-05	0.000380386	0.472479544	4.987309088	0.002568665	0.02856397	0.478443187	4.987309088	0.002239751	0.010360323	ENSONIG00000002673	" solute carrier family 9 (sodium/hydrogen exchanger), member 6a "
c46416_g3_i4	0.698684926	5.757278519	2.05E-05	0.000129303	0.705892718	5.757278519	1.56E-05	0.000184494	0.510217754	5.757278519	0.001732039	0.022455318	0.6302629	5.757278519	0.000115731	0.000936099	ENSXMAG00000010539	 ADAM metallopeptidase domain 23 
c45699_g1_i7	0.697231408	3.308710869	0.001955619	0.006099205	0.646483834	3.308710869	0.003395803	0.013640391	0.616603033	3.308710869	0.005253326	0.042880442	0.730575971	3.308710869	0.00099442	0.005376068	ENSONIG00000015036	 ankyrin repeat and death domain containing 1A 
c43661_g2_i3	0.696076713	4.137756781	0.001501294	0.004880037	0.677140932	4.137756781	0.001815592	0.008309055	0.724522456	4.137756781	0.000860959	0.015018785	0.729311564	4.137756781	0.000898527	0.004964969	ENSGACG00000001479	" SH3-binding domain protein 5-like, b "
c49058_g2_i4	0.693966127	4.97632491	6.11E-06	4.67E-05	0.829029878	4.97632491	5.49E-08	1.82E-06	0.493937385	4.97632491	0.001094545	0.017135594	0.695966027	4.97632491	4.89E-06	6.99E-05	ENSTRUG00000016335	 LUC7-like (S. cerevisiae) 
c48591_g4_i1	0.690771134	5.461255438	8.04E-06	5.87E-05	0.743259456	5.461255438	1.36E-06	2.53E-05	0.551611381	5.461255438	0.000334014	0.008816139	0.726928978	5.461255438	2.53E-06	4.10E-05	ENSTRUG00000006583	 SH3 and multiple ankyrin repeat domains 1 
c45316_g3_i2	0.689402411	3.785865192	0.000194865	0.000871473	0.713305526	3.785865192	8.34E-05	0.00071349	0.506528228	3.785865192	0.005108461	0.042331685	0.540884825	3.785865192	0.002697641	0.012039707	ENSORLG00000008777	" potassium intermediate/small conductance calcium-activated channel, subfamily N, member 1a "
c47148_g2_i5	0.688407577	4.412582705	3.63E-05	0.000209122	0.747436727	4.412582705	6.26E-06	8.79E-05	0.470771681	4.412582705	0.00413028	0.037524781	0.574209123	4.412582705	0.000502858	0.003100662	ENSPFOG00000008785	" calmodulin regulated spectrin-associated protein family, member 3 "
c48974_g3_i1	0.688092709	5.247242337	6.65E-05	0.00034736	0.599922949	5.247242337	0.000450984	0.002772736	0.489131834	5.247242337	0.004170164	0.037717257	0.703679842	5.247242337	4.40E-05	0.000427285	ENSGACG00000008076	 histone deacetylase 9b 
c47196_g6_i1	0.68588477	5.3149304	1.05E-05	7.34E-05	0.590373887	5.3149304	0.00012786	0.001009545	0.456677362	5.3149304	0.003041383	0.031222033	0.687989493	5.3149304	9.31E-06	0.000119812	ENSONIG00000019315	 transformed 3T3 cell double minute 4 homolog (mouse) 
c44528_g5_i3	0.684954529	3.644066002	0.000391507	0.001573944	0.65528185	3.644066002	0.000584633	0.003395352	0.677102731	3.644066002	0.000378651	0.00945951	0.633647114	3.644066002	0.000898434	0.004964969	ENSPFOG00000021912	" ras-related C3 botulinum toxin substrate 3b (rho family, small GTP binding protein Rac3) "
c45261_g1_i3	0.683281725	4.656828405	2.68E-05	0.000162156	0.674360178	4.656828405	2.87E-05	0.000302949	0.537499903	4.656828405	0.000820034	0.014650821	0.551762602	4.656828405	0.000627379	0.003699908	ENSONIG00000014909	 FERM domain containing 4A 
c48728_g1_i1	0.676842098	6.492320727	0.000128205	0.000613705	0.55371457	6.492320727	0.001635624	0.007631847	0.609156822	6.492320727	0.000541453	0.011493984	0.568400423	6.492320727	0.001256253	0.006507691	ENSPFOG00000015023	 trinucleotide repeat containing 18 
c49167_g1_i1	0.674787752	3.825250175	0.000148647	0.00069308	0.811562421	3.825250175	4.00E-06	6.11E-05	0.524617926	3.825250175	0.002599036	0.028746949	0.691489776	3.825250175	8.65E-05	0.000740104	ENSTRUG00000014447	" kazrin, periplakin interacting protein "
c47196_g6_i5	0.673349254	5.342545497	5.37E-06	4.19E-05	0.758130911	5.342545497	2.49E-07	6.33E-06	0.479660627	5.342545497	0.001059438	0.01688997	0.716092344	5.342545497	1.26E-06	2.29E-05	ENSONIG00000019315	 transformed 3T3 cell double minute 4 homolog (mouse) 
c48591_g4_i4	0.672127189	5.472062972	1.71E-05	0.000111329	0.746176128	5.472062972	1.60E-06	2.88E-05	0.452422373	5.472062972	0.003493724	0.034121915	0.638325387	5.472062972	4.22E-05	0.000412363	ENSXMAG00000018055	 SH3 and multiple ankyrin repeat domains 1 
c47048_g3_i7	0.671975273	4.371852327	4.51E-05	0.000251106	0.636404091	4.371852327	9.73E-05	0.000808451	0.446795996	4.371852327	0.005602451	0.044315418	0.586042225	4.371852327	0.000339876	0.002261575	ENSGACG00000012728	 chromosome 14 open reading frame 37 
c46758_g1_i1	0.669179738	5.393024147	9.75E-06	6.90E-05	0.687329113	5.393024147	4.64E-06	6.95E-05	0.536620303	5.393024147	0.000336971	0.008840656	0.568917926	5.393024147	0.000154066	0.00117373	ENSGACG00000007932	 RNA binding motif protein 15 
c42315_g5_i4	0.669082281	3.684692347	0.005095208	0.013607113	0.725636797	3.684692347	0.002252978	0.00987502	0.664363236	3.684692347	0.00487344	0.041181502	0.683863735	3.684692347	0.004088855	0.016741408	ENSONIG00000005097	" kinesin family member 5A, a "
c44418_g2_i4	0.66878095	4.460629735	3.05E-05	0.000180512	0.747320577	4.460629735	2.46E-06	4.13E-05	0.50131696	4.460629735	0.001517664	0.020806826	0.847390239	4.460629735	1.34E-07	3.43E-06	ENSGACG00000003279	 SNF related kinase b 
c42458_g2_i3	0.667540778	4.624970579	9.33E-05	0.000467101	0.551755729	4.624970579	0.001085115	0.005560776	0.467955557	4.624970579	0.005578133	0.044228522	0.582526772	4.624970579	0.000567223	0.00341377	ENSONIG00000017160	" solute carrier family 6 (neurotransmitter transporter, GABA), member 1a "
c47271_g2_i6	0.667099842	3.763566477	0.013503558	0.0308219	0.825216836	3.763566477	0.002299875	0.010041368	0.728614416	3.763566477	0.006740119	0.049701863	0.908503029	3.763566477	0.00089685	0.004961012	ENSTNIG00000017931	 Uncharacterized protein {ECO:0000313|Ensembl:ENSTNIP00000021092}  
c46511_g5_i5	0.666564509	4.196500563	0.000510019	0.00196551	0.65180815	4.196500563	0.000550934	0.003239071	0.553021037	4.196500563	0.003514463	0.034232977	0.505388817	4.196500563	0.007920124	0.028086209	ENSPFOG00000013602	 importin 13 
c41962_g2_i4	0.66218844	3.010149011	0.003183283	0.009175316	0.706535559	3.010149011	0.001291582	0.006360919	0.734202439	3.010149011	0.000930533	0.01574317	0.784321406	3.010149011	0.0004163	0.002664211	ENSONIG00000008582	 oxysterol binding protein-like 6 
c45311_g2_i1	0.659907931	4.291773854	0.000753681	0.002721522	0.478665843	4.291773854	0.013030126	0.038829937	0.55440774	4.291773854	0.003967311	0.036717833	0.530590163	4.291773854	0.006360317	0.023637835	ENSONIG00000010148	 pericentriolar material 1 
c48923_g3_i5	0.65941664	4.527555921	0.000253401	0.001088188	0.59210864	4.527555921	0.000861018	0.004623431	0.505253048	4.527555921	0.004503294	0.039182063	0.448454322	4.527555921	0.012180286	0.039398065	ENSONIG00000015477	 kinesin family member 21A 
c48381_g3_i1	0.653654094	4.492442388	2.76E-05	0.000166027	0.635374382	4.492442388	3.30E-05	0.000339536	0.474992766	4.492442388	0.001869273	0.023515622	0.474532819	4.492442388	0.001900515	0.00911521	ENSPFOG00000005639	 myosin X-like 3 
c48832_g8_i6	0.646244022	4.801691705	0.000261387	0.001116202	0.590623838	4.801691705	0.000719571	0.00400475	0.508876945	4.801691705	0.003416415	0.033677104	0.417978158	4.801691705	0.016422901	0.049520404	ENSTRUG00000009145	 unc-13 homolog C (C. elegans) 
c47490_g2_i4	0.646046802	4.928792316	0.000183355	0.00082997	0.819404732	4.928792316	2.06E-06	3.58E-05	0.59411172	4.928792316	0.000551461	0.011604747	0.630637145	4.928792316	0.000260068	0.001809386	ENSPFOG00000016515	" transforming, acidic coiled-coil containing protein 2 "
c47763_g4_i1	0.645978736	4.015198688	0.000654494	0.002418739	0.668668547	4.015198688	0.000359423	0.002316525	0.552772535	4.015198688	0.002956989	0.030738909	0.607404111	4.015198688	0.001191738	0.006234411	ENSGACG00000006104	" ATPase, class VI, type 11B "
c46964_g1_i1	0.641707887	4.129653532	0.001562743	0.005042847	0.736649408	4.129653532	0.000253986	0.001749214	0.641052315	4.129653532	0.001420196	0.019975286	0.693687991	4.129653532	0.000632215	0.003722676	ENSGACG00000019513	 axin 1 
c43632_g1_i1	0.638395352	5.311314374	1.66E-05	0.000108447	0.581076284	5.311314374	7.62E-05	0.000663661	0.510770366	5.311314374	0.000485495	0.010748485	0.54354909	5.311314374	0.000218622	0.001572627	ENSONIG00000020505	" UDP-Gal:betaGlcNAc beta 1,3-galactosyltransferase, polypeptide 2 "
c42285_g6_i3	0.636949615	3.85551425	0.000183523	0.000830533	0.771822773	3.85551425	4.21E-06	6.39E-05	0.556294504	3.85551425	0.000883994	0.015302144	0.571735961	3.85551425	0.000628077	0.003702881	ENSGACG00000005326	 transmembrane protein 87B 
c46859_g1_i1	0.635253207	6.655820704	0.002701009	0.007994115	0.500124937	6.655820704	0.017827524	0.049676002	0.632510897	6.655820704	0.00274957	0.02969598	0.744466286	6.655820704	0.000442753	0.002801556	ENSTNIG00000006797	 synaptotagmin II 
c45261_g1_i6	0.633878966	4.756771325	0.000359165	0.001462098	0.517035757	4.756771325	0.003199019	0.0130143	0.54392968	4.756771325	0.001937477	0.024040845	0.462500486	4.756771325	0.008529279	0.029677596	ENSTRUG00000013081	 FERM domain containing 4A 
c47998_g1_i2	0.630899409	4.86200499	0.003439342	0.009777507	0.815575382	4.86200499	0.000155027	0.001173095	0.601586151	4.86200499	0.004926981	0.041399519	0.827873105	4.86200499	0.000128788	0.001019404	ENSONIG00000004981	" phosphodiesterase 3A, cGMP-inhibited "
c47490_g2_i8	0.628202987	4.971444513	3.02E-05	0.000179082	0.65077753	4.971444513	1.20E-05	0.000150443	0.539980932	4.971444513	0.000284398	0.008028772	0.665896721	4.971444513	8.03E-06	0.000106347	ENSPFOG00000016515	" transforming, acidic coiled-coil containing protein 2 "
c43234_g2_i2	0.627210478	5.230131622	1.59E-05	0.00010457	0.580873712	5.230131622	5.33E-05	0.000500437	0.504830225	5.230131622	0.000447048	0.010217321	0.707462129	5.230131622	1.09E-06	2.04E-05	ENSPFOG00000017142	" phosphorylase kinase, alpha 2 (liver) "
c47052_g3_i1	0.623380497	3.770286801	0.002022003	0.006280585	0.553974872	3.770286801	0.005074233	0.018770432	0.556792504	3.770286801	0.004822184	0.040955302	0.617144678	3.770286801	0.001944172	0.009277963	ENSONIG00000005595	 dachsous 1a (Drosophila) 
c46730_g1_i3	0.618327417	4.595810814	6.01E-05	0.000319539	0.760878589	4.595810814	6.91E-07	1.50E-05	0.438925098	4.595810814	0.003718131	0.035372292	0.641664629	4.595810814	2.84E-05	0.000300625	ENSONIG00000018162	 UDP-N-acetyl-alpha-D-galactosamine: polypeptide N-acetylgalactosaminyltransferase 7 
c48421_g1_i5	0.613437928	3.747031618	0.000783826	0.002812285	0.750978916	3.747031618	3.13E-05	0.000326001	0.514402234	3.747031618	0.003816508	0.035932037	0.855228468	3.747031618	2.96E-06	4.66E-05	ENSPFOG00000011447	 transportin 1 
c46074_g7_i1	0.612836507	5.056153575	0.000185961	0.000838781	0.501749269	5.056153575	0.002037028	0.009110532	0.518013393	5.056153575	0.001411153	0.019904252	0.536559675	5.056153575	0.000924368	0.005073524	ENSONIG00000001558	 gdnf family receptor alpha 1a 
c45888_g1_i4	0.611302808	4.964885767	0.000242064	0.00104728	0.645229996	4.964885767	9.83E-05	0.000814668	0.486592551	4.964885767	0.003102494	0.031570253	0.421686838	4.964885767	0.010652484	0.035335241	ENSPFOG00000019647	" potassium voltage-gated channel, Shaw-related subfamily, member 1b "
c43234_g2_i1	0.6112222	5.115470696	8.23E-05	0.00041903	0.603688574	5.115470696	8.61E-05	0.000732946	0.50751955	5.115470696	0.000966531	0.016056636	0.795971373	5.115470696	3.02E-07	6.94E-06	ENSPFOG00000017142	" phosphorylase kinase, alpha 2 (liver) "
c44783_g1_i1	0.610407179	5.185194109	6.00E-05	0.000319227	0.518905757	5.185194109	0.000549779	0.003236271	0.495701173	5.185194109	0.00096673	0.016056636	0.524299848	5.185194109	0.000499999	0.00308716	ENSONIG00000010622	 F-box protein 36b 
c41254_g6_i2	0.590953217	4.914638775	0.000476996	0.001855103	0.600106364	4.914638775	0.000325082	0.002139265	0.4554322	4.914638775	0.006307522	0.047521814	0.575984512	4.914638775	0.000628947	0.003705721	no blastx hit*	
c47196_g6_i3	0.590874295	5.470320494	0.000294203	0.001234244	0.616735896	5.470320494	0.0001436	0.001107712	0.447442735	5.470320494	0.005695484	0.044704812	0.751686492	5.470320494	4.08E-06	6.05E-05	ENSONIG00000019315	 transformed 3T3 cell double minute 4 homolog (mouse) 
c45755_g4_i1	0.589582731	3.53027474	0.003461523	0.009821545	0.718606713	3.53027474	0.000324107	0.002134321	0.612432514	3.53027474	0.00211291	0.025504596	0.506522013	3.53027474	0.010381243	0.034650437	ENSONIG00000003760	 breast cancer anti-estrogen resistance 3 
c46577_g4_i11	0.582050791	4.535392274	0.001423959	0.004674034	0.662706332	4.535392274	0.000256242	0.001763479	0.511229135	4.535392274	0.004612839	0.039797204	0.843123928	4.535392274	4.38E-06	6.39E-05	ENSONIG00000001933	 dynamin 2a 
c44924_g4_i7	0.581089104	4.654250306	0.000432167	0.001707907	0.795737305	4.654250306	1.44E-06	2.67E-05	0.570794388	4.654250306	0.000523546	0.011293135	0.659248284	4.654250306	5.91E-05	0.000544249	ENSTRUG00000001378	" SWI/SNF related, matrix associated, actin dependent regulator of chromatin, subfamily a, member 4 "
c44175_g4_i2	0.58004738	3.625609763	0.019715041	0.042094635	0.797094456	3.625609763	0.001267617	0.006273226	0.673154792	3.625609763	0.005939969	0.045690595	0.656236829	3.625609763	0.007915688	0.028083843	ENSONIG00000018880	 DEAD (Asp-Glu-Ala-Asp) box helicase 17 
c47504_g1_i3	0.578380698	4.239060851	0.003242463	0.009305139	0.548468394	4.239060851	0.004939634	0.018375823	0.600166057	4.239060851	0.00206707	0.025190271	0.560843028	4.239060851	0.004001506	0.016461466	ENSONIG00000009529	 suppression of tumorigenicity 18 (breast carcinoma) (zinc finger protein) 
c45978_g1_i2	0.573434658	5.372552387	0.001372262	0.004524577	0.591639026	5.372552387	0.000918557	0.004870726	0.531516964	5.372552387	0.002861978	0.030335976	0.466619029	5.372552387	0.008817054	0.030488252	ENSXMAG00000003690	 RUN and SH3 domain containing 1 
c47245_g3_i6	0.566834361	3.630145385	0.001848274	0.00582342	0.574981884	3.630145385	0.001317867	0.0064472	0.495161594	3.630145385	0.005390892	0.04350858	0.551757559	3.630145385	0.00232001	0.010650727	ENSTRUG00000006249	 agrin 
c48629_g1_i5	0.566730883	3.455917576	0.002247377	0.006860035	0.444220567	3.455917576	0.014610384	0.042406778	0.508435913	3.455917576	0.005582258	0.044228522	0.7592541	3.455917576	4.56E-05	0.000438045	ENSONIG00000008807	 low density lipoprotein receptor-related protein 2a 
c44924_g4_i4	0.563825912	4.365727414	0.000530623	0.002035461	0.741648171	4.365727414	4.78E-06	7.12E-05	0.539211626	4.365727414	0.000795943	0.014397891	0.553113446	4.365727414	0.000626568	0.003697409	ENSAMXG00000014052	 high-mobility group box 2b 
c43041_g1_i5	0.561658471	3.787305139	0.00353744	0.010011643	0.63937386	3.787305139	0.000813557	0.004423339	0.534213322	3.787305139	0.005420042	0.043611297	0.836099536	3.787305139	1.39E-05	0.000166389	ENSTRUG00000004165	 proprotein convertase subtilisin/kexin type 5b 
c44401_g4_i1	0.552985486	4.28572387	0.004078109	0.011275954	0.694468878	4.28572387	0.000284728	0.001929598	0.640813077	4.28572387	0.000886391	0.015322368	0.686197317	4.28572387	0.000327222	0.00218959	no blastx hit*	
c48530_g4_i1	0.551845618	4.930844458	0.00034846	0.001426122	0.432475952	4.930844458	0.004469469	0.016957237	0.462515242	4.930844458	0.002453556	0.027755584	0.404197909	4.930844458	0.007945506	0.028137324	no blastx hit*	
c48297_g2_i4	0.549005592	4.551580241	0.001157384	0.003926669	0.727146089	4.551580241	1.49E-05	0.000178421	0.54706714	4.551580241	0.001092938	0.017135594	0.796329343	4.551580241	2.55E-06	4.14E-05	ENSGACG00000011651	" pleckstrin homology domain containing, family A member 6 "
c47796_g4_i5	0.5472704	5.058883145	0.000206422	0.000915064	0.393244556	5.058883145	0.006767628	0.023401597	0.440659846	5.058883145	0.002467749	0.027798442	0.473397142	5.058883145	0.00121207	0.006321712	ENSONIG00000019716	" ash1 (absent, small, or homeotic)-like (Drosophila) "
c47624_g6_i2	0.545316548	5.067646196	0.002817533	0.008286301	0.514876855	5.067646196	0.004591974	0.017335952	0.596569587	5.067646196	0.001000681	0.016378215	0.796371716	5.067646196	1.40E-05	0.000167411	ENSXMAG00000014312	" ribosomal protein S6 kinase, 90kDa, polypeptide 2 "
c46307_g1_i3	0.544108813	5.197789648	0.000278067	0.001176897	0.48603837	5.197789648	0.001026897	0.005322459	0.414762389	5.197789648	0.00487189	0.041181502	0.476444609	5.197789648	0.001361419	0.006946726	ENSONIG00000000127	 F-box and leucine-rich repeat protein 4 
c46155_g4_i2	0.541644046	4.827669064	0.001296759	0.004316648	0.486109744	4.827669064	0.003517102	0.014036047	0.454817837	4.827669064	0.00625861	0.047246566	0.487980879	4.827669064	0.003547897	0.014986292	ENSGACG00000012074	 retinoic acid induced 1 
c47883_g6_i6	0.541420574	4.721028917	0.001822564	0.005758579	0.982384521	4.721028917	2.05E-08	7.97E-07	0.514700255	4.721028917	0.002910237	0.030519223	1.142332368	4.721028917	1.17E-10	8.77E-09	ENSXMAG00000005982	 zinc finger protein 821 
c42198_g1_i1	0.535188802	4.468467572	0.009059939	0.022087363	0.499495085	4.468467572	0.014796857	0.042873399	0.753185854	4.468467572	0.000245927	0.007321809	0.601677169	4.468467572	0.003341605	0.014267376	ENSPFOG00000014882	 myeloid ecotropic viral integration site 2a 
c48421_g1_i2	0.513973675	3.85216115	0.00687725	0.017473764	0.919937802	3.85216115	1.23E-06	2.35E-05	0.557932118	3.85216115	0.002995534	0.030919585	0.841477604	3.85216115	1.01E-05	0.00012799	ENSXMAG00000005440	 transportin 1 
c44749_g1_i1	0.510994201	4.066889546	0.005217083	0.013868619	0.652428481	4.066889546	0.000350727	0.002276626	0.626834701	4.066889546	0.000539142	0.011477617	0.76635636	4.066889546	2.81E-05	0.00029847	ENSONIG00000001362	 axin 1 
c46051_g2_i5	0.505459816	3.531512786	0.008006696	0.019859603	0.753865017	3.531512786	8.04E-05	0.000693223	0.563164791	3.531512786	0.00273217	0.029591786	0.665863847	3.531512786	0.000473164	0.002961584	ENSONIG00000014399	 myosin VIIA and Rab interacting protein 
c45831_g8_i2	0.505301213	5.007745588	0.014602507	0.032909099	0.496019577	5.007745588	0.015951307	0.04547576	0.564671242	5.007745588	0.006168272	0.046879849	0.753438242	5.007745588	0.000297335	0.002023662	ENSONIG00000007847	 microtubule associated serine/threonine kinase 2 
c46480_g7_i1	0.493991451	5.141694126	0.002309256	0.007014141	0.553663693	5.141694126	0.000577359	0.003363345	0.47336996	5.141694126	0.003273088	0.032683229	0.57687348	5.141694126	0.000367251	0.002414264	ENSTNIG00000011711	" RAB5C, member RAS oncogene family "
c41895_g2_i3	0.492278521	3.970784042	0.003452666	0.009803702	0.599499997	3.970784042	0.000288259	0.001951449	0.450416139	3.970784042	0.006209444	0.047080268	0.462677063	3.970784042	0.005121514	0.020032583	ENSONIG00000012851	" SIN3 homolog A, transcription regulator (yeast) a "
c47604_g3_i2	0.491369371	4.665462005	0.002449236	0.007375921	0.582129056	4.665462005	0.000285132	0.001931649	0.508865676	4.665462005	0.001596411	0.021454858	0.387889481	4.665462005	0.015220509	0.046711368	ENSTRUG00000009960	 centrosomal protein 170a 
c35257_g1_i3	0.48676274	4.070150634	0.006250373	0.016130103	0.592321487	4.070150634	0.000783577	0.00428967	0.493563899	4.070150634	0.005176788	0.042526977	0.665527744	4.070150634	0.000185692	0.001377285	ENSONIG00000020260	 Uncharacterized protein {ECO:0000313|Ensembl:ENSONIP00000025529}  
c47048_g3_i6	0.484697381	4.778563291	0.001926926	0.006025471	0.569349632	4.778563291	0.00025824	0.00177403	0.426178834	4.778563291	0.00600022	0.046042701	0.632641726	4.778563291	4.54E-05	0.000436499	ENSPFOG00000003341	 chromosome 14 open reading frame 37 
c47135_g4_i5	0.465972198	3.564366212	0.019162324	0.04109859	0.534832295	3.564366212	0.006455767	0.022560309	0.725898761	3.564366212	0.000269674	0.007776296	0.513725476	3.564366212	0.009748896	0.033024215	ENSONIG00000017403	 zinc finger protein 512B 
c43378_g1_i1	0.45791133	4.592927942	0.012143995	0.028231941	0.605637644	4.592927942	0.000850176	0.004572006	0.530189331	4.592927942	0.003320304	0.033038805	0.553567779	4.592927942	0.002329306	0.010679354	ENSPFOG00000018181	 ankyrin 3a 
c43953_g4_i1	0.442889989	3.588055626	0.008303916	0.020461193	0.72913211	3.588055626	1.21E-05	0.000150563	0.475955816	3.588055626	0.003913951	0.036347372	0.970390247	3.588055626	1.53E-08	5.49E-07	ENSGACG00000011970	 S100 calcium binding protein A9 
c48383_g2_i1	0.44096475	5.372075111	0.022056937	0.046185493	0.464640467	5.372075111	0.015051561	0.043449061	0.628782594	5.372075111	0.001051885	0.016854888	0.48854627	5.372075111	0.010787459	0.035679007	no blastx hit*	
c48763_g3_i1	0.438650976	5.218643307	0.004880114	0.013106121	0.599232761	5.218643307	0.000110168	0.000895805	0.483209286	5.218643307	0.001865508	0.023499244	0.591652768	5.218643307	0.00013845	0.001077121	ENSONIG00000007138	 neuron navigator 2 
c48429_g1_i3	0.433215243	5.405094698	0.004865483	0.013074188	0.53874751	5.405094698	0.000432215	0.002678049	0.436685458	5.405094698	0.004329514	0.038323023	0.624216646	5.405094698	5.02E-05	0.00047259	ENSONIG00000005888	 PH domain and leucine rich repeat protein phosphatase 2 
c48297_g2_i7	0.420697619	4.495946308	0.006321012	0.016250916	0.63966208	4.495946308	3.07E-05	0.000320856	0.489332273	4.495946308	0.001384145	0.01965404	0.704630496	4.495946308	4.59E-06	6.66E-05	ENSAMXG00000010119	" pleckstrin homology domain containing, family A member 6 "
c46051_g2_i1	0.415674825	3.716650713	0.012729088	0.02933131	0.503710847	3.716650713	0.002171575	0.009584258	0.451341058	3.716650713	0.006072771	0.046356287	0.480823721	3.716650713	0.003391935	0.014449037	ENSONIG00000014399	 myosin VIIA and Rab interacting protein 
c40129_g1_i2	-0.414969618	5.700631217	0.018526585	0.040009205	-0.570288616	5.700631217	0.001126163	0.005725012	-0.542131831	5.700631217	0.001958818	0.024240307	-0.755788576	5.700631217	1.58E-05	0.00018536	ENSTRUG00000005052	 secreted frizzled-related protein 1b 
c35063_g2_i2	-0.422336401	6.859147048	0.016967432	0.037223412	-0.432559054	6.859147048	0.014291979	0.041710984	-0.573483867	6.859147048	0.001161815	0.017695193	-0.720104722	6.859147048	4.62E-05	0.000443187	ENSONIG00000017688	" G protein-coupled receptor, family C, group 5, member Bb "
c47988_g2_i2	-0.434638742	4.542497604	0.023562405	0.048744166	-0.59636235	4.542497604	0.001580808	0.007419613	-0.529618094	4.542497604	0.005187406	0.042550205	-0.4942174	4.542497604	0.009489532	0.03228708	ENSONIG00000008651	 pre-B-cell leukemia transcription factor 2 
c46124_g2_i1	-0.448245341	6.37992279	0.009106643	0.022181388	-0.457887763	6.37992279	0.007557025	0.025492586	-0.642534469	6.37992279	0.000177201	0.006116732	-0.758515025	6.37992279	9.68E-06	0.000123931	no blastx hit*	
c35705_g1_i1	-0.46303894	4.505213697	0.006204851	0.01603431	-0.463186984	4.505213697	0.005612001	0.020271246	-0.564773765	4.505213697	0.000747565	0.013797411	-0.522337289	4.505213697	0.001876983	0.009020485	ENSONIG00000020916	" mannosyl (alpha-1,6-)-glycoprotein beta-1,2-N-acetylglucosaminyltransferase "
c47948_g2_i5	-0.467497744	4.80068457	0.003291084	0.009419173	-0.4894095	4.80068457	0.001921491	0.008695693	-0.498526546	4.80068457	0.001555856	0.021076094	-0.431009187	4.80068457	0.006372944	0.023675543	ENSONIG00000017801	 organic anion transporter X 
c34254_g1_i3	-0.469586279	3.816417566	0.012516116	0.028920881	-0.481677873	3.816417566	0.009710913	0.030947952	-0.50168334	3.816417566	0.006594817	0.04906014	-0.620231482	3.816417566	0.000856624	0.004782861	ENSGACG00000011841	 ring finger protein 115 
c48336_g5_i2	-0.503786827	5.973610691	0.012244919	0.028411189	-0.583621722	5.973610691	0.003585983	0.014275036	-0.642563786	5.973610691	0.001345198	0.019360305	-0.494278297	5.973610691	0.013848201	0.04342595	no blastx hit*	
c48590_g4_i10	-0.533961438	5.63683579	0.001675153	0.005355773	-0.4182091	5.63683579	0.013538994	0.040029378	-0.4711789	5.63683579	0.005426011	0.043624789	-0.505871689	5.63683579	0.002845276	0.012575364	ENSONIG00000016095	 ubiquitin specific peptidase 2a 
c38566_g1_i1	-0.535259474	4.42115797	0.018170766	0.039369994	-0.618917426	4.42115797	0.005813406	0.020855729	-0.697847785	4.42115797	0.001871252	0.023523639	-0.54821796	4.42115797	0.015663378	0.047766046	ENSAMXG00000024352	" mediator of RNA polymerase II transcription, subunit 31 homolog (yeast) "
c31035_g1_i1	-0.540959482	4.204615054	0.013759984	0.031309829	-0.728092382	4.204615054	0.000762322	0.00420224	-0.597907383	4.204615054	0.005495193	0.043887609	-0.578735661	4.204615054	0.007448122	0.026818861	ENSONIG00000018581	 Kruppel-like factor 2b 
c42732_g4_i2	-0.557269081	4.727962879	0.000820842	0.002925294	-0.548919311	4.727962879	0.000875931	0.004679807	-0.472227673	4.727962879	0.004311837	0.03827572	-0.581783325	4.727962879	0.000460141	0.0028905	ENSONIG00000011240	 mitochondrial ribosomal protein S2 
c43805_g1_i3	-0.561819261	4.406241603	0.013012005	0.029858915	-0.925583251	4.406241603	3.54E-05	0.000359447	-0.66587329	4.406241603	0.003063393	0.031414187	-0.625716721	4.406241603	0.005481015	0.021076991	ENSONIG00000013177	 protein interacting with cyclin A1 
c44481_g1_i3	-0.563351845	5.854340089	0.003474734	0.009856096	-0.466852769	5.854340089	0.015198225	0.043785592	-0.537663839	5.854340089	0.005149167	0.042433209	-0.531671335	5.854340089	0.005748636	0.021849626	ENSDARG00000093756	 wu:fe11b02 
c39108_g1_i1	-0.566808339	5.398248823	0.006118724	0.01583533	-0.518790587	5.398248823	0.011802458	0.035943834	-0.601054509	5.398248823	0.003575109	0.034613187	-0.530793831	5.398248823	0.010185267	0.034161603	ENSONIG00000017683	 exosome component 1 
c43394_g1_i2	-0.573080747	5.480267329	0.00344208	0.009782376	-0.529981381	5.480267329	0.006640429	0.023041081	-0.644515896	5.480267329	0.000950177	0.015892352	-0.596626104	5.480267329	0.002253776	0.010404223	ENSTRUG00000006316	 si:dkey-222b8.4 
c35605_g1_i2	-0.577334135	4.481132951	0.000795532	0.002846732	-0.50189619	4.481132951	0.003258302	0.013218843	-0.524665826	4.481132951	0.002139036	0.025694738	-0.567510358	4.481132951	0.000926994	0.005083548	ENSGACG00000003986	 chromosome 22 open reading frame 39 
c29859_g1_i1	-0.579827948	5.830256223	0.001090854	0.003740856	-0.861237631	5.830256223	1.08E-06	2.14E-05	-0.608073844	5.830256223	0.000595083	0.012030267	-0.840657303	5.830256223	2.01E-06	3.35E-05	ENSGACG00000004999	 carbonic anhydrase II 
c47023_g3_i1	-0.581738299	3.891318887	0.009072379	0.022109218	-0.698101894	3.891318887	0.001600173	0.007499434	-0.768564752	3.891318887	0.000469753	0.010522024	-0.768910857	3.891318887	0.000495682	0.003069305	ENSORLG00000003531	 si:dkey-4c2.11 
c44729_g3_i2	-0.592384234	4.480624856	0.000904783	0.003190479	-0.608160789	4.480624856	0.000570453	0.003329212	-0.485654937	4.480624856	0.006495304	0.04867285	-0.698877514	4.480624856	7.81E-05	0.000680111	ENSGACG00000002826	 SPRY domain containing 7b 
c36256_g1_i2	-0.604601795	5.112866094	9.73E-05	0.000485004	-0.476141467	5.112866094	0.002010811	0.009025004	-0.496049224	5.112866094	0.0013241	0.019245331	-0.534837564	5.112866094	0.000534384	0.003248863	ENSONIG00000020108	 YY1 transcription factor a 
c42482_g2_i2	-0.604889865	5.616463017	0.000158328	0.00073196	-0.706587648	5.616463017	8.92E-06	0.000118048	-0.471386697	5.616463017	0.00315148	0.031889099	-0.653754488	5.616463017	4.05E-05	0.000400737	ENSONIG00000008534	" solute carrier family 7 (cationic amino acid transporter, y+ system), member 3a "
c45647_g2_i4	-0.60678494	4.224534775	0.009271577	0.022508432	-0.724623483	4.224534775	0.001702692	0.007879083	-0.663471624	4.224534775	0.004065779	0.037133945	-0.713849763	4.224534775	0.002097888	0.009844134	ENSTRUG00000008145	 carbonyl reductase 1 
c46584_g1_i1	-0.610368174	5.526678767	0.003809308	0.010651552	-0.56296975	5.526678767	0.007473726	0.025257409	-0.612360197	5.526678767	0.003582871	0.034620513	-0.532887527	5.526678767	0.011332999	0.037148565	ENSORLG00000010781	" protein phosphatase 1, regulatory subunit 15B "
c39001_g1_i2	-0.610379209	5.851455641	0.000572853	0.002164818	-0.596869403	5.851455641	0.000726583	0.004036712	-0.489751493	5.851455641	0.005569553	0.044216886	-0.670066045	5.851455641	0.000149494	0.0011453	ENSONIG00000009775	" TBC1 domain family, member 17 "
c39181_g1_i1	-0.619141122	6.267241295	0.002036616	0.006321858	-0.672422057	6.267241295	0.000787125	0.004302987	-0.595009337	6.267241295	0.00297694	0.030849406	-0.618688662	6.267241295	0.002036614	0.009620483	ENSXMAG00000003419	 aminopeptidase-like 1 
c28501_g1_i1	-0.621506067	5.988583507	0.001000244	0.003480158	-0.667676084	5.988583507	0.000392099	0.002487639	-0.642286761	5.988583507	0.000653988	0.012774329	-0.576349352	5.988583507	0.002246866	0.010379857	ENSTNIG00000013495	 COP9 constitutive photomorphogenic homolog subunit 4 (Arabidopsis) 
c42378_g4_i2	-0.623498807	5.494367343	2.58E-05	0.000156855	-0.521373923	5.494367343	0.000411112	0.002579112	-0.415623417	5.494367343	0.005050548	0.042048308	-0.586290872	5.494367343	7.22E-05	0.000639318	ENSTRUG00000005329	 v-Ki-ras2 Kirsten rat sarcoma viral oncogene homolog 
c44633_g5_i2	-0.629690638	5.251539242	1.64E-05	0.000107067	-0.433957861	5.251539242	0.002943574	0.012167029	-0.48500749	5.251539242	0.000857352	0.01499698	-0.369577987	5.251539242	0.011530885	0.037648489	ENSGACG00000007254	" protein tyrosine phosphatase type IVA, member 2b "
c43838_g3_i1	-0.641435773	4.302733846	0.000251031	0.001079465	-0.603316787	4.302733846	0.000525528	0.003128251	-0.491501752	4.302733846	0.004927148	0.041399519	-0.628531537	4.302733846	0.000307767	0.002083027	ENSGMOG00000020568	 uncharacterized protein
c46364_g1_i6	-0.645558689	5.074312581	3.28E-05	0.000192564	-0.467436553	5.074312581	0.002549754	0.010944559	-0.480431504	5.074312581	0.001915653	0.023847567	-0.563933217	5.074312581	0.000259592	0.00180673	ENSTRUG00000010650	" protein kinase C, delta a "
c41461_g1_i1	-0.656936698	5.257376878	0.000163147	0.000751147	-0.661071836	5.257376878	0.000135662	0.001058883	-0.532033985	5.257376878	0.002192933	0.025872126	-0.544867105	5.257376878	0.001769994	0.008615608	ENSONIG00000018363	" phosphatidylinositol glycan, class K "
c39210_g2_i1	-0.65928167	4.633379985	0.000107012	0.000524315	-0.444615623	4.633379985	0.00879419	0.028678797	-0.492138376	4.633379985	0.003738086	0.035456081	-0.551344066	4.633379985	0.001224551	0.006376352	ENSGACG00000016851	 pleiotropic regulator 1 
c47032_g8_i1	-0.659858669	4.613303236	0.000105374	0.000517754	-0.79244461	4.613303236	2.31E-06	3.91E-05	-0.529410036	4.613303236	0.001760199	0.022635869	-0.599854267	4.613303236	0.000396743	0.00256572	ENSONIG00000016394	" DnaJ (Hsp40) homolog, subfamily B, member 1b "
c44768_g1_i6	-0.662028219	5.548806458	3.78E-05	0.000215963	-0.397365383	5.548806458	0.013429867	0.039780484	-0.442314096	5.548806458	0.005809625	0.045157979	-0.497523961	5.548806458	0.001979152	0.0094028	ENSGACG00000018053	 KIAA1191 
c34162_g1_i1	-0.667423067	5.812493258	0.001588618	0.005116825	-0.547955983	5.812493258	0.009340833	0.030065647	-0.648993246	5.812493258	0.002075686	0.025246908	-0.50953784	5.812493258	0.015859845	0.0482111	ENSGACG00000009568	 NHP2 non-histone chromosome protein 2-like 1b (S. cerevisiae) 
c39602_g1_i4	-0.671257687	7.010867943	0.004369662	0.011955646	-0.833626764	7.010867943	0.000404738	0.002549474	-0.647705996	7.010867943	0.005903997	0.045487231	-0.584373919	7.010867943	0.0129991	0.041463284	ENSONIG00000017664	 eukaryotic translation initiation factor 5A 
c40267_g4_i2	-0.674263636	5.558482497	1.45E-05	9.64E-05	-0.595332171	5.558482497	0.000120229	0.000963649	-0.520503168	5.558482497	0.000815555	0.014627865	-0.648943712	5.558482497	2.80E-05	0.000297383	ENSTRUG00000006236	 transmembrane 9 superfamily member 2 
c38599_g1_i2	-0.67806798	3.71481928	0.00439842	0.012017101	-0.582625365	3.71481928	0.014256051	0.04164434	-0.77640641	3.71481928	0.001006137	0.016453395	-0.575013192	3.71481928	0.01567577	0.047784205	ENSORLG00000016512	 transferrin-a 
c48111_g4_i1	-0.678282304	5.079876743	0.000336137	0.001383699	-0.466951955	5.079876743	0.01343342	0.039782198	-0.538413979	5.079876743	0.004347137	0.038432333	-0.456609694	5.079876743	0.015925337	0.048371659	ENSXMAG00000019585	 TP53 regulated inhibitor of apoptosis 1 
c42649_g1_i2	-0.684277331	7.643820841	0.000405851	0.001621705	-0.537030347	7.643820841	0.005423326	0.019710855	-0.528345507	7.643820841	0.006229002	0.047162758	-0.579094396	7.643820841	0.002731138	0.012169283	ENSGACG00000004036	 MAF1 homolog (S. cerevisiae) 
c30904_g1_i1	-0.685728067	6.099394167	0.000560147	0.002126063	-0.632142484	6.099394167	0.001431669	0.006896003	-0.572163652	6.099394167	0.003905635	0.036319688	-0.549553855	6.099394167	0.005635575	0.021514165	ENSXMAG00000002510	" protein phosphatase 4 (formerly X), catalytic subunit a "
c48887_g5_i1	-0.694304067	5.210928652	0.00094495	0.003309493	-0.545270509	5.210928652	0.009084543	0.02948961	-0.607542281	5.210928652	0.003591894	0.034672592	-0.717000344	5.210928652	0.000597596	0.003557241	no blastx hit*	
c41378_g3_i2	-0.697346674	7.914017791	0.000508327	0.001959386	-0.750496861	7.914017791	0.000182897	0.00133937	-0.583058329	7.914017791	0.003601942	0.034716896	-0.749411953	7.914017791	0.000187733	0.001390797	ENSLOCG00000011144	" myosin, light chain 12, genome duplicate 2 "
c38137_g1_i1	-0.698826944	4.647099776	0.000755643	0.002726546	-0.67639146	4.647099776	0.001033589	0.005346982	-0.587837687	4.647099776	0.004429482	0.038865394	-0.679026235	4.647099776	0.000983939	0.005332999	ENSONIG00000014261	 translocating chain-associating membrane protein 1 
c40231_g1_i3	-0.700375978	5.060920067	0.000637478	0.002366852	-0.86351584	5.060920067	2.32E-05	0.000256465	-0.606802702	5.060920067	0.003127666	0.031714067	-0.906882234	5.060920067	9.28E-06	0.000119754	ENSONIG00000008456	 LIM domain only 2 (rhombotin-like 1) 
c40722_g1_i2	-0.701853509	6.339353875	0.000584321	0.00219988	-0.696107808	6.339353875	0.000632624	0.003621175	-0.606515205	6.339353875	0.00290561	0.030500918	-0.60277007	6.339353875	0.00309885	0.013440556	ENSTRUG00000013823	 cytochrome b5 reductase 3 
c24419_g1_i1	-0.706694444	4.394671732	0.001011862	0.003516065	-0.603705337	4.394671732	0.004739203	0.017789723	-0.604345697	4.394671732	0.004758661	0.040542095	-0.590020981	4.394671732	0.006010253	0.022627671	ENSONIG00000004423	 poly(A) binding protein interacting protein 2 
c39602_g1_i3	-0.722165196	7.086107483	0.002214859	0.006771531	-0.816937645	7.086107483	0.000538359	0.003187729	-0.716762998	7.086107483	0.002368058	0.027142351	-0.594489547	7.086107483	0.011656468	0.037987027	ENSONIG00000017664	 eukaryotic translation initiation factor 5A 
c41322_g2_i3	-0.72292407	4.153100365	0.000154128	0.000715143	-0.745145372	4.153100365	8.39E-05	0.000717446	-0.60561199	4.153100365	0.001501757	0.020662964	-0.745302879	4.153100365	8.78E-05	0.000748504	ENSONIG00000009265	 mitogen-activated protein kinase 13 
c45647_g2_i1	-0.736225189	4.436761051	0.000746362	0.00270328	-0.607422778	4.436761051	0.005189497	0.019093187	-0.684007542	4.436761051	0.001658771	0.021894067	-0.718429637	4.436761051	0.00093389	0.005115485	ENSGACG00000011333	 carbonyl reductase 1 
c36904_g1_i3	-0.737647093	5.870791966	0.000354477	0.001447066	-0.706762491	5.870791966	0.00060072	0.003467677	-0.704527426	5.870791966	0.000629328	0.012419954	-0.742926282	5.870791966	0.000314806	0.002120632	ENSPFOG00000005802	 parvalbumin 7 
c43128_g3_i4	-0.740342524	3.496468901	0.000490486	0.001901369	-0.595030657	3.496468901	0.005139924	0.018961979	-0.609626357	3.496468901	0.003877265	0.036182752	-0.826025663	3.496468901	9.43E-05	0.00079561	ENSPFOG00000019682	 RNA terminal phosphate cyclase-like 1 
c30812_g1_i1	-0.74281776	4.901689897	0.005927236	0.015423421	-1.001257348	4.901689897	0.000197786	0.00142382	-1.07158557	4.901689897	6.79E-05	0.003654028	-0.838604794	4.901689897	0.001846995	0.008910024	ENSONIG00000012426	" apoptogenic 1, mitochondrial "
c22218_g1_i2	-0.745238999	5.524622008	9.74E-06	6.89E-05	-0.628307277	5.524622008	0.00018327	0.001340047	-0.534526817	5.524622008	0.001488329	0.020522594	-0.697056167	5.524622008	3.42E-05	0.00034815	ENSGACG00000009179	 akirin 2 
c41087_g1_i1	-0.746264325	3.633794203	0.01753589	0.038228802	-1.129193331	3.633794203	0.000267632	0.001828023	-0.876970004	3.633794203	0.004889098	0.041239281	-1.340828471	3.633794203	1.59E-05	0.000186564	ENSPFOG00000013394	 uncharacterized protein
c31663_g1_i1	-0.748015777	5.241513314	2.67E-05	0.000161392	-0.570124724	5.241513314	0.00129902	0.006384368	-0.604424424	5.241513314	0.000670053	0.012916452	-0.527513287	5.241513314	0.003022333	0.01318359	ENSXMAG00000002414	 DET1 and DDB1 associated 1 
c45671_g3_i1	-0.748130281	3.884320059	0.007791374	0.019431598	-0.970202694	3.884320059	0.000465134	0.002840516	-0.802061207	3.884320059	0.003906188	0.036319688	-1.131751653	3.884320059	4.71E-05	0.000448907	ENSXMAG00000010329	 F-box protein 7 
c36904_g1_i1	-0.751072482	5.709278351	0.000165511	0.000760198	-0.62197314	5.709278351	0.001769692	0.008138026	-0.709620756	5.709278351	0.000360088	0.009145281	-0.812796375	5.709278351	4.42E-05	0.000428243	ENSPFOG00000005802	 parvalbumin 7 
c47048_g2_i2	-0.751240835	4.282862825	0.000259433	0.001109099	-0.574161764	4.282862825	0.005238367	0.019228506	-0.82165769	4.282862825	5.63E-05	0.003337231	-0.864388227	4.282862825	2.34E-05	0.000256425	no blastx hit*	
c47208_g4_i1	-0.761752862	5.939809768	0.004749082	0.012799248	-0.922521423	5.939809768	0.000627073	0.003596953	-0.746565762	5.939809768	0.005567811	0.044216886	-0.689999087	5.939809768	0.010470009	0.034895153	ENSONIG00000017226	 signal peptidase complex subunit 2 homolog (S. cerevisiae) 
c38802_g1_i1	-0.763138884	5.229710958	2.36E-06	2.13E-05	-0.649283843	5.229710958	5.34E-05	0.000501408	-0.466665923	5.229710958	0.003871256	0.036162039	-0.522377419	5.229710958	0.001259785	0.006524215	ENSONIG00000000011	" LLP homolog, long-term synaptic facilitation (Aplysia) "
c40722_g1_i4	-0.763727333	5.184870202	0.000240077	0.001040333	-0.650412959	5.184870202	0.001710984	0.00791382	-0.685618088	5.184870202	0.000941366	0.015828219	-0.677723024	5.184870202	0.001081893	0.00575602	ENSGACG00000020019	 cytochrome b5 reductase 3 
c47402_g4_i1	-0.76498791	5.57915363	0.000177055	0.000805656	-0.698285762	5.57915363	0.000598919	0.00346252	-0.58240777	5.57915363	0.004196413	0.037763014	-0.635234599	5.57915363	0.001839721	0.008886164	ENSGACG00000009926	 notch homolog 3 
c41265_g1_i2	-0.77344508	6.604668961	0.000334079	0.001376118	-0.734817978	6.604668961	0.000641701	0.003661053	-0.622094605	6.604668961	0.003843122	0.036046044	-0.765567057	6.604668961	0.000380386	0.002476724	ENSONIG00000013091	 activating transcription factor 4b1 (tax-responsive enhancer element B67) 
c44728_g1_i5	-0.774815799	4.092837804	0.002591949	0.007735288	-0.632681582	4.092837804	0.013430075	0.039780484	-0.725006242	4.092837804	0.004581984	0.039645146	-1.082453983	4.092837804	2.31E-05	0.000253481	ENSONIG00000005800	 transaldolase 1 
c39903_g1_i1	-0.778204674	4.878141316	1.22E-05	8.37E-05	-0.514071776	4.878141316	0.003821988	0.015001813	-0.527955531	4.878141316	0.002959875	0.030749186	-0.535760508	4.878141316	0.00266245	0.011927278	ENSONIG00000018542	 transmembrane protein 70 
c42346_g1_i1	-0.778852706	5.349915816	8.68E-07	9.19E-06	-0.47938228	5.349915816	0.002460441	0.010634867	-0.46425028	5.349915816	0.003418941	0.033684605	-0.474511759	5.349915816	0.002797887	0.012414524	ENSPFOG00000018632	 tumor suppressor candidate 2b 
c45138_g14_i1	-0.781603667	6.037458776	1.99E-05	0.000126253	-0.740120109	6.037458776	5.14E-05	0.000484896	-0.624806382	6.037458776	0.00063514	0.012508775	-0.764712086	6.037458776	2.91E-05	0.000306523	no blastx hit*	
c40653_g1_i1	-0.783708808	3.594626914	0.000155909	0.000721966	-0.680379212	3.594626914	0.000991447	0.005169612	-0.567676341	3.594626914	0.006553645	0.048848729	-0.780831745	3.594626914	0.000149434	0.0011453	ENSONIG00000003893	 testis derived transcript (3 LIM domains) 
c42193_g2_i4	-0.786615641	5.60243815	8.64E-06	6.21E-05	-0.627643464	5.60243815	0.000372153	0.002386484	-0.508494874	5.60243815	0.004007187	0.036925718	-0.51792442	5.60243815	0.003394993	0.014458838	ENSONIG00000015432	 mitogen-activated protein kinase kinase 1 
c32874_g1_i1	-0.789400849	5.097340406	2.40E-05	0.000147851	-0.797107738	5.097340406	1.75E-05	0.000202942	-0.617434593	5.097340406	0.000910215	0.015546047	-0.72492291	5.097340406	0.000100819	0.00083965	ENSGACG00000003674	" proteasome (prosome, macropain) assembly chaperone 2 "
c38275_g3_i2	-0.791343277	4.106737647	9.55E-05	0.000476985	-0.691967314	4.106737647	0.000576846	0.003362412	-0.593054083	4.106737647	0.003473001	0.034032224	-0.487965152	4.106737647	0.016568279	0.049856361	ENSLOCG00000015026	" proteasome (prosome, macropain) subunit, alpha type, 4 "
c47023_g3_i2	-0.791639469	7.292466892	0.000564594	0.002139111	-0.769803835	7.292466892	0.000790436	0.004316072	-0.848401717	7.292466892	0.00021941	0.006875573	-0.921784536	7.292466892	6.04E-05	0.000553953	ENSORLG00000003531	 si:dkey-4c2.11 
c41265_g1_i1	-0.792111958	6.438076665	0.00013062	0.000623345	-0.664202447	6.438076665	0.001309639	0.006418374	-0.622615564	6.438076665	0.002591957	0.028725261	-0.799264944	6.438076665	0.000111829	0.000910082	ENSONIG00000013091	 activating transcription factor 4b1 (tax-responsive enhancer element B67) 
c41898_g4_i1	-0.795512762	7.503255662	6.05E-05	0.000321277	-0.712144047	7.503255662	0.000322984	0.002130108	-0.546905686	7.503255662	0.005698032	0.044704812	-0.574634494	7.503255662	0.003683304	0.015448829	ENSGACG00000003630	 uncharacterized protein
c25083_g2_i1	-0.796357568	9.037383463	0.000310201	0.001292269	-0.659120991	9.037383463	0.002779476	0.011650881	-0.610830879	9.037383463	0.005547265	0.044115601	-0.774016674	9.037383463	0.000452895	0.002852491	ENSGACG00000020633	 si:dkeyp-69c1.7 
c33692_g1_i1	-0.799041448	4.850820563	0.000134336	0.000639319	-0.63665306	4.850820563	0.002312759	0.010083776	-0.62692052	4.850820563	0.002667165	0.029249872	-0.537864119	4.850820563	0.010313295	0.034475202	ENSORLG00000001990	 mitochondrial ribosomal protein L11 
c43882_g2_i3	-0.799392523	7.974433717	6.01E-05	0.000319539	-0.591635091	7.974433717	0.00290553	0.012064652	-0.561691803	7.974433717	0.004697803	0.040311546	-0.724186567	7.974433717	0.000273444	0.001887306	ENSPFOG00000006421	 sperm autoantigenic protein 17 
c46869_g8_i1	-0.800626414	5.387376088	1.02E-07	1.58E-06	-0.620658412	5.387376088	3.53E-05	0.000358782	-0.42586566	5.387376088	0.0048596	0.041140888	-0.698120178	5.387376088	3.32E-06	5.07E-05	ENSTRUG00000013457	 zgc:110319 
c48281_g8_i2	-0.802615359	6.45777092	0.000103413	0.00050934	-0.787256483	6.45777092	0.000136169	0.00106154	-0.720698365	6.45777092	0.000480148	0.010657792	-0.718747894	6.45777092	0.000500183	0.00308716	ENSPFOG00000013831	 catalase 
c36470_g1_i1	-0.806581852	6.818690201	0.000787827	0.002824513	-0.751332968	6.818690201	0.001739674	0.008021248	-0.726205849	6.818690201	0.002465647	0.027798442	-0.827647389	6.818690201	0.000569997	0.003425009	ENSPFOG00000020463	 claudin 5a 
c30688_g1_i2	-0.807314133	4.984688717	1.55E-06	1.49E-05	-0.528951244	4.984688717	0.001617064	0.007560033	-0.492134721	4.984688717	0.0033205	0.033038805	-0.493972265	4.984688717	0.003306233	0.01415029	ENSORLG00000000844	 Uncharacterized protein  
c36904_g1_i2	-0.807416393	5.739077982	2.26E-05	0.000140297	-0.74519975	5.739077982	8.73E-05	0.000740213	-0.768964724	5.739077982	5.19E-05	0.00323253	-0.778748433	5.739077982	4.21E-05	0.000412363	ENSPFOG00000005802	 parvalbumin 7 
c38159_g2_i1	-0.809605571	5.40914725	5.02E-06	3.96E-05	-0.680920509	5.40914725	0.00011807	0.000949532	-0.531752384	5.40914725	0.002737755	0.029626397	-0.69740405	5.40914725	8.32E-05	0.000717562	ENSTNIG00000005685	" TAF12 RNA polymerase II, TATA box binding protein (TBP)-associated factor "
c36177_g2_i3	-0.809745751	4.351395011	4.21E-06	3.42E-05	-0.50827903	4.351395011	0.003865632	0.015122371	-0.512222222	4.351395011	0.003700383	0.03529141	-0.663563468	4.351395011	0.000154221	0.001174447	ENSTRUG00000014295	" protein phosphatase 6, catalytic subunit "
c44681_g4_i2	-0.809886199	5.343639997	3.11E-05	0.000183678	-0.653019441	5.343639997	0.000739147	0.004088662	-0.585783378	5.343639997	0.002486734	0.027882977	-0.7579355	5.343639997	9.15E-05	0.000776533	ENSONIG00000009692	 F-box protein 9 
c39906_g3_i1	-0.814357695	5.446141392	6.56E-05	0.000343191	-0.535362764	5.446141392	0.008565231	0.028109864	-0.590876707	5.446141392	0.003702598	0.035294892	-0.619137771	5.446141392	0.00239767	0.010941448	ENSXMAG00000008537	 prohibitin 
c42193_g2_i2	-0.81525786	5.899672535	3.49E-05	0.000202187	-0.592771395	5.899672535	0.002560298	0.010965155	-0.561093795	5.899672535	0.00431885	0.03827572	-0.533706611	5.899672535	0.006695364	0.024629318	ENSONIG00000015432	 mitogen-activated protein kinase kinase 1 
c44011_g1_i2	-0.820421821	4.501930399	0.004513329	0.012267462	-1.311298482	4.501930399	5.26E-06	7.71E-05	-1.099906606	4.501930399	0.000132867	0.005185362	-1.500118314	4.501930399	2.05E-07	4.93E-06	ENSONIG00000012474	 WW domain binding protein 4 
c43740_g1_i2	-0.820844268	6.060887636	5.13E-06	4.04E-05	-0.47829005	6.060887636	0.007796123	0.026101967	-0.663351214	6.060887636	0.000223799	0.006967342	-0.671394055	6.060887636	0.000188343	0.001393696	ENSONIG00000004077	 CaM kinase-like vesicle-associated a 
c32187_g1_i1	-0.82568713	4.732614655	0.000190012	0.000853622	-0.832494334	4.732614655	0.000152973	0.001162153	-0.618346485	4.732614655	0.005181053	0.042526977	-0.868139135	4.732614655	8.54E-05	0.000733145	ENSORLG00000007070	" signal sequence receptor, delta "
c38962_g1_i2	-0.830780969	3.684700041	0.017385187	0.037971574	-1.262681448	3.684700041	0.000260223	0.001785726	-1.302088191	3.684700041	0.000164301	0.005838948	-1.544074161	3.684700041	8.20E-06	0.000107963	ENSGACG00000017373	 uncharacterized protein
c45463_g6_i1	-0.833382288	6.648525694	7.20E-06	5.35E-05	-0.601618102	6.648525694	0.001160077	0.005863058	-0.577887193	6.648525694	0.001816939	0.023116314	-0.650937262	6.648525694	0.00044499	0.002812913	ENSONIG00000001113	" RAB5C, member RAS oncogene family "
c46906_g2_i4	-0.835332477	4.244974907	0.000208641	0.0009234	-0.599459401	4.244974907	0.00771126	0.025902405	-0.673234334	4.244974907	0.00266442	0.029249872	-0.638400225	4.244974907	0.004600373	0.018424662	ENSTRUG00000001652	 zyxin 
c33762_g2_i3	-0.837456106	4.688243708	0.000935256	0.003280962	-0.812297644	4.688243708	0.001271321	0.006285463	-0.858994859	4.688243708	0.000663974	0.012864247	-0.670443566	4.688243708	0.008214378	0.028843625	ENSONIG00000000103	 sequestosome 1 
c33992_g1_i1	-0.838267291	6.623451898	0.000215377	0.000947282	-0.890097625	6.623451898	8.42E-05	0.000719444	-0.686535983	6.623451898	0.002380856	0.027258639	-0.748011512	6.623451898	0.000944976	0.005164355	ENSONIG00000011217	 receptor accessory protein 5 
c39212_g1_i1	-0.839419117	5.924452907	0.000107683	0.000526658	-0.856197237	5.924452907	7.55E-05	0.000659068	-0.771636625	5.924452907	0.000360847	0.009145281	-0.798861106	5.924452907	0.000224473	0.001605035	ENSONIG00000002336	 phosphogluconate hydrogenase 
c37884_g4_i1	-0.83987074	4.426096097	2.91E-05	0.000173089	-0.579340952	4.426096097	0.003886053	0.015175974	-0.711837429	4.426096097	0.000394656	0.00961275	-0.489549682	4.426096097	0.015854206	0.048201635	ENSGMOG00000019807	" leucine rich repeat containing 8 family, member Da "
c40124_g1_i1	-0.840679528	13.50718105	0.000248595	0.001071406	-0.751197009	13.50718105	0.001044392	0.005395956	-0.668348564	13.50718105	0.003499549	0.034143229	-0.778235719	13.50718105	0.000686525	0.0039859	ENSORLG00000021766	 cytochrome c oxidase subunit II  
c42632_g6_i2	-0.840923271	9.40370103	4.02E-05	0.000227951	-0.766054495	9.40370103	0.000180096	0.00132241	-0.654332608	9.40370103	0.001356613	0.019451244	-0.704485109	9.40370103	0.000567232	0.00341377	ENSPFOG00000019816	 ornithine decarboxylase antizyme 1b 
c43848_g3_i2	-0.841988219	5.909423922	5.13E-06	4.04E-05	-0.69784593	5.909423922	0.000151723	0.001156783	-0.549521484	5.909423922	0.002889496	0.0304322	-0.671790752	5.909423922	0.000271638	0.001878034	ENSONIG00000002952	 Tax1 (human T-cell leukemia virus type I) binding protein 1b 
c36854_g1_i2	-0.843224284	4.176885241	8.55E-06	6.15E-05	-0.661457326	4.176885241	0.000443191	0.002731865	-0.525603178	4.176885241	0.005739287	0.044888751	-0.732802247	4.176885241	0.000109954	0.000896735	ENSGACG00000012486	 chromosome 21 open reading frame 2 
c33762_g2_i1	-0.843509624	5.129567631	0.001369751	0.004517076	-0.860962381	5.129567631	0.001056815	0.005447938	-0.888597584	5.129567631	0.000729879	0.013633897	-0.726682569	5.129567631	0.005690658	0.021689739	ENSONIG00000000103	 sequestosome 1 
c32498_g1_i1	-0.844594559	6.5632262	0.000118887	0.000574824	-0.766198167	6.5632262	0.000468891	0.002857059	-0.606131235	6.5632262	0.00561451	0.044367416	-0.621875002	6.5632262	0.004523551	0.018162726	ENSGACG00000005694	" proteasome (prosome, macropain) 26S subunit, ATPase, 6 "
c47916_g4_i1	-0.847573683	3.739305477	0.00309951	0.008989521	-1.05752424	3.739305477	0.000188149	0.00136734	-0.780641457	3.739305477	0.006012	0.046077516	-0.862873986	3.739305477	0.002449916	0.011113429	ENSPFOG00000000679	" actin related protein 2/3 complex, subunit 5, 16kDa "
c43740_g1_i1	-0.848156672	6.740461369	7.08E-06	5.28E-05	-0.544403553	6.740461369	0.003837257	0.015045917	-0.575617652	6.740461369	0.002258246	0.026382366	-0.784076063	6.740461369	3.22E-05	0.000333134	ENSONIG00000004077	 CaM kinase-like vesicle-associated a 
c38052_g1_i1	-0.850835998	5.002423971	2.61E-05	0.000158526	-0.840731607	5.002423971	3.09E-05	0.000322189	-0.578232829	5.002423971	0.004240286	0.03788465	-0.757103904	5.002423971	0.000179246	0.001336743	ENSGACG00000017611	" actin related protein 2/3 complex, subunit 3 "
c43104_g2_i3	-0.853453489	6.648264005	4.31E-05	0.000241417	-0.721618741	6.648264005	0.000527538	0.00313728	-0.595550514	6.648264005	0.004204556	0.037763014	-0.542205989	6.648264005	0.009199237	0.031507223	ENSTRUG00000008653	 transmembrane emp24 protein transport domain containing 9 
c43860_g2_i4	-0.855337231	4.216768848	2.05E-05	0.000129247	-0.654005513	4.216768848	0.001125359	0.005723819	-0.66058787	4.216768848	0.001023401	0.016561578	-0.789072181	4.216768848	8.67E-05	0.000741152	ENSGACG00000002074	 PITH (C-terminal proteasome-interacting domain of thioredoxin-like) domain containing 1 
c35924_g1_i2	-0.860870265	4.048188362	4.72E-05	0.000260041	-0.730669407	4.048188362	0.000500976	0.00301122	-0.791053221	4.048188362	0.000167887	0.005933261	-0.65058322	4.048188362	0.002042399	0.009638868	ENSGACG00000001134	 mitochondrial ribosomal protein L20 
c46971_g5_i2	-0.862737056	3.362486208	0.000678207	0.002493168	-0.639888114	3.362486208	0.011366822	0.034908986	-0.796416148	3.362486208	0.001639268	0.021739946	-0.685850263	3.362486208	0.007055356	0.025666111	ENSGACG00000011182	" glutamate-cysteine ligase, modifier subunit "
c32187_g1_i2	-0.866211102	6.254198803	4.16E-05	0.000234705	-0.865985951	6.254198803	4.07E-05	0.000404289	-0.572814593	6.254198803	0.006596537	0.04906014	-0.624987298	6.254198803	0.00306447	0.013327791	ENSONIG00000011996	" signal sequence receptor, delta "
c45870_g3_i2	-0.870429842	4.57068722	0.002122337	0.0065443	-1.183476049	4.57068722	2.81E-05	0.000297309	-0.865208882	4.57068722	0.00220303	0.025951497	-0.717643778	4.57068722	0.011285709	0.037037802	ENSTRUG00000012768	" calpain 2, (m/II) large subunit b "
c34297_g1_i1	-0.871295425	4.607962811	0.000751268	0.002715378	-0.926080664	4.607962811	0.000311885	0.00207822	-0.985793623	4.607962811	0.000122887	0.004965792	-0.856250929	4.607962811	0.000904647	0.004988238	ENSONIG00000006066	 GTP binding protein overexpressed in skeletal muscle 
c42277_g2_i5	-0.871919094	7.269675059	0.000818603	0.002918951	-1.068949434	7.269675059	4.26E-05	0.000418971	-0.891229453	7.269675059	0.000622532	0.012336863	-0.838912809	7.269675059	0.001273224	0.006581294	ENSTRUG00000017559	 ribosomal protein L13 
c39052_g1_i1	-0.874824308	9.046967948	5.60E-05	0.00030061	-0.933066767	9.046967948	1.75E-05	0.000202942	-0.803125833	9.046967948	0.000212311	0.006742514	-0.929273471	9.046967948	1.89E-05	0.00021289	ENSONIG00000012915	 wu:fj39g12 
c38649_g1_i1	-0.876034883	4.212596212	3.51E-05	0.000202983	-0.672877062	4.212596212	0.001492027	0.007104253	-0.636630416	4.212596212	0.002724555	0.029559635	-0.535233235	4.212596212	0.012134038	0.039288424	ENSONIG00000019618	 mitochondrial ribosomal protein L38 
c34960_g1_i1	-0.877078307	4.090341215	9.73E-05	0.000484927	-0.672312567	4.090341215	0.002669114	0.011301836	-0.722544839	4.090341215	0.001273966	0.018860932	-0.54769284	4.090341215	0.015641459	0.04771445	ENSGACG00000012412	 arylsulfatase A 
c34773_g1_i2	-0.880233453	5.4883858	1.59E-05	0.000104295	-0.683106943	5.4883858	0.000787525	0.004303876	-0.665705317	5.4883858	0.001078668	0.017042756	-0.779076742	5.4883858	0.000129684	0.001024466	ENSXMAG00000012679	 prefoldin subunit 4 
c42139_g1_i3	-0.880406827	5.379352463	3.78E-05	0.000215505	-0.80670069	5.379352463	0.000148428	0.001136218	-0.6690106	5.379352463	0.001662073	0.021920524	-0.738055284	5.379352463	0.000537687	0.003265821	ENSONIG00000003354	 5-aminoimidazole-4-carboxamide ribonucleotide formyltransferase/IMP cyclohydrolase 
c35197_g1_i1	-0.883159892	3.642890403	2.80E-05	0.000168326	-0.597407521	3.642890403	0.004320927	0.016482224	-0.677974817	3.642890403	0.001300763	0.019082958	-0.818130271	3.642890403	0.000102188	0.000848633	ENSGACG00000000512	 RAB interacting factor 
c44236_g2_i6	-0.883302555	4.838458782	7.11E-07	7.78E-06	-0.63124947	4.838458782	0.000371726	0.002384547	-0.583071383	4.838458782	0.001072685	0.016974403	-0.59529662	4.838458782	0.000859179	0.004794117	ENSONIG00000007382	 G protein pathway suppressor 1 
c33328_g1_i1	-0.883615543	4.827688308	2.75E-06	2.41E-05	-0.694150888	4.827688308	0.000219151	0.001550715	-0.556568631	4.827688308	0.003083768	0.031487762	-0.647899242	4.827688308	0.000586614	0.00350609	ENSGACG00000020752	" proteasome (prosome, macropain) assembly chaperone 1 "
c43882_g3_i3	-0.884171512	7.548340385	0.000119802	0.000578664	-0.603179354	7.548340385	0.0084494	0.027806233	-0.759206348	7.548340385	0.000933751	0.015769694	-0.675662113	7.548340385	0.003202587	0.013800725	ENSONIG00000006168	 sperm autoantigenic protein 17 
c41445_g3_i2	-0.885340724	4.570623226	1.32E-06	1.31E-05	-0.752310014	4.570623226	3.59E-05	0.000363784	-0.50808112	4.570623226	0.005603286	0.044315418	-0.474382353	4.570623226	0.010154248	0.034092835	ENSORLG00000014295	" solute carrier family 37 (glycerol-3-phosphate transporter), member 2 "
c33189_g1_i1	-0.886234075	4.687084312	4.11E-07	4.91E-06	-0.696903333	4.687084312	6.18E-05	0.000562692	-0.56471826	4.687084312	0.001247615	0.018591607	-0.643900284	4.687084312	0.000236015	0.00167439	ENSXMAG00000014098	 coiled-coil domain containing 12 
c30446_g2_i1	-0.889762694	4.740011234	0.000163474	0.000752471	-0.756530369	4.740011234	0.00129383	0.006370344	-0.922884774	4.740011234	8.64E-05	0.004093083	-0.604465962	4.740011234	0.010598777	0.035219802	ENSGMOG00000009350	" proteasome (prosome, macropain) 26S subunit, ATPase, 1b "
c44630_g1_i3	-0.889948634	6.407353348	1.82E-05	0.000117235	-0.91337649	6.407353348	1.06E-05	0.000136352	-0.57257657	6.407353348	0.00570163	0.044704812	-0.791995888	6.407353348	0.000134194	0.001049891	ENSONIG00000015531	" proteasome (prosome, macropain) subunit, alpha type, 1 "
c42054_g2_i2	-0.890246292	7.937602437	3.91E-05	0.000222397	-0.822724331	7.937602437	0.000141212	0.001095035	-0.655487455	7.937602437	0.00238106	0.027258639	-0.636415262	7.937602437	0.003181161	0.013732022	ENSONIG00000000606	" eukaryotic translation initiation factor 4A, isoform 1B "
c42054_g2_i1	-0.893599124	7.542931581	5.59E-05	0.000300354	-0.801010354	7.542931581	0.000296189	0.001994518	-0.707231454	7.542931581	0.001383127	0.01965404	-0.623655336	7.542931581	0.004779889	0.019027827	ENSONIG00000000606	" eukaryotic translation initiation factor 4A, isoform 1B "
c37877_g1_i1	-0.893927096	5.131028156	2.39E-05	0.000147484	-0.822314184	5.131028156	9.50E-05	0.000795215	-0.875031214	5.131028156	3.30E-05	0.002502643	-0.698945346	5.131028156	0.000946591	0.005171699	ENSGACG00000008181	 adenylosuccinate lyase 
c45210_g2_i1	-0.894075592	4.968873905	1.58E-08	3.37E-07	-0.549262945	4.968873905	0.000508395	0.00304622	-0.450291831	4.968873905	0.004546727	0.039440788	-0.637510711	4.968873905	5.67E-05	0.000525985	ENSPFOG00000011997	 methylthioadenosine phosphorylase 
c48948_g3_i1	-0.895650175	4.519980444	1.33E-06	1.32E-05	-0.563267811	4.519980444	0.002352924	0.010230849	-0.506500935	4.519980444	0.006496004	0.04867285	-0.474500766	4.519980444	0.011029489	0.036366064	ENSONIG00000012613	" protein phosphatase 2A activator, regulatory subunit 4 "
c35044_g1_i2	-0.900496096	3.880639592	4.38E-07	5.17E-06	-0.802753636	3.880639592	5.49E-06	7.95E-05	-0.503325504	3.880639592	0.005126463	0.042378778	-0.972876774	3.880639592	3.03E-08	9.79E-07	ENSONIG00000002364	 FK506 binding protein 9 
c34318_g1_i1	-0.900558639	4.708739388	9.74E-07	1.02E-05	-0.769265537	4.708739388	2.58E-05	0.000278231	-0.535410612	4.708739388	0.003725961	0.03542912	-0.905653191	4.708739388	7.85E-07	1.56E-05	ENSXMAG00000019129	 phosducin-like 3 
c42277_g2_i2	-0.904066109	5.320608161	0.000355566	0.001450206	-1.216577463	5.320608161	1.62E-06	2.91E-05	-0.872254608	5.320608161	0.00055196	0.011604747	-0.888578876	5.320608161	0.000437574	0.002778925	ENSXMAG00000003221	 ribosomal protein L13 
c35582_g1_i3	-0.905421922	3.718040938	5.73E-06	4.42E-05	-0.496047938	3.718040938	0.012989702	0.038745775	-0.62278811	3.718040938	0.001836288	0.023269403	-0.632189868	3.718040938	0.001720317	0.008431053	ENSXMAG00000015594	" late endosomal/lysosomal adaptor, MAPK and MTOR activator 3 "
c26440_g2_i2	-0.9065518	6.076336792	5.01E-05	0.000274212	-0.732500436	6.076336792	0.001019419	0.005288013	-0.637390848	6.076336792	0.004249	0.037944742	-0.620372795	6.076336792	0.005432844	0.020932849	ENSONIG00000017214	" NADH dehydrogenase (ubiquinone) 1 beta subcomplex, 10 "
c43882_g3_i2	-0.90702267	7.793394937	3.47E-05	0.000201547	-0.627620952	7.793394937	0.004036019	0.015639266	-0.777695471	7.793394937	0.000374581	0.009405929	-0.71538367	7.793394937	0.001060586	0.005667423	ENSONIG00000006168	 sperm autoantigenic protein 17 
c39906_g3_i2	-0.90727861	6.572829725	3.99E-05	0.000226051	-0.650563836	6.572829725	0.003123846	0.012760162	-0.606960301	6.572829725	0.005823297	0.045177877	-0.588144918	6.572829725	0.007587342	0.02720722	ENSONIG00000000923	 prohibitin 
c42277_g2_i4	-0.90742761	7.948125189	0.000708974	0.002588989	-1.030959402	7.948125189	0.000122798	0.000979304	-0.938039234	7.948125189	0.000465606	0.010462763	-0.729158109	7.948125189	0.006374909	0.023678233	ENSTRUG00000017559	 ribosomal protein L13 
c48834_g1_i3	-0.908564973	4.048430241	0.000141617	0.000666488	-0.631239057	4.048430241	0.007988301	0.0266193	-0.747473025	4.048430241	0.001739425	0.02247474	-0.784081167	4.048430241	0.00100772	0.005438148	ENSONIG00000000591	 Uncharacterized protein {ECO:0000313|Ensembl:ENSONIP00000000749}  
c31202_g2_i1	-0.91129938	4.616647222	2.81E-05	0.000168782	-0.651263626	4.616647222	0.002721402	0.011467261	-0.609482382	4.616647222	0.004890196	0.041239281	-0.547269041	4.616647222	0.01214437	0.039315209	ENSTRUG00000003740	" general transcription factor IIA, 2 "
c39264_g2_i3	-0.912174055	4.135825252	1.58E-06	1.52E-05	-0.524929324	4.135825252	0.005926607	0.021168513	-0.530714191	4.135825252	0.005510776	0.043948035	-0.710696137	4.135825252	0.000189022	0.001396652	ENSTRUG00000009973	 transmembrane protein 30Aa 
c35347_g1_i3	-0.918003292	5.406935478	4.15E-06	3.38E-05	-0.739387891	5.406935478	0.000202271	0.001451181	-0.595033236	5.406935478	0.002818332	0.030139215	-0.681967591	5.406935478	0.000627032	0.003699003	ENSTNIG00000015728	 COP9 signalosome subunit 6 
c40114_g2_i3	-0.921151598	4.595028362	5.75E-07	6.50E-06	-1.043215371	4.595028362	1.04E-08	4.57E-07	-0.567308618	4.595028362	0.002146165	0.025694738	-0.709374611	4.595028362	0.000117676	0.000947962	ENSGACG00000019405	 phospholipid scramblase 3b 
c42392_g2_i1	-0.922062843	5.322267896	1.31E-07	1.94E-06	-0.685370491	5.322267896	8.21E-05	0.000706056	-0.488904	5.322267896	0.00523949	0.042817421	-0.909921794	5.322267896	1.64E-07	4.08E-06	ENSTNIG00000019036	 lysophosphatidic acid receptor 6a 
c35347_g1_i4	-0.923757651	4.236870475	1.84E-06	1.73E-05	-0.684441074	4.236870475	0.000388391	0.002470686	-0.611052447	4.236870475	0.001632078	0.021687967	-0.901598289	4.236870475	2.91E-06	4.59E-05	ENSTNIG00000015728	 COP9 signalosome subunit 6 
c36904_g1_i4	-0.924956921	6.946772703	4.48E-05	0.000249474	-0.827408781	6.946772703	0.00025378	0.001748425	-0.816970681	6.946772703	0.000303613	0.008324919	-0.970545289	6.946772703	1.84E-05	0.000208605	ENSPFOG00000005802	 parvalbumin 7 
c36535_g1_i1	-0.925448717	4.23778292	2.88E-07	3.69E-06	-0.773108644	4.23778292	1.71E-05	0.000198712	-0.557508936	4.23778292	0.002191972	0.025872126	-0.648183635	4.23778292	0.000359004	0.002369032	ENSONIG00000016200	 mitochondrial trans-2-enoyl-CoA reductase 
c36884_g1_i1	-0.927637677	9.49942881	0.000617552	0.002306334	-1.074441233	9.49942881	7.64E-05	0.000665137	-0.791680366	9.49942881	0.003404202	0.033604581	-0.911732149	9.49942881	0.000762291	0.004346451	ENSXMAG00000013910	" 40S ribosomal protein S15-like (rig), mRNA "
c31442_g2_i2	-0.928732783	5.644107641	6.02E-06	4.61E-05	-0.717248332	5.644107641	0.000457527	0.002803934	-0.604968312	5.644107641	0.003138935	0.031795877	-0.699645494	5.644107641	0.000642398	0.003771	ENSONIG00000001801	" LSM7 homolog, U6 small nuclear RNA associated (S. cerevisiae) "
c42341_g2_i5	-0.92917385	3.625462114	0.000129449	0.000618409	-0.821110532	3.625462114	0.000675792	0.003812243	-0.903672121	3.625462114	0.000165209	0.005860312	-0.69089356	3.625462114	0.004584052	0.018378582	ENSPFOG00000010474	 uncharacterized protein
c46201_g2_i1	-0.932392315	6.662782466	9.12E-05	0.000458385	-0.779167025	6.662782466	0.00104447	0.005395956	-0.738908201	6.662782466	0.001872375	0.023523639	-0.606948385	6.662782466	0.010598791	0.035219802	ENSONIG00000019333	" non-metastatic cells 7, protein expressed in (nucleoside-diphosphate kinase) "
c40501_g1_i1	-0.934979976	7.229935442	1.64E-06	1.57E-05	-0.665464964	7.229935442	0.000617652	0.003553592	-0.743099094	7.229935442	0.000133246	0.005189541	-0.712047833	7.229935442	0.000251144	0.00175626	ENSPFOG00000020347	 uncharacterized protein
c47778_g3_i8	-0.935346857	3.336785006	0.000290183	0.001220599	-0.766361676	3.336785006	0.002979576	0.012286677	-0.770289625	3.336785006	0.002729961	0.029584653	-0.705260631	3.336785006	0.006695499	0.024629318	ENSTNIG00000011354	 tropomyosin 1 (alpha) 
c36748_g1_i2	-0.937153205	4.68012485	4.78E-06	3.82E-05	-0.762181091	4.68012485	0.000182043	0.001334655	-0.668151409	4.68012485	0.001078791	0.017042756	-0.540638138	4.68012485	0.008298124	0.02904711	ENSGACG00000007069	" chromobox homolog 3a (HP1 gamma homolog, Drosophila) "
c48329_g4_i2	-0.93725916	3.80739558	0.000307695	0.00128407	-0.872541481	3.80739558	0.000756895	0.004177147	-0.789002913	3.80739558	0.00231675	0.026768462	-0.803898193	3.80739558	0.001985835	0.009427281	ENSONIG00000006786	 small nuclear ribonucleoprotein polypeptide B2 
c34321_g1_i2	-0.93957509	4.867011141	0.00016705	0.000766525	-0.809450591	4.867011141	0.001135492	0.005766059	-0.734588572	4.867011141	0.003101934	0.031570253	-0.790189374	4.867011141	0.001526837	0.007637789	ENSORLG00000015440	" NADH dehydrogenase (ubiquinone) 1 alpha subcomplex, 13 "
c34698_g1_i1	-0.939840908	9.422057671	0.000774353	0.002784986	-1.079484209	9.422057671	0.000117299	0.000943857	-0.881818937	9.422057671	0.001590196	0.021386399	-0.858109025	9.422057671	0.002113848	0.009897123	ENSXMAG00000005833	 ribosomal protein S6 
c35015_g1_i2	-0.946381019	9.153523884	0.000434728	0.001716958	-0.962588341	9.153523884	0.000346526	0.002255945	-0.773805128	9.153523884	0.003917352	0.036361262	-0.796853392	9.153523884	0.002983815	0.01305436	ENSGACG00000002035	 ribosomal protein L8 
c48764_g1_i3	-0.947081505	7.56539407	6.39E-07	7.09E-06	-0.692232391	7.56539407	0.000259781	0.001783333	-0.535802457	7.56539407	0.004660864	0.040051771	-0.636523866	7.56539407	0.000783489	0.004442099	no blastx hit*	
c48963_g1_i1	-0.948511003	6.059237415	1.80E-05	0.000115995	-0.876015121	6.059237415	7.21E-05	0.000634458	-0.72068379	6.059237415	0.001082131	0.017067257	-0.737765596	6.059237415	0.000830335	0.00465788	ENSGACG00000013901	" grancalcin, EF-hand calcium binding protein "
c42602_g2_i2	-0.953096149	5.915086355	6.17E-08	1.05E-06	-0.614831649	5.915086355	0.000465567	0.002841346	-0.659390097	5.915086355	0.000175187	0.006100842	-0.70002801	5.915086355	6.88E-05	0.000615631	ENSONIG00000001849	 EH-domain containing 4 
c36748_g1_i6	-0.954053312	5.870179023	2.58E-06	2.29E-05	-0.729377846	5.870179023	0.000312632	0.002081742	-0.603646199	5.870179023	0.002864464	0.030335976	-0.604075105	5.870179023	0.002875485	0.012673384	ENSGACG00000007069	" chromobox homolog 3a (HP1 gamma homolog, Drosophila) "
c38052_g1_i2	-0.957598343	4.644041878	6.44E-07	7.14E-06	-0.887912884	4.644041878	3.43E-06	5.42E-05	-0.570038216	4.644041878	0.003065229	0.031416128	-0.762257178	4.644041878	7.49E-05	0.000656	ENSGACG00000017611	" actin related protein 2/3 complex, subunit 3 "
c44525_g1_i2	-0.958045336	5.891146617	2.39E-06	2.15E-05	-0.937285169	5.891146617	3.74E-06	5.80E-05	-0.619996935	5.891146617	0.002228316	0.026121121	-0.701989688	5.891146617	0.000542273	0.003286356	ENSGACG00000015305	 protein S (alpha) 
c34015_g1_i1	-0.958566357	4.103693874	2.63E-05	0.000159327	-0.698562415	4.103693874	0.002076669	0.009257453	-0.675151236	4.103693874	0.002928725	0.030608862	-0.780954198	4.103693874	0.000591218	0.003523672	ENSONIG00000017564	" proteasome (prosome, macropain) 26S subunit, non-ATPase, 10 "
c43104_g2_i2	-0.961801021	4.440795184	1.04E-06	1.07E-05	-0.758888647	4.440795184	0.000111937	0.000907476	-0.562164389	4.440795184	0.004410467	0.038769851	-0.604811321	4.440795184	0.002206106	0.010235416	ENSTRUG00000008653	 transmembrane emp24 protein transport domain containing 9 
c43658_g1_i1	-0.962407455	6.753363972	1.26E-07	1.88E-06	-0.800982167	6.753363972	1.03E-05	0.000133487	-0.5298053	6.753363972	0.003539754	0.034377947	-0.852943303	6.753363972	2.73E-06	4.36E-05	ENSONIG00000017251	 chromosome 5 open reading frame 15 
c39519_g2_i1	-0.963879555	4.688324652	2.25E-06	2.04E-05	-0.645083624	4.688324652	0.001548272	0.007304628	-0.554387826	4.688324652	0.006631837	0.049245905	-0.60667614	4.688324652	0.003046534	0.013264899	ENSONIG00000000682	" alkaline phosphatase, liver/bone/kidney "
c37446_g1_i1	-0.965018466	4.823326717	1.91E-07	2.63E-06	-0.689824242	4.823326717	0.000186017	0.001354939	-0.543938412	4.823326717	0.003335502	0.033136239	-0.539150569	4.823326717	0.003793598	0.015793592	ENSPFOG00000000641	 jagunal homolog 1b (Drosophila) 
c37291_g2_i1	-0.967429765	5.857202259	5.80E-06	4.47E-05	-0.621464594	5.857202259	0.003507217	0.014002454	-0.685407161	5.857202259	0.001277817	0.018860932	-0.716107328	5.857202259	0.000776369	0.004412218	ENSONIG00000013351	 eukaryotic translation initiation factor 4E binding protein 1 
c46041_g1_i2	-0.968101456	7.31413629	9.27E-05	0.000464822	-0.879228983	7.31413629	0.000376044	0.002405906	-0.747042257	7.31413629	0.002481357	0.027853535	-0.964284126	7.31413629	9.81E-05	0.000822385	ENSTRUG00000014292	 zgc:92066 
c44652_g1_i1	-0.968395844	5.658207814	4.08E-10	1.73E-08	-0.521750291	5.658207814	0.000763811	0.004209234	-0.449780774	5.658207814	0.003767183	0.035661173	-0.668240436	5.658207814	1.63E-05	0.000189968	ENSONIG00000002046	" ATP synthase, H+ transporting, mitochondrial F0 complex, subunit d "
c39739_g1_i1	-0.970328371	7.313299738	2.17E-06	1.97E-05	-0.879117766	7.313299738	1.71E-05	0.000198712	-0.573536014	7.313299738	0.004917187	0.041375484	-0.807619748	7.313299738	7.75E-05	0.000675714	ENSXMAG00000011377	 endothelial differentiation-related factor 1 
c28618_g1_i2	-0.970725308	3.791411026	0.000187298	0.000844014	-0.887458218	3.791411026	0.000598222	0.003460585	-0.74528795	3.791411026	0.004182042	0.037763014	-0.660058489	3.791411026	0.011103276	0.036558821	ENSPFOG00000019186	 churchill domain containing 1 
c33762_g2_i4	-0.971185339	4.73571743	0.000143658	0.000674431	-0.979128418	4.73571743	0.000119004	0.000955438	-0.936996103	4.73571743	0.000237956	0.007154781	-0.784276316	4.73571743	0.002109556	0.009879453	ENSTRUG00000017345	 sequestosome 1 
c40007_g1_i6	-0.974061074	4.313413123	3.54E-06	2.96E-05	-0.843053242	4.313413123	5.36E-05	0.000503171	-0.779929917	4.313413123	0.000194446	0.006450583	-0.575068253	4.313413123	0.006351155	0.023608384	ENSONIG00000009866	 BCL2-related ovarian killer b 
c39739_g1_i2	-0.974362809	5.632377363	3.35E-06	2.83E-05	-0.76700296	5.632377363	0.000244127	0.001691079	-0.623932606	5.632377363	0.002880275	0.030431713	-0.859321488	5.632377363	4.06E-05	0.000400816	ENSXMAG00000011377	 endothelial differentiation-related factor 1 
c39264_g2_i1	-0.974612462	4.335185208	1.49E-06	1.44E-05	-0.649601965	4.335185208	0.001377884	0.006687152	-0.56634386	4.335185208	0.005409401	0.043611297	-0.648915576	4.335185208	0.001468491	0.007404143	ENSTRUG00000009973	 transmembrane protein 30Aa 
c38782_g1_i5	-0.977593784	3.896331848	0.021344729	0.045005282	-1.246105334	3.896331848	0.003331013	0.013448075	-1.288815227	3.896331848	0.002406079	0.027408721	-1.523302729	3.896331848	0.000355768	0.002351185	ENSONIG00000004731	 Uncharacterized protein {ECO:0000313|Ensembl:ENSONIP00000005958}  
c36748_g1_i3	-0.978806594	5.735798114	3.01E-07	3.83E-06	-0.712964983	5.735798114	0.000183148	0.001340047	-0.577345994	5.735798114	0.002467515	0.027798442	-0.626869131	5.735798114	0.001034778	0.005553349	ENSGACG00000007069	" chromobox homolog 3a (HP1 gamma homolog, Drosophila) "
c47132_g3_i2	-0.979054195	12.0525047	1.99E-05	0.000126187	-0.847010671	12.0525047	0.000216422	0.001533112	-0.679254694	12.0525047	0.002941881	0.030695931	-0.734502269	12.0525047	0.001312897	0.006747999	ENSTNIG00000001473	 NADH-ubiquinone oxidoreductase chain 5  
c41967_g1_i1	-0.979803725	3.322509078	0.000332058	0.001369567	-1.039842663	3.322509078	0.000129632	0.001021852	-0.91901578	3.322509078	0.000682617	0.013066263	-0.775829899	3.322509078	0.004516015	0.018136286	ENSORLG00000006920	 transmembrane and ubiquitin-like domain containing 1 
c46387_g2_i1	-0.981980699	4.802975999	1.03E-05	7.23E-05	-0.933066612	4.802975999	2.66E-05	0.00028565	-0.823252911	4.802975999	0.00021156	0.006742514	-0.716402692	4.802975999	0.001235226	0.006416182	ENSTRUG00000007035	 ephrin A1b 
c37340_g1_i1	-0.982540758	4.58621822	3.73E-06	3.09E-05	-0.759776403	4.58621822	0.00034499	0.002248563	-0.63186343	4.58621822	0.002872088	0.030389826	-0.741895445	4.58621822	0.000484158	0.003014856	ENSONIG00000016021	" family with sequence similarity 53, member B "
c38962_g1_i4	-0.985906764	3.244219578	0.018509487	0.039976806	-1.512601382	3.244219578	0.000277055	0.001884266	-1.533001404	3.244219578	0.000231101	0.007045261	-1.790696481	3.244219578	1.83E-05	0.000207815	ENSGACG00000017373	 uncharacterized protein
c46859_g2_i1	-0.989971064	6.871853558	3.25E-07	4.08E-06	-0.683092167	6.871853558	0.000402625	0.002540906	-0.550823428	6.871853558	0.004311038	0.03827572	-0.581776511	6.871853558	0.002593549	0.011678928	ENSGACG00000001498	 chromosome 1 open reading frame 74 
c30289_g1_i1	-0.990896402	5.59732881	7.42E-07	8.07E-06	-0.739119053	5.59732881	0.000213134	0.001513753	-0.704977177	5.59732881	0.000418955	0.009863597	-0.876248291	5.59732881	1.16E-05	0.000143883	ENSONIG00000001283	" eukaryotic translation initiation factor 3, subunit K "
c43362_g3_i1	-0.991762011	5.156265821	3.92E-08	7.22E-07	-0.805287148	5.156265821	7.13E-06	9.77E-05	-0.654355854	5.156265821	0.000275812	0.007903302	-0.444159952	5.156265821	0.013713245	0.043076259	ENSGACG00000012317	 nuclear receptor coactivator 4 
c38514_g1_i2	-0.995244644	4.437586978	1.83E-07	2.56E-06	-0.830273216	4.437586978	1.23E-05	0.000152609	-0.538243698	4.437586978	0.005002032	0.041797994	-0.732708008	4.437586978	0.000129696	0.001024466	ENSONIG00000004751	 chromosome 19 open reading frame 60 
c38631_g1_i1	-0.9977503	3.760960196	1.37E-06	1.34E-05	-0.846314867	3.760960196	3.85E-05	0.000384785	-0.623687118	3.760960196	0.002802499	0.030058202	-0.559273407	3.760960196	0.007943092	0.028137324	ENSORLG00000007453	" DnaJ (Hsp40) homolog, subfamily A, member 4 "
c39474_g2_i6	-0.998301645	3.419822243	4.52E-07	5.30E-06	-0.634579029	3.419822243	0.001424653	0.006870881	-0.711221293	3.419822243	0.000333682	0.008816139	-0.808014971	3.419822243	4.35E-05	0.000423316	ENSONIG00000017888	 uracil phosphoribosyltransferase (FUR1) homolog (S. cerevisiae) 
c35085_g2_i1	-0.999224464	4.956026015	2.24E-05	0.000139357	-0.66185723	4.956026015	0.004813038	0.017996121	-0.699355421	4.956026015	0.002910553	0.030519223	-0.719566781	4.956026015	0.002230931	0.010336266	ENSPFOG00000004755	 COMM domain containing 8 
c36285_g1_i1	-1.000776512	5.637115811	2.12E-05	0.000133004	-0.892008125	5.637115811	0.000145131	0.001115459	-0.744751315	5.637115811	0.001507048	0.020696947	-0.899607698	5.637115811	0.000129005	0.001020703	ENSONIG00000019396	 hematological and neurological expressed 1-like 
c47444_g1_i4	-1.003910435	4.256322434	0.015662696	0.034898644	-1.473216653	4.256322434	0.000387288	0.002465314	-1.273918622	4.256322434	0.002157992	0.02577167	-1.8960746	4.256322434	6.25E-06	8.59E-05	ENSGACG00000009865	 Rhesus blood group-associated glycoprotein 
c31000_g1_i2	-1.004595843	5.713897116	2.95E-08	5.68E-07	-0.808100451	5.713897116	7.74E-06	0.000104766	-0.598970019	5.713897116	0.00094309	0.01584325	-0.68293595	5.713897116	0.000163933	0.001235092	ENSONIG00000013101	 Rab acceptor 1 (prenylated) 
c39558_g1_i1	-1.00501528	3.538896039	2.18E-05	0.000136434	-0.691439356	3.538896039	0.003367932	0.013556976	-0.713831082	3.538896039	0.002470626	0.027798442	-0.642230164	3.538896039	0.007185485	0.026045166	ENSGACG00000004429	 MYC induced nuclear antigen-like 
c41823_g4_i2	-1.006522137	6.119227427	4.05E-07	4.85E-06	-0.678454638	6.119227427	0.000610469	0.003517571	-0.549478771	6.119227427	0.005560776	0.044199019	-0.766448332	6.119227427	0.000111072	0.000905466	ENSTRUG00000005488	" transcription elongation factor B (SIII), polypeptide 2 (18kDa, elongin B) "
c34145_g1_i2	-1.009073011	6.607311151	8.43E-06	6.10E-05	-0.917549434	6.607311151	4.94E-05	0.000470785	-0.6595176	6.607311151	0.003463887	0.033981992	-0.721626136	6.607311151	0.001398023	0.007099485	ENSPFOG00000013917	" serine (or cysteine) proteinase inhibitor, clade E (nexin, plasminogen activator inhibitor type 1), member 2 "
c44481_g1_i5	-1.012011031	3.614394748	2.63E-05	0.000159248	-1.319848007	3.614394748	2.00E-08	7.80E-07	-1.101919169	3.614394748	3.54E-06	0.000682094	-1.148236794	3.614394748	1.27E-06	2.31E-05	ENSGMOG00000019885	 uncharacterized protein
c46854_g2_i5	-1.013027596	4.079844673	2.25E-07	3.00E-06	-0.864783113	4.079844673	9.39E-06	0.000123141	-0.628170358	4.079844673	0.001498365	0.020644767	-0.842412225	4.079844673	1.78E-05	0.000203811	ENSONIG00000016911	 zgc:100832 
c35080_g1_i1	-1.016686039	5.201837296	3.23E-07	4.06E-06	-0.673210797	5.201837296	0.000700852	0.003920006	-0.564391308	5.201837296	0.004628356	0.039895007	-0.632044527	5.201837296	0.001509536	0.007563136	ENSONIG00000012167	 signal recognition particle 14 
c45557_g4_i2	-1.018022388	5.068276479	1.02E-08	2.38E-07	-0.766134365	5.068276479	1.55E-05	0.000183865	-0.528519831	5.068276479	0.003071904	0.031433895	-0.651300814	5.068276479	0.000264145	0.001833072	ENSGACG00000001431	 cytokine receptor family member b6 
c34919_g1_i1	-1.021044392	5.085455547	9.09E-09	2.16E-07	-0.792267578	5.085455547	7.62E-06	0.000103245	-0.537742731	5.085455547	0.002558601	0.028471336	-0.68485176	5.085455547	0.000119885	0.000962511	ENSTNIG00000006736	 mitochondrial ribosomal protein S16 
c42077_g1_i2	-1.024325489	3.617400552	1.51E-05	0.0001	-0.598229442	3.617400552	0.012140745	0.036736003	-0.819720631	3.617400552	0.000504959	0.011031652	-0.797039561	3.617400552	0.00079426	0.00449332	ENSXMAG00000019661	 chromosome 11 open reading frame 68 
c34809_g1_i1	-1.025891903	7.399493579	1.58E-05	0.000103868	-0.923415167	7.399493579	9.85E-05	0.000815391	-0.69569652	7.399493579	0.003262163	0.032645575	-0.765777696	7.399493579	0.001218323	0.006347384	ENSTNIG00000015246	" selenoprotein T, 1a "
c38962_g1_i3	-1.025986857	3.706674098	0.013335675	0.030508035	-1.340138916	3.706674098	0.001273191	0.006289822	-1.237145381	3.706674098	0.002883025	0.030431713	-1.735072469	3.706674098	3.14E-05	0.000326812	ENSGACG00000017373	 uncharacterized protein
c43243_g6_i1	-1.027095552	6.094155185	7.49E-08	1.24E-06	-0.740044563	6.094155185	0.000101283	0.00083314	-0.545446117	6.094155185	0.004223692	0.037812819	-0.69894782	6.094155185	0.000245495	0.001723068	ENSONIG00000006758	 ubiquitin carboxyl-terminal esterase L3 (ubiquitin thiolesterase) 
c34610_g1_i1	-1.027154074	5.001658619	4.33E-09	1.20E-07	-0.699577952	5.001658619	6.12E-05	0.000557552	-0.526009995	5.001658619	0.002714819	0.029504335	-0.616439398	5.001658619	0.000448288	0.002824407	ENSONIG00000017789	 PRELI domain containing 1a 
c45738_g1_i6	-1.027853544	7.839377656	5.66E-07	6.42E-06	-0.929746122	7.839377656	5.78E-06	8.29E-05	-0.562716778	7.839377656	0.005877581	0.045412045	-0.726110819	7.839377656	0.00038731	0.002514091	ENSPFOG00000009552	 ras-related nuclear protein 
c42006_g2_i1	-1.028704571	4.791796344	4.89E-08	8.66E-07	-0.980317897	4.791796344	1.70E-07	4.69E-06	-0.591245215	4.791796344	0.001805682	0.023069906	-0.920404835	4.791796344	1.02E-06	1.94E-05	ENSXMAG00000007790	 matrix metalloproteinase 2 
c29347_g1_i2	-1.029003028	5.128011505	3.70E-08	6.88E-07	-0.790766702	5.128011505	2.15E-05	0.000240606	-0.714230702	5.128011505	0.000126134	0.005014873	-0.870837354	5.128011505	2.95E-06	4.64E-05	ENSGACG00000019235	 chromosome 16 open reading frame 13 
c40443_g1_i2	-1.031960303	4.48768026	2.58E-06	2.29E-05	-0.800173872	4.48768026	0.000252056	0.0017378	-0.797551032	4.48768026	0.000259149	0.007595455	-0.597097231	4.48768026	0.006805446	0.024924317	ENSONIG00000010711	 cytosolic iron-sulfur protein assembly 1 homolog (S. cerevisiae) 
c32980_g1_i1	-1.03427172	4.501400403	1.04E-06	1.07E-05	-0.952915264	4.501400403	6.04E-06	8.56E-05	-0.619706789	4.501400403	0.003463823	0.033981992	-0.974521528	4.501400403	3.96E-06	5.89E-05	ENSGACG00000007413	 penta-EF-hand domain containing 1 
c38024_g1_i1	-1.034791193	5.530858111	5.93E-05	0.000316012	-0.837022061	5.530858111	0.001124505	0.005721156	-0.825439854	5.530858111	0.001313944	0.019177337	-0.673618137	5.530858111	0.008831263	0.030519888	ENSGACG00000001093	 signal recognition particle 19 
c41823_g4_i1	-1.035345002	6.50079079	1.34E-07	1.97E-06	-0.63830522	6.50079079	0.00109627	0.005605902	-0.559930332	6.50079079	0.004196283	0.037763014	-0.719591726	6.50079079	0.000237366	0.001680227	ENSTRUG00000005488	" transcription elongation factor B (SIII), polypeptide 2 (18kDa, elongin B) "
c40358_g1_i1	-1.037427507	3.286872903	0.000194486	0.000870037	-0.681334156	3.286872903	0.014028064	0.041123129	-0.869206199	3.286872903	0.001810691	0.023111564	-0.87276895	3.286872903	0.00173718	0.008491891	ENSXMAG00000004410	" EGF-like-domain, multiple 6 "
c36086_g1_i3	-1.042202408	5.242884897	8.08E-10	3.11E-08	-0.826094617	5.242884897	1.01E-06	2.04E-05	-0.490314109	5.242884897	0.004056017	0.037133945	-0.874538481	5.242884897	2.32E-07	5.53E-06	ENSONIG00000014374	" polymerase (DNA directed), beta "
c44270_g5_i4	-1.04286831	5.070676641	7.85E-08	1.29E-06	-0.640883443	5.070676641	0.000945754	0.004987224	-0.598557704	5.070676641	0.002066492	0.025190271	-0.70204829	5.070676641	0.000298418	0.002030305	ENSTNIG00000010980	 FK506 binding protein 3 
c39133_g1_i2	-1.043567033	3.825791492	0.014609747	0.032918566	-1.648999944	3.825791492	0.000122407	0.000978146	-1.661566409	3.825791492	0.000112015	0.004718983	-1.967824622	3.825791492	5.14E-06	7.31E-05	ENSONIG00000020297	 GATA binding protein 1a 
c45803_g1_i1	-1.044210232	14.70266837	1.28E-05	8.71E-05	-0.89886982	14.70266837	0.000165643	0.00123578	-0.728529026	14.70266837	0.002207253	0.025969927	-0.756629472	14.70266837	0.001485038	0.007471782	ENSGACG00000020935	 cytochrome c oxidase subunit I (mitochondrion)  
c36210_g1_i1	-1.044432026	5.104602797	2.13E-06	1.95E-05	-0.888812333	5.104602797	4.92E-05	0.000469522	-0.6539276	5.104602797	0.002957275	0.030738909	-0.780383934	5.104602797	0.000390564	0.00253177	ENSONIG00000018440	 transmembrane protein 256 
c38435_g2_i1	-1.048451439	5.112294206	3.45E-06	2.90E-05	-0.748528354	5.112294206	0.000877837	0.004688677	-0.72763815	5.112294206	0.001208476	0.018202488	-0.724749219	5.112294206	0.001318717	0.006762347	ENSONIG00000003050	 trafficking protein particle complex 2-like 
c48916_g1_i5	-1.049491753	6.098487917	1.08E-07	1.66E-06	-0.696470612	6.098487917	0.00040403	0.002547709	-0.599971266	6.098487917	0.002305247	0.026694988	-0.799245428	6.098487917	5.02E-05	0.000473098	ENSONIG00000018555	 transmembrane protein 59 
c27975_g1_i1	-1.053081447	5.052576816	7.64E-09	1.90E-07	-0.60192077	5.052576816	0.000956734	0.005027068	-0.521574943	5.052576816	0.004357357	0.038486951	-0.486008007	5.052576816	0.008037115	0.028384695	ENSONIG00000011409	 signal recognition particle 9 
c44638_g3_i1	-1.05559226	8.462050766	7.99E-08	1.30E-06	-0.773725675	8.462050766	7.74E-05	0.00067078	-0.691873868	8.462050766	0.000404611	0.009709929	-0.952738685	8.462050766	1.21E-06	2.22E-05	ENSONIG00000001640	 FK506 binding protein 1Ab 
c33240_g1_i1	-1.057555972	4.719700609	6.16E-06	4.70E-05	-0.911008671	4.719700609	9.28E-05	0.000779046	-0.746689459	4.719700609	0.001375078	0.0195982	-0.942222011	4.719700609	5.48E-05	0.000511149	ENSLOCG00000014811	 multiple EGF-like-domains 8 
c34577_g1_i1	-1.061606853	4.823867071	2.01E-07	2.75E-06	-1.005125172	4.823867071	7.92E-07	1.67E-05	-0.618704868	4.823867071	0.002521297	0.028171214	-0.933579031	4.823867071	4.68E-06	6.75E-05	ENSTRUG00000009052	 phosphatidic acid phosphatase type 2C 
c46540_g5_i6	-1.064850339	4.107703568	1.02E-05	7.19E-05	-0.829642642	4.107703568	0.000543076	0.003209682	-0.893165438	4.107703568	0.000202359	0.006556584	-0.693005594	4.107703568	0.004433248	0.017879143	ENSONIG00000009774	" solute carrier family 6 (neurotransmitter transporter), member 13 "
c41811_g1_i1	-1.06570714	4.67544771	0.001848081	0.00582342	-1.527668071	4.67544771	8.74E-06	0.000115928	-0.984462993	4.67544771	0.004057629	0.037133945	-1.543226416	4.67544771	7.28E-06	9.77E-05	ENSGACG00000015634	 scinderin like b 
c42243_g1_i1	-1.066195839	4.556222134	1.36E-07	2.00E-06	-0.936237538	4.556222134	3.24E-06	5.18E-05	-0.606593667	4.556222134	0.002713449	0.029504335	-0.840258153	4.556222134	3.36E-05	0.000343778	ENSGACG00000009201	 caveolin 1 
c38711_g1_i1	-1.069039825	5.277132095	6.15E-06	4.69E-05	-0.596794364	5.277132095	0.011350297	0.034863846	-0.927230198	5.277132095	8.19E-05	0.004008731	-0.665529696	5.277132095	0.004797951	0.019087785	ENSGACG00000000307	 uncharacterized protein
c31340_g1_i1	-1.070688801	5.584661328	1.63E-08	3.45E-07	-0.744394197	5.584661328	8.26E-05	0.000708767	-0.535543112	5.584661328	0.004728747	0.040440248	-0.773822925	5.584661328	4.42E-05	0.000428546	ENSPFOG00000010630	 mitochondrial ribosomal protein L13 
c48120_g2_i2	-1.073482727	6.817027135	1.95E-05	0.000123993	-0.926428897	6.817027135	0.000218769	0.001548588	-0.757354304	6.817027135	0.002469662	0.027798442	-0.860835811	6.817027135	0.000590996	0.003523672	ENSONIG00000005249	" proteasome (prosome, macropain) inhibitor subunit 1 "
c39804_g2_i6	-1.076994377	8.885021434	5.36E-07	6.13E-06	-0.786228095	8.885021434	0.00023526	0.001639775	-0.593231798	8.885021434	0.005417507	0.043611297	-0.733191095	8.885021434	0.000600095	0.003569889	ENSXMAG00000016563	 Peptidyl-prolyl cis-trans isomerase {ECO:0000256|RuleBase:RU004231}  
c35558_g1_i3	-1.077559248	6.101312791	3.02E-08	5.78E-07	-0.744594684	6.101312791	0.000121967	0.000975534	-0.528753132	6.101312791	0.006437189	0.048365088	-0.657419646	6.101312791	0.000704455	0.004067476	ENSONIG00000020174	 iron-sulfur cluster assembly 2 
c37640_g1_i1	-1.079832163	5.75615033	1.13E-07	1.71E-06	-0.940885939	5.75615033	3.55E-06	5.57E-05	-0.567650934	5.75615033	0.005295303	0.043053889	-0.968668295	5.75615033	1.88E-06	3.18E-05	ENSONIG00000005547	" eukaryotic translation initiation factor 3, subunit M "
c39704_g1_i1	-1.08277674	3.941154219	6.45E-06	4.89E-05	-0.945272027	3.941154219	7.43E-05	0.000650224	-0.839409167	3.941154219	0.000476319	0.01060361	-0.856509605	3.941154219	0.000370028	0.002426672	no blastx hit*	
c40267_g4_i4	-1.084296275	3.653213908	6.47E-08	1.09E-06	-0.701423749	3.653213908	0.00046926	0.002857699	-0.83420631	3.653213908	2.94E-05	0.00236017	-0.810486014	3.653213908	5.72E-05	0.000529037	ENSPFOG00000013006	 transmembrane 9 superfamily member 2 
c45738_g1_i3	-1.084763124	6.065608245	1.24E-06	1.24E-05	-0.786841782	6.065608245	0.000413123	0.002586627	-0.650254459	6.065608245	0.003515858	0.034232977	-0.744355005	6.065608245	0.000845452	0.0047274	ENSONIG00000005139	 ras-related nuclear protein 
c45177_g4_i4	-1.08659672	5.71223445	1.04E-07	1.60E-06	-0.733165201	5.71223445	0.00031923	0.00211021	-0.583546712	5.71223445	0.004224924	0.037812819	-0.877934912	5.71223445	1.66E-05	0.000192479	ENSORLG00000015826	 myelin protein zero-like 2 
c28918_g2_i1	-1.087912788	5.139816898	2.13E-07	2.89E-06	-0.78282029	5.139816898	0.000178556	0.001317184	-0.71003914	5.139816898	0.000685244	0.013103402	-0.530906415	5.139816898	0.011255359	0.036957549	ENSORLG00000008554	 ubiquinol-cytochrome c reductase hinge protein 
c47148_g13_i2	-1.089421994	4.359636392	8.29E-06	6.01E-05	-0.833807937	4.359636392	0.000621892	0.003574753	-0.744014269	4.359636392	0.002296649	0.026643919	-0.773093467	4.359636392	0.001572914	0.007827245	ENSXMAG00000007260	 polymerase (RNA) II (DNA directed) polypeptide L 
c39264_g2_i4	-1.089894476	4.237044715	1.45E-08	3.15E-07	-0.600862884	4.237044715	0.001971664	0.008890479	-0.566588367	4.237044715	0.003580693	0.034616998	-0.676465521	4.237044715	0.000487205	0.003028606	ENSTRUG00000009973	 transmembrane protein 30Aa 
c49185_g1_i12	-1.094141144	5.501327498	0.000427668	0.001692929	-0.751987937	5.501327498	0.014891474	0.043093858	-0.84578917	5.501327498	0.006203399	0.047069647	-1.185386224	5.501327498	0.000132788	0.001042506	ENSONIG00000000247	 Uncharacterized protein {ECO:0000313|Ensembl:ENSONIP00000000316}  
c37340_g1_i2	-1.096607207	3.700541088	6.11E-05	0.000323903	-0.785588564	3.700541088	0.004128821	0.015911635	-0.81610118	3.700541088	0.002786232	0.029964141	-1.100430627	3.700541088	5.69E-05	0.00052686	ENSONIG00000016021	" family with sequence similarity 53, member B "
c48035_g4_i2	-1.100279441	4.339354561	2.59E-06	2.29E-05	-0.605046731	4.339354561	0.009709176	0.030947952	-0.924893455	4.339354561	7.10E-05	0.003720991	-0.619964305	4.339354561	0.008221616	0.02885807	no blastx hit*	
c35672_g1_i3	-1.100362592	5.015789232	1.17E-07	1.77E-06	-0.850287969	5.015789232	4.06E-05	0.000403746	-0.616530695	5.015789232	0.002947219	0.0307282	-0.793015302	5.015789232	0.000133315	0.001046127	ENSONIG00000014305	" transcription elongation factor B (SIII), polypeptide 1b "
c36773_g1_i1	-1.102601574	5.529448503	2.58E-07	3.38E-06	-0.64079212	5.529448503	0.002685633	0.011356663	-0.678550841	5.529448503	0.001475002	0.020427383	-0.676742528	5.529448503	0.001544822	0.007717642	ENSONIG00000010249	 anaphase promoting complex subunit 13 
c31682_g1_i1	-1.102615938	5.270636075	2.04E-07	2.77E-06	-0.718779431	5.270636075	0.00066064	0.003742255	-0.593706386	5.270636075	0.005015281	0.041868602	-0.579521565	5.270636075	0.006239625	0.023307302	ENSONIG00000002539	" late endosomal/lysosomal adaptor, MAPK and MTOR activator 5 "
c44239_g1_i1	-1.10355008	5.352499429	4.16E-08	7.59E-07	-0.709273153	5.352499429	0.000398082	0.002517226	-0.6061959	5.352499429	0.002506714	0.028074024	-0.659139244	5.352499429	0.001035454	0.00555385	ENSONIG00000002996	 methylmalonyl CoA epimerase 
c48524_g14_i2	-1.105718199	6.548432688	0.000376887	0.001523836	-1.188862219	6.548432688	0.000133322	0.001044119	-0.85242047	6.548432688	0.00592266	0.045575824	-0.813948565	6.548432688	0.008564968	0.029773013	ENSONIG00000013305	 muscle-specific beta 1 integrin binding protein 2 
c39876_g1_i1	-1.106313729	7.783445564	7.11E-09	1.78E-07	-0.773163198	7.783445564	4.77E-05	0.000459937	-0.617086933	7.783445564	0.001154597	0.017655706	-0.791293262	7.783445564	3.19E-05	0.000330613	ENSONIG00000015039	 transmembrane emp24 protein transport domain containing 7 
c40345_g1_i1	-1.107201109	5.031357112	1.35E-06	1.33E-05	-0.908049008	5.031357112	6.87E-05	0.000611882	-0.654952866	5.031357112	0.004137115	0.03752505	-0.821987479	5.031357112	0.000319726	0.002146956	ENSGACG00000010612	 chromosome 19 open reading frame 10 
c34856_g1_i1	-1.108083994	6.570469994	7.74E-07	8.33E-06	-0.633466411	6.570469994	0.004495745	0.017033312	-0.613912698	6.570469994	0.00589141	0.045482594	-0.671426715	6.570469994	0.002624612	0.011793757	ENSGACG00000000681	 prefoldin 5 
c37640_g1_i4	-1.111231771	5.736567834	3.20E-08	6.06E-07	-1.082199985	5.736567834	6.65E-08	2.16E-06	-0.706539409	5.736567834	0.000431546	0.010043442	-1.098171067	5.736567834	4.45E-08	1.35E-06	ENSONIG00000005547	" eukaryotic translation initiation factor 3, subunit M "
c31749_g1_i2	-1.113330685	5.437989392	1.36E-05	9.19E-05	-0.848867411	5.437989392	0.00085791	0.004609336	-0.694301698	5.437989392	0.006378817	0.048039995	-0.684674033	5.437989392	0.007225244	0.026164431	ENSDARG00000009871	 small nuclear ribonucleoprotein polypeptide C 
c44333_g12_i1	-1.113796737	3.845924591	2.43E-08	4.88E-07	-0.829009177	3.845924591	3.26E-05	0.000336574	-0.59651576	3.845924591	0.00352638	0.034299047	-0.781008914	3.845924591	0.000104031	0.000860936	ENSONIG00000011562	 NIMA (never in mitosis gene a)-related kinase 6 
c48085_g2_i2	-1.113862752	7.218976273	4.77E-08	8.50E-07	-0.6550335	7.218976273	0.001240635	0.006173734	-0.781902222	7.218976273	0.000117384	0.00488053	-1.034791999	7.218976273	3.76E-07	8.29E-06	ENSGACG00000008876	" CD164 molecule, sialomucin "
c36307_g1_i1	-1.11387089	6.13237929	1.45E-08	3.15E-07	-0.827217041	6.13237929	2.39E-05	0.000263126	-0.548554514	6.13237929	0.005120466	0.042375961	-0.709699087	6.13237929	0.000294094	0.00200518	ENSTNIG00000010637	 chromosome 19 open reading frame 70 
c40150_g1_i2	-1.113962249	6.189812947	1.29E-06	1.29E-05	-0.803010854	6.189812947	0.000458298	0.002806857	-0.663011572	6.189812947	0.003791084	0.035802812	-0.641639685	6.189812947	0.00510356	0.019987479	ENSPFOG00000019502	 si:ch73-49p17.1 
c40424_g2_i2	-1.114127734	4.823455578	8.08E-07	8.62E-06	-0.764807926	4.823455578	0.000673063	0.003799091	-0.816988945	4.823455578	0.000291945	0.008133531	-0.986411147	4.823455578	1.22E-05	0.000149816	ENSORLG00000019136	 transmembrane protein 205 
c40680_g1_i1	-1.117893244	3.918308776	3.61E-05	0.00020814	-1.040999289	3.918308776	0.000109236	0.000889737	-0.745124638	3.918308776	0.005772114	0.045053182	-0.808085729	3.918308776	0.002770914	0.012320624	ENSORLG00000013950	 chromosome 19 open reading frame 24 
c48916_g1_i4	-1.119233651	4.791493663	2.74E-09	8.26E-08	-0.735300421	4.791493663	9.24E-05	0.000775535	-0.562117761	4.791493663	0.002901394	0.030490197	-0.835581111	4.791493663	8.98E-06	0.000116969	ENSONIG00000018555	 transmembrane protein 59 
c47527_g3_i4	-1.119254415	8.022610244	1.62E-06	1.55E-05	-0.758352355	8.022610244	0.001078731	0.005540568	-0.646171576	8.022610244	0.005286609	0.0430233	-0.673145171	8.022610244	0.00368728	0.015460897	ENSGACG00000004591	" ATP synthase, H+ transporting, mitochondrial F0 complex, subunit c3 (subunit 9) genome duplicate b "
c28191_g1_i1	-1.119966692	5.505142523	7.84E-09	1.93E-07	-0.800793032	5.505142523	3.51E-05	0.00035735	-0.653033087	5.505142523	0.000754848	0.013856118	-0.651873599	5.505142523	0.000787615	0.004461514	ENSORLG00000013909	 trans-golgi network vesicle protein 23 homolog B (S. cerevisiae) 
c38470_g1_i1	-1.121450766	9.198136102	1.61E-05	0.000105294	-1.033883175	9.198136102	6.77E-05	0.000603872	-0.759013805	9.198136102	0.003303065	0.032905345	-0.791827086	9.198136102	0.00218835	0.010163657	ENSORLG00000009584	" ribosomal protein S4, X-linked "
c34928_g1_i1	-1.125517663	6.556495601	3.67E-08	6.83E-07	-0.798410457	6.556495601	8.72E-05	0.000740213	-0.68103133	6.556495601	0.000815112	0.014627865	-0.772256625	6.556495601	0.000149091	0.001143588	ENSONIG00000008428	 cytochrome c oxidase subunit Va 
c28991_g1_i2	-1.125612988	4.045521342	4.00E-07	4.82E-06	-0.742587205	4.045521342	0.000805705	0.004385643	-0.609719767	4.045521342	0.006087435	0.046413347	-0.600063122	4.045521342	0.007447855	0.026818861	ENSXMAG00000014576	 FCF1 rRNA-processing protein 
c38546_g1_i2	-1.125973402	7.013056621	2.83E-08	5.50E-07	-0.956228998	7.013056621	2.24E-06	3.84E-05	-0.646898474	7.013056621	0.00134509	0.019360305	-1.093034904	7.013056621	6.87E-08	1.94E-06	ENSGACG00000011650	 testis enhanced gene transcript (BAX inhibitor 1) 
c26759_g1_i2	-1.126793208	4.614527202	2.26E-05	0.000140297	-0.832292772	4.614527202	0.001629956	0.007610983	-0.846157523	4.614527202	0.001371316	0.019573823	-0.916971199	4.614527202	0.000553732	0.003346236	ENSGACG00000015085	" ATP synthase, H+ transporting, mitochondrial F0 complex, subunit F6 "
c42344_g1_i1	-1.12683235	8.524098342	6.51E-06	4.92E-05	-1.154794734	8.524098342	3.85E-06	5.93E-05	-0.744706483	8.524098342	0.002707117	0.029487796	-0.978855224	8.524098342	8.57E-05	0.000734718	ENSONIG00000014744	 ribosomal protein S10 
c29805_g1_i1	-1.127986254	5.738834668	3.55E-06	2.97E-05	-1.038089232	5.738834668	1.90E-05	0.000216723	-0.801578405	5.738834668	0.000944314	0.015847689	-0.738146121	5.738834668	0.002348279	0.010754635	ENSGACG00000018299	 zgc:92035 
c36215_g2_i2	-1.128641964	3.442284323	0.000357713	0.001456805	-1.039202306	3.442284323	0.001018213	0.005284015	-1.068958134	3.442284323	0.000705938	0.01335195	-0.783692203	3.442284323	0.013622798	0.042900573	ENSGACG00000003071	 phosphomevalonate kinase 
c46784_g1_i9	-1.129073285	8.03824579	1.85E-08	3.84E-07	-0.854272768	8.03824579	1.90E-05	0.000216545	-0.613132657	8.03824579	0.00208972	0.025316612	-0.798330412	8.03824579	6.37E-05	0.000578814	ENSONIG00000005663	 clusterin 
c38400_g2_i2	-1.130289728	6.85077144	4.15E-05	0.000234351	-0.987435917	6.85077144	0.000329259	0.002161532	-0.818136212	6.85077144	0.002861541	0.030335976	-0.879075694	6.85077144	0.001372562	0.006990652	ENSXMAG00000006797	 midkine-related growth factor b 
c48657_g5_i4	-1.130353294	6.20133079	3.48E-05	0.00020174	-0.982616348	6.20133079	0.000307672	0.00205373	-0.847774779	6.20133079	0.001821178	0.023123989	-0.767744653	6.20133079	0.004747884	0.018924266	ENSPFOG00000012206	 NFU1 iron-sulfur cluster scaffold homolog (S. cerevisiae) 
c35015_g1_i4	-1.131708764	4.574596865	2.59E-05	0.000157545	-1.042310115	4.574596865	0.000100249	0.000827844	-1.065778851	4.574596865	7.04E-05	0.003708169	-1.099680202	4.574596865	4.22E-05	0.000412363	ENSLOCG00000002206	 ribosomal protein L8 
c47717_g1_i1	-1.132227576	4.726332755	1.74E-06	1.65E-05	-0.941554303	4.726332755	6.76E-05	0.000603196	-0.683824678	4.726332755	0.003834568	0.036043272	-0.833233013	4.726332755	0.000426007	0.002714497	ENSGACG00000004286	
c28352_g1_i1	-1.132394385	5.466319528	8.25E-10	3.16E-08	-0.758966407	5.466319528	3.72E-05	0.000374736	-0.549905763	5.466319528	0.002896663	0.030457256	-0.553614194	5.466319528	0.002787847	0.012375733	ENSAMXG00000003384	 glyoxalase 1 
c35128_g1_i3	-1.133358562	9.797980701	3.17E-08	6.03E-07	-0.820033812	9.797980701	5.69E-05	0.000526987	-0.560295193	9.797980701	0.005795083	0.045103326	-0.810174588	9.797980701	6.97E-05	0.000622267	ENSGACG00000019396	 GABA(A) receptor-associated protein 
c48916_g1_i1	-1.133916222	4.58926156	7.35E-09	1.83E-07	-0.762923928	4.58926156	9.83E-05	0.000814668	-0.562548261	4.58926156	0.004275581	0.038082963	-0.977254658	4.58926156	5.77E-07	1.20E-05	ENSONIG00000018555	 transmembrane protein 59 
c43839_g1_i3	-1.134246503	5.544739986	4.33E-10	1.82E-08	-0.843709358	5.544739986	3.24E-06	5.18E-05	-0.608472751	5.544739986	0.000818297	0.014650821	-0.807300711	5.544739986	8.91E-06	0.000116325	ENSXMAG00000014235	 basic transcription factor 3 
c43171_g3_i1	-1.135859635	3.634574297	0.000157824	0.000730161	-0.899732449	3.634574297	0.002552097	0.010944982	-1.003352595	3.634574297	0.000795802	0.014397891	-0.899126158	3.634574297	0.002689096	0.012015621	ENSGACG00000004590	 endothelin converting enzyme 1 
c36790_g1_i1	-1.136488425	6.561327629	3.39E-07	4.22E-06	-0.753330349	6.561327629	0.000678321	0.003823042	-0.619992795	6.561327629	0.00513381	0.04238587	-0.598692892	6.561327629	0.006907719	0.025239693	ENSGACG00000008480	 small integral membrane protein 7 
c47444_g1_i1	-1.136986056	5.824661884	0.008610132	0.021128424	-1.633258238	5.824661884	0.000185217	0.001350664	-1.696167471	5.824661884	0.000105443	0.004571415	-2.166938607	5.824661884	1.05E-06	1.99E-05	ENSGACG00000009865	 Rhesus blood group-associated glycoprotein 
c38058_g2_i1	-1.137674513	4.835959676	5.74E-07	6.49E-06	-0.726237692	4.835959676	0.001325903	0.006475698	-0.680573895	4.835959676	0.002687777	0.029401661	-0.767928353	4.835959676	0.000704839	0.004067476	ENSGACG00000008274	" methylenetetrahydrofolate dehydrogenase (NADP+ dependent) 2, methenyltetrahydrofolate cyclohydrolase "
c34928_g1_i2	-1.141786934	7.127827527	7.73E-08	1.27E-06	-0.90408255	7.127827527	1.93E-05	0.000219552	-0.707226194	7.127827527	0.000813781	0.014627865	-0.761046349	7.127827527	0.00031851	0.002140299	ENSONIG00000008428	 cytochrome c oxidase subunit Va 
c49185_g1_i11	-1.143134391	5.476548353	0.000442335	0.001742315	-0.940789856	5.476548353	0.003727647	0.014719308	-0.88254496	5.476548353	0.006517638	0.048777489	-1.296494052	5.476548353	7.11E-05	0.000632151	ENSONIG00000000247	 Uncharacterized protein {ECO:0000313|Ensembl:ENSONIP00000000316}  
c44900_g3_i1	-1.144558019	5.818323731	1.43E-05	9.55E-05	-1.269957053	5.818323731	1.49E-06	2.73E-05	-0.714224341	5.818323731	0.00655232	0.048848729	-1.279395318	5.818323731	1.26E-06	2.29E-05	ENSXMAG00000006585	 Uncharacterized protein {ECO:0000313|Ensembl:ENSXMAP00000006599}  
c43301_g2_i1	-1.144951094	5.055225593	1.33E-07	1.96E-06	-0.952676043	5.055225593	1.08E-05	0.000138285	-0.704948181	5.055225593	0.001121196	0.017330997	-0.865974006	5.055225593	6.34E-05	0.00057699	ENSONIG00000016772	 Uncharacterized protein {ECO:0000313|Ensembl:ENSONIP00000021129}  
c39572_g1_i1	-1.147059303	3.893906367	1.21E-06	1.22E-05	-0.633908566	3.893906367	0.007231327	0.024630136	-0.738965353	3.893906367	0.001820828	0.023123989	-0.856662582	3.893906367	0.000298927	0.002033042	ENSGACG00000002498	 COMM domain containing 3 
c39851_g1_i2	-1.14796908	4.312340942	6.33E-11	3.87E-09	-0.774083083	4.312340942	1.10E-05	0.00013996	-0.530132338	4.312340942	0.002841776	0.030229902	-0.682801879	4.312340942	0.000118628	0.000954027	ENSPFOG00000017674	 death associated protein 1b 
c36649_g1_i2	-1.15342424	5.082549994	2.12E-06	1.94E-05	-1.151024381	5.082549994	2.14E-06	3.70E-05	-1.058154953	5.082549994	1.28E-05	0.001432672	-0.970658413	5.082549994	6.43E-05	0.000582683	ENSXMAG00000004529	" LSM5 homolog, U6 small nuclear RNA associated (S. cerevisiae) "
c43160_g1_i2	-1.154363976	6.101054939	1.94E-05	0.000123517	-1.063105839	6.101054939	8.02E-05	0.000692276	-1.068565602	6.101054939	7.45E-05	0.003804666	-0.950552326	6.101054939	0.000417217	0.002667391	ENSTRUG00000015002	" elongation factor, RNA polymerase II, 2 "
c41087_g1_i2	-1.154813086	3.734035968	1.03E-05	7.22E-05	-1.195373729	3.734035968	4.01E-06	6.12E-05	-1.055535471	3.734035968	5.20E-05	0.00323253	-1.444632449	3.734035968	2.62E-08	8.67E-07	ENSPFOG00000013394	 uncharacterized protein
c34500_g1_i1	-1.155149545	9.011933884	3.00E-06	2.58E-05	-1.189774679	9.011933884	1.52E-06	2.78E-05	-0.898033568	9.011933884	0.000263165	0.007673814	-0.920844886	9.011933884	0.000183965	0.001367659	ENSTNIG00000008183	" Chromosome 6 SCAF14544, whole genome shotgun sequence {ECO:0000313|EMBL:CAF98023.1}; Uncharacterized protein {ECO:0000313|Ensembl:ENSTNIP00000011009}  "
c45324_g3_i2	-1.155890131	8.223509011	1.19E-06	1.20E-05	-1.035757745	8.223509011	1.28E-05	0.00015778	-0.859465971	8.223509011	0.000283003	0.008014094	-1.030672769	8.223509011	1.41E-05	0.000168785	ENSPFOG00000009840	 beta-2-microglobulin 
c39549_g2_i1	-1.15626393	4.337981515	1.30E-05	8.84E-05	-1.215292426	4.337981515	4.48E-06	6.77E-05	-0.909515087	4.337981515	0.00060793	0.012135711	-1.302840862	4.337981515	8.90E-07	1.73E-05	ENSTRUG00000012486	" WAS protein family, member 2 "
c35128_g1_i1	-1.156720857	6.885236146	1.66E-09	5.56E-08	-0.826485993	6.885236146	1.51E-05	0.000179198	-0.611824976	6.885236146	0.001348323	0.019376047	-0.877671117	6.885236146	4.39E-06	6.39E-05	ENSGACG00000019396	 GABA(A) receptor-associated protein 
c106102_g1_i1	-1.15675121	8.132098125	0.000117643	0.000569966	-1.360526395	8.132098125	6.47E-06	9.05E-05	-1.144673372	8.132098125	0.000137511	0.005239164	-1.250675111	8.132098125	3.24E-05	0.000334353	ENSTNIG00000002482	 ribosomal protein L18a 
c42176_g2_i2	-1.157712364	3.334644982	9.48E-06	6.73E-05	-0.882725241	3.334644982	0.000686157	0.00386044	-0.762290793	3.334644982	0.003883846	0.036226454	-0.816077358	3.334644982	0.001947401	0.009288726	ENSONIG00000009015	" galactosidase, beta 1-like "
c40126_g1_i3	-1.157987391	4.242869993	7.76E-06	5.69E-05	-1.038579485	4.242869993	5.41E-05	0.000506976	-0.836218341	4.242869993	0.00121656	0.018266585	-0.979518448	4.242869993	0.000143965	0.001111871	ENSGMOG00000001186	 CNDP dipeptidase 2 (metallopeptidase M20 family) 
c23711_g1_i1	-1.158189442	4.1303199	4.26E-07	5.06E-06	-1.375891236	4.1303199	1.43E-09	9.25E-08	-0.94363657	4.1303199	3.69E-05	0.0026258	-1.092235834	4.1303199	1.75E-06	3.00E-05	ENSPFOG00000007550	 si:dkey-79d12.5 
c40600_g6_i1	-1.158360757	5.183446656	8.91E-09	2.13E-07	-0.84467708	5.183446656	2.54E-05	0.000276058	-0.647681885	5.183446656	0.001302929	0.019082958	-0.771779649	5.183446656	0.000126281	0.001004042	ENSONIG00000016172	 integral membrane protein 2Bb 
c24119_g1_i1	-1.158431126	4.457868943	4.73E-09	1.28E-07	-0.711543457	4.457868943	0.000315231	0.00209175	-0.556850295	4.457868943	0.005135486	0.04238587	-0.723614661	4.457868943	0.000263939	0.001832305	ENSONIG00000013133	 polymerase (RNA) I polypeptide C 
c47541_g2_i1	-1.158930029	3.208068162	1.82E-05	0.000116861	-1.045365337	3.208068162	9.78E-05	0.000812297	-0.740604241	3.208068162	0.006132819	0.046628971	-1.157276005	3.208068162	1.74E-05	0.000199859	ENSONIG00000002891	 peptidase D 
c38159_g2_i4	-1.161102249	4.085490941	1.35E-07	1.99E-06	-0.913391338	4.085490941	3.40E-05	0.000348045	-0.733688743	4.085490941	0.000905211	0.015521165	-0.973001766	4.085490941	1.11E-05	0.000139219	ENSTNIG00000005685	" TAF12 RNA polymerase II, TATA box binding protein (TBP)-associated factor "
c34500_g1_i4	-1.161782031	5.672328978	1.92E-06	1.79E-05	-1.082049141	5.672328978	8.74E-06	0.000115928	-0.907994368	5.672328978	0.000188628	0.006360016	-0.922537061	5.672328978	0.000150926	0.001154418	ENSORLG00000007967	" Oryzias latipes ribosomal protein L7 (rpl7), mRNA. "
c47046_g3_i1	-1.162435588	5.021136428	1.51E-06	1.46E-05	-1.204085015	5.021136428	5.88E-07	1.31E-05	-0.890333803	5.021136428	0.000226974	0.007009024	-0.934602459	5.021136428	0.000106468	0.000875516	ENSGACG00000011884	 methionine sulfoxide reductase B1 
c46826_g5_i1	-1.164220433	4.719399934	6.30E-05	0.000332373	-0.961074037	4.719399934	0.0009054	0.004812996	-0.931603014	4.719399934	0.001299537	0.019082958	-1.059606126	4.719399934	0.000259042	0.001804218	ENSONIG00000002537	 neuromedin Bb 
c38546_g1_i1	-1.164467814	8.161959375	2.74E-08	5.37E-07	-0.890077174	8.161959375	1.96E-05	0.000222254	-0.618988532	8.161959375	0.002904799	0.030500918	-0.952651192	8.161959375	5.02E-06	7.15E-05	ENSGACG00000011650	 testis enhanced gene transcript (BAX inhibitor 1) 
c43073_g1_i1	-1.167351287	3.836028442	5.70E-05	0.000305392	-0.996512143	3.836028442	0.000565399	0.003311872	-0.953684878	3.836028442	0.00095383	0.015925536	-0.719318102	3.836028442	0.013531119	0.042668476	ENSGACG00000007714	 fibronectin 1a 
c47527_g3_i1	-1.167867005	7.264106315	5.16E-07	5.94E-06	-0.685732184	7.264106315	0.002988248	0.012309026	-0.654246332	7.264106315	0.004605407	0.039751053	-0.686024675	7.264106315	0.002989047	0.013074256	ENSONIG00000011159	" NLR family, CARD domain containing 5 "
c39630_g1_i1	-1.173612438	3.571285286	6.43E-07	7.13E-06	-0.932753277	3.571285286	7.00E-05	0.000620723	-0.949483889	3.571285286	5.71E-05	0.003376482	-0.813265285	3.571285286	0.000653186	0.003820228	ENSXMAG00000006892	 connective tissue growth factor a 
c44195_g1_i2	-1.175572117	9.799949877	1.17E-07	1.77E-06	-1.081697674	9.799949877	1.03E-06	2.06E-05	-0.72854107	9.799949877	0.000933754	0.015769694	-0.874077974	9.799949877	7.43E-05	0.000652192	ENSGACG00000020365	 ependymin 
c36143_g2_i2	-1.175740664	5.432021797	1.30E-09	4.56E-08	-0.825488734	5.432021797	1.82E-05	0.000209458	-0.582306391	5.432021797	0.002556021	0.028459223	-0.72436799	5.432021797	0.000177179	0.0013234	ENSGACG00000003951	 transmembrane protein 254 
c35621_g2_i1	-1.176037482	4.416302686	2.30E-05	0.000142251	-1.141413355	4.416302686	3.65E-05	0.000369092	-0.970605683	4.416302686	0.000455756	0.010354332	-1.168919732	4.416302686	2.37E-05	0.000258662	ENSXMAG00000015018	 ribosomal protein L34 
c48638_g6_i4	-1.176375363	3.999781361	8.18E-07	8.71E-06	-1.03818278	3.999781361	1.25E-05	0.000154802	-0.671752318	3.999781361	0.005055333	0.042055788	-0.895483555	3.999781361	0.000182629	0.001359317	ENSONIG00000014656	 uncharacterized protein
c38593_g1_i1	-1.178700934	5.882054842	2.51E-06	2.24E-05	-0.729472962	5.882054842	0.003398049	0.013643672	-0.758910116	5.882054842	0.002315593	0.026768462	-0.671481219	5.882054842	0.007080117	0.025741464	ENSORLG00000015108	 polymerase (RNA) II (DNA directed) polypeptide C 
c30479_g1_i1	-1.180355271	6.454529423	1.20E-06	1.21E-05	-0.974998757	6.454529423	5.67E-05	0.000526464	-0.77254325	6.454529423	0.001393362	0.019716332	-0.841761523	6.454529423	0.000504463	0.003108548	ENSTNIG00000005097	" ring-box 1, E3 ubiquitin protein ligase "
c42644_g1_i1	-1.180413342	3.409723396	3.21E-05	0.000188986	-1.150929907	3.409723396	4.30E-05	0.00042144	-0.944098844	3.409723396	0.000898462	0.015433165	-1.405769804	3.409723396	5.64E-07	1.18E-05	ENSXMAG00000014441	" plasminogen activator, tissue "
c41081_g1_i1	-1.180803754	6.141956292	2.89E-09	8.67E-08	-0.798687375	6.141956292	5.49E-05	0.000512866	-0.686331683	6.141956292	0.00053306	0.011417425	-0.86969892	6.141956292	1.15E-05	0.000142673	ENSORLG00000010780	 cutA divalent cation tolerance homolog (E. coli) 
c48661_g2_i2	-1.180963045	3.779122795	4.37E-07	5.16E-06	-0.724814889	3.779122795	0.00197489	0.008899361	-0.653657381	3.779122795	0.005420562	0.043611297	-0.758006051	3.779122795	0.001164321	0.006111436	ENSTNIG00000013946	 atypical chemokine receptor 3 
c9770_g1_i1	-1.182234709	3.382891388	2.40E-06	2.16E-05	-0.847004326	3.382891388	0.000745736	0.004120329	-0.837575611	3.382891388	0.000832248	0.014788287	-0.891326043	3.382891388	0.000381987	0.002485455	ENSONIG00000000763	" TSR2, 20S rRNA accumulation, homolog (S. cerevisiae) "
c36348_g2_i1	-1.182779217	3.9453129	1.13E-10	6.18E-09	-0.915793561	3.9453129	5.49E-07	1.24E-05	-0.764554762	3.9453129	3.76E-05	0.002645805	-0.75659252	3.9453129	4.44E-05	0.000429721	ENSPFOG00000005830	 tumor protein D52-like 2a 
c31291_g3_i1	-1.183106163	5.366750307	9.57E-09	2.25E-07	-0.841186235	5.366750307	4.16E-05	0.000411694	-0.754749004	5.366750307	0.000234137	0.007092488	-0.720985764	5.366750307	0.000465544	0.002917717	ENSONIG00000020728	 mitochondrial ribosomal protein 63 
c48946_g7_i2	-1.183302224	4.840821477	3.18E-09	9.35E-08	-0.799259427	4.840821477	6.08E-05	0.000554989	-0.578522893	4.840821477	0.003874072	0.036170638	-0.615394255	4.840821477	0.002061196	0.009710161	ENSONIG00000007638	 COMM domain containing 2 
c44043_g1_i4	-1.185495	5.857223495	4.80E-09	1.30E-07	-0.891893379	5.857223495	9.86E-06	0.000128322	-0.556482378	5.857223495	0.005894766	0.045482594	-0.892102442	5.857223495	1.01E-05	0.000128629	ENSTRUG00000011963	 transmembrane emp24 protein transport domain containing 1b 
c48216_g3_i2	-1.185513513	4.996352995	1.31E-09	4.59E-08	-0.80852019	4.996352995	3.32E-05	0.000341146	-0.565184441	4.996352995	0.003907164	0.036319688	-0.820673475	4.996352995	2.69E-05	0.000286896	ENSONIG00000000480	" ATP synthase, H+ transporting, mitochondrial F0 complex, subunit s "
c34168_g1_i2	-1.186430858	5.790522447	7.70E-07	8.31E-06	-0.727702245	5.790522447	0.002315445	0.010093182	-0.678398981	5.790522447	0.004504582	0.039182063	-0.655320784	5.790522447	0.006135263	0.022985995	ENSXMAG00000008805	 elongation factor 1 homolog (S. cerevisiae) 
c46643_g3_i1	-1.189461071	5.730850743	2.21E-07	2.96E-06	-0.801136454	5.730850743	0.000458814	0.002809111	-0.67968836	5.730850743	0.002951443	0.030728494	-0.879267196	5.730850743	0.000122703	0.000980599	ENSONIG00000017434	" diazepam binding inhibitor (GABA receptor modulator, acyl-CoA binding protein) "
c48338_g2_i2	-1.189719781	4.244727239	1.86E-06	1.74E-05	-0.923402161	4.244727239	0.000205945	0.001473106	-0.731667517	4.244727239	0.003440365	0.033825828	-1.24024937	4.244727239	6.08E-07	1.26E-05	ENSTRUG00000012055	 leucine rich repeat containing 32 
c33219_g2_i2	-1.193595427	3.496396285	2.83E-05	0.000169247	-0.980478785	3.496396285	0.000550576	0.003238961	-0.783619758	3.496396285	0.005900193	0.045482594	-0.790605019	3.496396285	0.005541565	0.021248791	ENSONIG00000015661	" solute carrier family 25 (mitochondrial carrier, peroxisomal membrane protein), member 17 "
c43867_g2_i1	-1.195085667	4.738411725	1.17E-10	6.34E-09	-0.950071427	4.738411725	2.80E-07	7.03E-06	-0.52170711	4.738411725	0.005149853	0.042433209	-0.655979578	4.738411725	0.00045417	0.002859578	ENSONIG00000019574	" solute carrier family 39 (zinc transporter), member 8 "
c48299_g1_i1	-1.195299999	5.839317855	4.46E-07	5.25E-06	-0.699444455	5.839317855	0.002988156	0.012309026	-0.707386748	5.839317855	0.002674507	0.029299819	-0.61455269	5.839317855	0.009211486	0.031526541	ENSAMXG00000002668	 trafficking protein particle complex 3 
c47858_g6_i2	-1.195855712	4.39026505	1.75E-06	1.66E-05	-0.828913899	4.39026505	0.000893508	0.004757729	-0.746982572	4.39026505	0.0027687	0.029851907	-0.687046856	4.39026505	0.006175658	0.02310454	ENSONIG00000020183	" acylphosphatase 1, erythrocyte (common) type "
c36876_g1_i1	-1.196632823	4.696837992	3.40E-08	6.41E-07	-0.906401168	4.696837992	2.68E-05	0.000287441	-0.865202078	4.696837992	6.14E-05	0.003502007	-0.83417506	4.696837992	0.000121758	0.000974269	ENSONIG00000015031	 mesoderm development candidate 2 
c37640_g1_i5	-1.196903095	6.163925086	5.76E-08	9.92E-07	-1.029850877	6.163925086	2.80E-06	4.59E-05	-0.780651094	6.163925086	0.000379604	0.00945951	-0.996665958	6.163925086	5.88E-06	8.19E-05	ENSONIG00000005547	" eukaryotic translation initiation factor 3, subunit M "
c43131_g2_i1	-1.19712293	7.359952924	1.99E-06	1.85E-05	-1.127721976	7.359952924	7.24E-06	9.88E-05	-0.869915801	7.359952924	0.000512162	0.011138252	-1.10659726	7.359952924	1.07E-05	0.000134507	ENSONIG00000011504	 peptidylprolyl isomerase Ab (cyclophilin A) 
c39007_g1_i2	-1.198902126	6.504603692	3.26E-06	2.76E-05	-1.309868652	6.504603692	3.78E-07	9.04E-06	-0.874133992	6.504603692	0.000648449	0.012718397	-1.124483107	6.504603692	1.23E-05	0.000150332	ENSONIG00000006539	" Oreochromis niloticus ribosomal protein L18 (rpl18), mRNA. "
c45690_g6_i3	-1.200923781	3.746194147	0.013492771	0.030808332	-1.369166201	3.746194147	0.004815872	0.017999629	-1.431485203	3.746194147	0.003201789	0.032261324	-1.254161157	3.746194147	0.009899754	0.033438389	ENSONIG00000001207	 calcineurin-like EF hand protein 2 
c31103_g1_i3	-1.201986752	6.657208973	5.06E-07	5.84E-06	-0.747975685	6.657208973	0.001650011	0.007682069	-0.677058301	6.657208973	0.004376478	0.038577692	-0.795366443	6.657208973	0.00082728	0.004644839	ENSPFOG00000007300	 VMA21 vacuolar H+-ATPase homolog (S. cerevisiae) 
c41831_g1_i4	-1.202512333	6.76430679	1.43E-06	1.39E-05	-1.174990961	6.76430679	2.40E-06	4.05E-05	-0.944557491	6.76430679	0.000142664	0.005310258	-1.160282912	6.76430679	3.22E-06	4.96E-05	ENSXMAG00000005141	 ribosomal protein L37 
c33170_g1_i1	-1.202534694	4.123823595	2.20E-07	2.96E-06	-0.893974101	4.123823595	0.000114054	0.000921897	-0.735898647	4.123823595	0.001527736	0.020855021	-0.831653109	4.123823595	0.000353047	0.00233699	ENSONIG00000000391	 Uncharacterized protein {ECO:0000313|Ensembl:ENSONIP00000000495}  
c33141_g3_i3	-1.203573941	3.87536114	1.48E-09	5.03E-08	-0.831136208	3.87536114	2.96E-05	0.00031055	-0.768576557	3.87536114	0.000127344	0.005025175	-0.813965474	3.87536114	4.81E-05	0.000456203	ENSTNIG00000012536	" Chromosome 9 SCAF14729, whole genome shotgun sequence {ECO:0000313|EMBL:CAG03979.1}; Uncharacterized protein {ECO:0000313|Ensembl:ENSTNIP00000015505}  "
c45294_g1_i1	-1.207569902	4.150082238	5.52E-05	0.000297767	-1.163675517	4.150082238	0.000100499	0.000829192	-0.869564854	4.150082238	0.003647102	0.035028336	-1.148280001	4.150082238	0.000123049	0.000982187	ENSPFOG00000012473	" ELK3, ETS-domain protein "
c32615_g1_i1	-1.208051584	6.093701155	3.75E-07	4.58E-06	-0.787568001	6.093701155	0.000868234	0.004651033	-0.804784009	6.093701155	0.000668943	0.012908093	-0.926288618	6.093701155	9.21E-05	0.000779509	ENSTNIG00000010838	 NADH dehydrogenase 
c44388_g1_i2	-1.209897789	9.250272277	7.97E-07	8.52E-06	-1.026976552	9.250272277	2.60E-05	0.000280214	-0.841474666	9.250272277	0.000546286	0.011545198	-0.902922786	9.250272277	0.000210902	0.001526302	ENSXMAG00000010070	 eukaryotic translation elongation factor 1 gamma 
c38677_g1_i3	-1.210378489	5.411961863	1.95E-07	2.68E-06	-0.778039725	5.411961863	0.000760017	0.004190745	-0.745840128	5.411961863	0.00125367	0.018647737	-0.744055144	5.411961863	0.001305144	0.006719009	ENSTRUG00000016168	 ribosomal protein L10a 
c42895_g2_i1	-1.210395398	7.289719548	1.29E-05	8.75E-05	-1.176256297	7.289719548	2.20E-05	0.000244591	-0.746319448	7.289719548	0.006732899	0.049687025	-1.037870002	7.289719548	0.000174864	0.001311243	ENSORLG00000012323	 Rho GDP dissociation inhibitor (GDI) alpha 
c44104_g6_i1	-1.210400533	5.513055239	1.63E-09	5.47E-08	-0.851874076	5.513055239	1.96E-05	0.000222254	-0.582183044	5.513055239	0.003653326	0.035059578	-0.903305696	5.513055239	6.19E-06	8.52E-05	ENSGACG00000011378	" ATPase, H+ transporting, lysosomal accessory protein 1b "
c39007_g1_i1	-1.214956724	6.839494054	1.66E-06	1.59E-05	-1.298418455	6.839494054	3.13E-07	7.71E-06	-0.86494659	6.839494054	0.00060434	0.012127851	-1.050754448	6.839494054	3.25E-05	0.00033573	ENSONIG00000006539	" Oreochromis niloticus ribosomal protein L18 (rpl18), mRNA. "
c44975_g2_i2	-1.215945264	5.02794382	3.95E-07	4.78E-06	-0.875569393	5.02794382	0.000242174	0.001680598	-0.865727251	5.02794382	0.000292885	0.008147827	-1.161333551	5.02794382	1.20E-06	2.21E-05	ENSONIG00000002093	 N-myc downstream regulated gene 1a 
c45283_g1_i1	-1.21784525	3.99877687	5.45E-06	4.25E-05	-1.190793747	3.99877687	7.98E-06	0.000107726	-0.855229052	3.99877687	0.001473865	0.020426457	-1.239054119	3.99877687	3.51E-06	5.33E-05	ENSONIG00000003465	 annexin A4 
c31765_g1_i2	-1.21802268	7.256450664	1.22E-06	1.23E-05	-1.222317726	7.256450664	1.11E-06	2.18E-05	-0.728177386	7.256450664	0.003479422	0.034051942	-1.184437889	7.256450664	2.33E-06	3.82E-05	ENSGACG00000004055	 ribosomal protein L6 
c39019_g3_i2	-1.219162558	4.688090722	8.76E-08	1.41E-06	-0.744212122	4.688090722	0.0010433	0.005394295	-0.694913913	4.688090722	0.002260279	0.026382366	-0.821820551	4.688090722	0.000297051	0.002022449	ENSTRUG00000007430	" proteasome (prosome, macropain) subunit, beta type, 1 "
[truncated: 163,802 more chars]
