# Supplementary material for: Brain Transcriptional Profiles of Male Alternative Reproductive Tactics and Females in Bluegill Sunfish
Source: PLoS One. 2016 Dec 1;11(12):e0167509. doi: 10.1371/journal.pone.0167509 (PMC5132329; doi:10.1371/journal.pone.0167509)
Supplement: S3 Table — (TXT) [file pone.0167509.s004.txt]

Supplement 3: Transcripts with significantly higher expression in bluegill spawning parental males compared to sneaker males. CPM = Counts per million. FDR = False discovery rate. *denotes transcripts without significant blastx hits from the custom fish database (see methods) at E values < 1E-10.
Query ID	log2 Fold Change	log CPM	PValue	FDR pvalue	Ensembl Gene ID	Gene Name
c48723_g1_i5	11.83	4.18	5.63E-05	3.02E-04	ENSGACG00000000350	MHC class IIB antigen
c43268_g1_i4	11.62	4.05	1.34E-05	9.07E-05	ENSGACG00000004708	NACHT, LRR and PYD domains-containing protein 3-like
c44544_g1_i2	10.29	5.07	1.27E-05	8.66E-05	ENSONIG00000011081	Uncharacterized protein {ECO:0000313|Ensembl:ENSONIP00000013950}
c25759_g1_i1	10.13	3.74	8.05E-04	2.88E-03		no blastx hit*
c43268_g1_i2	9.53	3.84	1.17E-04	5.66E-04		no blastx hit*
c43268_g1_i5	9.14	3.23	2.76E-05	1.66E-04		no blastx hit*
c12313_g1_i2	9.11	2.54	1.24E-03	4.17E-03		no blastx hit*
c74483_g1_i1	8.19	4.01	4.43E-03	1.21E-02		no blastx hit*
c41462_g1_i3	7.7	5.59	1.95E-04	8.72E-04	ENSGACG00000010717	immunoglobulin light chain
c35322_g2_i1	7.48	6.42	2.26E-04	9.88E-04	ENSPMAG00000010086	Uncharacterized protein
c43268_g1_i3	7.28	3.55	2.75E-05	1.66E-04		no blastx hit*
c49097_g1_i3	6.74	5.44	7.01E-07	7.69E-06	ENSGACG00000012799	immunoglobulin heavy variable 1-4
c48957_g1_i2	6.44	4.3	1.61E-08	3.41E-07	ENSGACG00000010720	immunoglobulin lambda-like polypeptide 5-like
c48854_g1_i2	6.16	2.9	2.42E-11	1.79E-09	ENSORLG00000002680	Uncharacterized protein
c47752_g3_i1	5.88	3.67	3.19E-03	9.19E-03	ENSONIG00000012544	Uncharacterized protein {ECO:0000313|Ensembl:ENSONIP00000015792}
c29598_g1_i1	5.39	4.5	2.32E-04	1.01E-03	ENSONIG00000012486	Uncharacterized protein {ECO:0000313|Ensembl:ENSONIP00000015723}
c41462_g1_i1	5.1	3.23	1.27E-03	4.24E-03	ENSTNIG00000001416	Uncharacterized protein {ECO:0000313|Ensembl:ENSTNIP00000003833}
c40749_g4_i4	5.03	4.98	8.34E-05	4.24E-04	ENSPFOG00000023567	ISG15 ubiquitin-like modifier
c45085_g5_i14	4.78	2.55	1.57E-13	2.63E-11	ENSORLG00000009627	5'-nucleotidase, cytosolic II, like 1
c33285_g1_i1	4.74	3.11	2.13E-03	6.56E-03		no blastx hit*
c45085_g5_i11	4.64	4.46	9.93E-17	7.01E-14	ENSPFOG00000019723	5'-nucleotidase, cytosolic II, like 1
c48854_g1_i4	4.58	7.16	1.55E-10	7.96E-09	ENSPFOG00000022894	immunoglobulin light chain precursor
c40799_g1_i5	4.58	3.32	2.10E-04	9.30E-04	ENSGACG00000000330	MHC class II alpha subunit
c46334_g1_i1	4.57	5.75	6.21E-04	2.32E-03	ENSONIG00000010564	Uncharacterized protein {ECO:0000313|Ensembl:ENSONIP00000013283}
c45085_g5_i4	4.54	4.44	1.89E-13	3.06E-11	ENSPFOG00000019723	5'-nucleotidase, cytosolic II, like 1
c49097_g1_i2	4.48	8.2	1.05E-10	5.84E-09	ENSGACG00000012769	immunoglobulin heavy variable 1-4
c45085_g5_i5	4.45	4.74	1.10E-12	1.31E-10	ENSPFOG00000019723	5'-nucleotidase, cytosolic II, like 1
c45085_g5_i8	4.42	5.21	1.81E-12	2.06E-10	ENSPFOG00000019723	5'-nucleotidase, cytosolic II, like 1
c45085_g5_i3	4.39	4.5	3.08E-17	2.94E-14	ENSPFOG00000019723	5'-nucleotidase, cytosolic II, like 1
c48009_g1_i2	4.38	3.52	9.01E-06	6.43E-05	ENSPFOG00000009532	immunoglobulin heavy chain variable region
c46334_g1_i3	4.35	4.48	1.09E-03	3.75E-03	ENSONIG00000010564	Uncharacterized protein {ECO:0000313|Ensembl:ENSONIP00000013283}
c42146_g1_i4	4.32	6.38	4.97E-22	4.63E-18	ENSONIG00000019774	hemoglobin beta embryonic-2
c45085_g5_i1	4.31	4.8	1.91E-12	2.13E-10	ENSPFOG00000019723	5'-nucleotidase, cytosolic II, like 1
c47447_g4_i7	4.3	2.47	3.99E-03	1.11E-02		no blastx hit*
c42146_g1_i1	4.27	4.7	9.02E-30	1.72E-25	ENSORLG00000003020	Uncharacterized protein
c42723_g1_i3	4.27	2.78	1.42E-06	1.38E-05	ENSPFOG00000019924	uncharacterized protein
c45085_g5_i15	4.23	4.45	1.32E-10	7.03E-09	ENSPFOG00000019723	5'-nucleotidase, cytosolic II, like 1
c44900_g3_i4	4.22	4.35	2.15E-05	1.35E-04	ENSGACG00000001068	tetraspanin-8-like
c48854_g1_i3	4.18	4.05	3.59E-13	5.43E-11	ENSORLG00000000958	Uncharacterized protein
c49097_g1_i1	4.18	6.99	4.57E-11	3.03E-09	ENSGACG00000012769	immunoglobulin heavy variable 1-4
c48957_g1_i9	4.07	3.74	3.62E-10	1.56E-08	ENSXMAG00000020260	Uncharacterized protein {ECO:0000313|Ensembl:ENSXMAP00000020307}
c44900_g3_i6	3.95	2.54	1.63E-04	7.51E-04	ENSXMAG00000006585	Uncharacterized protein {ECO:0000313|Ensembl:ENSXMAP00000006599}
c36134_g1_i1	3.93	2.32	6.49E-03	1.66E-02	ENSONIG00000021263	Uncharacterized protein {ECO:0000313|Ensembl:ENSONIP00000026565}
c42146_g1_i5	3.9	8.82	1.72E-20	6.57E-17	ENSXMAG00000017386	hemoglobin beta embryonic-2
c38170_g2_i1	3.86	8.64	8.75E-06	6.27E-05		no blastx hit*
c48854_g1_i5	3.78	7.32	1.01E-12	1.24E-10	ENSORLG00000000958	Uncharacterized protein
c30933_g1_i1	3.77	9.77	4.16E-15	1.47E-12	ENSPFOG00000009946	hemoglobin subunit alpha-A
c42704_g1_i1	3.72	2.46	2.61E-08	5.15E-07	ENSORLG00000007187	family with sequence similarity 132, member B
c40799_g1_i3	3.72	3.64	6.52E-03	1.67E-02	ENSXMAG00000008219	Uncharacterized protein {ECO:0000313|Ensembl:ENSXMAP00000008240}
c44633_g8_i2	3.69	4.95	9.90E-03	2.37E-02	ENSLOCG00000003282	Uncharacterized protein {ECO:0000313|Ensembl:ENSLOCP00000003879}
c39661_g1_i1	3.67	2.93	8.06E-07	8.59E-06	ENSTNIG00000006443	Chromosome undetermined SCAF13836, whole genome shotgun sequence {ECO:0000313|EMBL:CAF95558.1}; Uncharacterized protein {ECO:0000313|Ensembl:ENSTNIP00000009211}
c42146_g1_i2	3.63	4.18	1.69E-17	1.79E-14	ENSONIG00000019774	hemoglobin beta embryonic-2
c45565_g2_i3	3.61	2.88	4.04E-08	7.39E-07	ENSXMAG00000006364	zgc:194275
c41056_g1_i1	3.61	5.75	4.06E-20	1.10E-16	ENSGACG00000014492	hemoglobin subunit alpha-1-like
c30933_g1_i2	3.6	7.92	7.12E-13	9.37E-11	ENSPFOG00000009946	hemoglobin subunit alpha-A
c41056_g1_i2	3.6	8.65	2.97E-19	5.66E-16	ENSGACG00000014492	hemoglobin subunit alpha-like
c45097_g1_i1	3.56	6.99	1.99E-15	7.93E-13	ENSGACG00000009622	solute carrier family 4, anion exchanger, member 1a
c44633_g8_i4	3.55	5.54	6.17E-03	1.60E-02	ENSONIG00000013990	Uncharacterized protein {ECO:0000313|Ensembl:ENSONIP00000017586}
c21159_g1_i3	3.51	3.69	4.99E-06	3.95E-05	ENSTNIG00000012886	Chromosome 2 SCAF14738, whole genome shotgun sequence {ECO:0000313|EMBL:CAG04449.1}; Uncharacterized protein {ECO:0000313|Ensembl:ENSTNIP00000015862}
c48009_g1_i7	3.49	3.1	4.86E-04	1.89E-03	ENSORLG00000011755	Uncharacterized protein
c46311_g3_i2	3.48	2.66	3.67E-05	2.11E-04	ENSONIG00000017554	Uncharacterized protein {ECO:0000313|Ensembl:ENSONIP00000022135}
c42146_g1_i3	3.44	5.46	1.33E-06	1.32E-05	ENSORLG00000003020	Uncharacterized protein
c33566_g1_i1	3.43	3.66	1.37E-02	3.12E-02	ENSONIG00000007121	Uncharacterized protein {ECO:0000313|Ensembl:ENSONIP00000008983}
c14566_g1_i1	3.34	3.15	3.88E-09	1.10E-07	ENSONIG00000017802	Uncharacterized protein {ECO:0000313|Ensembl:ENSONIP00000022441}
c46398_g2_i1	3.33	4.46	1.85E-10	9.05E-09	ENSXMAG00000006774	CD79a molecule, immunoglobulin-associated alpha
c36048_g1_i1	3.31	3.77	4.05E-03	1.12E-02	ENSONIG00000003658	radical S-adenosyl methionine domain containing 2
c44171_g3_i1	3.29	3.81	1.74E-07	2.46E-06	ENSPFOG00000024111	tumor necrosis factor receptor superfamily, member 13B
c41056_g1_i3	3.26	12.17	2.81E-20	8.93E-17	ENSGACG00000014492	hemoglobin subunit alpha-1-like
c38644_g1_i1	3.26	4.58	1.26E-13	2.21E-11	ENSXMAG00000007787	complement component 1, q subcomponent, C chain
c48009_g1_i6	3.25	3.24	1.27E-03	4.26E-03	ENSPFOG00000022691	immunoglobulin mu heavy chain
c31054_g1_i1	3.24	4.43	4.83E-17	3.69E-14	ENSONIG00000004387	complement component 1, q subcomponent, A chain
c31155_g1_i1	3.23	7.25	2.45E-09	7.60E-08	ENSONIG00000021057	pro-melanin-concentrating hormone, like
c38600_g2_i1	3.21	7.33	2.25E-10	1.07E-08		no blastx hit*
c29060_g1_i2	3.2	3.1	1.29E-06	1.29E-05	ENSGACG00000012278	chemokine (C-X-C motif) receptor 5
c48009_g1_i5	3.14	3.21	1.07E-03	3.69E-03	ENSPFOG00000022691	immunoglobulin mu heavy chain
c42347_g6_i1	3.13	3.16	9.08E-04	3.20E-03	ENSTRUG00000017619	Uncharacterized protein
c38165_g1_i2	3.12	4.82	1.47E-15	6.55E-13	ENSGACG00000003555	complement component 1, q subcomponent, C chain
c48549_g2_i1	3.07	8.83	5.53E-05	2.98E-04	ENSONIG00000007395	Uncharacterized protein {ECO:0000313|Ensembl:ENSONIP00000009324}
c30806_g1_i1	3.07	2.7	8.43E-03	2.07E-02	ENSXMAG00000011411	lymphocyte-activation gene 3
c40749_g4_i2	3.05	5.72	1.64E-03	5.25E-03	ENSPFOG00000023567	ISG15 ubiquitin-like modifier
c21605_g1_i1	3.03	3.84	2.51E-11	1.84E-09	ENSONIG00000021140	glycoprotein IX (platelet)
c47478_g2_i1	3	4.62	2.15E-02	4.53E-02	ENSONIG00000020362	Uncharacterized protein {ECO:0000313|Ensembl:ENSONIP00000025659}
c47631_g1_i1	2.98	3.72	1.03E-16	7.01E-14	ENSGACG00000000148	proteasome (prosome, macropain) subunit, beta type, 11
c46334_g4_i2	2.96	7.16	1.46E-11	1.19E-09	ENSONIG00000010564	Uncharacterized protein {ECO:0000313|Ensembl:ENSONIP00000013283}
c37237_g1_i1	2.95	6.61	5.52E-06	4.29E-05		no blastx hit*
c43367_g1_i2	2.94	3.44	2.52E-05	1.54E-04	ENSAMXG00000002944	Uncharacterized protein {ECO:0000313|Ensembl:ENSAMXP00000003000}
c46355_g2_i3	2.92	4.07	9.69E-13	1.20E-10	ENSONIG00000014605	pim-2 oncogene
c48988_g1_i6	2.91	2.52	4.32E-04	1.71E-03	ENSGACG00000010893	immunoglobulin light chain
c44941_g1_i1	2.9	3.35	6.62E-04	2.44E-03	ENSXMAG00000000912	asteroid homolog 1 (Drosophila)
c38395_g2_i1	2.84	4.42	2.54E-05	1.55E-04	ENSTRUG00000013896	plac8 onzin related protein 1
c42102_g1_i2	2.82	3.86	5.60E-07	6.36E-06	ENSGACG00000020086	trichohyalin-like
c39975_g1_i5	2.81	4.51	4.19E-04	1.66E-03	ENSLACG00000015710	Uncharacterized protein
c38173_g1_i2	2.81	5.95	8.75E-19	1.28E-15	ENSORLG00000002089	cytochrome c oxidase subunit VIa polypeptide 2
c21822_g1_i1	2.8	2.8	2.46E-09	7.60E-08		no blastx hit*
c40749_g4_i5	2.8	5.75	1.45E-03	4.75E-03	ENSGACG00000008973	glutamyl-tRNA(Gln) amidotransferase, subunit C
c49127_g2_i2	2.8	2.63	3.08E-05	1.82E-04	ENSPFOG00000018914	GTPase IMAP family member 8-like
c49184_g2_i1	2.79	4.91	1.48E-03	4.81E-03	ENSGACG00000000141	MHC class Ia antigen
c48723_g1_i2	2.79	4.04	2.32E-09	7.28E-08	ENSGACG00000000336	MHC class II protein
c47394_g3_i8	2.77	4.7	1.90E-07	2.62E-06	ENSONIG00000019350	gamma-aminobutyric acid (GABA) A receptor, beta 3
c36664_g1_i2	2.76	5.36	4.60E-20	1.10E-16	ENSAMXG00000012844	cysteine dioxygenase type 1
c13488_g1_i2	2.75	4.57	1.56E-05	1.03E-04	ENSXMAG00000003382	receptor (chemosensory) transporter protein 5 (putative)
c46582_g4_i5	2.75	3.46	7.34E-10	2.86E-08	ENSTRUG00000004395	WNK lysine deficient protein kinase 4
c45565_g2_i1	2.73	2.78	9.16E-06	6.53E-05	ENSXMAG00000006364	zgc:194275
c29037_g1_i1	2.73	5.89	1.95E-13	3.09E-11	ENSONIG00000004115	glutathione peroxidase 1a
c49018_g1_i3	2.72	11.44	7.90E-08	1.30E-06	ENSGACG00000001394	uncharacterized protein
c48988_g1_i1	2.7	5.09	6.36E-06	4.83E-05	ENSONIG00000005386	Uncharacterized protein {ECO:0000313|Ensembl:ENSONIP00000006771}
c48549_g2_i4	2.69	3.37	6.33E-04	2.35E-03	ENSONIG00000007395	Uncharacterized protein {ECO:0000313|Ensembl:ENSONIP00000009324}
c42102_g1_i4	2.67	4.89	8.98E-08	1.43E-06	ENSGACG00000020086	trichohyalin-like
c48476_g1_i1	2.66	3.29	6.09E-04	2.28E-03	ENSPFOG00000022603	tripartite motif-containing protein 16-like
c48723_g1_i3	2.64	6.21	1.56E-02	3.48E-02	ENSGACG00000000336	MHC class II antigen beta chain
c43027_g1_i3	2.64	3.3	2.25E-03	6.87E-03	ENSTNIG00000009634	Chromosome 8 SCAF14587, whole genome shotgun sequence {ECO:0000313|EMBL:CAG00007.1}; Uncharacterized protein {ECO:0000313|Ensembl:ENSTNIP00000012510}
c36664_g1_i1	2.64	5.87	2.59E-17	2.60E-14	ENSORLG00000003390	cysteine dioxygenase type 1
c42102_g1_i3	2.64	4.94	9.96E-08	1.56E-06	ENSGACG00000020086	trichohyalin-like
c48723_g1_i4	2.64	4.25	1.66E-08	3.51E-07	ENSONIG00000019937	Uncharacterized protein {ECO:0000313|Ensembl:ENSONIP00000025111}
c42102_g2_i1	2.63	4.65	1.60E-05	1.05E-04	ENSGACG00000020086	trichohyalin-like
c47819_g3_i3	2.62	4.82	7.23E-15	2.38E-12	ENSGACG00000014781	WNK lysine deficient protein kinase 4
c40324_g1_i2	2.62	2.8	5.27E-08	9.24E-07	ENSGACG00000019059	Fc receptor-like protein 3
c47298_g4_i3	2.61	5.72	2.37E-12	2.54E-10	ENSONIG00000000914	spectrin, beta, erythrocytic
c46582_g6_i3	2.6	3.23	3.47E-07	4.30E-06	ENSGACG00000014781	WNK lysine deficient protein kinase 4
c48988_g1_i7	2.6	4.11	1.90E-05	1.21E-04	ENSGACG00000014258	immunoglobulin light chain
c48992_g1_i1	2.59	5.35	1.26E-02	2.92E-02	ENSGACG00000006275	sacsin-like
c46511_g2_i2	2.59	4.4	4.31E-11	2.88E-09	ENSXMAG00000017354	hemoglobin, zeta
c49018_g1_i2	2.58	13.09	1.04E-07	1.60E-06	ENSGACG00000001394	uncharacterized protein
c33961_g1_i2	2.58	4.54	3.03E-12	3.11E-10	ENSONIG00000014025	chemokine (C-C motif) receptor 9a
c37555_g2_i1	2.58	7.21	1.18E-06	1.19E-05	ENSONIG00000014805	lectin, galactoside-binding, soluble, 9 (galectin 9)-like 1
c41342_g4_i2	2.56	4.28	1.66E-20	6.57E-17	ENSTRUG00000004097	cAMP responsive element modulator a
c48882_g1_i2	2.56	8.31	3.38E-13	5.16E-11	ENSONIG00000006658	myeloid cell leukemia 1
c48992_g2_i1	2.56	5.42	1.65E-02	3.64E-02	ENSGACG00000006275	sacsin-like
c48882_g1_i1	2.56	7.68	5.10E-13	7.06E-11	ENSONIG00000006658	myeloid cell leukemia 1
c36664_g1_i4	2.55	7.13	6.79E-17	4.99E-14	ENSONIG00000014479	cysteine dioxygenase type 1
c47819_g3_i1	2.52	4.59	1.17E-07	1.77E-06	ENSGACG00000014781	WNK lysine deficient protein kinase 4
c49018_g1_i4	2.52	12.02	2.84E-07	3.64E-06	ENSGACG00000001394	]
c41342_g4_i1	2.51	3.27	4.50E-14	9.99E-12	ENSTRUG00000004097	cAMP responsive element modulator a
c38395_g2_i3	2.5	3.28	6.07E-05	3.22E-04	ENSGACG00000019326	plac8 onzin related protein 1
c44930_g7_i1	2.47	5.67	4.28E-08	7.76E-07	ENSGACG00000019143	Kruppel-like factor d
c48723_g1_i8	2.47	4.77	2.32E-09	7.28E-08	ENSONIG00000019937	Uncharacterized protein {ECO:0000313|Ensembl:ENSONIP00000025111}
c34307_g4_i2	2.47	3.06	2.63E-03	7.81E-03	ENSONIG00000003657	cytidine monophosphate (UMP-CMP) kinase 2, mitochondrial
c34392_g1_i3	2.46	10.25	1.02E-12	1.25E-10	ENSGACG00000019282	beta-2-microglobulin
c39860_g2_i1	2.45	2.78	1.54E-06	1.48E-05	ENSXMAG00000019444	grass carp reovirus (GCRV)-induced gene 2p
c47484_g2_i8	2.44	7.05	4.36E-05	2.44E-04	ENSGACG00000005049	interferon-induced protein with tetratricopeptide repeats 2-like
c37622_g1_i1	2.44	5.14	3.94E-03	1.09E-02	ENSXMAG00000008899	DEXH (Asp-Glu-X-His) box polypeptide 58
c48275_g2_i6	2.42	3	1.75E-02	3.82E-02	ENSONIG00000015014	Uncharacterized protein {ECO:0000313|Ensembl:ENSONIP00000018902}
c37555_g2_i2	2.4	3.91	4.66E-05	2.58E-04	ENSGACG00000013667	lectin, galactoside-binding, soluble, 9 (galectin 9)-like 1
c48462_g2_i1	2.39	3.58	5.50E-04	2.09E-03	ENSONIG00000020048	proteasome (prosome, macropain) subunit, beta type, 8
c48233_g1_i1	2.39	4	5.13E-07	5.91E-06	ENSXMAG00000005131	adrenomedullin 2a
c40455_g2_i1	2.37	3.27	3.62E-03	1.02E-02	ENSONIG00000020071	interferon regulatory factor 3
c49001_g2_i3	2.37	5.23	7.43E-04	2.69E-03	ENSXMAG00000008219	Uncharacterized protein {ECO:0000313|Ensembl:ENSXMAP00000008240}
c49018_g1_i7	2.37	7.72	1.82E-06	1.71E-05	ENSDARG00000091744	Uncharacterized protein
c35786_g2_i2	2.37	2.94	3.01E-07	3.82E-06	ENSTNIG00000009290	Predicted cytochrome b-245, alpha polypeptide {ECO:0000313|EMBL:FAA00370.1}; Uncharacterized protein {ECO:0000313|Ensembl:ENSTNIP00000012156}
c34392_g1_i1	2.36	7.8	7.68E-13	9.84E-11	ENSGACG00000019282	beta-2-microglobulin
c42342_g1_i4	2.35	3.49	2.44E-03	7.35E-03	ENSONIG00000005018	HECT and RLD domain containing E3 ubiquitin protein ligase family member 6
c48835_g1_i4	2.33	7.47	2.86E-05	1.71E-04	ENSONIG00000015152	potassium inwardly-rectifying channel, subfamily J, member 10
c43367_g1_i5	2.32	3.24	1.11E-03	3.80E-03	ENSAMXG00000002944	Uncharacterized protein {ECO:0000313|Ensembl:ENSAMXP00000003000}
c42559_g1_i2	2.31	5.99	2.30E-11	1.71E-09	ENSPFOG00000019833	suppressor APC domain containing 2
c41670_g5_i4	2.3	6.64	2.53E-03	7.58E-03	ENSGACG00000001288	MHC class Ia antigen
c43657_g6_i5	2.3	5.07	1.33E-10	7.09E-09	ENSPMAG00000001314	ribosomal protein, large, P1
c45399_g1_i1	2.29	3.2	7.11E-04	2.59E-03	ENSTNIG00000007784	phosphodiesterase 9A
c32822_g1_i1	2.29	3.84	1.16E-08	2.65E-07	ENSPFOG00000013572	complement C1q-like protein 2
c81732_g1_i1	2.26	5.68	4.68E-03	1.26E-02	ENSXMAG00000010095	chemokine CCL-C5a
c35637_g2_i1	2.23	5.42	1.07E-04	5.25E-04	ENSONIG00000008347	zgc:65811
c48531_g1_i3	2.21	5.12	3.05E-06	2.61E-05	ENSONIG00000007408	Uncharacterized protein {ECO:0000313|Ensembl:ENSONIP00000009340}
c29491_g1_i2	2.2	8.9	3.95E-12	3.83E-10	ENSXMAG00000008326	ribosomal protein S29
c44298_g3_i3	2.2	3.16	7.62E-03	1.91E-02	ENSPFOG00000021755	E3 ubiquitin-protein ligase TRIM21-like
c45592_g1_i1	2.2	3.3	3.02E-04	1.26E-03	ENSGACG00000013520	uncharacterized protein
c43501_g2_i1	2.19	3.73	4.50E-07	5.28E-06	ENSGACG00000007974	interferon-induced protein 44-like
c46917_g2_i8	2.19	4.37	5.49E-08	9.55E-07	ENSONIG00000002184	aminolevulinate, delta-, synthetase 2
c35786_g2_i3	2.18	4.98	2.04E-08	4.20E-07	ENSXMAG00000003013	cytochrome b-245, alpha polypeptide
c32915_g2_i1	2.18	12.84	6.57E-09	1.66E-07	ENSPFOG00000009874	hemoglobin embryonic subunit alpha
c33274_g1_i1	2.18	5.86	5.67E-10	2.28E-08	ENSONIG00000020884	chemokine-like receptor 1
c34152_g1_i1	2.18	3.71	6.42E-04	2.38E-03	ENSONIG00000011630	endonuclease domain containing 1
c37481_g1_i2	2.17	4.79	2.00E-04	8.89E-04	ENSGACG00000003825	uncharacterized protein
c33678_g1_i1	2.16	4.9	8.98E-07	9.47E-06	ENSGACG00000018379	glutathione peroxidase 3 (plasma)
c45909_g1_i7	2.16	3.5	6.63E-11	4.03E-09		no blastx hit*
c37944_g2_i1	2.16	3.13	8.97E-08	1.43E-06	ENSXMAG00000013908	src kinase associated phosphoprotein 2
c35637_g2_i4	2.15	6.4	3.66E-04	1.49E-03	ENSONIG00000008347	zgc:65811
c42988_g2_i1	2.14	3.92	1.49E-06	1.44E-05	ENSXMAG00000004192	glia maturation factor, gamma
c48464_g1_i2	2.13	3.94	6.58E-05	3.44E-04	ENSPFOG00000002976	proteasome (prosome, macropain) subunit, beta type, 9a
c26201_g2_i1	2.12	10.55	8.97E-11	5.20E-09	ENSPFOG00000012059	ribosomal protein S20
c45355_g1_i1	2.11	3.6	3.97E-05	2.25E-04	ENSTNIG00000000578	Uncharacterized protein {ECO:0000313|Ensembl:ENSTNIP00000000532}
c39853_g1_i1	2.1	3.72	3.28E-06	2.78E-05	ENSTNIG00000011934	Chromosome 3 SCAF14707, whole genome shotgun sequence {ECO:0000313|EMBL:CAG03130.1}; Uncharacterized protein {ECO:0000313|Ensembl:ENSTNIP00000014894}
c37589_g1_i1	2.1	4.41	1.82E-07	2.54E-06	ENSGACG00000019109	acid phosphatase 5a, tartrate resistant
c44029_g1_i2	2.1	5.61	2.19E-05	1.37E-04	ENSPFOG00000010566	C-C motif chemokine 13-like
c42778_g1_i2	2.1	3.49	3.21E-05	1.89E-04	ENSXMAG00000001465	DNA-damage regulated autophagy modulator 1
c45523_g5_i1	2.09	4.04	1.76E-05	1.14E-04	ENSTRUG00000000592	Takifugu rubripes p47phox protein (p47phox), mRNA.
c42599_g3_i1	2.09	6.38	4.67E-10	1.94E-08	ENSGACG00000016373	transferrin receptor 1a
c34568_g2_i1	2.08	3.46	1.13E-06	1.15E-05	ENSPFOG00000004579	tubulin, beta 1 class VI
c31609_g1_i5	2.07	3.25	5.35E-08	9.37E-07	ENSDARG00000094894	TYRO protein tyrosine kinase binding protein
c41788_g1_i2	2.07	5	4.51E-03	1.23E-02	ENSONIG00000003110	helicase with zinc finger 2, transcriptional coactivator
c33684_g1_i1	2.07	4.16	3.50E-12	3.48E-10	ENSONIG00000008589	cytochrome c, somatic b
c29140_g1_i1	2.06	2.93	1.46E-02	3.30E-02	ENSPFOG00000024134	E3 ubiquitin/ISG15 ligase TRIM25-like
c35637_g2_i2	2.06	6.39	5.57E-04	2.12E-03	ENSONIG00000008347	zgc:65811
c43637_g1_i1	2.05	3.42	5.12E-03	1.37E-02	ENSDARG00000037870	actin, beta 2
c43071_g1_i10	2.05	3.08	6.91E-04	2.53E-03	ENSPFOG00000017185	solute carrier family 20, member 1a
c37871_g1_i1	2.05	6.92	3.01E-06	2.59E-05	ENSONIG00000003217	actin related protein 2/3 complex, subunit 1B
c34363_g1_i1	2.05	10.23	6.59E-10	2.61E-08	ENSTRUG00000007440	ribosomal protein S14
c34025_g1_i2	2.04	7.74	1.81E-07	2.53E-06	ENSXMAG00000006139	Uncharacterized protein {ECO:0000313|Ensembl:ENSXMAP00000006154}
c48835_g1_i2	2.04	8.62	2.32E-04	1.01E-03	ENSONIG00000015152	potassium inwardly-rectifying channel, subfamily J, member 10
c35490_g1_i1	2.03	4.78	6.32E-09	1.62E-07	ENSONIG00000004410	chemokine (C-X-C motif), receptor 4b
c38469_g2_i2	2.03	8.5	4.15E-10	1.75E-08	ENSTRUG00000011757	ribosomal protein S19
c29267_g2_i1	2.03	7.24	5.69E-10	2.28E-08	ENSTRUG00000007359	ribosomal protein L31
c44951_g2_i2	2.03	8.35	3.39E-10	1.49E-08	ENSORLG00000019065	ribosomal protein S21
c38170_g1_i2	2.02	7.15	3.09E-10	1.38E-08		no blastx hit*
c33678_g1_i3	2.02	5.49	2.39E-06	2.15E-05	ENSGACG00000018379	glutathione peroxidase 3 (plasma)
c34265_g1_i2	2.01	2.91	1.38E-04	6.52E-04	ENSGACG00000003531	CD79b molecule, immunoglobulin-associated beta
c44831_g1_i2	2.01	3.98	1.28E-05	8.72E-05	ENSORLG00000018360	Uncharacterized protein
c35593_g1_i2	2.01	3.17	2.06E-08	4.22E-07	ENSGACG00000018598	platelet-derived growth factor receptor-like
c39912_g1_i4	2.01	7.94	9.27E-09	2.19E-07	ENSPFOG00000019559	unnamed protein product
c31274_g1_i4	2	3	1.41E-03	4.63E-03	ENSPFOG00000002143	si:dkey-34f9.3
c47725_g3_i2	1.99	3.87	1.20E-13	2.14E-11	ENSONIG00000002291	Uncharacterized protein {ECO:0000313|Ensembl:ENSONIP00000002862}
c47630_g1_i1	1.99	3.11	1.27E-06	1.27E-05	ENSONIG00000005830	Rho GTPase activating protein 15
c44453_g2_i1	1.99	10.76	1.94E-09	6.27E-08	ENSONIG00000013056	CD74 molecule, major histocompatibility complex, class II invariant chain a
c43196_g1_i3	1.98	5.19	6.01E-13	8.14E-11		no blastx hit*
c29233_g1_i3	1.98	9.33	5.56E-10	2.25E-08	ENSXMAG00000011805	ribosomal protein L37a
c36976_g1_i1	1.98	6.79	3.16E-11	2.21E-09	ENSONIG00000002634	fatty acid binding protein 11a
c34091_g1_i1	1.98	3.24	2.49E-03	7.48E-03	ENSONIG00000010866	Uncharacterized protein {ECO:0000313|Ensembl:ENSONIP00000013669}
c46917_g2_i3	1.98	5.66	8.92E-08	1.43E-06	ENSONIG00000002184	aminolevulinate, delta-, synthetase 2
c48846_g1_i7	1.98	3.21	2.18E-03	6.69E-03	ENSPFOG00000022232	ucharacterized protein
c39499_g2_i1	1.98	3.13	1.33E-09	4.64E-08	ENSONIG00000006211	coiled-coil domain containing 153
c44208_g1_i2	1.98	3.94	1.20E-08	2.71E-07	ENSONIG00000010940	Uncharacterized protein {ECO:0000313|Ensembl:ENSONIP00000013764}
c36167_g1_i1	1.97	3.95	1.66E-11	1.33E-09	ENSGACG00000020009	ribosomal protein S16
c49185_g1_i10	1.97	4.36	3.55E-04	1.45E-03	ENSONIG00000000247	Uncharacterized protein {ECO:0000313|Ensembl:ENSONIP00000000316}
c38019_g2_i1	1.97	2.98	1.71E-03	5.46E-03	ENSPFOG00000019478	polymeric immunoglobulin receptor
c35514_g1_i4	1.96	3.59	3.97E-07	4.80E-06	ENSONIG00000008424	microsomal glutathione S-transferase 1.2
c38942_g1_i2	1.96	7.21	3.67E-09	1.04E-07	ENSONIG00000016075	ribosomal protein S27a
c73047_g1_i1	1.96	10.12	7.19E-09	1.80E-07	ENSONIG00000019064	ribosomal protein S26
c45269_g1_i4	1.95	8.38	3.01E-11	2.12E-09	ENSONIG00000001300	ribosomal protein S11
c49194_g1_i1	1.95	4.51	1.47E-06	1.43E-05	ENSONIG00000013713	tripartite motif containing 47
c38942_g2_i1	1.95	6.21	7.34E-08	1.22E-06	ENSGACG00000011558	ribosomal protein S27a
c43657_g6_i4	1.94	8.88	2.33E-09	7.29E-08	ENSONIG00000014072	Uncharacterized protein {ECO:0000313|Ensembl:ENSONIP00000017686}
c38469_g2_i3	1.94	8.39	1.14E-09	4.13E-08	ENSGACG00000003476	ribosomal protein S19
c43362_g3_i2	1.94	5.09	3.43E-14	8.09E-12	ENSGACG00000012317	nuclear receptor coactivator 4
c35514_g1_i5	1.94	3.69	1.51E-06	1.46E-05	ENSONIG00000008424	microsomal glutathione S-transferase 1.2
c29831_g1_i1	1.94	10.97	3.52E-09	1.01E-07	ENSTNIG00000000663	ribosomal protein L39
c44162_g1_i3	1.93	3.53	1.70E-11	1.35E-09	ENSONIG00000010080	annexin A5b
c48220_g2_i6	1.93	3.03	7.53E-06	5.56E-05	ENSONIG00000013631	Uncharacterized protein {ECO:0000313|Ensembl:ENSONIP00000017144}
c41861_g1_i1	1.93	3.64	5.21E-07	5.99E-06	ENSGACG00000000498	cathepsin Z
c35392_g1_i1	1.93	3.79	6.44E-08	1.09E-06	ENSONIG00000008302	spleen focus forming virus (SFFV) proviral integration oncogene spi1a
c40151_g2_i2	1.93	3.87	3.61E-13	5.43E-11	ENSGACG00000017840	superoxide dismutase 3, extracellular b
c29267_g2_i2	1.93	9.47	3.92E-09	1.10E-07	ENSTRUG00000007359	ribosomal protein L31
c44226_g4_i1	1.92	4.8	6.13E-14	1.26E-11	ENSTRUG00000013449	elongation factor-1, delta, a
c29491_g1_i1	1.92	6.68	6.20E-11	3.81E-09	ENSGACG00000012858	ribosomal protein S29
c37956_g2_i1	1.91	10	1.55E-07	2.22E-06	ENSTNIG00000007463	CD74 molecule, major histocompatibility complex, class II invariant chain b
c34377_g1_i1	1.91	3.68	1.42E-02	3.22E-02	ENSGACG00000009181	epithelial stromal interaction 1
c42559_g1_i1	1.91	6.66	1.16E-12	1.38E-10	ENSORLG00000007205	suppressor APC domain containing 2
c23158_g1_i1	1.91	3.22	1.17E-08	2.66E-07	ENSORLG00000011664	microfibrillar associated protein 5
c38791_g1_i2	1.9	4.25	1.75E-10	8.62E-09	ENSTRUG00000009188	glutathione S-transferase theta 1a
c46917_g2_i5	1.9	6.21	1.92E-06	1.78E-05	ENSONIG00000002184	aminolevulinate, delta-, synthetase 2
c32093_g2_i2	1.9	5.47	2.78E-07	3.58E-06	ENSONIG00000008531	interleukin 2 receptor, gamma
c42457_g1_i1	1.9	9.14	3.97E-10	1.69E-08	ENSGACG00000016489	ribosomal protein S8b
c39058_g1_i3	1.89	8.71	1.93E-10	9.36E-09	ENSORLG00000004752	ribosomal protein L29
c40698_g2_i1	1.89	3.1	2.63E-04	1.12E-03	ENSPFOG00000012106	B-cell linker
c46770_g3_i4	1.89	6.24	1.10E-07	1.68E-06	ENSGACG00000020024	ependymin-like 1
c35231_g1_i1	1.89	4.93	4.55E-08	8.17E-07	ENSONIG00000015063	si:ch211-103n10.5
c2725_g1_i1	1.89	7.78	1.58E-09	5.32E-08	ENSGACG00000002118	ribosomal protein L11
c40205_g1_i6	1.89	3	5.92E-06	4.54E-05	ENSPFOG00000013863	protein tyrosine phosphatase, non-receptor type 6
c38942_g1_i1	1.89	5.51	5.64E-10	2.27E-08	ENSONIG00000016075	ribosomal protein S27a
c38336_g2_i1	1.89	4.29	4.62E-13	6.49E-11	ENSONIG00000002572	transmembrane emp24 protein transport domain containing 3
c37527_g1_i2	1.89	3.7	5.74E-09	1.50E-07	ENSORLG00000015479	chromosome 15 open reading frame 65
c37931_g1_i2	1.88	4.32	2.28E-07	3.03E-06	ENSPFOG00000002128	c-myc binding protein
c48118_g12_i2	1.87	4.86	2.38E-07	3.15E-06	ENSPFOG00000006477	serine peptidase inhibitor, Kunitz type, 2
c36167_g1_i3	1.87	9.03	1.92E-09	6.23E-08	ENSLOCG00000016289	ribosomal protein S16
c48567_g3_i2	1.87	11.51	7.79E-15	2.50E-12	ENSGACG00000015622	S100 calcium binding protein, beta (neural)
c42620_g1_i1	1.87	5.29	2.34E-07	3.10E-06	ENSONIG00000009541	Uncharacterized protein {ECO:0000313|Ensembl:ENSONIP00000011988}
c33890_g1_i3	1.87	7.64	5.11E-09	1.36E-07	ENSONIG00000017923	ribosomal protein L10
c2725_g1_i2	1.86	8.45	6.54E-09	1.66E-07	ENSTNIG00000002616	Chromosome 21 SCAF7098, whole genome shotgun sequence {ECO:0000313|EMBL:CAF89662.1}; Uncharacterized protein {ECO:0000313|Ensembl:ENSTNIP00000005169}
c44831_g1_i1	1.86	3.19	1.06E-04	5.20E-04	ENSORLG00000018360	Uncharacterized protein
c49184_g1_i2	1.86	5.33	1.36E-05	9.17E-05	ENSGACG00000001837	MHC class I antigen
c27889_g2_i1	1.86	10.12	2.34E-09	7.29E-08	ENSONIG00000020215	ribosomal protein L35
c35864_g1_i1	1.85	4.18	4.95E-08	8.75E-07		no blastx hit*
c48149_g10_i4	1.85	4.78	9.83E-06	6.95E-05	ENSPFOG00000020464	glycoprotein Ib (platelet), beta polypeptide
c44226_g4_i7	1.85	4.73	2.16E-07	2.91E-06	ENSTRUG00000013449	elongation factor-1, delta, a
c46819_g4_i2	1.85	3.93	2.70E-08	5.30E-07	ENSORLG00000012961	tumor protein D52
c39791_g1_i2	1.85	8.37	1.50E-10	7.80E-09	ENSLOCG00000017211	ribosomal protein S7
c43192_g1_i4	1.85	8.54	1.19E-08	2.70E-07	ENSONIG00000007988	ribosomal protein L38
c39154_g3_i2	1.85	5.12	8.13E-06	5.93E-05	ENSGACG00000019990	hematopoietic cell-specific Lyn substrate 1
c29418_g1_i3	1.85	4.27	8.63E-05	4.38E-04	ENSONIG00000012961	fatty acid binding protein 6, ileal
c37534_g1_i2	1.85	3.72	4.81E-03	1.29E-02	ENSONIG00000001879	coagulation factor C homolog, cochlin (Limulus polyphemus)
c39791_g1_i4	1.85	9.07	1.20E-09	4.31E-08	ENSLOCG00000017211	ribosomal protein S7
c45093_g4_i4	1.85	3.84	1.60E-03	5.14E-03	ENSONIG00000010409	poly (ADP-ribose) polymerase family, member 12a
c38579_g1_i1	1.84	5.52	2.47E-12	2.61E-10	ENSGACG00000011072	synaptogyrin 2
c44663_g1_i1	1.84	6.12	3.31E-05	1.94E-04	ENSORLG00000013113	Uncharacterized protein
c14607_g1_i1	1.84	3.84	4.51E-12	4.24E-10	ENSPFOG00000000094	si:dkey-222f8.3
c45269_g1_i1	1.84	7.98	3.44E-11	2.37E-09	ENSONIG00000001300	ribosomal protein S11
c48462_g2_i3	1.84	4.2	3.03E-03	8.82E-03	ENSONIG00000020048	proteasome (prosome, macropain) subunit, beta type, 8
c29467_g1_i1	1.84	5.44	1.40E-07	2.04E-06	ENSXMAG00000013884	interferon gamma inducible protein 30
c39011_g1_i1	1.84	2.9	3.55E-06	2.96E-05	ENSXMAG00000004270	kelch-like 6 (Drosophila)
c40413_g1_i4	1.84	6.52	2.84E-13	4.37E-11	ENSGACG00000008530	transcobalamin II, like
c40548_g1_i2	1.83	2.85	5.30E-05	2.88E-04	ENSONIG00000009703	cytohesin 4a
c46250_g2_i1	1.83	4.37	1.87E-09	6.10E-08		no blastx hit*
c48679_g1_i1	1.83	3.42	5.60E-03	1.47E-02	ENSONIG00000017173	Uncharacterized protein {ECO:0000313|Ensembl:ENSONIP00000021658}
c42263_g2_i1	1.83	7.14	1.12E-10	6.18E-09	ENSGACG00000007718	Niemann-Pick disease, type C2
c35746_g2_i2	1.83	4.72	4.82E-11	3.14E-09	ENSXMAG00000006149	proteasome activator subunit 1
c48279_g2_i2	1.83	2.48	7.29E-03	1.84E-02	ENSTRUG00000002527	Uncharacterized protein
c46917_g2_i2	1.83	4.44	1.25E-05	8.54E-05	ENSXMAG00000016690	aminolevulinate, delta-, synthetase 2
c33973_g1_i1	1.83	4.73	2.23E-04	9.77E-04		no blastx hit*
c37564_g2_i1	1.83	8.56	1.67E-09	5.56E-08	ENSXMAG00000000305	ribosomal protein L36A
c37564_g2_i2	1.82	9.32	2.24E-09	7.10E-08	ENSXMAG00000000305	ribosomal protein L36A
c31638_g1_i1	1.82	2.45	1.99E-02	4.24E-02	ENSPFOG00000023611	si:ch211-198c19.1
c35890_g1_i1	1.81	5.54	5.48E-06	4.27E-05	ENSORLG00000015733	cathepsin S
c43539_g1_i1	1.81	3.72	2.27E-06	2.06E-05	ENSTRUG00000004221	histone H1 like
c49090_g3_i2	1.81	3.46	6.19E-03	1.60E-02	ENSONIG00000004481	Uncharacterized protein {ECO:0000313|Ensembl:ENSONIP00000005642}
c36491_g1_i1	1.81	3.6	9.72E-12	8.45E-10	ENSONIG00000003059	CKLF-like MARVEL transmembrane domain containing 3
c45175_g1_i1	1.81	7.14	8.59E-06	6.18E-05	ENSGACG00000014774	carbonic anhydrase
c41663_g2_i1	1.81	3.74	4.03E-06	3.30E-05	ENSONIG00000020475	chemokine (C-C motif) receptor 12.3
c39912_g1_i2	1.81	7.39	3.97E-08	7.29E-07	ENSPFOG00000019559	uncharacterized protein
c23767_g2_i1	1.81	4.21	1.21E-07	1.81E-06	ENSPFOG00000005892	pancreatic progenitor cell differentiation and proliferation factor a
c34734_g2_i1	1.8	3.45	2.83E-05	1.70E-04	ENSXMAG00000019912	Uncharacterized protein {ECO:0000313|Ensembl:ENSXMAP00000019959}
c38004_g1_i1	1.8	4.11	3.89E-05	2.22E-04	ENSXMAG00000019060	BPI fold containing family C, like
c44242_g3_i1	1.8	6.01	1.14E-14	3.26E-12	ENSGACG00000005883	complement factor H-like
c33334_g1_i2	1.8	3.13	1.37E-06	1.34E-05	ENSONIG00000020938	purinergic receptor P2Y, G-protein coupled, 11
c36057_g1_i2	1.8	4.71	1.01E-02	2.42E-02	ENSONIG00000006808	zinc finger, NFX1-type containing 1
c31988_g3_i2	1.8	3.97	2.37E-15	9.05E-13	ENSTNIG00000014762	Chromosome 11 SCAF14979, whole genome shotgun sequence {ECO:0000313|EMBL:CAG06992.1}; Uncharacterized protein {ECO:0000313|Ensembl:ENSTNIP00000017800}
c44595_g2_i8	1.8	3.77	1.38E-06	1.35E-05	ENSONIG00000011492	tubulin, beta 1 class VI
c24972_g1_i1	1.8	9.75	5.86E-09	1.52E-07	ENSONIG00000015528	ribosomal protein L27a
c39896_g2_i2	1.8	10.52	6.28E-09	1.61E-07		no blastx hit*
c38791_g1_i1	1.8	5.24	7.62E-08	1.26E-06	ENSTRUG00000009188	glutathione S-transferase theta 1a
c48118_g3_i1	1.79	6.54	2.49E-04	1.07E-03	ENSXMAG00000007710	CD68 molecule
c38689_g1_i1	1.79	6.95	4.62E-11	3.04E-09	ENSXMAG00000014040	ribosomal protein L27
c43924_g2_i1	1.79	4.31	3.00E-06	2.58E-05	ENSAMXG00000006736	dehydrogenase/reductase (SDR family) member 13a, tandem duplicate 1
c43924_g2_i2	1.79	3.12	2.71E-05	1.64E-04	ENSAMXG00000006736	dehydrogenase/reductase (SDR family) member 13a, tandem duplicate 1
c44226_g4_i4	1.79	3.34	4.40E-07	5.18E-06	ENSTRUG00000013449	elongation factor-1, delta, a
c39601_g1_i1	1.78	4.67	3.45E-12	3.44E-10	ENSORLG00000000473	Uncharacterized protein
c41557_g5_i1	1.78	3.42	1.02E-05	7.15E-05	ENSPFOG00000007770	Uncharacterized protein
c46097_g16_i1	1.77	4.88	2.60E-10	1.20E-08	ENSORLG00000003811	NADH dehydrogenase (ubiquinone) 1 alpha subcomplex, 4-like 2
c33822_g1_i1	1.77	6.87	7.80E-07	8.39E-06	ENSDARG00000053858	cysteine-rich protein 1
c12312_g1_i1	1.77	5.78	1.37E-05	9.22E-05	ENSONIG00000016943	ras-related C3 botulinum toxin substrate 2 (rho family, small GTP binding protein Rac2)
c38480_g1_i1	1.77	12.76	6.81E-05	3.55E-04		no blastx hit*
c35746_g2_i1	1.77	4.79	9.01E-08	1.43E-06	ENSXMAG00000006149	proteasome activator subunit 1
c37995_g1_i1	1.77	4.06	2.17E-08	4.44E-07	ENSPFOG00000002628	proteasome (prosome, macropain) subunit, alpha type, 6, like
c45269_g1_i3	1.77	7.94	5.82E-11	3.62E-09	ENSONIG00000001300	ribosomal protein S11
c38173_g1_i1	1.77	4.93	2.05E-14	5.43E-12	ENSORLG00000002089	cytochrome c oxidase subunit VIa polypeptide 2
c38677_g1_i4	1.76	9.14	5.29E-11	3.37E-09	ENSTRUG00000016168	ribosomal protein L10a
c27415_g1_i1	1.76	4.43	5.91E-10	2.36E-08	ENSGACG00000020929	NADH dehydrogenase subunit 2 (mitochondrion)
c43282_g1_i1	1.76	3.81	8.83E-08	1.42E-06	ENSGACG00000013795	colony stimulating factor 3 receptor (granulocyte)
c41656_g1_i2	1.76	12.77	2.16E-09	6.87E-08	ENSGACG00000013918	beta globin (LOC100174873), mRNA
c39288_g8_i1	1.76	8.33	1.08E-08	2.50E-07	ENSPFOG00000010490	ribosomal protein S12
c33890_g1_i1	1.75	9.53	6.39E-09	1.63E-07	ENSPFOG00000001344	ribosomal protein L10
c37690_g1_i3	1.75	3.81	1.41E-09	4.84E-08	ENSXMAG00000012582	tumor necrosis factor (ligand) superfamily, member 13b
c32953_g1_i1	1.75	4.11	1.03E-07	1.59E-06	ENSONIG00000011851	chromosome 1 open reading frame 194
c42342_g1_i3	1.75	4.41	2.42E-02	4.97E-02	ENSONIG00000005018	HECT and RLD domain containing E3 ubiquitin protein ligase family member 6
c18522_g1_i1	1.75	5.11	4.67E-10	1.94E-08	ENSXMAG00000006483	Uncharacterized protein {ECO:0000313|Ensembl:ENSXMAP00000006495}
c46830_g1_i2	1.75	3.13	5.37E-04	2.05E-03	ENSTNIG00000006595	CD247 antigen like
c38849_g1_i5	1.75	6.93	5.12E-11	3.29E-09	ENSONIG00000016173	si:ch211-79k12.1
c39848_g2_i1	1.75	9.74	5.40E-10	2.20E-08	ENSXMAG00000007754	ribosomal protein L13a
c38849_g1_i3	1.74	6.56	3.07E-12	3.14E-10	ENSONIG00000016173	si:ch211-79k12.1
c47067_g3_i1	1.74	4.14	2.30E-07	3.06E-06	ENSONIG00000002108	Src-like-adaptor 1
c35173_g1_i2	1.74	3.13	1.44E-05	9.62E-05	ENSPFOG00000022732	hepatitis A virus cellular receptor 2
c39058_g1_i2	1.74	6.51	6.30E-10	2.51E-08	ENSORLG00000004752	ribosomal protein L29
c29116_g1_i1	1.74	3.57	9.77E-08	1.53E-06	ENSTRUG00000004219	synaptophysin-like 2b
c28792_g1_i1	1.74	7.55	2.70E-09	8.17E-08	ENSLOCG00000007017	ribosomal protein S15a
c42457_g1_i2	1.74	8.56	1.34E-09	4.66E-08	ENSGACG00000016489	ribosomal protein S8b
c34424_g1_i1	1.74	3.89	1.62E-04	7.46E-04	ENSGACG00000015958	interferon regulatory factor 8
c41861_g1_i2	1.74	5.19	1.67E-07	2.38E-06	ENSGACG00000000498	cathepsin Z
c34085_g1_i3	1.74	8.65	7.47E-09	1.86E-07	ENSAMXG00000006017	ribosomal protein L23a
c35668_g1_i4	1.74	8.61	8.65E-09	2.08E-07	ENSPFOG00000014181	fatty acid binding protein 7, brain, b
c47219_g1_i2	1.73	7.85	5.15E-08	9.05E-07	ENSONIG00000013955	heat shock protein, alpha-crystallin-related, b15
c49194_g2_i1	1.73	3.86	2.08E-04	9.20E-04	ENSONIG00000001492	tripartite motif containing 47
c48318_g1_i5	1.73	7.39	2.86E-10	1.30E-08	ENSTRUG00000012465	peroxiredoxin 1
c35621_g1_i1	1.73	8.87	1.26E-08	2.81E-07	ENSXMAG00000015018	ribosomal protein L34
c44162_g1_i4	1.73	4.33	1.31E-10	7.03E-09	ENSXMAG00000008002	annexin A5b
c46605_g2_i4	1.73	3.11	1.13E-04	5.50E-04	ENSGACG00000000483	phospholipase C, gamma 2
c43805_g2_i2	1.73	3.86	1.56E-08	3.33E-07	ENSXMAG00000010788	Uncharacterized protein {ECO:0000313|Ensembl:ENSXMAP00000010806}
c35670_g1_i1	1.73	5.08	2.10E-06	1.92E-05	ENSDARG00000096849	si:dkey-16p21.8
c48757_g1_i1	1.73	4.09	1.02E-06	1.05E-05	ENSONIG00000020047	proteasome (prosome, macropain) subunit, beta type, 10
c46097_g16_i2	1.73	6.08	2.56E-09	7.83E-08	ENSORLG00000003811	NADH dehydrogenase (ubiquinone) 1 alpha subcomplex, 4-like 2
c34424_g1_i3	1.73	3.03	1.42E-04	6.70E-04	ENSGACG00000015958	interferon regulatory factor 8
c35947_g1_i3	1.72	4.96	2.83E-09	8.52E-08	ENSPFOG00000015983	pituitary tumor-transforming 1 interacting protein a
c33726_g1_i1	1.72	9.71	4.30E-09	1.19E-07	ENSGACG00000006818	ribosomal protein S25
c43966_g2_i2	1.72	2.9	1.40E-04	6.60E-04	ENSONIG00000012612	Janus kinase 3 (a protein tyrosine kinase, leukocyte)
c43314_g1_i2	1.72	5.61	1.40E-13	2.42E-11	ENSGACG00000004239	ST3 beta-galactoside alpha-2,3-sialyltransferase 2, like
c38350_g1_i1	1.72	4.21	1.38E-07	2.03E-06	ENSPFOG00000001405	phosphoenolpyruvate carboxykinase 1 (soluble)
c42983_g9_i1	1.72	9.46	1.22E-08	2.74E-07	ENSAMXG00000009889	ribosomal protein S27, isoform 1
c44297_g1_i2	1.71	3.01	5.20E-05	2.83E-04	ENSTRUG00000010331	coiled-coil-helix-coiled-coil-helix domain containing 4
c32496_g1_i1	1.71	5.25	1.70E-10	8.51E-09	ENSTNIG00000007956	Dolichyl-diphosphooligosaccharide--protein glycosyltransferase subunit DAD1 {ECO:0000256|RuleBase:RU361136}
c36473_g1_i5	1.7	5.93	1.52E-10	7.86E-09	ENSPFOG00000002284	keratin, type I cytoskeletal 18
c36684_g1_i1	1.7	4.94	2.41E-05	1.48E-04	ENSTRUG00000017636	leucine rich repeat containing 15
c48136_g1_i4	1.7	3.44	8.86E-09	2.12E-07		no blastx hit*
c45578_g4_i1	1.7	5.52	4.85E-09	1.30E-07	ENSONIG00000019235	guanine nucleotide binding protein (G protein), gamma 12
c44242_g3_i2	1.7	4.58	3.30E-11	2.28E-09	ENSONIG00000010940	Uncharacterized protein {ECO:0000313|Ensembl:ENSONIP00000013764}
c45170_g2_i1	1.7	3.3	7.28E-06	5.40E-05	ENSGACG00000001147	proteasome (prosome, macropain) subunit, beta type, 6
c31186_g1_i2	1.7	5.33	3.17E-09	9.34E-08	ENSPFOG00000002206	ribosomal protein L28
c44520_g1_i2	1.7	4.42	1.13E-08	2.59E-07	ENSONIG00000020649	family with sequence similarity 46, member C
c37139_g1_i4	1.7	5.26	3.19E-09	9.36E-08	ENSPFOG00000005496	chromosome 15 open reading frame 48
c47282_g9_i1	1.69	5.81	2.67E-04	1.14E-03		no blastx hit*
c35829_g2_i1	1.69	4.86	1.73E-11	1.37E-09	ENSPFOG00000019300	peroxiredoxin 4
c32308_g2_i1	1.69	4.31	3.21E-10	1.42E-08	ENSONIG00000009675	transmembrane protein 14A
c35998_g1_i1	1.69	3.01	2.44E-05	1.50E-04	ENSONIG00000020813	Gap junction protein {ECO:0000256|RuleBase:RU000630}
c44900_g3_i5	1.69	4.5	3.44E-04	1.41E-03	ENSXMAG00000006585	Uncharacterized protein {ECO:0000313|Ensembl:ENSXMAP00000006599}
c41656_g1_i1	1.69	3.74	1.19E-04	5.74E-04	ENSGACG00000013895	hemoglobin subunit beta
c35668_g1_i2	1.69	7.31	5.58E-09	1.47E-07	ENSTRUG00000004603	fatty acid binding protein 7, brain, b
c47967_g4_i6	1.69	8.28	5.00E-06	3.95E-05	ENSONIG00000000724	glial fibrillary acidic protein
c34224_g1_i2	1.69	3.42	1.28E-04	6.14E-04	ENSONIG00000006778	G protein-coupled receptor 18
c36858_g2_i1	1.69	9.81	5.79E-09	1.51E-07	ENSGACG00000017491	ribosomal protein L12
c46041_g1_i1	1.69	5.86	2.04E-06	1.88E-05	ENSTRUG00000014292	zgc:92066
c30848_g1_i2	1.69	7.71	3.97E-07	4.79E-06	ENSONIG00000001648	syntaxin binding protein 6 (amisyn), like
c39088_g1_i2	1.69	3.35	4.99E-05	2.73E-04	ENSGACG00000013563	tumor necrosis factor, alpha-induced protein 8, like 2b
c44037_g3_i1	1.68	4.15	5.19E-06	4.08E-05	ENSONIG00000021137	CCAAT/enhancer binding protein (C/EBP), beta
c34085_g1_i2	1.68	8.81	3.04E-09	9.03E-08	ENSAMXG00000006017	ribosomal protein L23a
c43196_g1_i4	1.68	11.07	6.22E-06	4.74E-05	ENSPFOG00000018287	uncharacterized protein
c31261_g1_i1	1.68	5.86	2.20E-15	8.59E-13	ENSONIG00000010346	S100 calcium binding protein V2
c48279_g2_i3	1.68	3.84	3.36E-03	9.59E-03	ENSTNIG00000001090	immunoglobulin heavy constant delta
c39101_g3_i1	1.68	9.53	1.65E-10	8.35E-09	ENSTNIG00000003375	40S ribosomal protein S3a {ECO:0000255|HAMAP-Rule:MF_03122}
c37139_g1_i1	1.68	4.06	9.49E-07	9.91E-06	ENSPFOG00000005496	chromosome 15 open reading frame 48
c33569_g1_i1	1.68	3.23	3.08E-07	3.90E-06	ENSGACG00000019444	si:ch211-207j7.2
c10149_g1_i1	1.67	5.9	9.70E-11	5.49E-09	ENSORLG00000012113	ATP synthase, H+ transporting, mitochondrial F0 complex, subunit g
c46819_g4_i1	1.67	3.64	1.91E-06	1.78E-05	ENSPFOG00000014234	tumor protein D52
c39935_g1_i1	1.67	4.84	3.76E-10	1.62E-08	ENSGACG00000018498	eukaryotic translation initiation factor 4E binding protein 3, like
c30848_g1_i1	1.67	8.43	1.84E-07	2.56E-06	ENSONIG00000001648	syntaxin binding protein 6 (amisyn), like
c47332_g3_i1	1.67	4	7.92E-09	1.94E-07	ENSONIG00000006560	CASK interacting protein 1
c27535_g1_i1	1.67	9.07	8.22E-07	8.74E-06	ENSPFOG00000004689	ribosomal protein, large P2, like
c45863_g2_i1	1.67	5.81	1.07E-08	2.49E-07	ENSTNIG00000011203	stress-associated endoplasmic reticulum protein 1
c39355_g1_i1	1.66	4.3	4.65E-05	2.58E-04	ENSPFOG00000022246	G-protein signaling modulator 3
c48102_g1_i8	1.66	3.83	4.66E-05	2.58E-04		no blastx hit*
c45909_g1_i4	1.66	3.69	7.45E-07	8.10E-06		no blastx hit*
c37255_g1_i4	1.66	6.36	9.52E-11	5.44E-09	ENSGACG00000006489	zgc:173961
c48778_g5_i2	1.66	8.81	4.81E-09	1.30E-07	ENSORLG00000007374	ribosomal protein L26
c32168_g1_i1	1.66	3.99	3.14E-08	5.97E-07	ENSPFOG00000017146	EF-hand calcium binding domain 10
c28792_g1_i2	1.66	8.31	1.11E-08	2.55E-07	ENSLOCG00000007017	ribosomal protein S15a
c37883_g1_i1	1.66	5.49	2.18E-11	1.65E-09	ENSGACG00000011925	RAB13, member RAS oncogene family
c39853_g1_i3	1.66	3.03	3.72E-06	3.09E-05	ENSTNIG00000011934	Chromosome 3 SCAF14707, whole genome shotgun sequence {ECO:0000313|EMBL:CAG03130.1}; Uncharacterized protein {ECO:0000313|Ensembl:ENSTNIP00000014894}
c36078_g2_i1	1.66	5.48	2.30E-12	2.49E-10	ENSGACG00000002912	thioredoxin domain containing 9
c14687_g1_i1	1.66	3.24	5.75E-06	4.44E-05		no blastx hit*
c34123_g1_i2	1.66	9.16	1.09E-08	2.52E-07	ENSGACG00000007990	ribosomal protein S17
c40838_g2_i2	1.65	4.44	8.57E-05	4.35E-04	ENSGACG00000018138	hepatitis A virus cellular receptor 1
c45786_g2_i1	1.65	4.13	4.24E-08	7.69E-07	ENSONIG00000012304	cysteine and glycine-rich protein 1a
c38541_g1_i1	1.65	3.98	4.06E-09	1.13E-07	ENSONIG00000011737	lectin, galactoside-binding, soluble, 3 (galectin 3)-like
c38689_g1_i2	1.65	9.65	5.83E-09	1.51E-07	ENSXMAG00000014040	ribosomal protein L27
c48567_g3_i8	1.65	11.72	2.79E-11	1.98E-09	ENSXMAG00000010438	S100 calcium binding protein, beta (neural)
c44289_g6_i2	1.65	4.58	1.03E-05	7.22E-05	ENSTRUG00000007427	coronin, actin binding protein, 1A
c43052_g4_i6	1.64	5.37	3.81E-08	7.05E-07	ENSONIG00000007343	CD99 molecule
c39848_g2_i3	1.64	5.47	1.10E-09	4.00E-08	ENSXMAG00000007754	ribosomal protein L13a
c28784_g1_i1	1.64	6.42	8.72E-10	3.30E-08	ENSGACG00000000313	signal peptidase complex subunit 1 homolog (S. cerevisiae)
c40413_g1_i2	1.64	3.61	5.98E-09	1.54E-07	ENSONIG00000013356	transcobalamin II, like
c35409_g1_i1	1.64	6.31	1.46E-09	5.00E-08	ENSONIG00000020658	chromosome 8 open reading frame 4
c35506_g1_i1	1.64	4.34	6.50E-06	4.92E-05	ENSONIG00000011020	olfactomedin-like 1
c33837_g1_i2	1.64	3	3.28E-05	1.93E-04	ENSTRUG00000012841	acetylserotonin O-methyltransferase-like
c40494_g2_i1	1.64	2.97	9.05E-04	3.19E-03	ENSONIG00000009637	interferon regulatory factor 4a
c38020_g1_i1	1.63	8.55	9.12E-11	5.26E-09	ENSXMAG00000003687	ribosomal protein L30
c46686_g1_i1	1.63	6.45	1.44E-09	4.94E-08	ENSONIG00000012741	ubiquitin A-52 residue ribosomal protein fusion product 1
c40331_g1_i2	1.63	7.21	7.85E-09	1.93E-07	ENSLOCG00000003478	Uncharacterized protein {ECO:0000313|Ensembl:ENSLOCP00000004127}
c30881_g1_i4	1.63	4.34	5.46E-06	4.25E-05	ENSTNIG00000000694	cytochrome c oxidase subunit VIc
c40758_g1_i2	1.63	4.55	5.78E-16	3.07E-13	ENSXMAG00000002849	transgelin
c34449_g1_i1	1.63	2.87	1.44E-03	4.71E-03	ENSPFOG00000017317	mitogen-activated protein kinase kinase kinase kinase 1
c36356_g1_i2	1.63	7.54	3.60E-08	6.72E-07	ENSONIG00000019243	ribosomal protein L5
c46686_g1_i2	1.63	6.52	1.77E-09	5.85E-08	ENSLOCG00000002162	ubiquitin A-52 residue ribosomal protein fusion product 1
c40838_g2_i1	1.63	5.35	2.85E-05	1.70E-04	ENSGACG00000018138	hepatitis A virus cellular receptor 1
c37255_g1_i1	1.62	4.43	1.14E-07	1.73E-06	ENSGACG00000006489	zgc:173961
c38805_g1_i2	1.62	7.43	2.30E-05	1.42E-04	ENSGACG00000015778	betaine--homocysteine S-methyltransferase 1
c35828_g4_i2	1.62	3.23	7.54E-07	8.17E-06	ENSONIG00000016937	cytohesin 4b
c48778_g5_i1	1.62	7.53	2.71E-09	8.18E-08	ENSTNIG00000017071	ribosomal protein L26
c42663_g3_i3	1.62	5.28	6.06E-13	8.15E-11	ENSXMAG00000014235	basic transcription factor 3
c42143_g2_i1	1.62	3.95	4.20E-09	1.17E-07	ENSONIG00000012051	STEAP family member 3, metalloreductase
c38805_g1_i1	1.62	8.94	6.96E-06	5.20E-05	ENSGACG00000015778	betaine--homocysteine S-methyltransferase 1
c47272_g1_i4	1.62	3.72	1.64E-08	3.47E-07	ENSPFOG00000012027	uncharacterized protein
c37690_g1_i1	1.61	3.63	6.57E-09	1.66E-07	ENSXMAG00000012582	tumor necrosis factor (ligand) superfamily, member 13b
c48413_g3_i3	1.61	6.29	1.74E-07	2.46E-06	ENSGACG00000015402	eukaryotic translation elongation factor 1 beta 2
c47967_g4_i3	1.61	8.29	1.38E-06	1.35E-05	ENSONIG00000000724	glial fibrillary acidic protein
c47967_g4_i4	1.61	6.51	8.77E-10	3.30E-08	ENSONIG00000000724	glial fibrillary acidic protein
c27837_g1_i1	1.61	9.44	3.09E-07	3.91E-06	ENSTNIG00000011207	ribosomal protein L35a
c46692_g6_i1	1.61	3.17	2.71E-07	3.52E-06	ENSGACG00000017067	rab11 family-interacting protein 1
c33972_g1_i2	1.61	8.09	3.09E-07	3.91E-06	ENSONIG00000001263	ribosomal protein S3
c40971_g1_i3	1.61	3.84	1.03E-08	2.39E-07	ENSONIG00000014651	si:dkey-103i16.2
c32308_g2_i2	1.61	6.24	1.79E-11	1.39E-09	ENSONIG00000009675	transmembrane protein 14A
c48340_g1_i1	1.61	3.44	2.80E-04	1.18E-03	ENSXMAG00000006332	cellular repressor of E1A-stimulated genes 1
c46583_g4_i5	1.61	5.58	1.33E-07	1.96E-06	ENSGACG00000005476	zgc:91890
c45745_g1_i1	1.6	5.48	4.40E-06	3.56E-05	ENSXMAG00000006057	biliverdin reductase B (flavin reductase (NADPH))
c40483_g2_i4	1.6	4.47	2.80E-09	8.43E-08	ENSDARG00000041215	centrin 4
c28824_g1_i1	1.6	7.35	6.82E-10	2.69E-08	ENSOPRG00000009931	Sec61 gamma subunit
c47718_g2_i2	1.6	6.4	1.58E-14	4.37E-12		no blastx hit*
c42663_g3_i5	1.6	6.44	2.03E-10	9.72E-09	ENSTRUG00000018505	basic transcription factor 3
c44289_g6_i1	1.6	6.07	1.52E-04	7.07E-04	ENSGACG00000013555	coronin, actin binding protein, 1A
c48153_g3_i1	1.6	4.8	3.51E-04	1.43E-03	ENSONIG00000008041	erythropoietin receptor
c46686_g1_i3	1.6	8.13	5.01E-09	1.35E-07	ENSLOCG00000002162	ubiquitin A-52 residue ribosomal protein fusion product 1
c42276_g1_i1	1.6	5.48	1.92E-14	5.15E-12	ENSGACG00000011036	tissue inhibitor of metalloproteinase 2b
c41750_g2_i2	1.6	5.06	8.36E-09	2.03E-07	ENSPFOG00000006667	transmembrane protein 179B
c30998_g1_i1	1.6	4.12	5.00E-10	2.04E-08	ENSTNIG00000001997	late endosomal/lysosomal adaptor, MAPK and MTOR activator 4
c36356_g1_i1	1.6	8.78	2.56E-08	5.08E-07	ENSONIG00000019243	ribosomal protein L5
c105965_g1_i1	1.6	4.46	1.46E-07	2.11E-06	ENSONIG00000001707	Uncharacterized protein {ECO:0000313|Ensembl:ENSONIP00000002136}
c46917_g2_i7	1.6	3.05	2.92E-04	1.22E-03	ENSONIG00000002184	aminolevulinate, delta-, synthetase 2
c33678_g1_i2	1.59	3.57	1.78E-05	1.15E-04	ENSGACG00000018379	glutathione peroxidase 3 (plasma)
c36700_g1_i3	1.59	3.84	9.36E-08	1.48E-06	ENSONIG00000016154	laccase (multicopper oxidoreductase) domain containing 1
c46214_g10_i1	1.59	9.75	1.25E-07	1.87E-06	ENSONIG00000007736	ribosomal protein L36
c38744_g2_i1	1.59	3.23	1.34E-05	9.04E-05	ENSGACG00000002619	four and a half LIM domains 3b
c45093_g4_i3	1.59	3.61	6.72E-03	1.71E-02	ENSGACG00000013321	poly (ADP-ribose) polymerase family, member 12a
c39748_g1_i6	1.59	3.28	1.23E-03	4.13E-03	ENSPFOG00000022284	si:dkey-10h3.1
c46268_g3_i3	1.59	3.97	4.60E-07	5.38E-06	ENSXMAG00000007038	hepatitis A virus cellular receptor 1
c42922_g2_i3	1.59	5.13	4.56E-11	3.03E-09	ENSTRUG00000014301	Uncharacterized protein
c32931_g1_i1	1.59	5.46	3.61E-09	1.03E-07	ENSONIG00000014646	potassium voltage-gated channel, Isk-related family, member 4
c36188_g1_i2	1.58	4.98	5.39E-07	6.16E-06	ENSGACG00000001614	vesicle-associated membrane protein 5
c47967_g4_i5	1.58	8.18	8.99E-08	1.43E-06	ENSONIG00000000724	glial fibrillary acidic protein
c48377_g3_i1	1.58	4.83	1.53E-05	1.01E-04	ENSGACG00000002353	si:ch211-219a4.3
c35977_g1_i1	1.58	2.89	3.89E-04	1.56E-03	ENSONIG00000002479	Bruton agammaglobulinemia tyrosine kinase
c39240_g1_i1	1.58	12	1.97E-04	8.77E-04		no blastx hit*
c34986_g1_i1	1.58	4.37	3.51E-05	2.03E-04	ENSLOCG00000012314	coiled-coil domain containing 103
c48278_g4_i4	1.58	4.25	5.53E-05	2.98E-04	ENSTRUG00000014078	CD97 molecule
c44752_g1_i5	1.58	4.14	1.89E-06	1.76E-05	ENSGACG00000003653	CD53 molecule
c33126_g2_i2	1.58	5.68	5.32E-03	1.41E-02		no blastx hit*
c35213_g2_i1	1.58	5.74	4.00E-09	1.12E-07	ENSDARG00000070437	ribosomal protein L22
c32383_g1_i1	1.57	5.57	1.49E-10	7.79E-09	ENSORLG00000007362	ATPase, H+ transporting, lysosomal 9kDa, V0 subunit e1
c46041_g2_i2	1.57	5.19	1.09E-08	2.52E-07	ENSGACG00000005970	ferritin M subunit
c31493_g2_i2	1.57	7.35	1.23E-08	2.74E-07	ENSONIG00000001846	selenoprotein K
c41566_g1_i3	1.57	3.98	2.45E-07	3.23E-06	ENSGACG00000005994	si:dkey-77d17.6
c33009_g1_i1	1.57	5.9	6.95E-06	5.19E-05	ENSTNIG00000014193	Chromosome undetermined SCAF14935, whole genome shotgun sequence {ECO:0000313|EMBL:CAG06232.1}; Uncharacterized protein {ECO:0000313|Ensembl:ENSTNIP00000017205}
c38336_g2_i2	1.57	3.95	5.68E-05	3.04E-04	ENSONIG00000002572	transmembrane emp24 protein transport domain containing 3
c38846_g2_i2	1.57	4.51	2.97E-08	5.72E-07	ENSLOCG00000003253	WAP four-disulfide core domain 2
c37968_g1_i1	1.56	7.35	2.59E-08	5.13E-07	ENSTNIG00000017891	Chromosome 9 SCAF15033, whole genome shotgun sequence {ECO:0000313|EMBL:CAG11291.1}; Uncharacterized protein {ECO:0000313|Ensembl:ENSTNIP00000021051}
c32440_g1_i1	1.56	4.37	1.84E-09	6.02E-08	ENSONIG00000006531	tachykinin 4 (hemokinin)
c35935_g1_i8	1.56	3.75	1.00E-07	1.56E-06	ENSORLG00000006645	transmembrane protein 14Ca
c30881_g1_i1	1.56	3.48	5.79E-09	1.51E-07	ENSTNIG00000000694	cytochrome c oxidase subunit VIc
c44195_g1_i1	1.56	12.11	3.21E-09	9.39E-08	ENSGACG00000020365	ependymin
c34274_g1_i1	1.56	3.9	2.89E-05	1.72E-04	ENSGACG00000013459	G protein-coupled receptor 55a
c22090_g2_i1	1.56	4.71	5.32E-04	2.04E-03	ENSPFOG00000024632	C-C motif chemokine 4-like
c44255_g1_i2	1.56	5.04	1.22E-13	2.15E-11	ENSGACG00000011623	protein phosphatase 1, regulatory (inhibitor) subunit 1C
c8054_g1_i1	1.56	5.12	3.08E-09	9.13E-08	ENSONIG00000017767	c-myc binding protein
c47167_g2_i1	1.56	6.59	5.21E-11	3.33E-09	ENSGACG00000007298	zgc:100919
c47718_g2_i4	1.56	7.9	6.14E-11	3.79E-09		no blastx hit*
c39101_g2_i1	1.56	4.13	5.52E-10	2.24E-08	ENSONIG00000010045	ribosomal protein S3A
c40440_g1_i2	1.56	7.56	4.41E-13	6.33E-11	ENSONIG00000012853	si:dkey-26c10.5
c40555_g1_i1	1.56	3.99	4.63E-06	3.72E-05	ENSGACG00000014523	GRB2-related adaptor protein 2a
c38849_g1_i1	1.55	5.33	2.66E-09	8.07E-08	ENSONIG00000016173	si:ch211-79k12.1
c48876_g1_i4	1.55	3.01	1.65E-02	3.65E-02	ENSGACG00000002297	cadherin 1, epithelial
c45745_g1_i2	1.55	6.51	8.55E-06	6.15E-05	ENSORLG00000001721	biliverdin reductase B (flavin reductase (NADPH))
c47887_g2_i3	1.55	5.13	4.83E-10	1.98E-08	ENSONIG00000014393	mitochondrial ribosomal protein L40
c28974_g1_i1	1.55	9.88	3.96E-07	4.79E-06	ENSPFOG00000007174	ribosomal protein SA
c32364_g2_i1	1.55	8.46	2.62E-07	3.42E-06	ENSGACG00000018187	ubiquinol-cytochrome c reductase, complex III subunit VII
c38054_g1_i1	1.55	4.44	9.27E-09	2.19E-07	ENSGACG00000002488	apolipoprotein A-I binding protein
c44195_g1_i5	1.55	13.08	3.01E-10	1.36E-08	ENSGACG00000020365	ependymin
c42577_g1_i1	1.55	3.24	4.52E-06	3.64E-05	ENSTRUG00000010748	Takifugu rubripes vitamin K epoxide reductase complex subunit 1 (vkorc1), mRNA.
c44226_g4_i8	1.55	3.71	9.26E-07	9.70E-06	ENSTNIG00000018628	elongation factor-1, delta, a
c39190_g1_i3	1.55	3.41	1.94E-05	1.24E-04		no blastx hit*
c33972_g1_i1	1.55	8.49	1.71E-06	1.63E-05	ENSONIG00000001263	ribosomal protein S3
c40776_g2_i1	1.55	4.43	2.40E-05	1.48E-04	ENSPFOG00000010389	complement factor properdin
c34918_g1_i1	1.55	9.59	1.13E-07	1.71E-06	ENSTNIG00000002407	ribosomal protein S23
c35829_g2_i2	1.54	5.18	1.07E-09	3.91E-08	ENSPFOG00000019300	peroxiredoxin 4
c40639_g3_i2	1.54	3.93	1.38E-09	4.78E-08	ENSGACG00000010688	zgc:101744
c44289_g5_i2	1.54	3.66	4.76E-08	8.49E-07	ENSONIG00000000826	zgc:113363
c31186_g1_i1	1.54	9.26	1.72E-07	2.44E-06	ENSPFOG00000002206	ribosomal protein L28
c45503_g2_i2	1.54	6.81	7.84E-07	8.42E-06	ENSTNIG00000004393	NADH dehydrogenase (ubiquinone) 1 alpha subcomplex, 2
c36145_g1_i1	1.54	6.3	9.01E-15	2.73E-12	ENSPFOG00000018316	fibroblast growth factor 2
c36034_g1_i1	1.54	9.15	5.91E-08	1.01E-06		no blastx hit*
c34783_g1_i1	1.53	3.34	1.44E-04	6.76E-04	ENSONIG00000017526	SH2 domain containing 1A duplicate b
c42983_g9_i3	1.53	6.47	2.76E-07	3.57E-06	ENSPFOG00000014468	uncharacterized protein
c35335_g1_i1	1.53	5.88	1.20E-08	2.71E-07	ENSORLG00000012381	Oryzias latipes annexin max3 (anxa1), mRNA.
c22869_g1_i1	1.53	3.46	9.97E-09	2.34E-07	ENSONIG00000020811	v-maf musculoaponeurotic fibrosarcoma oncogene family, protein B, duplicate b
c37917_g2_i1	1.53	8.98	2.89E-11	2.04E-09	ENSPFOG00000016870	pleiotrophin
c38295_g1_i3	1.53	4.95	7.40E-08	1.23E-06	ENSDARG00000042112	deiodinase, iodothyronine, type I
c32640_g1_i2	1.52	9.25	1.29E-08	2.86E-07	ENSONIG00000018515	ribosomal protein S24
c33062_g1_i1	1.52	3.61	4.65E-05	2.58E-04	ENSONIG00000006147	calcitonin-related polypeptide beta
c45291_g1_i2	1.52	7.88	3.32E-06	2.80E-05	ENSONIG00000014196	NADH dehydrogenase (ubiquinone) 1 alpha subcomplex, 5
c44149_g4_i1	1.52	4.47	6.82E-06	5.11E-05	ENSPFOG00000000230	solute carrier family 6 (proline IMINO transporter), member 20
c45405_g5_i2	1.52	8.64	7.78E-09	1.92E-07	ENSGACG00000003441	apolipoprotein Eb
c31040_g1_i1	1.52	5.18	1.82E-06	1.71E-05	ENSXMAG00000014998	si:ch211-191j22.3
c27819_g1_i4	1.52	8.27	2.53E-08	5.04E-07	ENSXMAG00000012360	ribosomal protein S13
c37968_g1_i2	1.52	8.76	1.47E-08	3.17E-07	ENSTNIG00000017891	Chromosome 9 SCAF15033, whole genome shotgun sequence {ECO:0000313|EMBL:CAG11291.1}; Uncharacterized protein {ECO:0000313|Ensembl:ENSTNIP00000021051}
c33190_g1_i1	1.52	6.31	1.15E-10	6.30E-09	ENSPFOG00000000415	oligosaccharyltransferase complex subunit
c38290_g2_i1	1.52	3.04	2.45E-04	1.06E-03	ENSONIG00000008435	c-src tyrosine kinase
c31652_g1_i1	1.52	9.26	6.08E-08	1.04E-06	ENSGACG00000012791	Finkel-Biskis-Reilly murine sarcoma virus (FBR-MuSV) ubiquitously expressed a
c36916_g1_i1	1.52	10.02	2.60E-08	5.14E-07	ENSGACG00000015957	ribosomal protein L7a
c29500_g1_i2	1.52	3.31	8.11E-04	2.89E-03	ENSPFOG00000004010	allograft inflammatory factor 1
c37818_g1_i2	1.52	8.71	3.72E-07	4.57E-06	ENSTRUG00000012199	ribosomal protein L24
c38883_g1_i4	1.52	5.4	4.22E-10	1.77E-08	ENSXMAG00000009586	ribosomal protein L9
c45420_g5_i3	1.52	3.42	4.47E-06	3.61E-05	ENSONIG00000006741	hydroxyprostaglandin dehydrogenase 15-(NAD)
c37957_g2_i1	1.51	7.49	3.20E-07	4.03E-06	ENSGACG00000018103	guanine nucleotide binding protein (G protein), beta polypeptide 2-like 1
c43484_g1_i1	1.51	3.87	1.54E-11	1.24E-09	ENSXMAG00000001148	phosphatidylethanolamine-binding protein 4
c46820_g1_i6	1.51	4.11	1.52E-03	4.94E-03	ENSONIG00000000473	Uncharacterized protein {ECO:0000313|Ensembl:ENSONIP00000000605}
c34924_g1_i2	1.51	3.09	3.94E-06	3.24E-05	ENSGACG00000012034	leucine rich repeat containing 17
c37170_g3_i1	1.51	3.27	2.81E-05	1.69E-04		no blastx hit*
c45690_g6_i1	1.51	3.23	4.23E-03	1.16E-02	ENSONIG00000001207	calcineurin-like EF hand protein 2
c47071_g2_i2	1.51	4.28	3.18E-08	6.05E-07	ENSONIG00000007498	enolase 3, (beta, muscle)
c43192_g1_i2	1.51	6.6	1.21E-08	2.73E-07	ENSONIG00000007988	ribosomal protein L38
c48404_g6_i3	1.51	6.3	1.94E-02	4.16E-02	ENSGACG00000000007	uncharacterized protein
c46561_g3_i1	1.51	4.22	1.75E-09	5.80E-08	ENSTRUG00000001369	serine/threonine kinase 10
c45087_g2_i8	1.51	3.81	4.66E-07	5.45E-06	ENSGACG00000006260	sulfide quinone reductase-like (yeast)
c36010_g3_i1	1.51	3.32	1.68E-07	2.39E-06	ENSGACG00000011983	transmembrane protein 107 like
c48000_g1_i2	1.51	4.36	4.91E-10	2.02E-08	ENSTNIG00000019393	Chromosome 2 SCAF15135, whole genome shotgun sequence {ECO:0000313|EMBL:CAG13305.1}; Uncharacterized protein {ECO:0000313|Ensembl:ENSTNIP00000022598}
c44714_g5_i3	1.51	7.27	2.18E-07	2.94E-06	ENSLOCG00000007171	ictacalcin
c42275_g1_i2	1.5	5.58	2.16E-12	2.36E-10	ENSPFOG00000006058	zinc finger protein 706
c27829_g1_i1	1.5	7.26	9.50E-09	2.24E-07	ENSONIG00000010357	peroxiredoxin 3
c39766_g2_i2	1.5	4.65	2.15E-11	1.63E-09	ENSONIG00000013312	mitochondrial ribosomal protein S10
c35670_g1_i3	1.5	4.86	2.52E-07	3.30E-06	ENSDARG00000096849	si:dkey-16p21.8
c38059_g1_i2	1.5	4.64	2.40E-09	7.44E-08	ENSGACG00000015897	lysosomal protective protein-like
c38290_g1_i3	1.5	3.12	4.64E-05	2.57E-04	ENSONIG00000008435	c-src tyrosine kinase
c35916_g2_i3	1.5	3.99	1.79E-06	1.69E-05	ENSGMOG00000004912	BH3 interacting domain death agonist
c40012_g1_i1	1.5	4.08	4.69E-06	3.75E-05	ENSONIG00000002983	v-rel reticuloendotheliosis viral oncogene homolog
c36949_g1_i2	1.5	5.02	4.56E-12	4.24E-10	ENSGACG00000000087	coagulation factor IIIa
c40600_g6_i2	1.5	7.94	3.55E-10	1.54E-08	ENSONIG00000016172	integral membrane protein 2Bb
c39442_g5_i3	1.5	2.78	2.89E-03	8.48E-03	ENSONIG00000009035	v-yes-1 Yamaguchi sarcoma viral related oncogene homolog
c48296_g4_i3	1.5	3.82	1.81E-08	3.78E-07	ENSGACG00000016267	uncharacterized protein
c38504_g1_i3	1.5	3.9	1.84E-07	2.56E-06	ENSPFOG00000024227	cathepsin H
c41566_g1_i4	1.5	3.77	5.92E-07	6.64E-06	ENSGACG00000005994	si:dkey-77d17.6
c32371_g1_i1	1.5	4.04	1.66E-04	7.62E-04	ENSTRUG00000000953	Kruppel-like factor 4b
c29020_g1_i1	1.5	5.36	3.72E-10	1.60E-08	ENSTNIG00000014062	si:dkey-204f11.64
c42347_g3_i8	1.5	3.9	1.42E-06	1.38E-05	ENSONIG00000018160	signal peptidase complex subunit 3 homolog (S. cerevisiae)
c41750_g2_i3	1.49	3.94	5.09E-07	5.88E-06	ENSPFOG00000006667	transmembrane protein 179B
c42438_g2_i2	1.49	5.2	1.10E-06	1.13E-05	ENSGACG00000016871	retinaldehyde binding protein 1a
c24941_g1_i1	1.49	4.76	2.90E-09	8.67E-08	ENSGACG00000011538	calcium and integrin binding 1 (calmyrin)
c37781_g1_i3	1.49	3.59	1.78E-05	1.15E-04	ENSXMAG00000004030	collagen triple helix repeat containing 1b
c43038_g3_i3	1.49	5.26	5.33E-09	1.41E-07	ENSGACG00000002641	palmitoyl-protein thioesterase 1 (ceroid-lipofuscinosis, neuronal 1, infantile)
c44335_g2_i5	1.49	3.5	1.16E-04	5.61E-04	ENSXMAG00000018750	muscle-specific beta 1 integrin binding protein
c34406_g1_i1	1.49	4.38	8.04E-07	8.59E-06	ENSXMAG00000017777	troponin C type 1a (slow)
c29378_g1_i2	1.49	9.28	2.01E-06	1.86E-05	ENSTRUG00000006826	ribosomal protein S2
c31298_g1_i1	1.49	4.13	3.48E-05	2.02E-04	ENSGACG00000019982	TRAF-interacting protein with forkhead-associated domain
c39896_g1_i1	1.49	8.13	5.50E-08	9.55E-07		no blastx hit*
c34823_g1_i4	1.49	4.49	1.66E-07	2.36E-06	ENSGACG00000017379	chloride intracellular channel 2
c39288_g8_i3	1.49	8.77	3.85E-07	4.69E-06	ENSPFOG00000010490	ribosomal protein S12
c41566_g1_i2	1.49	3.86	2.86E-06	2.48E-05	ENSONIG00000007253	si:dkey-77d17.6
c38782_g1_i2	1.49	3.96	9.96E-04	3.47E-03	ENSONIG00000004731	Uncharacterized protein {ECO:0000313|Ensembl:ENSONIP00000005958}
c48149_g10_i1	1.49	2.95	1.22E-04	5.89E-04	ENSPFOG00000020464	glycoprotein Ib (platelet), beta polypeptide
c45294_g2_i1	1.48	5.24	7.22E-06	5.36E-05	ENSONIG00000018585	regulator of G-protein signaling 18
c44732_g2_i2	1.48	3.66	1.72E-04	7.86E-04	ENSPFOG00000022953	cytolysin RTX-S-2-like
c39950_g1_i1	1.48	3.92	2.30E-04	1.00E-03	ENSONIG00000009741	interferon-induced protein 35
c27819_g1_i1	1.48	6.1	3.68E-08	6.85E-07	ENSXMAG00000012360	ribosomal protein S13
c45438_g8_i1	1.48	3.51	6.20E-08	1.05E-06	ENSGACG00000006743	peptidyl-tRNA hydrolase domain containing 1
c46513_g1_i3	1.47	8.58	1.11E-07	1.69E-06	ENSONIG00000010020	Uncharacterized protein {ECO:0000313|Ensembl:ENSONIP00000012601}
c40126_g1_i1	1.47	4.41	4.42E-07	5.21E-06	ENSGACG00000004084	CNDP dipeptidase 2 (metallopeptidase M20 family)
c38004_g1_i3	1.47	5.04	1.86E-03	5.84E-03	ENSXMAG00000019060	BPI fold containing family C, like
c47332_g3_i4	1.47	3.74	2.26E-07	3.01E-06	ENSGACG00000012317	nuclear receptor coactivator 4
c46605_g2_i3	1.47	3.07	1.35E-03	4.47E-03	ENSGACG00000000483	phospholipase C, gamma 2
c43285_g1_i2	1.47	3.56	4.75E-05	2.61E-04	ENSGACG00000005354	integrin, alpha 9
c38467_g1_i3	1.47	5.71	3.85E-09	1.09E-07	ENSGACG00000015245	nascent polypeptide-associated complex alpha subunit
c43587_g2_i1	1.47	4.46	7.47E-07	8.11E-06	ENSORLG00000005228	Uncharacterized protein
c45394_g3_i2	1.47	3.09	2.68E-07	3.49E-06	ENSTRUG00000011829	Claudin
c38467_g1_i1	1.47	8.3	3.02E-09	8.97E-08	ENSORLG00000012246	nascent polypeptide-associated complex alpha subunit
c42347_g3_i2	1.47	5.24	5.97E-08	1.02E-06	ENSONIG00000018160	signal peptidase complex subunit 3 homolog (S. cerevisiae)
c42271_g1_i2	1.47	4.62	2.07E-08	4.24E-07	ENSGACG00000000665	methyltransferase-like protein 7A
c40600_g6_i3	1.47	7.67	1.25E-08	2.80E-07	ENSONIG00000016172	integral membrane protein 2Bb
c42663_g3_i2	1.47	8.15	1.55E-08	3.33E-07	ENSORLG00000003257	basic transcription factor 3
c39896_g1_i2	1.47	5.75	3.01E-08	5.78E-07		no blastx hit*
c37508_g2_i2	1.46	2.88	2.43E-03	7.34E-03	ENSGACG00000006358	granulin 2
c48413_g3_i2	1.46	7.4	1.68E-05	1.10E-04	ENSGACG00000015402	eukaryotic translation elongation factor 1 beta 2
c40440_g1_i5	1.46	4.99	1.45E-11	1.18E-09	ENSONIG00000012853	si:dkey-26c10.5
c30881_g1_i3	1.46	9.34	5.64E-07	6.40E-06	ENSTNIG00000000694	cytochrome c oxidase subunit VIc
c34404_g1_i2	1.46	3.83	2.85E-10	1.30E-08	ENSONIG00000002804	Uncharacterized protein {ECO:0000313|Ensembl:ENSONIP00000003516}
c49185_g1_i3	1.46	3.44	1.35E-03	4.47E-03	ENSONIG00000000247	Uncharacterized protein {ECO:0000313|Ensembl:ENSONIP00000000316}
c42450_g1_i2	1.46	4.33	4.05E-05	2.29E-04	ENSGACG00000012859	uncharacterized protein
c38010_g1_i2	1.46	6.9	6.53E-12	5.80E-10	ENSGACG00000004690	zgc:195173
c38081_g1_i1	1.46	5.46	3.09E-06	2.65E-05		no blastx hit*
c37255_g1_i3	1.46	4.06	1.69E-07	2.40E-06	ENSGACG00000006489	zgc:173961
c33847_g1_i2	1.46	5.66	9.10E-07	9.57E-06	ENSTNIG00000005674	mitochondrial ribosomal protein S18C
c34571_g1_i1	1.46	3.86	4.45E-06	3.60E-05	ENSGACG00000004130	scinderin like a
c38782_g1_i6	1.46	4.56	8.19E-04	2.92E-03	ENSGACG00000002069	crystallin J1B-like
c34830_g1_i2	1.46	3.17	6.85E-06	5.13E-05	ENSTNIG00000013367	Chromosome 17 SCAF14760, whole genome shotgun sequence {ECO:0000313|EMBL:CAG05100.1}; Uncharacterized protein {ECO:0000313|Ensembl:ENSTNIP00000016358}
c32496_g1_i2	1.46	5.98	4.85E-08	8.60E-07	ENSTNIG00000007956	Dolichyl-diphosphooligosaccharide--protein glycosyltransferase subunit DAD1 {ECO:0000256|RuleBase:RU361136}
c38677_g1_i1	1.46	5.46	9.03E-08	1.44E-06	ENSTRUG00000016168	ribosomal protein L10a
c38846_g1_i1	1.45	4.2	2.72E-05	1.64E-04	ENSAMXG00000002743	WAP four-disulfide core domain 2
c37017_g1_i1	1.45	3.19	1.13E-04	5.51E-04	ENSONIG00000013088	Sulfurtransferase {ECO:0000256|RuleBase:RU000507}
c33215_g1_i2	1.45	3.3	2.61E-06	2.31E-05	ENSORLG00000009341	glycine cleavage system protein H (aminomethyl carrier), a
c32954_g1_i1	1.45	3.61	1.84E-10	8.99E-09	ENSONIG00000005246	thiosulfate sulfurtransferase (rhodanese)-like domain containing 1
c42173_g3_i1	1.45	3.95	1.82E-05	1.17E-04	ENSONIG00000008991	zgc:92061
c23299_g1_i1	1.45	13.44	1.01E-04	5.02E-04		no blastx hit*
c37563_g1_i6	1.45	4.06	1.45E-04	6.81E-04	ENSONIG00000017217	interferon regulatory factor 1b
c32170_g1_i1	1.45	6.9	3.83E-08	7.08E-07	ENSGACG00000010961	thioredoxin domain containing 17
c48376_g3_i5	1.45	6.61	2.19E-09	6.96E-08	ENSORLG00000005927	zgc:173994
c34007_g1_i1	1.45	3.84	1.55E-10	7.93E-09	ENSONIG00000010831	ORAI calcium release-activated calcium modulator 1
c47272_g1_i3	1.45	4.95	4.35E-09	1.20E-07	ENSPFOG00000012027	uncharacterized protein
c38883_g1_i3	1.45	9.47	5.60E-08	9.69E-07	ENSPFOG00000010408	ribosomal protein L9
c10107_g1_i1	1.45	7.29	8.73E-08	1.40E-06	ENSONIG00000015932	signal sequence receptor, beta
c36117_g1_i2	1.45	4.52	3.84E-10	1.63E-08	ENSTNIG00000015621	X-box binding protein 1
c48220_g2_i7	1.45	2.94	5.12E-03	1.37E-02	ENSONIG00000013631	Uncharacterized protein {ECO:0000313|Ensembl:ENSONIP00000017144}
c33186_g2_i2	1.45	5.5	7.83E-11	4.67E-09	ENSXMAG00000006237	angiotensin II receptor-associated protein
c38076_g1_i1	1.45	3.63	9.81E-07	1.02E-05		no blastx hit*
c40948_g1_i2	1.45	4.4	6.75E-09	1.70E-07	ENSONIG00000006535	gamma-glutamyl hydrolase (conjugase, folylpolygammaglutamyl hydrolase)
c35668_g1_i1	1.45	10.09	6.12E-07	6.81E-06	ENSGACG00000012080	sphingomyelin phosphodiesterase, acid-like 3A
c48376_g3_i6	1.44	6.84	1.53E-08	3.27E-07	ENSORLG00000005927	zgc:173994
c43381_g1_i1	1.44	4.22	8.92E-11	5.19E-09	ENSTRUG00000018352	si:dkey-163m14.2
c47902_g5_i1	1.44	5.81	2.76E-06	2.41E-05	ENSTNIG00000009134	ATP synthase, H+ transporting, mitochondrial F0 complex, subunit e, duplicate a
c40966_g1_i1	1.44	5.63	2.52E-08	5.04E-07	ENSORLG00000008245	ribosomal protein L19
c32403_g2_i2	1.44	5.05	4.41E-11	2.94E-09	ENSONIG00000004328	basic leucine zipper and W2 domains 1a
c44208_g1_i4	1.44	4.01	5.00E-05	2.73E-04	ENSTNIG00000012333	Uncharacterized protein {ECO:0000313|Ensembl:ENSTNIP00000015301}
c31147_g1_i1	1.44	5.54	1.50E-11	1.22E-09	ENSXMAG00000003747	transmembrane protein 258
c47541_g2_i2	1.44	6.25	1.59E-07	2.29E-06	ENSONIG00000002891	peptidase D
c31599_g1_i1	1.44	4.06	2.36E-08	4.75E-07	ENSONIG00000013441	peroxisomal membrane protein 2
c45405_g5_i1	1.44	8.18	2.39E-08	4.82E-07	ENSGACG00000003441	apolipoprotein Eb
c40440_g1_i3	1.44	8.08	1.34E-11	1.12E-09	ENSONIG00000012853	si:dkey-26c10.5
c22095_g1_i1	1.44	4.53	4.19E-05	2.36E-04	ENSONIG00000002604	SAM and SH3 domain containing 3
c37556_g1_i1	1.44	6.89	5.16E-04	1.99E-03	ENSPFOG00000023924	profilin 1
c42347_g3_i10	1.44	3.91	4.45E-07	5.24E-06	ENSONIG00000018160	signal peptidase complex subunit 3 homolog (S. cerevisiae)
c44239_g2_i3	1.44	10.24	2.47E-09	7.60E-08	ENSONIG00000002989	ferritin, heavy polypeptide 1a
c37151_g1_i1	1.44	8.7	1.02E-06	1.06E-05	ENSTRUG00000018201	ribosomal protein, large P2
c48340_g1_i3	1.44	5.19	6.64E-04	2.45E-03	ENSXMAG00000006332	cellular repressor of E1A-stimulated genes 1
c39304_g1_i3	1.43	8.53	1.95E-05	1.24E-04	ENSTRUG00000018649	chromosome 18 open reading frame 32
c41909_g1_i4	1.43	3.45	3.57E-05	2.06E-04	ENSPFOG00000011738	chromosome 19 open reading frame 12
c32269_g2_i1	1.43	4.75	4.16E-10	1.75E-08	ENSGACG00000011452	transmembrane protein 18
c47725_g3_i9	1.43	6.79	1.02E-10	5.69E-09	ENSONIG00000002291	Uncharacterized protein {ECO:0000313|Ensembl:ENSONIP00000002862}
c45824_g8_i3	1.43	3.84	5.78E-10	2.32E-08	ENSONIG00000015729	unc-93 homolog A (C. elegans)
c36473_g1_i1	1.43	5.95	9.82E-09	2.30E-07	ENSPFOG00000002284	keratin, type I cytoskeletal 18
c39304_g1_i2	1.43	6	1.28E-05	8.71E-05	ENSGACG00000013435	chromosome 18 open reading frame 32
c47541_g2_i4	1.43	4.89	1.78E-08	3.74E-07	ENSONIG00000002891	peptidase D
c40440_g1_i4	1.43	7.14	1.43E-11	1.17E-09	ENSONIG00000012853	si:dkey-26c10.5
c33813_g1_i1	1.43	9.49	2.33E-09	7.29E-08	ENSORLG00000006882	ribosomal protein L4
c37563_g1_i4	1.43	2.96	8.87E-04	3.13E-03	ENSORLG00000001131	interferon regulatory factor 1b
c32930_g1_i2	1.43	7.33	2.87E-08	5.57E-07	ENSTRUG00000003416	thioredoxin interacting protein a
c33112_g1_i1	1.43	3.47	9.01E-04	3.18E-03	ENSTRUG00000001353	Uncharacterized protein
c45427_g4_i2	1.43	4.87	6.72E-09	1.70E-07	ENSONIG00000005079	solute carrier family 43, member 3b
c35701_g1_i1	1.42	3.58	7.43E-04	2.69E-03	ENSONIG00000020485	G protein-coupled receptor 183
c48065_g2_i1	1.42	3.05	2.34E-03	7.08E-03	ENSPFOG00000008562	uncharacterized protein
c28020_g2_i1	1.42	3.64	5.85E-08	1.00E-06	ENSGACG00000018173	transmembrane protein 230
c44886_g5_i1	1.42	12.39	8.80E-08	1.41E-06	ENSTNIG00000004376	NADH-ubiquinone oxidoreductase chain 1
c46959_g1_i2	1.42	4.77	5.36E-11	3.39E-09		no blastx hit*
c44239_g2_i4	1.42	6.14	1.20E-08	2.71E-07	ENSGACG00000015484	ferritin, heavy polypeptide 1a
c45831_g5_i1	1.42	4.57	8.25E-08	1.33E-06	ENSONIG00000021092	si:ch211-132g1.1
c44900_g3_i9	1.42	4.49	3.09E-04	1.29E-03	ENSXMAG00000006585	Uncharacterized protein {ECO:0000313|Ensembl:ENSXMAP00000006599}
c47439_g1_i3	1.42	3.84	3.43E-08	6.44E-07	ENSONIG00000012624	spastic paraplegia 20a (Troyer syndrome)
c46592_g9_i1	1.42	5.75	7.60E-08	1.26E-06	ENSONIG00000013327	general transcription factor IIH, polypeptide 5
c30000_g1_i1	1.42	8.37	3.33E-10	1.46E-08	ENSGACG00000004803	splicing factor 3B
c37870_g1_i2	1.42	5.08	2.09E-09	6.71E-08	ENSONIG00000003720	ADP-ribosylation-like factor 6 interacting protein 6
c47609_g4_i6	1.42	6.39	3.46E-08	6.49E-07	ENSXMAG00000016041	Uncharacterized protein {ECO:0000313|Ensembl:ENSXMAP00000016073}
c48657_g5_i5	1.42	4.3	1.52E-04	7.07E-04	ENSPFOG00000012206	NFU1 iron-sulfur cluster scaffold homolog (S. cerevisiae)
c35808_g1_i3	1.42	7.26	1.32E-06	1.30E-05	ENSGACG00000002132	NADH dehydrogenase (ubiquinone) 1 alpha subcomplex, 11
c36743_g1_i1	1.42	3.26	3.66E-03	1.03E-02	ENSTNIG00000011246	Chromosome undetermined SCAF14678, whole genome shotgun sequence {ECO:0000313|EMBL:CAG02196.1}; Uncharacterized protein {ECO:0000313|Ensembl:ENSTNIP00000014185}
c35406_g1_i1	1.42	4.42	3.07E-07	3.90E-06	ENSORLG00000001673	APC11 anaphase promoting complex subunit 11 homolog (yeast)
c43153_g1_i1	1.42	5.78	3.79E-14	8.81E-12	ENSGACG00000016143	ras homolog gene family, member Ua
c37563_g1_i3	1.42	5.01	4.68E-04	1.83E-03	ENSONIG00000017217	interferon regulatory factor 1b
c42032_g1_i1	1.41	4.77	4.79E-10	1.97E-08	ENSONIG00000004388	transgelin 2
c43897_g3_i2	1.41	3.85	2.58E-04	1.11E-03	ENSONIG00000011854	Uncharacterized protein {ECO:0000313|Ensembl:ENSONIP00000014922}
c27819_g1_i2	1.41	8.77	1.54E-07	2.22E-06	ENSXMAG00000012360	ribosomal protein S13
c31765_g1_i1	1.41	9.04	8.80E-08	1.41E-06	ENSONIG00000014384	ribosomal protein L6
c42261_g1_i3	1.41	3.5	1.53E-02	3.42E-02	ENSPFOG00000007025	interleukin-8-like protein
c47717_g1_i2	1.41	4.16	3.29E-10	1.45E-08		no blastx hit*
c41852_g2_i1	1.41	5.51	3.20E-08	6.06E-07	ENSONIG00000002646	myosin regulatory light chain interacting protein a
c35828_g3_i1	1.41	3.56	3.99E-04	1.60E-03	ENSPFOG00000014714	cytohesin 4b
c37199_g1_i2	1.41	4.83	2.08E-10	9.91E-09	ENSGACG00000000848	im:7136729
c36931_g1_i1	1.41	6.1	4.21E-12	3.99E-10	ENSPFOG00000008551	leptin receptor overlapping transcript
c46643_g3_i2	1.41	3.78	1.01E-07	1.57E-06	ENSONIG00000017434	diazepam binding inhibitor (GABA receptor modulator, acyl-CoA binding protein)
c47571_g2_i1	1.41	4.3	1.29E-08	2.86E-07		no blastx hit*
c46036_g1_i3	1.41	3.54	2.65E-07	3.46E-06	ENSGACG00000013111	nuclear receptor 2C2-associated protein
c45824_g8_i2	1.41	3.45	1.32E-07	1.95E-06	ENSTNIG00000019141	unc-93 homolog A (C. elegans)
c44752_g1_i1	1.41	3.43	3.21E-04	1.33E-03	ENSGACG00000003653	CD53 molecule
c30289_g1_i2	1.41	4.48	1.34E-09	4.66E-08	ENSTRUG00000009448	eukaryotic translation initiation factor 3, subunit K
c36885_g1_i2	1.41	4.16	5.49E-08	9.55E-07	ENSONIG00000015090	eukaryotic translation initiation factor 3, subunit F
c42438_g2_i3	1.41	4.59	3.93E-05	2.23E-04	ENSGACG00000016871	retinaldehyde binding protein 1a
c41581_g1_i2	1.41	4.58	3.35E-05	1.96E-04	ENSONIG00000011477	glucosamine (N-acetyl)-6-sulfatase (Sanfilippo disease IIID), b
c41882_g10_i1	1.41	3.2	6.27E-06	4.77E-05		no blastx hit*
c46649_g4_i1	1.41	3.23	7.48E-04	2.71E-03	ENSPFOG00000018081	T-cell receptor beta chain
c37345_g1_i2	1.41	2.84	7.54E-05	3.89E-04	ENSPFOG00000013375	SH3 domain containing 21
c38787_g1_i2	1.41	3.96	1.81E-08	3.79E-07	ENSONIG00000008118	phosphoserine phosphatase
c41512_g1_i2	1.4	3.15	1.02E-03	3.55E-03	ENSONIG00000000354	pleckstrin
c47725_g3_i6	1.4	4.05	1.46E-07	2.11E-06	ENSONIG00000002291	Uncharacterized protein {ECO:0000313|Ensembl:ENSONIP00000002862}
c45021_g1_i3	1.4	3.21	1.38E-06	1.35E-05	ENSONIG00000016302	R-spondin-1 precursor
c40741_g3_i2	1.4	4.26	1.32E-06	1.31E-05	ENSXMAG00000013484	progestin and adipoQ receptor family member VI
c40033_g1_i1	1.4	3.19	6.38E-05	3.36E-04	ENSONIG00000001273	formin-like 1a
c3527_g1_i1	1.4	4.26	4.01E-08	7.35E-07	ENSGACG00000011286	40S ribosomal protein S27-like
c30253_g1_i1	1.4	5.05	3.87E-07	4.70E-06	ENSTNIG00000017556	S100 calcium binding protein A10a
c37917_g1_i1	1.4	4.59	6.47E-09	1.65E-07	ENSAMXG00000013758	pleiotrophin
c39645_g1_i2	1.4	6.83	1.83E-05	1.18E-04	ENSGACG00000016202	cathepsin B, a
c38204_g1_i4	1.4	4.37	6.81E-05	3.55E-04	ENSONIG00000017404	N-myc (and STAT) interactor
c36915_g1_i1	1.4	3.84	4.04E-06	3.31E-05	ENSPFOG00000018078	ATP-binding cassette, sub-family E (OABP), member 1
c35880_g1_i1	1.4	4.22	7.84E-09	1.93E-07	ENSXMAG00000013243	isoamyl acetate-hydrolyzing esterase 1 homolog (S. cerevisiae)
c40876_g2_i3	1.4	4.48	1.49E-07	2.15E-06	ENSONIG00000012082	iron/zinc purple acid phosphatase-like protein
c45087_g2_i7	1.4	4.57	6.70E-09	1.69E-07	ENSGACG00000006260	sulfide quinone reductase-like (yeast)
c49191_g2_i2	1.39	5.1	7.01E-06	5.23E-05	ENSONIG00000020683	tripartite motif containing 35
c43907_g1_i4	1.39	3.48	7.37E-04	2.68E-03	ENSPFOG00000003818	spleen focus forming virus (SFFV) proviral integration oncogene spi1b
c32269_g2_i2	1.39	3.73	3.32E-07	4.14E-06	ENSGACG00000011452	transmembrane protein 18
c30403_g1_i1	1.39	9.42	3.03E-06	2.60E-05	ENSGACG00000009814	ribosomal protein S18
c38797_g1_i1	1.39	3.69	5.32E-09	1.41E-07	ENSONIG00000018819	deleted in a mouse model of primary ciliary dyskinesia
c48413_g3_i1	1.39	6.7	1.88E-05	1.21E-04	ENSGACG00000015402	eukaryotic translation elongation factor 1 beta 2
c33215_g1_i1	1.39	4.75	1.82E-07	2.54E-06	ENSGACG00000012770	glycine cleavage system protein H (aminomethyl carrier), a
c39986_g1_i1	1.39	3.68	2.64E-05	1.60E-04	ENSPFOG00000015672	WAS/WASL interacting protein family, member 1
c39076_g2_i1	1.39	3.96	1.68E-10	8.44E-09	ENSPFOG00000009522	golgi SNAP receptor complex member 1
c33998_g1_i2	1.39	7.47	4.81E-11	3.14E-09	ENSONIG00000009318	fission 1 (mitochondrial outer membrane) homolog (S. cerevisiae)
c34022_g1_i1	1.39	6.28	5.85E-07	6.58E-06	ENSPFOG00000004808	glutamic-pyruvate transaminase (alanine aminotransferase)
c44595_g5_i1	1.39	5.67	2.56E-06	2.28E-05	ENSGMOG00000008267	putative tubulin beta 2
c45452_g1_i1	1.39	3.28	1.91E-06	1.78E-05	ENSTRUG00000008136	mannose receptor, C type 1b
c36191_g1_i2	1.39	7.62	5.85E-07	6.58E-06	ENSONIG00000000901	histidine triad nucleotide binding protein 1
c39354_g1_i4	1.39	3.74	1.17E-09	4.23E-08	ENSONIG00000010084	MOB kinase activator 3A
c41625_g1_i3	1.39	3.39	9.13E-04	3.21E-03	ENSGACG00000008445	PML-RARA regulated adaptor molecule 1
c9536_g1_i1	1.39	8.06	7.46E-07	8.11E-06	ENSTNIG00000015764	Chromosome 1 SCAF14998, whole genome shotgun sequence {ECO:0000313|EMBL:CAG08355.1}; Uncharacterized protein {ECO:0000313|Ensembl:ENSTNIP00000018840}
c28824_g1_i2	1.39	5.54	4.37E-09	1.20E-07	ENSOPRG00000009931	Sec61 gamma subunit
c34634_g1_i2	1.39	6.83	2.65E-06	2.33E-05	ENSGACG00000012447	NADH dehydrogenase (ubiquinone) 1 beta subcomplex, 3
c38667_g1_i1	1.39	5.5	4.65E-11	3.05E-09	ENSGACG00000013595	vesicle-associated membrane protein 8 (endobrevin)
c30821_g1_i1	1.39	3.71	3.24E-06	2.75E-05	ENSORLG00000019271	sorting nexin 7
c34831_g4_i1	1.38	7.1	3.48E-07	4.31E-06	ENSGACG00000019097	peroxiredoxin 2
c34823_g1_i3	1.38	3.32	3.22E-06	2.74E-05	ENSGACG00000017379	chloride intracellular channel 2
c34355_g1_i1	1.38	5.69	1.95E-08	4.02E-07	ENSTNIG00000018469	Chromosome 8 SCAF15044, whole genome shotgun sequence {ECO:0000313|EMBL:CAG12061.1}; Uncharacterized protein {ECO:0000313|Ensembl:ENSTNIP00000021643}
c37818_g1_i1	1.38	7.04	4.05E-07	4.85E-06	ENSORLG00000012759	ribosomal protein L24
c38546_g1_i3	1.38	6.68	2.64E-09	8.03E-08		no blastx hit*
c38594_g1_i2	1.38	3.96	3.30E-07	4.12E-06	ENSONIG00000013841	intraflagellar transport 27 homolog (Chlamydomonas)
c40156_g2_i1	1.38	4.29	1.52E-05	1.01E-04	ENSONIG00000003584	purinergic receptor P2Y, G-protein coupled, 12
c44277_g2_i1	1.38	9.36	8.38E-09	2.03E-07	ENSORLG00000008802	ribosomal protein L21
c43311_g2_i1	1.38	3.01	1.95E-02	4.17E-02	ENSONIG00000015541	chromosome 11 open reading frame 58
c38263_g1_i2	1.38	4.41	2.31E-10	1.09E-08	ENSORLG00000011425	charged multivesicular body protein 5b
c33760_g1_i3	1.38	4.39	6.00E-05	3.19E-04	ENSGACG00000003502	chromosome 10 open reading frame 54
c35267_g1_i1	1.38	4.09	1.73E-09	5.72E-08	ENSONIG00000017058	ELL associated factor 2
c44142_g6_i2	1.38	7.43	2.26E-09	7.16E-08	ENSTRUG00000008179	superoxide dismutase 1, soluble
c31991_g1_i2	1.38	3.52	1.01E-05	7.08E-05	ENSGACG00000005055	retinol dehydrogenase 12, like
c36117_g1_i3	1.38	6.35	3.31E-08	6.25E-07	ENSONIG00000010547	X-box binding protein 1
c30764_g2_i1	1.38	9.97	7.01E-07	7.69E-06	ENSGACG00000010223	cytochrome c oxidase, subunit VIIc
c1372_g1_i1	1.38	9.44	1.34E-06	1.32E-05	ENSORLG00000002169	ribosomal protein S5
c42310_g2_i3	1.38	4.91	3.02E-08	5.78E-07	ENSPFOG00000006089	ectonucleoside triphosphate diphosphohydrolase 1
c36858_g2_i2	1.38	5.92	3.81E-08	7.05E-07	ENSGMOG00000006378	ribosomal protein L12
c39069_g2_i2	1.37	3.08	1.70E-03	5.44E-03	ENSGACG00000010643	BPI fold containing family C
c39304_g1_i4	1.37	7.51	3.14E-06	2.67E-05	ENSTRUG00000018649	chromosome 18 open reading frame 32
c43205_g1_i2	1.37	3.35	3.78E-04	1.53E-03	ENSONIG00000020596	Uncharacterized protein {ECO:0000313|Ensembl:ENSONIP00000025901}
c28280_g1_i1	1.37	9.36	1.77E-07	2.49E-06	ENSPFOG00000013791	ribosomal protein L14
c40986_g2_i2	1.37	4.59	2.63E-05	1.59E-04	ENSGACG00000009991	T-cell activation RhoGTPase activating protein b
c27958_g1_i1	1.37	7.86	3.73E-07	4.57E-06	ENSXMAG00000019102	ATP synthase, H+ transporting, mitochondrial F1 complex, epsilon subunit
c23101_g1_i1	1.37	6.6	1.68E-05	1.09E-04	ENSORLG00000014285	si:ch211-286c4.6
c33952_g1_i1	1.37	4.93	8.12E-13	1.03E-10	ENSONIG00000004991	B-cell receptor-associated protein 29
c40620_g1_i2	1.37	3.86	3.41E-04	1.40E-03	ENSGACG00000006854	NCK-associated protein 1-like
c34123_g1_i1	1.37	6.98	9.00E-07	9.47E-06	ENSGACG00000007990	ribosomal protein S17
c43686_g1_i1	1.37	4.25	4.72E-03	1.27E-02	ENSPFOG00000015692	tripartite motif containing 69
c44464_g2_i1	1.37	6.33	1.37E-08	2.98E-07	ENSORLG00000006246	MOB kinase activator 1A
c37957_g2_i2	1.37	9.14	6.73E-07	7.40E-06	ENSPFOG00000008165	guanine nucleotide binding protein (G protein), beta polypeptide 2-like 1
c22967_g1_i2	1.37	3.86	1.84E-03	5.81E-03	ENSONIG00000011604	proteasome (prosome, macropain) subunit, beta type, 10
c35879_g1_i1	1.37	8.64	2.07E-06	1.90E-05	ENSGACG00000015247	NME/NM23 nucleoside diphosphate kinase 2a
c40947_g1_i1	1.37	6.28	7.56E-10	2.93E-08	ENSONIG00000003336	fibronectin 1b
c41363_g1_i1	1.37	3.16	2.89E-03	8.46E-03	ENSPFOG00000007535	G-protein coupled receptor 56-like isoform X1
c38677_g1_i5	1.37	4.5	4.17E-07	4.97E-06	ENSTRUG00000016168	ribosomal protein L10a
c36117_g1_i1	1.37	6.71	5.77E-09	1.51E-07	ENSONIG00000010547	X-box binding protein 1
c46696_g3_i2	1.37	6.62	2.29E-10	1.09E-08	ENSONIG00000020784	CDC42 effector protein (Rho GTPase binding) 4b
c37574_g1_i2	1.37	4.57	3.17E-07	3.99E-06	ENSGACG00000017906	3-hydroxybutyrate dehydrogenase, type 2
c37740_g1_i1	1.37	6.39	4.22E-08	7.66E-07	ENSXMAG00000005862	aquaporin 1a, tandem duplicate 1
c33271_g1_i2	1.37	4.57	4.07E-07	4.87E-06	ENSONIG00000008742	cytochrome b reductase 1
c35849_g2_i1	1.36	6.89	5.70E-09	1.49E-07	ENSONIG00000000047	eukaryotic translation initiation factor 3, subunit E, a
c34270_g1_i1	1.36	5.54	1.08E-10	6.00E-09	ENSGACG00000014123	proteasome (prosome, macropain) assembly chaperone 3
c36078_g2_i2	1.36	7.49	1.58E-09	5.32E-08	ENSGACG00000002912	thioredoxin domain containing 9
c47355_g4_i2	1.36	8.25	4.68E-07	5.45E-06	ENSONIG00000012946	ATP synthase, H+ transporting, mitochondrial F1 complex, O subunit
c33284_g1_i1	1.36	4.41	6.74E-07	7.41E-06	ENSXMAG00000005063	MAM domain containing 2b
c47462_g5_i2	1.36	4.5	8.62E-07	9.13E-06	ENSXMAG00000010093	actin related protein 2/3 complex, subunit 4, 20kDa
c46714_g10_i1	1.36	4.05	2.46E-09	7.60E-08	ENSGACG00000008476	thioredoxin-like 4A
c33816_g1_i1	1.36	6.53	5.54E-05	2.98E-04	ENSORLG00000019288	NADH dehydrogenase (ubiquinone) 1 beta subcomplex, 11
c39635_g1_i2	1.36	5.35	3.09E-09	9.16E-08	ENSPFOG00000002837	si:dkey-246e1.3
c34044_g1_i3	1.36	4.32	1.06E-07	1.63E-06	ENSONIG00000001713	aspartoacylase
c45563_g8_i1	1.36	7.34	1.85E-08	3.84E-07	ENSGACG00000007518	zgc:162356
c48000_g1_i5	1.36	6.54	5.59E-09	1.47E-07	ENSPFOG00000004934	DNA-damage-inducible transcript 4
c38435_g2_i2	1.36	3.5	2.89E-07	3.70E-06	ENSONIG00000003050	trafficking protein particle complex 2-like
c47887_g3_i1	1.36	5.32	5.68E-06	4.39E-05	ENSGACG00000001790	chemokine (C-X-C motif) receptor 3, tandem duplicate 1
c39142_g1_i2	1.36	4.74	1.84E-09	6.02E-08	ENSPFOG00000007822	PIGY upstream reading frame
c34831_g2_i1	1.35	6.58	4.48E-03	1.22E-02	ENSTRUG00000007109	peroxiredoxin 2
c40468_g1_i1	1.35	5.38	5.42E-04	2.07E-03	ENSGACG00000015061	G protein-coupled receptor 34b
c32740_g1_i1	1.35	5.19	7.38E-10	2.88E-08	ENSONIG00000002867	CTD nuclear envelope phosphatase 1 regulatory subunit 1
c34468_g2_i1	1.35	7.89	1.15E-06	1.17E-05		no blastx hit*
c48926_g2_i2	1.35	5.34	3.81E-04	1.54E-03	ENSPFOG00000023373	si:dkey-57k2.6
c36885_g1_i1	1.35	7.66	1.01E-07	1.57E-06	ENSGACG00000017667	eukaryotic translation initiation factor 3, subunit F
c46399_g1_i2	1.35	4.84	5.84E-04	2.20E-03	ENSONIG00000006656	tropomodulin 4 (muscle)
c33998_g1_i1	1.35	5.98	2.14E-09	6.84E-08	ENSONIG00000009318	fission 1 (mitochondrial outer membrane) homolog (S. cerevisiae)
c38467_g1_i4	1.35	5.89	5.01E-08	8.82E-07	ENSORLG00000012246	nascent polypeptide-associated complex alpha subunit
c35213_g1_i1	1.35	7.71	2.46E-07	3.23E-06	ENSONIG00000000615	ribosomal protein L22
c29032_g1_i1	1.35	5.29	2.66E-06	2.34E-05	ENSONIG00000017797	prefoldin subunit 1
c45394_g3_i1	1.35	3.87	9.02E-05	4.54E-04	ENSGACG00000011024	claudin 11a
c29032_g1_i2	1.35	3.52	2.07E-07	2.81E-06	ENSONIG00000017797	prefoldin subunit 1
c44142_g6_i1	1.35	5.39	3.04E-06	2.60E-05	ENSTRUG00000008179	superoxide dismutase 1, soluble
c40966_g1_i2	1.35	5.57	3.86E-07	4.70E-06	ENSORLG00000008245	ribosomal protein L19
c47690_g2_i2	1.35	5.89	6.44E-05	3.38E-04		no blastx hit*
c48488_g1_i1	1.35	4.12	3.80E-08	7.04E-07	ENSONIG00000000759	phosphatidylinositol glycan anchor biosynthesis, class H
c44388_g1_i3	1.34	4.67	3.30E-06	2.79E-05	ENSONIG00000005190	eukaryotic translation elongation factor 1 gamma
c41071_g1_i2	1.34	3.56	6.34E-05	3.34E-04	ENSORLG00000018662	zgc:110339
c34017_g1_i1	1.34	4.32	5.30E-07	6.07E-06	ENSPFOG00000023700	si:dkey-27i16.2
c43524_g2_i1	1.34	5.25	3.66E-13	5.45E-11	ENSONIG00000003876	adenylate kinase 3
c32754_g1_i1	1.34	6.33	2.63E-06	2.32E-05	ENSONIG00000015324	ribosomal protein S27, isoform 2
c12374_g1_i1	1.34	7.24	3.49E-05	2.02E-04	ENSONIG00000000346	otoraplin
c31302_g1_i1	1.34	3.42	8.75E-05	4.42E-04	ENSONIG00000002154	relaxin 3a
c31884_g2_i1	1.34	6.65	1.91E-05	1.22E-04	ENSORLG00000002916	ribosomal protein L22-like 1
c49201_g7_i2	1.34	4.1	1.79E-02	3.89E-02	ENSAMXG00000026107	Uncharacterized protein {ECO:0000313|Ensembl:ENSAMXP00000026812}
c38403_g1_i3	1.34	5.71	4.24E-08	7.69E-07	ENSONIG00000013415	acyl-Coenzyme A dehydrogenase, long chain
c25688_g1_i1	1.34	6.23	8.37E-06	6.06E-05	ENSONIG00000018924	mitochondrial inner membrane organizing system 1
c43346_g1_i1	1.34	5.81	1.04E-06	1.07E-05	ENSGACG00000007759	BUD31 homolog (yeast)
c39200_g1_i2	1.34	9.54	2.31E-06	2.08E-05		no blastx hit*
c34695_g2_i1	1.34	3.64	2.64E-04	1.13E-03	ENSPFOG00000004187	cytohesin 1 interacting protein
c35375_g1_i1	1.34	4.79	4.40E-06	3.56E-05	ENSORLG00000016619	myosin, light chain 9b, regulatory
c38143_g1_i1	1.34	4.81	7.92E-10	3.05E-08	ENSXMAG00000012899	chromosome 19 open reading frame 53
c35585_g1_i3	1.34	3.56	7.24E-09	1.81E-07	ENSONIG00000006806	integrin, beta-like 1
c46464_g1_i1	1.34	2.71	4.29E-05	2.41E-04	ENSONIG00000005854	butyrobetaine (gamma), 2-oxoglutarate dioxygenase 1 (gamma-butyrobetaine hydroxylase)
c37088_g2_i1	1.34	7.48	1.40E-09	4.84E-08	ENSGACG00000010752	Cd63 antigen
c31983_g4_i2	1.34	4.02	2.56E-10	1.19E-08	ENSXMAG00000013997	mitochondrial assembly of ribosomal large subunit 1
c46399_g1_i3	1.33	3.02	1.75E-02	3.82E-02	ENSGACG00000013516	tropomodulin 4 (muscle)
c33170_g1_i2	1.33	5.37	1.30E-11	1.09E-09	ENSONIG00000000391	Uncharacterized protein {ECO:0000313|Ensembl:ENSONIP00000000495}
c48376_g3_i3	1.33	5.12	4.34E-07	5.14E-06	ENSORLG00000005927	zgc:173994
c33411_g1_i3	1.33	5.48	2.98E-09	8.88E-08	ENSONIG00000000626	ubiquitin-conjugating enzyme E2D 1a
c43839_g1_i1	1.33	3.54	8.85E-08	1.42E-06		no blastx hit*
c31884_g2_i2	1.33	3.43	1.25E-04	6.00E-04	ENSPFOG00000023086	ribosomal protein L22-like 1
c33340_g1_i1	1.33	5.54	6.85E-09	1.72E-07	ENSONIG00000010806	zgc:85777
c37207_g1_i2	1.33	3.5	3.95E-07	4.78E-06	ENSPFOG00000018082	hydroxy-delta-5-steroid dehydrogenase, 3 beta- and steroid delta-isomerase 2
c38245_g1_i3	1.33	4.91	1.15E-14	3.26E-12	ENSONIG00000014167	mitochondrial ribosomal protein L30
c34075_g1_i3	1.33	4.69	1.03E-09	3.78E-08	ENSXMAG00000017980	guanine nucleotide binding protein (G protein), gamma 5
c44869_g1_i1	1.33	3.45	4.95E-06	3.92E-05	ENSGACG00000004894	desumoylating isopeptidase 1b
c32640_g1_i1	1.33	6.94	1.05E-07	1.62E-06	ENSXMAG00000003162	ribosomal protein S24
c49185_g1_i6	1.33	4.99	4.30E-04	1.70E-03	ENSONIG00000000247	Uncharacterized protein {ECO:0000313|Ensembl:ENSONIP00000000316}
c37740_g1_i2	1.33	5.73	2.55E-08	5.08E-07	ENSXMAG00000005862	aquaporin 1a, tandem duplicate 1
c35834_g2_i2	1.33	3.62	2.76E-06	2.41E-05	ENSXMAG00000013902	calponin 2
c42438_g2_i5	1.33	5.61	1.27E-04	6.10E-04	ENSGACG00000016871	retinaldehyde binding protein 1a
c45563_g6_i1	1.33	7.68	8.93E-09	2.13E-07	ENSONIG00000004733	zgc:162356
c35973_g2_i1	1.33	7.57	2.23E-07	2.98E-06	ENSPFOG00000002104	translocase of outer mitochondrial membrane 7 homolog (yeast)
c38851_g1_i2	1.33	3.04	2.64E-03	7.86E-03	ENSGACG00000009363	interleukin 10 receptor, alpha
c35554_g1_i2	1.32	8.09	1.16E-10	6.33E-09	ENSGACG00000007351	transmembrane protein 50A
c37155_g1_i1	1.32	7.72	8.72E-05	4.41E-04	ENSGACG00000003467	apolipoprotein A-II
c35751_g1_i1	1.32	3.32	7.77E-04	2.79E-03	ENSXMAG00000009564	bridging integrator 2b
c46724_g3_i3	1.32	5.47	6.29E-09	1.61E-07	ENSTNIG00000008135	prostaglandin D2 synthase b
c37199_g1_i4	1.32	4.16	1.03E-06	1.06E-05	ENSGACG00000000848	im:7136729
c35843_g1_i2	1.32	5.06	2.25E-07	3.00E-06	ENSONIG00000002175	si:dkey-51e6.1
c40509_g2_i1	1.32	6.08	9.10E-10	3.39E-08	ENSGACG00000010059	cell division cycle 42, like
c36123_g1_i1	1.32	3.25	1.95E-04	8.72E-04	ENSPFOG00000009761	MACRO domain containing 1
c49009_g1_i4	1.32	3.17	3.23E-04	1.34E-03	ENSXMAG00000019357	zgc:77816
c40567_g1_i1	1.32	3.09	2.26E-03	6.88E-03	ENSPFOG00000003015	aldolase b, fructose-bisphosphate
c45574_g5_i1	1.32	4.03	1.04E-04	5.10E-04	ENSGACG00000019031	actin-related protein 2
c42894_g1_i1	1.32	5.09	9.91E-11	5.59E-09	ENSGACG00000016662	RAB31, member RAS oncogene family
c34511_g1_i1	1.32	5.49	1.22E-09	4.37E-08	ENSAMXG00000005479	elongation factor 1 homolog (S. cerevisiae)
c34305_g1_i1	1.32	5.73	8.11E-08	1.32E-06	ENSONIG00000005964	bolA family member 3
c40314_g1_i2	1.32	3.63	2.89E-09	8.67E-08	ENSGACG00000004337	G protein-coupled receptor 1
c39645_g1_i4	1.32	7.27	4.35E-05	2.44E-04	ENSGACG00000016202	cathepsin B, a
c40104_g2_i3	1.32	5.7	6.17E-07	6.87E-06	ENSPFOG00000017374	reactive oxygen species modulator 1
c39150_g2_i1	1.32	6.21	1.21E-08	2.73E-07	ENSGACG00000019060	synaptogyrin 2b
c29333_g1_i4	1.31	4.84	3.73E-07	4.57E-06	ENSPFOG00000013415	glycine cleavage system protein H (aminomethyl carrier), b
c42847_g1_i3	1.31	3.37	3.64E-04	1.48E-03	ENSPFOG00000015757	interleukin 6 receptor
c42687_g1_i1	1.31	6.56	3.96E-08	7.28E-07	ENSPFOG00000005793	glutathione peroxidase 4a
c29725_g1_i1	1.31	4.42	5.84E-09	1.51E-07	ENSGACG00000005529	UDP-GlcNAc:betaGal beta-1,3-N-acetylglucosaminyltransferase 7, like
c38204_g1_i2	1.31	4.36	1.74E-04	7.94E-04	ENSONIG00000017404	N-myc (and STAT) interactor
c39019_g3_i1	1.31	7.24	1.02E-07	1.58E-06	ENSGACG00000016151	proteasome (prosome, macropain) subunit, beta type, 1
c37563_g1_i2	1.31	4.75	2.04E-03	6.32E-03	ENSGACG00000020876	interferon regulatory factor 1b
c43907_g1_i1	1.31	4.16	3.10E-04	1.29E-03	ENSPFOG00000003818	spleen focus forming virus (SFFV) proviral integration oncogene spi1b
c33735_g1_i2	1.31	4.48	9.59E-06	6.80E-05	ENSLOCG00000001885	polymerase (RNA) II (DNA directed) polypeptide J
c42777_g1_i1	1.31	5.7	2.28E-08	4.62E-07	ENSONIG00000015124	synemin, intermediate filament protein
c46895_g1_i5	1.31	2.82	3.86E-03	1.08E-02	ENSONIG00000004511	poly (ADP-ribose) polymerase family, member 9
c42724_g1_i2	1.31	4.97	2.32E-05	1.44E-04	ENSGACG00000018451	unc-93 homolog B1 (C. elegans)
c40171_g1_i1	1.31	6.86	1.90E-06	1.77E-05	ENSTRUG00000012295	zinc finger protein 36, C3H type-like 1a
c44078_g1_i4	1.31	5.03	1.43E-07	2.08E-06	ENSONIG00000009651	adenosine kinase a
c35999_g1_i2	1.31	6.46	6.53E-06	4.93E-05	ENSPFOG00000012919	succinate dehydrogenase complex, subunit C, integral membrane protein
c36592_g1_i1	1.31	3.58	9.57E-08	1.51E-06	ENSGACG00000017022	zgc:92907
c39693_g1_i3	1.31	6.1	6.48E-10	2.57E-08	ENSDARG00000052010	family with sequence similarity 96, member B
c37510_g1_i1	1.31	8.61	3.67E-06	3.05E-05	ENSORLG00000012113	ATP synthase, H+ transporting, mitochondrial F0 complex, subunit g
c45592_g2_i2	1.31	3.43	2.80E-04	1.18E-03	ENSONIG00000001880	coiled-coil-helix-coiled-coil-helix domain containing 5
c34499_g1_i1	1.31	4.95	3.15E-12	3.18E-10		no blastx hit*
c38782_g1_i3	1.31	4.11	5.16E-03	1.38E-02	ENSONIG00000004731	Uncharacterized protein {ECO:0000313|Ensembl:ENSONIP00000005958}
c29081_g1_i2	1.31	6.13	1.09E-07	1.66E-06	ENSONIG00000007985	Uncharacterized protein {ECO:0000313|Ensembl:ENSONIP00000010055}
c37023_g2_i1	1.31	2.89	2.11E-04	9.33E-04	ENSONIG00000002328	Uncharacterized protein {ECO:0000313|Ensembl:ENSONIP00000002911}
c39628_g1_i1	1.31	5.61	8.16E-11	4.82E-09	ENSTNIG00000013678	CD81 molecule
c43154_g1_i1	1.31	3.05	5.59E-04	2.12E-03	ENSXMAG00000014262	interleukin 12 receptor, beta 2a, like
c43079_g1_i1	1.31	4.27	4.16E-11	2.80E-09	ENSPFOG00000000233	eukaryotic translation initiation factor 4eb
c43956_g1_i4	1.3	4.15	6.85E-03	1.74E-02	ENSONIG00000011193	torsin family 1
c48000_g1_i1	1.3	5.43	5.48E-09	1.44E-07	ENSTNIG00000019393	Chromosome 2 SCAF15135, whole genome shotgun sequence {ECO:0000313|EMBL:CAG13305.1}; Uncharacterized protein {ECO:0000313|Ensembl:ENSTNIP00000022598}
c35554_g1_i3	1.3	5.89	5.06E-09	1.35E-07	ENSGACG00000007351	transmembrane protein 50A
c44705_g2_i1	1.3	7.59	5.72E-07	6.47E-06	ENSGACG00000003266	si:ch211-161h7.6
c48982_g3_i1	1.3	4.96	1.75E-11	1.37E-09		no blastx hit*
c44196_g2_i2	1.3	9.83	4.46E-06	3.60E-05	ENSXMAG00000013950	ribosomal protein S28
c35960_g2_i1	1.3	4.62	2.95E-08	5.68E-07	ENSXMAG00000006714	ribosomal L24 domain containing 1
c43587_g2_i5	1.3	4.37	1.92E-06	1.79E-05	ENSORLG00000005228	Uncharacterized protein
c48524_g14_i3	1.3	7.86	5.35E-05	2.89E-04	ENSONIG00000013305	muscle-specific beta 1 integrin binding protein 2
c46041_g2_i1	1.3	6.4	4.85E-06	3.86E-05	ENSGACG00000005970	]
c35268_g1_i1	1.3	3.8	4.24E-06	3.44E-05	ENSXMAG00000006276	proteasome (prosome, macropain) assembly chaperone 4
c42210_g1_i2	1.3	3.27	2.22E-04	9.74E-04	ENSXMAG00000018343	sulfotransferase family 5A, member 1
c37199_g1_i1	1.3	4.25	1.72E-06	1.63E-05	ENSGACG00000000848	im:7136729
c35323_g1_i1	1.3	4.91	2.27E-11	1.70E-09	ENSONIG00000004895	glyoxylate reductase/hydroxypyruvate reductase a
c45218_g6_i1	1.3	7.74	1.06E-05	7.41E-05	ENSONIG00000007025	cytochrome c oxidase subunit VIb polypeptide 2
c35960_g2_i2	1.3	6.9	1.48E-08	3.19E-07	ENSXMAG00000006714	ribosomal L24 domain containing 1
c47934_g7_i4	1.29	3.7	6.42E-05	3.37E-04	ENSTNIG00000017160	myostatin a
c47097_g2_i1	1.29	5.73	3.35E-05	1.96E-04		no blastx hit*
c34514_g1_i2	1.29	6.44	4.90E-06	3.89E-05	ENSGACG00000010761	ribosomal protein S9
c39007_g1_i3	1.29	7.93	5.99E-06	4.59E-05	ENSONIG00000006539	Oreochromis niloticus ribosomal protein L18 (rpl18), mRNA.
c46926_g11_i2	1.29	3.48	7.50E-06	5.54E-05	ENSONIG00000010371	tetratricopeptide repeat domain 38
c39746_g2_i2	1.29	3.87	1.62E-07	2.31E-06	ENSAMXG00000010154	opticin
c35935_g1_i3	1.29	5.02	1.31E-06	1.30E-05	ENSORLG00000006645	transmembrane protein 14Ca
c31134_g1_i1	1.29	3.95	7.27E-06	5.39E-05	ENSOPRG00000009632	glutathione peroxidase 1
c35375_g2_i2	1.29	4.18	1.48E-08	3.19E-07	ENSORLG00000016619	myosin, light chain 9b, regulatory
c47717_g1_i3	1.29	5.84	1.08E-08	2.49E-07		no blastx hit*
c39156_g1_i1	1.29	3.97	1.94E-03	6.05E-03	ENSGACG00000017163	surfactant protein Ba
c39923_g1_i1	1.29	3.23	2.19E-07	2.95E-06	ENSTNIG00000018596	Uncharacterized protein {ECO:0000313|Ensembl:ENSTNIP00000021770}
c35517_g1_i1	1.29	4.13	2.63E-07	3.43E-06	ENSONIG00000021450	transmembrane protein 100
c37289_g1_i1	1.29	5.58	1.34E-10	7.09E-09	ENSTRUG00000010833	PERP, TP53 apoptosis effector
c31277_g1_i1	1.29	6.62	5.12E-07	5.90E-06	ENSTNIG00000004442	Chromosome 1 SCAF9899, whole genome shotgun sequence {ECO:0000313|EMBL:CAF92415.1}; Uncharacterized protein {ECO:0000313|Ensembl:ENSTNIP00000007080}
c39144_g1_i1	1.29	8.77	6.05E-07	6.75E-06	ENSGACG00000018175	cyclin G1
c47258_g6_i2	1.29	9.45	1.70E-07	2.42E-06	ENSPFOG00000007677	tumor protein, translationally-controlled 1
c31103_g1_i2	1.29	5	1.74E-08	3.67E-07	ENSPFOG00000007300	VMA21 vacuolar H+-ATPase homolog (S. cerevisiae)
c49169_g3_i3	1.29	4.14	2.08E-02	4.41E-02		no blastx hit*
c37155_g1_i3	1.29	7.71	1.37E-04	6.47E-04	ENSGACG00000003467	apolipoprotein A-II
c32403_g1_i1	1.28	4.31	1.17E-07	1.77E-06	ENSONIG00000004328	basic leucine zipper and W2 domains 1a
c22969_g1_i1	1.28	3.94	2.74E-07	3.55E-06	ENSONIG00000015443	acylphosphatase 2, muscle type
c25418_g1_i1	1.28	4.99	9.68E-08	1.52E-06	ENSONIG00000008746	mitochondrial ribosomal protein S17
c49166_g3_i4	1.28	3.73	9.75E-05	4.86E-04	ENSAMXG00000025823	Uncharacterized protein {ECO:0000313|Ensembl:ENSAMXP00000026528}
c43060_g1_i1	1.28	8.81	2.60E-06	2.30E-05	ENSLOCG00000001717	stathmin-like 3
c28208_g1_i2	1.28	9.12	2.08E-06	1.91E-05	ENSORLG00000003007	ribosomal protein L19
c28433_g1_i1	1.28	5.87	4.96E-08	8.77E-07	ENSXMAG00000017141	signal sequence receptor, gamma
c36234_g1_i3	1.28	5.96	1.50E-08	3.22E-07		no blastx hit*
c34514_g1_i4	1.28	6.35	1.55E-05	1.02E-04	ENSGACG00000010761	ribosomal protein S9
c47877_g3_i1	1.28	7.2	9.70E-06	6.87E-05	ENSONIG00000016074	NADH dehydrogenase (ubiquinone) 1 beta subcomplex, 8
c47595_g1_i3	1.28	5.6	1.48E-09	5.03E-08	ENSGACG00000001500	translocator protein
c31643_g1_i1	1.28	7.31	5.38E-07	6.14E-06	ENSONIG00000001687	NADH dehydrogenase (ubiquinone) 1 beta subcomplex 5
c32654_g1_i2	1.28	5.9	1.18E-06	1.19E-05	ENSORLG00000010761	SRA stem-loop interacting RNA binding protein
c44213_g3_i6	1.28	3.68	3.21E-03	9.23E-03	ENSPFOG00000022574	uncharacterized protein
c34514_g1_i3	1.28	6.36	1.69E-05	1.10E-04	ENSGACG00000010761	ribosomal protein S9
c31711_g1_i2	1.28	3.89	7.92E-08	1.30E-06	ENSONIG00000017566	nuclear transport factor 2-like export factor 2
c35175_g1_i2	1.28	2.97	1.72E-03	5.48E-03	ENSXMAG00000017848	interferon regulatory factor 10
c36157_g1_i1	1.28	6.65	4.65E-08	8.29E-07	ENSONIG00000005772	family with sequence similarity 162, member A
c30909_g1_i1	1.28	6.43	1.35E-04	6.43E-04	ENSONIG00000021098	Claudin {ECO:0000256|RuleBase:RU060637}
c46399_g1_i1	1.28	4.82	8.55E-04	3.04E-03	ENSONIG00000006656	tropomodulin 4 (muscle)
c38621_g1_i2	1.27	3.86	3.61E-08	6.72E-07	ENSGACG00000016911	glycolipid transfer protein b
c30844_g1_i1	1.27	6.48	1.33E-06	1.32E-05	ENSXMAG00000009606	LSM6 homolog, U6 small nuclear RNA associated (S. cerevisiae)
c20992_g1_i1	1.27	5.83	8.70E-10	3.30E-08	ENSLOCG00000014673	SEC11 homolog A (S. cerevisiae)
c47039_g10_i1	1.27	5.5	2.34E-07	3.10E-06		no blastx hit*
c46540_g5_i4	1.27	3.33	2.18E-05	1.36E-04	ENSONIG00000009774	solute carrier family 6 (neurotransmitter transporter), member 13
c42310_g2_i2	1.27	5.21	1.47E-06	1.43E-05	ENSPFOG00000006089	ectonucleoside triphosphate diphosphohydrolase 1
c34811_g1_i2	1.27	8.6	7.15E-06	5.32E-05	ENSTNIG00000009185	Cytochrome b-c1 complex subunit 7 {ECO:0000256|PIRNR:PIRNR000022}
c48278_g4_i1	1.27	3.52	2.90E-03	8.49E-03	ENSPFOG00000005453	CD97 molecule
c28314_g1_i1	1.27	3.85	2.44E-08	4.89E-07	ENSONIG00000000430	mitochondrial amidoxime reducing component 2
c44599_g6_i5	1.27	4.85	7.72E-05	3.97E-04	ENSPFOG00000004131	erythrocyte membrane protein band 4.1
c34056_g1_i2	1.27	3.51	2.16E-06	1.97E-05	ENSONIG00000018923	neuroblastoma 1, DAN family BMP antagonist
c41831_g1_i3	1.27	8.5	5.26E-07	6.03E-06	ENSXMAG00000005141	ribosomal protein L37
c34537_g1_i1	1.27	3.24	6.81E-06	5.10E-05	ENSGACG00000002465	retinal G protein coupled receptor b
c38059_g1_i1	1.27	4.2	9.23E-08	1.47E-06	ENSGACG00000015897	]
c48524_g14_i4	1.27	5.68	2.92E-05	1.74E-04	ENSORLG00000002480	Uncharacterized protein
c34708_g1_i1	1.27	9.23	1.89E-04	8.50E-04	ENSONIG00000015235	oxytocin
c47481_g1_i2	1.27	7.46	1.82E-06	1.71E-05	ENSONIG00000010043	muscleblind-like splicing regulator 1
c43841_g1_i2	1.27	3.69	1.24E-08	2.77E-07	ENSGACG00000018852	]
c44576_g2_i1	1.27	3.83	1.22E-08	2.74E-07	ENSGACG00000007636	scavenger receptor class A, member 3
c44959_g6_i2	1.27	3.39	1.09E-05	7.53E-05	ENSGACG00000005281	enhancer of yellow 2 homolog (Drosophila)
c43038_g3_i4	1.27	5.46	2.91E-08	5.63E-07	ENSGACG00000002641	palmitoyl-protein thioesterase 1 (ceroid-lipofuscinosis, neuronal 1, infantile)
c41401_g1_i2	1.27	5.28	2.75E-05	1.65E-04	ENSTRUG00000008183	NHP2 ribonucleoprotein homolog (yeast)
c32995_g1_i1	1.27	5.33	2.99E-09	8.91E-08	ENSXMAG00000014086	lectin, galactoside-binding, soluble, 2a
c40358_g1_i2	1.27	4.68	2.73E-08	5.35E-07	ENSONIG00000016046	EGF-like-domain, multiple 6
c43659_g1_i2	1.27	5.08	7.39E-07	8.04E-06	ENSONIG00000015440	coagulation factor II (thrombin) receptor-like 2
c45427_g4_i7	1.27	3.14	1.72E-04	7.86E-04	ENSONIG00000005079	solute carrier family 43, member 3b
c46513_g1_i2	1.26	9.67	1.19E-06	1.20E-05	ENSGACG00000004652	]
c43128_g4_i5	1.26	4.12	5.41E-09	1.43E-07	ENSTRUG00000007232	annexin A3b
c38897_g1_i3	1.26	6.24	7.35E-07	8.01E-06	ENSXMAG00000004353	small nuclear ribonucleoprotein polypeptide G
c36234_g1_i1	1.26	7.86	1.05E-08	2.45E-07		no blastx hit*
c43657_g6_i6	1.26	5.43	1.21E-05	8.29E-05	ENSONIG00000014072	Uncharacterized protein {ECO:0000313|Ensembl:ENSONIP00000017686}
c33994_g1_i3	1.26	3.97	1.15E-08	2.62E-07	ENSONIG00000014784	hydroxymethylbilane synthase a
c39200_g1_i3	1.26	6.97	8.86E-07	9.37E-06		no blastx hit*
c39110_g1_i2	1.26	3.42	3.32E-07	4.14E-06	ENSONIG00000006998	IQ motif containing GTPase activating protein 1
c40536_g1_i1	1.26	5.58	1.00E-04	4.96E-04	ENSGACG00000011155	CD40 antigen
c43263_g1_i1	1.26	5.66	5.02E-13	6.99E-11	ENSPFOG00000004292	Tax1 (human T-cell leukemia virus type I) binding protein 3
c40481_g3_i1	1.26	5.94	5.95E-07	6.66E-06	ENSGACG00000009220	]
c49185_g1_i7	1.26	4.96	1.60E-03	5.15E-03	ENSONIG00000000247	Uncharacterized protein {ECO:0000313|Ensembl:ENSONIP00000000316}
c22683_g1_i2	1.26	4.31	3.93E-06	3.24E-05	ENSLOCG00000009730	polymerase (RNA) II (DNA directed) polypeptide K
c24209_g1_i1	1.26	3.96	6.68E-07	7.37E-06	ENSGACG00000014083	N-acetylgalactosaminidase, alpha-
c46784_g1_i1	1.25	9.24	4.04E-07	4.84E-06	ENSONIG00000005663	clusterin
c41581_g1_i1	1.25	3.5	4.10E-04	1.63E-03	ENSXMAG00000018977	glucosamine (N-acetyl)-6-sulfatase (Sanfilippo disease IIID), b
c38787_g1_i5	1.25	5.15	2.64E-08	5.20E-07	ENSONIG00000008118	phosphoserine phosphatase
c40898_g1_i2	1.25	3.53	5.15E-04	1.98E-03	ENSGACG00000019112	glutaryl-Coenzyme A dehydrogenase
c33839_g1_i2	1.25	4.44	1.41E-09	4.84E-08	ENSGACG00000017602	ubiquitin-conjugating enzyme E2G 1b (UBC7 homolog, yeast)
c36136_g1_i2	1.25	4.93	3.10E-06	2.65E-05	ENSGMOG00000013806	polymerase (RNA) II (DNA directed) polypeptide I
c37917_g1_i2	1.25	7.89	5.90E-09	1.53E-07	ENSAMXG00000013758	pleiotrophin
c38965_g3_i2	1.25	3.39	1.88E-07	2.61E-06	ENSGACG00000015020	cytochrome P450, family 20, subfamily A, polypeptide 1
c39348_g1_i1	1.25	3.61	2.95E-07	3.76E-06	ENSGACG00000016321	UDP-Gal:betaGlcNAc beta 1,4- galactosyltransferase, polypeptide 1
c42050_g1_i1	1.25	9.66	5.83E-08	1.00E-06		no blastx hit*
c35343_g1_i1	1.25	3.83	1.02E-07	1.58E-06	ENSONIG00000019788	zinc finger, DHHC-type containing 4
c32786_g1_i1	1.25	3.3	4.19E-05	2.36E-04	ENSORLG00000017760	dopachrome tautomerase
c44667_g1_i8	1.25	4.61	6.58E-06	4.96E-05	ENSONIG00000004216	solute carrier family 6 (neurotransmitter transporter, GABA), member 13
c39200_g1_i4	1.25	10.79	8.22E-07	8.74E-06		no blastx hit*
c40965_g2_i7	1.25	4.61	1.30E-02	2.98E-02	ENSGACG00000013397	lipid phosphate phosphatase-related protein type 3b
c30998_g1_i2	1.25	6.27	2.19E-06	1.99E-05	ENSGACG00000000684	late endosomal/lysosomal adaptor, MAPK and MTOR activator 4
c35088_g1_i1	1.25	4.8	7.54E-06	5.56E-05	ENSONIG00000009306	LSM domain containing 1
c46724_g3_i2	1.25	7.73	6.51E-08	1.10E-06	ENSONIG00000014454	prostaglandin D2 synthase b
c37155_g1_i2	1.25	10.49	7.14E-05	3.70E-04	ENSPFOG00000008046	apolipoprotein A-II
c40641_g1_i1	1.25	4.49	1.67E-12	1.91E-10	ENSONIG00000011917	protein O-glucosyltransferase 1
c42161_g1_i1	1.25	4.24	2.29E-06	2.07E-05	ENSGACG00000010370	adhesion regulating molecule 1
c37833_g1_i3	1.25	4.12	8.17E-08	1.32E-06	ENSTRUG00000016446	acetyl-CoA acyltransferase 2
c23399_g1_i1	1.24	5.81	1.55E-09	5.25E-08	ENSONIG00000005774	proteasome (prosome, macropain) subunit, alpha type, 4
c47459_g1_i2	1.24	3.59	1.52E-03	4.93E-03		no blastx hit*
c39980_g1_i2	1.24	3.95	3.44E-07	4.27E-06	ENSAMXG00000000722	info WAP, follistatin/kazal, immunoglobulin, kunitz and netrin domain containing 2a
c40966_g1_i3	1.24	3.93	1.84E-06	1.73E-05	ENSORLG00000008245	ribosomal protein L19
c36313_g1_i1	1.24	9.21	2.91E-05	1.73E-04	ENSONIG00000014865	pancreatic progenitor cell differentiation and proliferation factor b
c35582_g1_i2	1.24	3.48	2.45E-06	2.19E-05	ENSXMAG00000015594	late endosomal/lysosomal adaptor, MAPK and MTOR activator 3
c37151_g1_i2	1.24	10.05	2.03E-05	1.28E-04	ENSDARG00000022833	ribosomal protein, large P2
c49016_g1_i5	1.24	3.69	3.13E-04	1.30E-03	ENSONIG00000001729	solute carrier family 3, member 2b
c38899_g1_i1	1.24	5.27	2.16E-07	2.91E-06	ENSPFOG00000013901	glycogenin 1b
c45390_g1_i5	1.24	3.82	4.61E-05	2.56E-04	ENSPFOG00000004673	slowmo homolog 2 (Drosophila)
c39322_g2_i3	1.24	3.9	1.17E-07	1.77E-06	ENSONIG00000004281	RAB, member of RAS oncogene family-like 3
c43171_g3_i2	1.24	4.89	2.05E-07	2.79E-06	ENSGACG00000004590	endothelin converting enzyme 1
c47900_g5_i1	1.24	5.97	2.10E-05	1.32E-04	ENSTNIG00000005944	Chromosome undetermined SCAF12930, whole genome shotgun sequence {ECO:0000313|EMBL:CAF94765.1}; Uncharacterized protein {ECO:0000313|Ensembl:ENSTNIP00000008679}
c35521_g1_i1	1.24	3.52	1.46E-03	4.76E-03	ENSPFOG00000014249	formin-like 1a
c36935_g1_i1	1.24	5.51	8.45E-07	8.95E-06	ENSGACG00000010046	inhibitor of DNA binding 1
c38378_g1_i3	1.24	4.57	2.87E-08	5.57E-07	ENSPFOG00000002350	]
c25618_g1_i1	1.24	6.18	7.72E-06	5.67E-05	ENSONIG00000018148	D-dopachrome tautomerase
c93672_g1_i1	1.24	6.31	2.38E-06	2.14E-05	ENSTNIG00000001473	NADH-ubiquinone oxidoreductase chain 5
c34781_g1_i2	1.24	6.71	6.16E-09	1.58E-07	ENSONIG00000005677	ring finger protein 7
c44195_g1_i4	1.24	11.82	1.82E-08	3.81E-07	ENSONIG00000004362	ependymin
c47176_g1_i2	1.24	9.22	3.08E-08	5.87E-07	ENSONIG00000013921	Uncharacterized protein {ECO:0000313|Ensembl:ENSONIP00000017501}
c34514_g1_i1	1.24	8.17	3.19E-05	1.88E-04	ENSGACG00000010761	ribosomal protein S9
c42547_g5_i1	1.24	3.64	7.44E-06	5.50E-05	ENSGMOG00000012776	ankyrin repeat domain 66
c24526_g1_i2	1.24	5.35	1.57E-10	7.98E-09	ENSTNIG00000017831	nucleolar protein interacting with the FHA domain of MKI67
c34452_g5_i1	1.24	4.45	1.74E-07	2.46E-06	ENSORLG00000005988	glucosamine-6-phosphate deaminase 1
c30567_g1_i1	1.23	6.2	2.46E-05	1.51E-04	ENSGACG00000014702	cytochrome c oxidase subunit Va
c47760_g4_i1	1.23	3.86	1.42E-04	6.67E-04	ENSONIG00000007023	nuclear factor of kappa light polypeptide gene enhancer in B-cells 2, p49/p100
c46041_g2_i3	1.23	3.62	4.84E-05	2.66E-04	ENSGACG00000005970	]
c45322_g3_i1	1.23	3.48	1.39E-07	2.03E-06	ENSXMAG00000014482	cytochrome P450, family 4, subfamily T, polypeptide 8
c34321_g1_i3	1.23	6.97	7.05E-06	5.26E-05	ENSONIG00000010166	NADH dehydrogenase (ubiquinone) 1 alpha subcomplex, 13
c47349_g3_i1	1.23	5.88	8.93E-11	5.19E-09		no blastx hit*
c45470_g1_i2	1.23	3.85	1.07E-04	5.23E-04	ENSGACG00000004462	forkhead box J1b
c27632_g1_i1	1.23	5.71	1.85E-07	2.57E-06	ENSORLG00000007410	si:dkey-12l12.1
c42189_g1_i1	1.23	3.66	1.73E-04	7.91E-04	ENSONIG00000005709	prolylcarboxypeptidase (angiotensinase C)
c38787_g1_i7	1.23	3.82	2.86E-07	3.66E-06	ENSONIG00000008118	phosphoserine phosphatase
c48490_g6_i1	1.23	4.47	2.27E-07	3.02E-06	ENSONIG00000009328	methyltransferase like 3
c47176_g1_i1	1.23	7.98	1.62E-07	2.31E-06	ENSONIG00000013921	Uncharacterized protein {ECO:0000313|Ensembl:ENSONIP00000017501}
c32403_g3_i1	1.23	4.81	5.45E-07	6.20E-06	ENSONIG00000004328	basic leucine zipper and W2 domains 1a
c42980_g2_i1	1.23	5.32	2.61E-11	1.89E-09	ENSONIG00000011462	family with sequence similarity 3, member C
c47866_g3_i3	1.23	3.14	1.14E-02	2.68E-02	ENSGACG00000018163	integrin, alpha L (antigen CD11A (p180), lymphocyte function-associated antigen 1; alpha polypeptide)
c40327_g1_i2	1.23	5.08	6.73E-12	5.95E-10	ENSONIG00000002374	leucine zipper and CTNNBIP1 domain containing
c38885_g1_i5	1.23	3.96	1.50E-10	7.80E-09	ENSONIG00000008794	Bardet-Biedl syndrome 5
c37833_g1_i1	1.23	5.01	3.91E-09	1.10E-07	ENSTRUG00000016446	acetyl-CoA acyltransferase 2
c21062_g1_i1	1.23	4.53	8.97E-07	9.47E-06	ENSGACG00000012910	mitochondrial ribosomal protein L33
c45087_g2_i6	1.23	3.14	2.30E-04	1.00E-03	ENSGACG00000006260	sulfide quinone reductase-like (yeast)
c39200_g1_i1	1.23	6.83	1.72E-05	1.12E-04	ENSONIG00000005451	mitochondrial intermediate peptidase
c44149_g4_i2	1.23	4.68	1.01E-06	1.05E-05	ENSPFOG00000000230	solute carrier family 6 (proline IMINO transporter), member 20
c28181_g1_i1	1.22	4.15	1.81E-06	1.70E-05	ENSONIG00000005843	SAYSVFN motif domain containing 1
c44959_g6_i1	1.22	3.43	5.43E-06	4.24E-05	ENSGACG00000005281	enhancer of yellow 2 homolog (Drosophila)
c40029_g1_i3	1.22	3.09	1.55E-04	7.19E-04	ENSGACG00000015424	galactosamine (N-acetyl)-6-sulfate sulfatase
c46661_g4_i1	1.22	3.27	2.74E-07	3.55E-06	ENSGACG00000002393	tissue factor pathway inhibitor a
c43839_g1_i2	1.22	7.4	4.46E-08	8.02E-07	ENSPFOG00000014417	basic transcription factor 3
c46724_g3_i4	1.22	7.25	9.60E-08	1.51E-06	ENSONIG00000014454	prostaglandin D2 synthase b
c40030_g1_i1	1.22	6.08	1.01E-07	1.57E-06	ENSPFOG00000018122	mitotic spindle organizing protein 1
c27888_g1_i1	1.22	5.52	1.26E-06	1.26E-05	ENSGACG00000020643	crystallin, alpha B, a
c47280_g3_i1	1.22	3.42	3.23E-07	4.06E-06	ENSONIG00000004365	myosin IC
c45251_g2_i1	1.22	4.88	1.56E-08	3.33E-07	ENSONIG00000017959	dehydrogenase/reductase (SDR family) member 2
c47609_g4_i2	1.22	6.87	3.92E-07	4.76E-06	ENSONIG00000012103	Uncharacterized protein {ECO:0000313|Ensembl:ENSONIP00000015235}
c39086_g2_i4	1.22	4.59	3.36E-04	1.38E-03	ENSONIG00000020278	N-acylethanolamine acid amidase
c49111_g4_i5	1.22	3.87	1.86E-08	3.86E-07	ENSONIG00000017964	Uncharacterized protein {ECO:0000313|Ensembl:ENSONIP00000022636}
c44432_g2_i1	1.22	3.32	8.19E-06	5.96E-05	ENSGACG00000012899	adrenomedullin 2b
c39019_g3_i2	1.22	4.69	8.76E-08	1.41E-06	ENSTRUG00000007430	proteasome (prosome, macropain) subunit, beta type, 1
c39635_g1_i1	1.22	6.07	3.61E-07	4.43E-06	ENSPFOG00000002837	si:dkey-246e1.3
c31765_g1_i2	1.22	7.26	1.22E-06	1.23E-05	ENSGACG00000004055	ribosomal protein L6
c30986_g3_i1	1.22	4.95	9.30E-06	6.62E-05	ENSPFOG00000003665	ZFP36 ring finger protein
c45283_g1_i1	1.22	4	5.45E-06	4.25E-05	ENSONIG00000003465	annexin A4
c44975_g2_i2	1.22	5.03	3.95E-07	4.78E-06	ENSONIG00000002093	N-myc downstream regulated gene 1a
c37422_g1_i1	1.22	3.56	1.89E-05	1.21E-04	ENSONIG00000017047	solute carrier family 15 (H+/peptide transporter), member 2
c40773_g1_i1	1.22	5.77	2.96E-04	1.24E-03	ENSGACG00000010369	]
c46737_g3_i1	1.21	3.84	9.23E-06	6.58E-05	ENSONIG00000010494	aldehyde dehydrogenase 3 family, member A2a
c39007_g1_i1	1.21	6.84	1.66E-06	1.59E-05	ENSONIG00000006539	Oreochromis niloticus ribosomal protein L18 (rpl18), mRNA.
c47669_g1_i1	1.21	3.31	9.16E-06	6.53E-05	ENSPFOG00000000259	]
c47280_g3_i3	1.21	3.45	9.29E-07	9.73E-06	ENSONIG00000004365	myosin IC
c47462_g7_i1	1.21	4.83	4.55E-06	3.66E-05	ENSXMAG00000010093	actin related protein 2/3 complex, subunit 4, 20kDa
c38677_g1_i2	1.21	4.6	1.25E-05	8.50E-05	ENSTRUG00000016168	ribosomal protein L10a
c48336_g6_i2	1.21	4.07	1.58E-04	7.31E-04	ENSGACG00000013502	nuclear factor of kappa light polypeptide gene enhancer in B-cells inhibitor, epsilon
c36734_g1_i5	1.21	3.92	1.44E-06	1.40E-05	ENSAMXG00000007428	small EDRK-rich factor 2
c44104_g6_i1	1.21	5.51	1.63E-09	5.47E-08	ENSGACG00000011378	ATPase, H+ transporting, lysosomal accessory protein 1b
c42895_g2_i1	1.21	7.29	1.29E-05	8.75E-05	ENSORLG00000012323	Rho GDP dissociation inhibitor (GDI) alpha
c38677_g1_i3	1.21	5.41	1.95E-07	2.68E-06	ENSTRUG00000016168	ribosomal protein L10a
c45571_g1_i6	1.21	2.74	1.38E-02	3.14E-02	ENSXMAG00000007109	Uncharacterized protein {ECO:0000313|Ensembl:ENSXMAP00000007120}
c44388_g1_i2	1.21	9.25	7.97E-07	8.52E-06	ENSXMAG00000010070	eukaryotic translation elongation factor 1 gamma
c42044_g4_i5	1.21	4.21	1.85E-05	1.19E-04	ENSTNIG00000007040	RAP1A, member of RAS oncogene family b
c37822_g1_i3	1.21	3.49	1.63E-04	7.49E-04	ENSXMAG00000010293	Uncharacterized protein {ECO:0000313|Ensembl:ENSXMAP00000010310}
c32615_g1_i1	1.21	6.09	3.75E-07	4.58E-06	ENSTNIG00000010838	NADH dehydrogenase
c45294_g1_i1	1.21	4.15	5.52E-05	2.98E-04	ENSPFOG00000012473	ELK3, ETS-domain protein
c46408_g3_i1	1.21	4.01	1.38E-06	1.35E-05	ENSPFOG00000022324	cytochrome P450, family 2, subfamily N, polypeptide 13
c37538_g1_i1	1.21	5.83	4.14E-05	2.34E-04	ENSGMOG00000013042	mannosidase, beta A, lysosomal-like
c38268_g1_i2	1.21	4.74	1.32E-05	8.94E-05	ENSPFOG00000015822	septin 12
c36252_g1_i1	1.21	9.31	3.31E-06	2.80E-05	ENSXMAG00000015937	selenoprotein P, plasma, 1a
c44633_g9_i1	1.21	4.3	1.60E-02	3.54E-02	ENSTNIG00000016718	Chromosome 12 SCAF15007, whole genome shotgun sequence {ECO:0000313|EMBL:CAG09635.1}; Uncharacterized protein {ECO:0000313|Ensembl:ENSTNIP00000019828}
c48041_g2_i2	1.2	3.55	9.88E-08	1.55E-06	ENSONIG00000017690	protein (peptidylprolyl cis/trans isomerase) NIMA-interacting, 4 (parvulin)
c31987_g1_i1	1.2	8.47	2.50E-05	1.53E-04	ENSTRUG00000016293	cytochrome c oxidase subunit VIa polypeptide 1
c33141_g3_i3	1.2	3.88	1.48E-09	5.03E-08	ENSTNIG00000012536	Chromosome 9 SCAF14729, whole genome shotgun sequence {ECO:0000313|EMBL:CAG03979.1}; Uncharacterized protein {ECO:0000313|Ensembl:ENSTNIP00000015505}
c37249_g1_i1	1.2	5.65	2.52E-07	3.31E-06	ENSONIG00000001482	HOP homeobox
c33170_g1_i1	1.2	4.12	2.20E-07	2.96E-06	ENSONIG00000000391	Uncharacterized protein {ECO:0000313|Ensembl:ENSONIP00000000495}
c41831_g1_i4	1.2	6.76	1.43E-06	1.39E-05	ENSXMAG00000005141	ribosomal protein L37
c31103_g1_i3	1.2	6.66	5.06E-07	5.84E-06	ENSPFOG00000007300	VMA21 vacuolar H+-ATPase homolog (S. cerevisiae)
c36383_g3_i1	1.2	3.82	1.10E-05	7.60E-05	ENSONIG00000013240	general transcription factor IIH, polypeptide 3
c45690_g6_i3	1.2	3.75	1.35E-02	3.08E-02	ENSONIG00000001207	calcineurin-like EF hand protein 2
c42800_g1_i3	1.2	5.18	1.44E-06	1.40E-05	ENSXMAG00000017624	cytochrome C oxidase assembly factor 3
c33847_g1_i1	1.2	4.17	9.42E-06	6.69E-05	ENSTNIG00000005674	mitochondrial ribosomal protein S18C
c27812_g1_i2	1.2	7.96	4.18E-05	2.35E-04	ENSAMXG00000005484	up-regulated during skeletal muscle growth 5 homolog (mouse)
c41401_g1_i1	1.2	3.49	3.20E-04	1.33E-03	ENSTRUG00000008183	NHP2 ribonucleoprotein homolog (yeast)
c48536_g4_i2	1.2	7.32	6.09E-10	2.42E-08	ENSONIG00000005306	zgc:154040
c39693_g1_i2	1.2	3.51	7.44E-09	1.85E-07	ENSONIG00000001310	family with sequence similarity 96, member B
c39007_g1_i2	1.2	6.5	3.26E-06	2.76E-05	ENSONIG00000006539	Oreochromis niloticus ribosomal protein L18 (rpl18), mRNA.
c113965_g1_i1	1.2	3.85	1.60E-04	7.40E-04	ENSTNIG00000017283	deiodinase, iodothyronine, type IIIa
c42936_g1_i1	1.2	2.97	3.16E-03	9.14E-03	ENSXMAG00000015389	macrophage expressed 1
c36160_g1_i1	1.2	4.25	2.81E-06	2.45E-05	ENSGACG00000017135	glycerophosphodiester phosphodiesterase domain containing 2
c40654_g2_i1	1.2	4.19	5.41E-08	9.45E-07	ENSONIG00000014355	carboxymethylenebutenolidase-like (Pseudomonas)
c37410_g1_i1	1.2	4.81	1.35E-06	1.33E-05	ENSONIG00000010834	actin-related protein 2/3 complex inhibitor
c46920_g1_i2	1.2	3.87	4.64E-05	2.57E-04	ENSPFOG00000015312	]
c43131_g2_i1	1.2	7.36	1.99E-06	1.85E-05	ENSONIG00000011504	peptidylprolyl isomerase Ab (cyclophilin A)
c37640_g1_i5	1.2	6.16	5.76E-08	9.92E-07	ENSONIG00000005547	eukaryotic translation initiation factor 3, subunit M
c36876_g1_i1	1.2	4.7	3.40E-08	6.41E-07	ENSONIG00000015031	mesoderm development candidate 2
c47858_g6_i2	1.2	4.39	1.75E-06	1.66E-05	ENSONIG00000020183	acylphosphatase 1, erythrocyte (common) type
c46583_g4_i1	1.2	5.44	7.87E-06	5.76E-05	ENSGACG00000005476	zgc:91890
c48299_g1_i1	1.2	5.84	4.46E-07	5.25E-06	ENSAMXG00000002668	trafficking protein particle complex 3
c43867_g2_i1	1.2	4.74	1.17E-10	6.34E-09	ENSONIG00000019574	solute carrier family 39 (zinc transporter), member 8
c31290_g1_i3	1.19	5.92	1.06E-05	7.37E-05	ENSONIG00000008216	zgc:158387
c33219_g2_i2	1.19	3.5	2.83E-05	1.69E-04	ENSONIG00000015661	solute carrier family 25 (mitochondrial carrier, peroxisomal membrane protein), member 17
c47481_g1_i3	1.19	4.07	2.30E-03	6.98E-03	ENSONIG00000010043	muscleblind-like splicing regulator 1
c44255_g1_i1	1.19	4.43	1.13E-06	1.15E-05	ENSONIG00000001481	protein phosphatase 1, regulatory (inhibitor) subunit 1C
c34639_g1_i1	1.19	4.65	1.01E-09	3.70E-08	ENSGMOG00000009357	CDGSH iron sulfur domain 2
c7861_g1_i1	1.19	6.89	8.96E-05	4.52E-04	ENSTRUG00000015668	NADH dehydrogenase (ubiquinone) 1 beta subcomplex, 2, 8kDa
c38004_g1_i5	1.19	4.08	1.18E-02	2.76E-02	ENSGACG00000006241	BPI fold containing family C, like
c32452_g1_i2	1.19	6.16	7.74E-07	8.33E-06	ENSXMAG00000008435	translocase of outer mitochondrial membrane 5 homolog (yeast)
c33593_g1_i5	1.19	4.73	2.59E-06	2.30E-05	ENSAMXG00000001366	DnaJ (Hsp40) homolog, subfamily C, member 19
c47725_g3_i11	1.19	5.83	2.19E-08	4.47E-07	ENSONIG00000002291	Uncharacterized protein {ECO:0000313|Ensembl:ENSONIP00000002862}
c37704_g2_i1	1.19	5.38	1.61E-10	8.17E-09	ENSONIG00000005689	B-cell CLL/lymphoma 7B, b
c42923_g1_i2	1.19	3.6	4.40E-05	2.46E-04	ENSONIG00000014313	salt-inducible kinase 1
c48338_g2_i2	1.19	4.24	1.86E-06	1.74E-05	ENSTRUG00000012055	leucine rich repeat containing 32
c45386_g1_i5	1.19	3.65	3.49E-04	1.43E-03	ENSPFOG00000023096	core-binding factor, beta subunit
c46643_g3_i1	1.19	5.73	2.21E-07	2.96E-06	ENSONIG00000017434	diazepam binding inhibitor (GABA receptor modulator, acyl-CoA binding protein)
c43059_g3_i1	1.19	5.24	1.03E-03	3.57E-03	ENSGACG00000007959	lymphocyte cytosolic plastin 1
c39374_g2_i3	1.19	3.78	8.98E-10	3.36E-08	ENSGACG00000010408	glutathione S-transferase kappa 1
c39346_g1_i1	1.19	3.85	3.10E-07	3.92E-06	ENSGACG00000007328	hydroxyacyl-Coenzyme A dehydrogenase/3-ketoacyl-Coenzyme A thiolase/enoyl-Coenzyme A hydratase (trifunctional protein), beta subunit
c39413_g2_i1	1.19	5.2	1.28E-09	4.52E-08	ENSONIG00000002346	RAB8A, member RAS oncogene family
c21413_g1_i1	1.19	5.47	5.34E-07	6.11E-06	ENSONIG00000002311	family with sequence similarity 32, member A, like
c43377_g1_i1	1.19	4.09	1.24E-07	1.85E-06	ENSONIG00000001177	polymerase I and transcript release factor a
c44208_g1_i8	1.19	4.11	2.44E-03	7.35E-03	ENSONIG00000010940	Uncharacterized protein {ECO:0000313|Ensembl:ENSONIP00000013764}
c34168_g1_i2	1.19	5.79	7.70E-07	8.31E-06	ENSXMAG00000008805	elongation factor 1 homolog (S. cerevisiae)
c39845_g1_i2	1.19	4.78	9.17E-05	4.61E-04	ENSPFOG00000023223	fms-related tyrosine kinase 3
c43305_g1_i3	1.19	5.08	1.32E-07	1.96E-06	ENSONIG00000001901	6-phosphogluconolactonase
c48216_g3_i2	1.19	5	1.31E-09	4.59E-08	ENSONIG00000000480	ATP synthase, H+ transporting, mitochondrial F0 complex, subunit s
c44043_g1_i4	1.19	5.86	4.80E-09	1.30E-07	ENSTRUG00000011963	transmembrane emp24 protein transport domain containing 1b
c39935_g1_i2	1.19	3.83	6.95E-07	7.63E-06	ENSGACG00000018498	eukaryotic translation initiation factor 4E binding protein 3, like
c44871_g7_i2	1.18	3.28	4.08E-06	3.34E-05	ENSGACG00000011399	]
c40126_g1_i2	1.18	4.7	1.54E-07	2.21E-06	ENSGMOG00000001186	CNDP dipeptidase 2 (metallopeptidase M20 family)
c34440_g1_i3	1.18	4.31	2.47E-09	7.60E-08	ENSONIG00000016443	heat-responsive protein 12
c43656_g1_i2	1.18	4.21	8.01E-03	1.99E-02	ENSTRUG00000011809	Takifugu rubripes gp91phox protein (gp91phox), mRNA.
c48946_g7_i2	1.18	4.84	3.18E-09	9.35E-08	ENSONIG00000007638	COMM domain containing 2
c31291_g3_i1	1.18	5.37	9.57E-09	2.25E-07	ENSONIG00000020728	mitochondrial ribosomal protein 63
c46724_g3_i1	1.18	8.89	1.14E-06	1.16E-05	ENSTNIG00000008135	prostaglandin D2 synthase b
c36348_g2_i1	1.18	3.95	1.13E-10	6.18E-09	ENSPFOG00000005830	tumor protein D52-like 2a
c9770_g1_i1	1.18	3.38	2.40E-06	2.16E-05	ENSONIG00000000763	TSR2, 20S rRNA accumulation, homolog (S. cerevisiae)
c45447_g2_i2	1.18	6.92	1.88E-06	1.76E-05	ENSONIG00000001505	endothelial PAS domain protein 1b
c48661_g2_i2	1.18	3.78	4.37E-07	5.16E-06	ENSTNIG00000013946	atypical chemokine receptor 3
c41081_g1_i1	1.18	6.14	2.89E-09	8.67E-08	ENSORLG00000010780	cutA divalent cation tolerance homolog (E. coli)
c42644_g1_i1	1.18	3.41	3.21E-05	1.89E-04	ENSXMAG00000014441	plasminogen activator, tissue
c30479_g1_i1	1.18	6.45	1.20E-06	1.21E-05	ENSTNIG00000005097	ring-box 1, E3 ubiquitin protein ligase
c30172_g1_i1	1.18	6.72	7.41E-06	5.48E-05	ENSORLG00000013648	mago-nashi homolog, proliferation-associated (Drosophila)
c38593_g1_i1	1.18	5.88	2.51E-06	2.24E-05	ENSORLG00000015108	polymerase (RNA) II (DNA directed) polypeptide C
c44599_g6_i6	1.18	4.72	5.68E-05	3.04E-04	ENSPFOG00000004131	erythrocyte membrane protein band 4.1
c45393_g2_i4	1.18	4.17	7.32E-09	1.83E-07	ENSONIG00000004391	par-3 family cell polarity regulator beta
c30941_g1_i1	1.18	5.48	4.36E-07	5.15E-06	ENSPFOG00000014990	transmembrane protein 230
c44061_g1_i4	1.18	5.32	4.45E-04	1.75E-03		no blastx hit*
c48638_g6_i4	1.18	4	8.18E-07	8.71E-06	ENSONIG00000014656	]
c35621_g2_i1	1.18	4.42	2.30E-05	1.42E-04	ENSXMAG00000015018	ribosomal protein L34
c36143_g2_i2	1.18	5.43	1.30E-09	4.56E-08	ENSGACG00000003951	transmembrane protein 254
c44195_g1_i2	1.18	9.8	1.17E-07	1.77E-06	ENSGACG00000020365	ependymin
c46447_g5_i4	1.18	7.47	5.21E-08	9.15E-07	ENSONIG00000013969	Uncharacterized protein {ECO:0000313|Ensembl:ENSONIP00000017555}
c39630_g1_i1	1.17	3.57	6.43E-07	7.13E-06	ENSXMAG00000006892	connective tissue growth factor a
c39044_g1_i1	1.17	4.82	7.50E-07	8.13E-06	ENSPFOG00000008705	]
c47441_g1_i1	1.17	3.76	1.37E-05	9.20E-05	ENSONIG00000000700	docking protein 2
c38851_g1_i1	1.17	2.86	1.58E-02	3.51E-02	ENSGACG00000009363	interleukin 10 receptor, alpha
c46620_g2_i3	1.17	4.24	1.04E-06	1.07E-05	ENSXMAG00000012300	Uncharacterized protein {ECO:0000313|Ensembl:ENSXMAP00000012328}
c32111_g1_i1	1.17	3.74	3.74E-04	1.51E-03	ENSONIG00000017708	relaxin 3
c38531_g2_i1	1.17	7.17	2.83E-06	2.46E-05	ENSORLG00000003379	NSA2 ribosome biogenesis homolog (S. cerevisiae)
c40358_g1_i4	1.17	3.39	1.71E-06	1.63E-05	ENSXMAG00000004410	EGF-like-domain, multiple 6
c48404_g6_i2	1.17	5.16	1.80E-06	1.70E-05	ENSGACG00000000007	]
c45386_g1_i2	1.17	3.5	2.26E-03	6.90E-03	ENSPFOG00000023096	core-binding factor, beta subunit
c41892_g1_i2	1.17	4.85	1.29E-09	4.52E-08	ENSPFOG00000016084	]
c47355_g4_i1	1.17	4.98	2.01E-06	1.86E-05	ENSTNIG00000008930	ATP synthase, H+ transporting, mitochondrial F1 complex, O subunit
c47527_g3_i1	1.17	7.26	5.16E-07	5.94E-06	ENSONIG00000011159	NLR family, CARD domain containing 5
c49001_g2_i4	1.17	4.42	1.17E-02	2.74E-02	ENSONIG00000003904	Uncharacterized protein {ECO:0000313|Ensembl:ENSONIP00000004919}
c37363_g1_i1	1.17	5.77	4.60E-09	1.25E-07	ENSONIG00000009662	calponin 3, acidic a
c43073_g1_i1	1.17	3.84	5.70E-05	3.05E-04	ENSGACG00000007714	fibronectin 1a
c47896_g3_i12	1.17	4.93	4.04E-09	1.13E-07	ENSGACG00000017697	AHNAK nucleoprotein
c33344_g1_i1	1.17	6.63	4.56E-06	3.67E-05	ENSPFOG00000021834	NADH dehydrogenase (ubiquinone) Fe-S protein 6
c45073_g1_i2	1.17	5.69	3.51E-07	4.34E-06	ENSONIG00000007803	Uncharacterized protein {ECO:0000313|Ensembl:ENSONIP00000009828}
c36944_g1_i1	1.17	3.55	1.95E-06	1.81E-05	ENSONIG00000013532	Uncharacterized protein {ECO:0000313|Ensembl:ENSONIP00000017017}
c42546_g11_i3	1.17	3.49	6.87E-06	5.14E-05	ENSTRUG00000018520	eukaryotic translation initiation factor 2B, subunit 1 alpha
c47718_g3_i3	1.16	10.69	8.24E-06	5.99E-05		no blastx hit*
c38546_g1_i1	1.16	8.16	2.74E-08	5.37E-07	ENSGACG00000011650	testis enhanced gene transcript (BAX inhibitor 1)
c35570_g1_i1	1.16	3.85	1.48E-04	6.91E-04	ENSONIG00000001827	procollagen C-endopeptidase enhancer
c46826_g5_i1	1.16	4.72	6.30E-05	3.32E-04	ENSONIG00000002537	neuromedin Bb
c39558_g1_i3	1.16	3.34	9.11E-07	9.58E-06	ENSGACG00000004429	MYC induced nuclear antigen-like
c47046_g3_i1	1.16	5.02	1.51E-06	1.46E-05	ENSGACG00000011884	methionine sulfoxide reductase B1
c47073_g5_i2	1.16	3.1	8.07E-05	4.12E-04	ENSXMAG00000005507	Tnf receptor-associated factor 2b
c34500_g1_i4	1.16	5.67	1.92E-06	1.79E-05	ENSORLG00000007967	Oryzias latipes ribosomal protein L7 (rpl7), mRNA.
c38159_g2_i4	1.16	4.09	1.35E-07	1.99E-06	ENSTNIG00000005685	TAF12 RNA polymerase II, TATA box binding protein (TBP)-associated factor
c40358_g1_i3	1.16	3.63	2.60E-05	1.58E-04	ENSONIG00000016046	EGF-like-domain, multiple 6
c44298_g5_i1	1.16	3.38	2.73E-05	1.65E-04	ENSONIG00000005501	Williams Beuren syndrome chromosome region 27
c45465_g1_i1	1.16	3.33	1.20E-02	2.80E-02	ENSONIG00000020382	Rieske (Fe-S) domain containing
c47541_g2_i1	1.16	3.21	1.82E-05	1.17E-04	ENSONIG00000002891	peptidase D
c24119_g1_i1	1.16	4.46	4.73E-09	1.28E-07	ENSONIG00000013133	polymerase (RNA) I polypeptide C
c40600_g6_i1	1.16	5.18	8.91E-09	2.13E-07	ENSONIG00000016172	integral membrane protein 2Bb
c23711_g1_i1	1.16	4.13	4.26E-07	5.06E-06	ENSPFOG00000007550	si:dkey-79d12.5
c40126_g1_i3	1.16	4.24	7.76E-06	5.69E-05	ENSGMOG00000001186	CNDP dipeptidase 2 (metallopeptidase M20 family)
c45653_g8_i3	1.16	6.34	1.03E-05	7.20E-05	ENSPFOG00000016337	glutamate-ammonia ligase (glutamine synthase) b
c42176_g2_i2	1.16	3.33	9.48E-06	6.73E-05	ENSONIG00000009015	galactosidase, beta 1-like
c29510_g1_i1	1.16	5.86	3.99E-06	3.28E-05	ENSONIG00000020132	mitochondrial ribosomal protein L35
c106102_g1_i1	1.16	8.13	1.18E-04	5.70E-04	ENSTNIG00000002482	ribosomal protein L18a
c35128_g1_i1	1.16	6.89	1.66E-09	5.56E-08	ENSGACG00000019396	GABA(A) receptor-associated protein
c39549_g2_i1	1.16	4.34	1.30E-05	8.84E-05	ENSTRUG00000012486	WAS protein family, member 2
c45324_g3_i2	1.16	8.22	1.19E-06	1.20E-05	ENSPFOG00000009840	beta-2-microglobulin
c28314_g1_i2	1.16	4.44	1.18E-07	1.78E-06	ENSONIG00000000430	mitochondrial amidoxime reducing component 2
c44383_g4_i1	1.16	6.34	1.19E-08	2.70E-07	ENSONIG00000015238	proline-serine-threonine phosphatase interacting protein 1a
c34471_g1_i1	1.16	4.98	2.72E-06	2.39E-05	ENSONIG00000021408	family with sequence similarity 181, member B
c34500_g1_i1	1.16	9.01	3.00E-06	2.58E-05	ENSTNIG00000008183	Chromosome 6 SCAF14544, whole genome shotgun sequence {ECO:0000313|EMBL:CAF98023.1}; Uncharacterized protein {ECO:0000313|Ensembl:ENSTNIP00000011009}
c41087_g1_i2	1.15	3.73	1.03E-05	7.22E-05	ENSPFOG00000013394	]
c43160_g1_i2	1.15	6.1	1.94E-05	1.24E-04	ENSTRUG00000015002	elongation factor, RNA polymerase II, 2
c43079_g1_i2	1.15	3.33	6.70E-07	7.38E-06	ENSONIG00000019485	eukaryotic translation initiation factor 4eb
c36649_g1_i2	1.15	5.08	2.12E-06	1.94E-05	ENSXMAG00000004529	LSM5 homolog, U6 small nuclear RNA associated (S. cerevisiae)
c38941_g1_i1	1.15	7.14	3.98E-05	2.26E-04	ENSONIG00000017307	fatty acid hydroxylase domain containing 2
c36641_g2_i3	1.15	6.05	3.48E-09	1.00E-07	ENSPFOG00000000599	hypoxanthine phosphoribosyltransferase 1
c34330_g1_i1	1.15	3.74	6.37E-05	3.35E-04	ENSTRUG00000000939	acyl-CoA thioesterase 8
c46672_g2_i1	1.15	5.56	2.51E-04	1.08E-03	ENSONIG00000005125	cathepsin C
c44222_g1_i1	1.15	4.19	1.61E-06	1.55E-05	ENSONIG00000004295	GM2 ganglioside activator
c44842_g2_i3	1.15	8.43	2.77E-08	5.41E-07	ENSONIG00000010070	Oreochromis niloticus ubiquitin C-terminal hydrolase (uch), mRNA.
c44471_g1_i4	1.15	3.06	3.27E-03	9.37E-03	ENSGACG00000008675	]
c46620_g2_i1	1.15	5.8	7.75E-09	1.92E-07	ENSXMAG00000012300	Uncharacterized protein {ECO:0000313|Ensembl:ENSXMAP00000012328}
c46169_g1_i4	1.15	3.52	1.84E-03	5.80E-03	ENSGACG00000015493	fukutin
c39851_g1_i2	1.15	4.31	6.33E-11	3.87E-09	ENSPFOG00000017674	death associated protein 1b
c46737_g3_i3	1.15	3.9	2.50E-06	2.23E-05	ENSONIG00000010494	aldehyde dehydrogenase 3 family, member A2a
c39572_g1_i1	1.15	3.89	1.21E-06	1.22E-05	ENSGACG00000002498	COMM domain containing 3
c24681_g1_i1	1.15	3.73	7.63E-06	5.61E-05	ENSONIG00000017941	peroxisome biogenesis factor 10
c31277_g1_i2	1.15	7.24	1.93E-05	1.23E-04	ENSTNIG00000004442	Chromosome 1 SCAF9899, whole genome shotgun sequence {ECO:0000313|EMBL:CAF92415.1}; Uncharacterized protein {ECO:0000313|Ensembl:ENSTNIP00000007080}
c38862_g1_i3	1.15	3.78	3.16E-06	2.69E-05	ENSONIG00000017976	potassium inwardly-rectifying channel, subfamily J, member 8
c43301_g2_i1	1.14	5.06	1.33E-07	1.96E-06	ENSONIG00000016772	Uncharacterized protein {ECO:0000313|Ensembl:ENSONIP00000021129}
c39239_g2_i3	1.14	5.98	1.44E-07	2.09E-06	ENSGACG00000012167	legumain
c44900_g3_i1	1.14	5.82	1.43E-05	9.55E-05	ENSXMAG00000006585	Uncharacterized protein {ECO:0000313|Ensembl:ENSXMAP00000006599}
c48000_g1_i3	1.14	6.95	6.98E-06	5.21E-05	ENSPFOG00000004934	DNA-damage-inducible transcript 4
c43171_g3_i4	1.14	3.65	6.22E-04	2.32E-03	ENSGACG00000004590	endothelin converting enzyme 1
c39030_g1_i1	1.14	5.65	5.66E-09	1.48E-07	ENSXMAG00000006751	transmembrane protein 167A
c40041_g1_i4	1.14	4.91	1.36E-08	2.97E-07	ENSTNIG00000008553	Chromosome 7 SCAF14557, whole genome shotgun sequence {ECO:0000313|EMBL:CAF98527.1}; Uncharacterized protein {ECO:0000313|Ensembl:ENSTNIP00000011393}
c49185_g1_i11	1.14	5.48	4.42E-04	1.74E-03	ENSONIG00000000247	Uncharacterized protein {ECO:0000313|Ensembl:ENSONIP00000000316}
c39884_g1_i2	1.14	6.48	2.22E-06	2.02E-05	ENSGACG00000005729	CD302 molecule
c37790_g1_i1	1.14	6.07	4.85E-08	8.60E-07	ENSONIG00000010903	cytokine induced apoptosis inhibitor 1
c43630_g3_i2	1.14	6.78	4.87E-07	5.66E-06	ENSONIG00000018519	zinc finger, CCHC domain containing 24
c47718_g3_i1	1.14	7.58	3.12E-05	1.84E-04		no blastx hit*
c34928_g1_i2	1.14	7.13	7.73E-08	1.27E-06	ENSONIG00000008428	cytochrome c oxidase subunit Va
c36759_g1_i3	1.14	3.66	1.75E-07	2.47E-06	ENSONIG00000016629	crystallin, zeta (quinone reductase)
c37610_g1_i1	1.14	4.54	4.10E-06	3.35E-05	ENSTRUG00000006212	succinate-CoA ligase, GDP-forming, beta subunit
c38115_g1_i2	1.14	3.53	6.03E-06	4.62E-05	ENSONIG00000002476	zgc:101583
c18299_g1_i2	1.14	4.28	2.21E-04	9.67E-04	ENSXMAG00000000679	PHD finger protein 5A
c38058_g2_i1	1.14	4.84	5.74E-07	6.49E-06	ENSGACG00000008274	methylenetetrahydrofolate dehydrogenase (NADP+ dependent) 2, methenyltetrahydrofolate cyclohydrolase
c34511_g1_i2	1.14	4.03	6.08E-06	4.65E-05	ENSAMXG00000005479	elongation factor 1 homolog (S. cerevisiae)
c47444_g1_i1	1.14	5.82	8.61E-03	2.11E-02	ENSGACG00000009865	Rhesus blood group-associated glycoprotein
c38153_g3_i4	1.14	4.21	1.72E-03	5.47E-03	ENSPFOG00000000997	CD97 molecule
c37815_g1_i3	1.14	3.37	2.82E-06	2.46E-05	ENSTRUG00000011403	brix domain containing 2
c36790_g1_i1	1.14	6.56	3.39E-07	4.22E-06	ENSGACG00000008480	small integral membrane protein 7
c40141_g1_i5	1.14	3.63	5.60E-06	4.34E-05	ENSORLG00000005847	RNA binding motif protein 47
c43171_g3_i1	1.14	3.63	1.58E-04	7.30E-04	ENSGACG00000004590	endothelin converting enzyme 1
c39442_g6_i1	1.14	3.5	1.34E-02	3.06E-02	ENSGACG00000003658	hemopoietic cell kinase
c43839_g1_i3	1.13	5.54	4.33E-10	1.82E-08	ENSXMAG00000014235	basic transcription factor 3
c39773_g2_i4	1.13	3.41	1.82E-05	1.17E-04	ENSONIG00000002337	tropomyosin 4a
c42865_g1_i3	1.13	4.82	5.29E-04	2.03E-03	ENSGACG00000001144	trafficking protein particle complex 1
c48916_g1_i1	1.13	4.59	7.35E-09	1.83E-07	ENSONIG00000018555	transmembrane protein 59
c37204_g1_i2	1.13	4.16	4.38E-07	5.17E-06	ENSONIG00000001223	partner of NOB1 homolog (S. cerevisiae)
c35128_g1_i3	1.13	9.8	3.17E-08	6.03E-07	ENSGACG00000019396	GABA(A) receptor-associated protein
c48822_g1_i1	1.13	5.27	8.32E-08	1.34E-06	ENSTNIG00000017529	Chromosome 21 SCAF15022, whole genome shotgun sequence {ECO:0000313|EMBL:CAG10797.1}; Uncharacterized protein {ECO:0000313|Ensembl:ENSTNIP00000020673}
c36386_g1_i1	1.13	3.5	3.90E-05	2.22E-04	ENSTRUG00000001282	family with sequence similarity 53, member B
c28352_g1_i1	1.13	5.47	8.25E-10	3.16E-08	ENSAMXG00000003384	glyoxalase 1
c47717_g1_i1	1.13	4.73	1.74E-06	1.65E-05		no blastx hit*
c43059_g3_i2	1.13	4.03	1.92E-03	6.01E-03	ENSGACG00000007959	lymphocyte cytosolic plastin 1
c35015_g1_i4	1.13	4.57	2.59E-05	1.58E-04	ENSLOCG00000002206	ribosomal protein L8
c40104_g2_i1	1.13	5.66	2.61E-05	1.58E-04	ENSPFOG00000017374	reactive oxygen species modulator 1
c48638_g6_i3	1.13	3.29	4.09E-04	1.63E-03	ENSONIG00000014656	]
c48657_g5_i4	1.13	6.2	3.48E-05	2.02E-04	ENSPFOG00000012206	NFU1 iron-sulfur cluster scaffold homolog (S. cerevisiae)
c38400_g2_i2	1.13	6.85	4.15E-05	2.34E-04	ENSXMAG00000006797	midkine-related growth factor b
c38153_g3_i2	1.13	4.22	3.79E-03	1.06E-02	ENSPFOG00000000997	CD97 molecule
c43134_g1_i3	1.13	3.85	2.40E-06	2.15E-05	ENSGACG00000015906	growth arrest-specific 8
c46784_g1_i9	1.13	8.04	1.85E-08	3.84E-07	ENSONIG00000005663	clusterin
c39147_g1_i2	1.13	5.68	2.49E-09	7.65E-08	ENSGACG00000010550	electron-transfer-flavoprotein, alpha polypeptide
c32382_g1_i1	1.13	4.73	1.02E-07	1.58E-06	ENSGACG00000016041	ribonuclease T2
c13686_g1_i1	1.13	4.07	6.77E-05	3.53E-04	ENSONIG00000003404	transmembrane protein 106A
c36215_g2_i2	1.13	3.44	3.58E-04	1.46E-03	ENSGACG00000003071	phosphomevalonate kinase
c39264_g2_i5	1.13	4.45	2.12E-07	2.88E-06	ENSTRUG00000009973	transmembrane protein 30Aa
c45077_g1_i1	1.13	4.87	1.77E-05	1.14E-04	ENSONIG00000015612	si:ch211-71n6.4
c29805_g1_i1	1.13	5.74	3.55E-06	2.97E-05	ENSGACG00000018299	zgc:92035
c42044_g5_i1	1.13	4.88	1.75E-06	1.66E-05		no blastx hit*
c42344_g1_i1	1.13	8.52	6.51E-06	4.92E-05	ENSONIG00000014744	ribosomal protein S10
c42894_g1_i2	1.13	4.25	2.36E-10	1.11E-08	ENSGACG00000016662	RAB31, member RAS oncogene family
c26759_g1_i2	1.13	4.61	2.26E-05	1.40E-04	ENSGACG00000015085	ATP synthase, H+ transporting, mitochondrial F0 complex, subunit F6
c37704_g2_i2	1.13	3.62	2.11E-05	1.33E-04	ENSONIG00000005689	B-cell CLL/lymphoma 7B, b
c38546_g1_i2	1.13	7.01	2.83E-08	5.50E-07	ENSGACG00000011650	testis enhanced gene transcript (BAX inhibitor 1)
c46959_g2_i2	1.13	5.22	3.35E-08	6.33E-07	ENSORLG00000012724	chromatin accessibility complex 1
c28991_g1_i2	1.13	4.05	4.00E-07	4.82E-06	ENSXMAG00000014576	FCF1 rRNA-processing protein
c34928_g1_i1	1.13	6.56	3.67E-08	6.83E-07	ENSONIG00000008428	cytochrome c oxidase subunit Va
c35038_g1_i1	1.12	5.6	7.99E-09	1.95E-07	ENSGACG00000009906	CD82 antigen, b
c47392_g5_i2	1.12	4.06	1.36E-03	4.48E-03	ENSONIG00000013350	ankyrin 1, erythrocytic
c40533_g1_i1	1.12	3.65	1.78E-06	1.68E-05	ENSGACG00000017089	elastin microfibril interfacer 2a
c38142_g1_i1	1.12	4.42	5.58E-03	1.47E-02	ENSXMAG00000004502	proteasome activator subunit 2
c35324_g1_i1	1.12	5.94	1.37E-06	1.34E-05	ENSXMAG00000008350	biglycan b
c42252_g1_i2	1.12	4.21	6.43E-09	1.64E-07	ENSONIG00000009788	phosphoribosyl transferase domain containing 1
c42237_g1_i2	1.12	5.58	1.28E-04	6.12E-04	ENSPFOG00000002665	v-ets avian erythroblastosis virus E26 oncogene homolog 1
c38470_g1_i1	1.12	9.2	1.61E-05	1.05E-04	ENSORLG00000009584	ribosomal protein S4, X-linked
c41071_g5_i2	1.12	6.59	1.99E-05	1.26E-04	ENSONIG00000012679	galanin/GMAP prepropeptide
c48035_g8_i2	1.12	4.74	5.11E-07	5.90E-06	ENSONIG00000006225	extracellular matrix protein 1b
c28191_g1_i1	1.12	5.51	7.84E-09	1.93E-07	ENSORLG00000013909	trans-golgi network vesicle protein 23 homolog B (S. cerevisiae)
c35153_g1_i1	1.12	4.3	3.45E-06	2.90E-05	ENSGMOG00000019160	chromosome 11 open reading frame 96
c46477_g2_i2	1.12	4.13	4.87E-05	2.67E-04	ENSPFOG00000006647	retinal pigment epithelium-specific protein 65c
c47527_g3_i4	1.12	8.02	1.62E-06	1.55E-05	ENSGACG00000004591	ATP synthase, H+ transporting, mitochondrial F0 complex, subunit c3 (subunit 9) genome duplicate b
c48916_g1_i4	1.12	4.79	2.74E-09	8.26E-08	ENSONIG00000018555	transmembrane protein 59
c36734_g1_i1	1.12	4.02	8.04E-07	8.59E-06	ENSAMXG00000007428	small EDRK-rich factor 2
c40680_g1_i1	1.12	3.92	3.61E-05	2.08E-04	ENSORLG00000013950	chromosome 19 open reading frame 24
c48638_g1_i1	1.12	4.61	3.13E-05	1.85E-04	ENSGACG00000019523	]
c48035_g8_i1	1.12	5.12	5.87E-08	1.01E-06	ENSONIG00000006225	extracellular matrix protein 1b
c38873_g1_i1	1.12	3.73	1.04E-03	3.59E-03	ENSGACG00000006331	SAM domain, SH3 domain and nuclear localisation signals, 1a
c39693_g1_i1	1.12	4.32	7.99E-09	1.95E-07	ENSONIG00000001310	family with sequence similarity 96, member B
c33264_g1_i1	1.12	3.72	7.94E-07	8.50E-06	ENSONIG00000012506	UDP-GlcNAc:betaGal beta-1,3-N-acetylglucosaminyltransferase 7
c44677_g1_i3	1.11	4.03	5.74E-04	2.17E-03	ENSGACG00000013590	ubiquitin protein ligase E3 component n-recognin 7
c34958_g2_i1	1.11	3.85	2.54E-06	2.26E-05	ENSGACG00000011219	chemokine (C-C motif) ligand 25b
c45653_g8_i1	1.11	5.54	1.43E-05	9.55E-05	ENSPFOG00000016337	glutamate-ammonia ligase (glutamine synthase) b
c40424_g2_i2	1.11	4.82	8.08E-07	8.62E-06	ENSORLG00000019136	transmembrane protein 205
c40150_g1_i2	1.11	6.19	1.29E-06	1.29E-05	ENSPFOG00000019502	si:ch73-49p17.1
c36307_g1_i1	1.11	6.13	1.45E-08	3.15E-07	ENSTNIG00000010637	chromosome 19 open reading frame 70
c48085_g2_i2	1.11	7.22	4.77E-08	8.50E-07	ENSGACG00000008876	CD164 molecule, sialomucin
c44333_g12_i1	1.11	3.85	2.43E-08	4.88E-07	ENSONIG00000011562	NIMA (never in mitosis gene a)-related kinase 6
c37311_g1_i3	1.11	3.43	2.85E-06	2.47E-05	ENSPFOG00000017566	transmembrane protein 106A
c21420_g1_i1	1.11	7.66	4.67E-06	3.74E-05	ENSGACG00000016938	ubiquinol-cytochrome c reductase, complex III subunit X
c31749_g1_i2	1.11	5.44	1.36E-05	9.19E-05	ENSDARG00000009871	small nuclear ribonucleoprotein polypeptide C
c36915_g1_i2	1.11	3.68	1.79E-05	1.16E-04	ENSPFOG00000018078	ATP-binding cassette, sub-family E (OABP), member 1
c37740_g1_i4	1.11	3.63	1.60E-05	1.05E-04	ENSTRUG00000013591	aquaporin 1a, tandem duplicate 1
c42953_g1_i1	1.11	5.72	1.17E-06	1.18E-05	ENSXMAG00000014533	polymerase I and transcript release factor b
c37640_g1_i4	1.11	5.74	3.20E-08	6.06E-07	ENSONIG00000005547	eukaryotic translation initiation factor 3, subunit M
c35428_g1_i1	1.11	3.87	9.21E-08	1.46E-06	ENSONIG00000012488	Tctex1 domain containing 2
c47550_g4_i1	1.11	3.39	2.44E-04	1.06E-03	ENSGACG00000011704	]
c44225_g2_i1	1.11	10.13	1.94E-08	4.00E-07	ENSTRUG00000008825	glycoprotein M6Bb
c39851_g1_i1	1.11	7.5	4.56E-07	5.34E-06	ENSPFOG00000017674	death associated protein 1b
c34527_g1_i1	1.11	6.42	8.19E-09	1.99E-07	ENSORLG00000012988	purine nucleoside phosphorylase 6
c45170_g2_i2	1.11	5.25	9.85E-05	4.90E-04	ENSGACG00000001147	proteasome (prosome, macropain) subunit, beta type, 6
c47125_g2_i1	1.11	3.74	1.50E-05	9.97E-05	ENSONIG00000005253	Uncharacterized protein {ECO:0000313|Ensembl:ENSONIP00000006600}
c34856_g1_i1	1.11	6.57	7.74E-07	8.33E-06	ENSGACG00000000681	prefoldin 5
c39147_g1_i1	1.11	6.47	1.32E-07	1.96E-06	ENSGACG00000010550	electron-transfer-flavoprotein, alpha polypeptide
c40345_g1_i1	1.11	5.03	1.35E-06	1.33E-05	ENSGACG00000010612	chromosome 19 open reading frame 10
c41555_g1_i1	1.11	4.87	2.81E-06	2.45E-05	ENSGACG00000012571	potassium channel, subfamily K, member 6
c34044_g1_i1	1.11	5.58	8.17E-08	1.32E-06	ENSONIG00000001713	aspartoacylase
c44667_g1_i1	1.11	4.64	7.49E-08	1.24E-06	ENSONIG00000004216	solute carrier family 6 (neurotransmitter transporter, GABA), member 13
c46604_g3_i1	1.11	4.24	1.65E-06	1.57E-05	ENSONIG00000016693	si:ch211-210c8.6
c39876_g1_i1	1.11	7.78	7.11E-09	1.78E-07	ENSONIG00000015039	transmembrane emp24 protein transport domain containing 7
c28591_g2_i1	1.11	5.11	2.60E-03	7.74E-03	ENSGACG00000001519	integrin, beta 2
c48524_g14_i2	1.11	6.55	3.77E-04	1.52E-03	ENSONIG00000013305	muscle-specific beta 1 integrin binding protein 2
c35339_g2_i1	1.11	3.3	7.00E-05	3.64E-04	ENSGACG00000019293	heat shock protein 14
c48866_g2_i1	1.11	3.54	4.74E-06	3.79E-05	ENSPFOG00000010611	]
c36554_g2_i1	1.1	3.45	1.25E-03	4.19E-03	ENSGACG00000018321	zgc:110712
c39986_g1_i2	1.1	3.46	2.10E-03	6.48E-03	ENSAMXG00000004908	WAS/WASL interacting protein family, member 1
c44239_g1_i1	1.1	5.35	4.16E-08	7.59E-07	ENSONIG00000002996	methylmalonyl CoA epimerase
c31682_g1_i1	1.1	5.27	2.04E-07	2.77E-06	ENSONIG00000002539	late endosomal/lysosomal adaptor, MAPK and MTOR activator 5
c36773_g1_i1	1.1	5.53	2.58E-07	3.38E-06	ENSONIG00000010249	anaphase promoting complex subunit 13
c37981_g2_i2	1.1	5.53	2.29E-08	4.62E-07	ENSTRUG00000012173	calcineurin-like EF hand protein 1
c39142_g1_i1	1.1	4.79	1.20E-07	1.81E-06	ENSPFOG00000007822	PIGY upstream reading frame
c34200_g1_i1	1.1	6.06	7.76E-09	1.92E-07	ENSXMAG00000013717	ubiquitin-conjugating enzyme E2A (RAD6 homolog)
c39379_g1_i2	1.1	4.05	8.08E-08	1.32E-06	ENSGACG00000004192	mitochondrial ribosomal protein L9
c31194_g2_i1	1.1	3.34	1.94E-03	6.05E-03	ENSGACG00000005286	gem (nuclear organelle) associated protein 6
c35672_g1_i3	1.1	5.02	1.17E-07	1.77E-06	ENSONIG00000014305	transcription elongation factor B (SIII), polypeptide 1b
c48035_g4_i2	1.1	4.34	2.59E-06	2.29E-05		no blastx hit*
c36437_g1_i4	1.1	8.9	4.32E-07	5.12E-06		no blastx hit*
c39615_g1_i1	1.1	3.31	3.71E-04	1.51E-03	ENSONIG00000006828	eyes absent homolog 2 (Drosophila)
c38997_g1_i2	1.1	4.23	3.17E-05	1.87E-04	ENSPFOG00000001184	]
c43093_g1_i1	1.1	6.59	1.38E-03	4.54E-03	ENSGACG00000014616	granulin a
c32431_g2_i1	1.1	8.1	3.94E-08	7.26E-07	ENSORLG00000000201	chemokine (C-X-C motif) ligand 14
c48596_g1_i6	1.1	5.17	6.15E-08	1.05E-06	ENSGACG00000005431	plectin b
c37290_g1_i2	1.1	5.91	8.42E-08	1.36E-06	ENSONIG00000009246	vimentin like
c44797_g1_i4	1.1	5.45	1.67E-08	3.52E-07	ENSGACG00000015631	wntless homolog (Drosophila)
c37340_g1_i2	1.1	3.7	6.11E-05	3.24E-04	ENSONIG00000016021	family with sequence similarity 53, member B
c41009_g2_i1	1.1	7.35	1.21E-06	1.22E-05	ENSONIG00000008184	zgc:109949
c46714_g10_i3	1.1	3.33	3.39E-05	1.97E-04	ENSGACG00000008476	thioredoxin-like 4A
c28374_g1_i1	1.1	3.93	1.30E-04	6.20E-04		no blastx hit*
c36851_g1_i1	1.1	5.8	1.50E-04	6.99E-04	ENSONIG00000016998	phosphoserine aminotransferase 1
c46527_g1_i4	1.1	5.34	6.32E-03	1.63E-02	ENSONIG00000019094	signal transducer and activator of transcription 2
c37703_g1_i3	1.1	4.98	4.49E-07	5.28E-06	ENSXMAG00000001159	napsin A aspartic peptidase
c49185_g1_i12	1.09	5.5	4.28E-04	1.69E-03	ENSONIG00000000247	Uncharacterized protein {ECO:0000313|Ensembl:ENSONIP00000000316}
c47902_g3_i4	1.09	4.89	4.59E-05	2.55E-04	ENSGACG00000017951	]
c27582_g1_i2	1.09	5.41	2.41E-07	3.17E-06	ENSONIG00000011420	epoxide hydrolase 1, microsomal (xenobiotic)
c38561_g1_i2	1.09	5.27	1.90E-09	6.18E-08	ENSONIG00000008868	dynactin 6
c36996_g1_i1	1.09	7.41	7.81E-08	1.28E-06	ENSONIG00000020815	leucine rich repeat containing 15
c38357_g1_i2	1.09	3.91	3.04E-05	1.80E-04	ENSONIG00000009920	mitochondrial ribosomal protein S6
c44033_g1_i4	1.09	4.3	1.65E-04	7.59E-04	ENSONIG00000017349	enoyl-CoA delta isomerase 2
c39264_g2_i4	1.09	4.24	1.45E-08	3.15E-07	ENSTRUG00000009973	transmembrane protein 30Aa
c34328_g1_i1	1.09	3.56	8.75E-06	6.27E-05	ENSONIG00000019066	Ras homolog enriched in brain like 1
c47148_g13_i2	1.09	4.36	8.29E-06	6.01E-05	ENSXMAG00000007260	polymerase (RNA) II (DNA directed) polypeptide L
c45411_g4_i1	1.09	6.71	1.11E-07	1.69E-06	ENSONIG00000008323	cAMP-regulated phosphoprotein 19a
c42173_g4_i2	1.09	3.11	6.98E-04	2.56E-03	ENSONIG00000008991	zgc:92061
c31290_g1_i4	1.09	4.28	2.27E-05	1.41E-04	ENSONIG00000008216	zgc:158387
c46784_g1_i7	1.09	5.86	4.28E-09	1.19E-07	ENSONIG00000011770	guanine deaminase
c46236_g1_i1	1.09	6.55	7.09E-07	7.76E-06	ENSGACG00000019745	solute carrier family 3, member 2a
c28918_g2_i1	1.09	5.14	2.13E-07	2.89E-06	ENSORLG00000008554	ubiquinol-cytochrome c reductase hinge protein
c47625_g4_i1	1.09	3.07	1.30E-03	4.33E-03	ENSTRUG00000009617	zgc:194469
c45072_g1_i1	1.09	4.97	5.73E-04	2.17E-03	ENSXMAG00000017850	solute carrier family 47, member 2
c38153_g3_i3	1.09	4.31	4.49E-03	1.22E-02	ENSXMAG00000011994	CD97 molecule
c36410_g1_i3	1.09	6.2	7.70E-06	5.66E-05	ENSTRUG00000017769	cytochrome c oxidase subunit Vb 2
c45177_g4_i4	1.09	5.71	1.04E-07	1.60E-06	ENSORLG00000015826	myelin protein zero-like 2
c37404_g2_i1	1.09	7.05	7.77E-06	5.70E-05	ENSONIG00000013263	superoxide dismutase 2, mitochondrial
c41429_g1_i5	1.09	7.38	1.76E-09	5.82E-08	ENSGACG00000012006	RAB30, member RAS oncogene family
c44586_g2_i1	1.09	6.81	7.49E-07	8.12E-06	ENSXMAG00000018910	transmembrane protein 106Bb
c41887_g1_i1	1.09	5.11	2.78E-08	5.42E-07	ENSGACG00000013040	syntaxin 7-like
c47280_g3_i9	1.09	3.64	3.30E-05	1.93E-04	ENSONIG00000004365	myosin IC
c45738_g1_i3	1.08	6.07	1.24E-06	1.24E-05	ENSONIG00000005139	ras-related nuclear protein
c114107_g1_i1	1.08	4.28	7.89E-06	5.77E-05	ENSGACG00000000104	coiled-coil-helix-coiled-coil-helix domain containing 7
c40267_g4_i4	1.08	3.65	6.47E-08	1.09E-06	ENSPFOG00000013006	transmembrane 9 superfamily member 2
c48638_g6_i2	1.08	3.41	2.94E-05	1.75E-04	ENSONIG00000014656	]
c45470_g1_i1	1.08	3.98	2.12E-04	9.34E-04	ENSGACG00000004462	forkhead box J1b
c27582_g1_i1	1.08	4.96	2.44E-07	3.21E-06	ENSONIG00000011420	epoxide hydrolase 1, microsomal (xenobiotic)
c41892_g1_i3	1.08	4.21	7.28E-07	7.94E-06	ENSXMAG00000000320	Uncharacterized protein {ECO:0000313|Ensembl:ENSXMAP00000000319}
c37478_g1_i1	1.08	3.47	2.59E-05	1.58E-04	ENSONIG00000000949	prostaglandin reductase 2
c46126_g3_i1	1.08	6.28	7.91E-08	1.30E-06	ENSONIG00000001540	solute carrier family 29 (equilibrative nucleoside transporter), member 2
c39704_g1_i1	1.08	3.94	6.45E-06	4.89E-05		no blastx hit*
c37290_g1_i3	1.08	5.9	2.98E-07	3.79E-06	ENSONIG00000009246	vimentin like
c37478_g1_i3	1.08	4.59	2.34E-09	7.29E-08	ENSONIG00000000949	prostaglandin reductase 2
c47481_g1_i10	1.08	5.65	2.54E-04	1.09E-03	ENSDARG00000052978	muscleblind-like (Drosophila)
c34240_g2_i2	1.08	5.21	8.15E-05	4.16E-04	ENSONIG00000001563	acidic (leucine-rich) nuclear phosphoprotein 32 family, member E
c35018_g2_i1	1.08	5.09	2.62E-06	2.32E-05	ENSONIG00000013408	RAB32a, member RAS oncogene family
c41857_g1_i1	1.08	5.67	1.77E-06	1.67E-05	ENSONIG00000018204	calcium binding and coiled-coil domain 2
c40601_g3_i3	1.08	7.17	1.20E-05	8.25E-05	ENSPFOG00000009941	protein phosphatase 1, catalytic subunit, beta isozyme
c39467_g1_i2	1.08	7.17	2.83E-07	3.64E-06	ENSGACG00000001721	dynactin 3 (p22)
c37640_g1_i1	1.08	5.76	1.13E-07	1.71E-06	ENSONIG00000005547	eukaryotic translation initiation factor 3, subunit M
c45653_g8_i5	1.08	6.14	1.38E-05	9.26E-05	ENSPFOG00000016337	glutamate-ammonia ligase (glutamine synthase) b
c35558_g1_i3	1.08	6.1	3.02E-08	5.78E-07	ENSONIG00000020174	iron-sulfur cluster assembly 2
c42724_g1_i1	1.08	4.58	4.29E-04	1.70E-03	ENSGACG00000018451	unc-93 homolog B1 (C. elegans)
c39804_g2_i6	1.08	8.89	5.36E-07	6.13E-06	ENSXMAG00000016563	Peptidyl-prolyl cis-trans isomerase {ECO:0000256|RuleBase:RU004231}
c45237_g4_i1	1.08	7.27	8.96E-07	9.46E-06	ENSGACG00000000011	dynein, light chain, roadblock-type 1
c36844_g1_i3	1.08	5.36	3.46E-08	6.49E-07	ENSGMOG00000017991	coatomer protein complex, subunit zeta 1
c31721_g1_i2	1.08	6.04	9.89E-05	4.91E-04	ENSGMOG00000019644	peroxiredoxin 6
c46717_g1_i1	1.08	4.89	1.52E-05	1.01E-04	ENSGACG00000012798	transforming growth factor, beta 1a
c48184_g2_i3	1.08	3.88	2.00E-08	4.12E-07	ENSONIG00000009688	myosin phosphatase Rho interacting protein
c48120_g2_i2	1.07	6.82	1.95E-05	1.24E-04	ENSONIG00000005249	proteasome (prosome, macropain) inhibitor subunit 1
c28419_g1_i1	1.07	4.27	6.69E-04	2.47E-03	ENSTRUG00000012758	mitochondrial ribosomal protein S28
c33994_g1_i4	1.07	3.34	2.90E-05	1.73E-04	ENSTRUG00000010118	hydroxymethylbilane synthase a
c40443_g1_i1	1.07	3.46	1.28E-04	6.12E-04	ENSGMOG00000004865	cytosolic iron-sulfur protein assembly 1 homolog (S. cerevisiae)
c38191_g1_i1	1.07	3.97	1.22E-06	1.22E-05	ENSORLG00000006891	hydroxyacyl-Coenzyme A dehydrogenase
c38696_g2_i3	1.07	7.95	1.12E-04	5.47E-04	ENSXMAG00000011858	mitochondrial pyruvate carrier 2
c41572_g1_i1	1.07	3.85	8.76E-06	6.28E-05	ENSTNIG00000005999	Chromosome undetermined SCAF13541, whole genome shotgun sequence {ECO:0000313|EMBL:CAF94911.1}; Uncharacterized protein {ECO:0000313|Ensembl:ENSTNIP00000008739}
c45386_g1_i3	1.07	3.68	1.09E-03	3.73E-03	ENSPFOG00000023096	core-binding factor, beta subunit
c34977_g2_i1	1.07	4.09	1.05E-03	3.64E-03	ENSONIG00000001178	nuclear factor of kappa light polypeptide gene enhancer in B-cells inhibitor, alpha a
c44900_g3_i3	1.07	3.62	3.79E-05	2.16E-04	ENSXMAG00000006585	Uncharacterized protein {ECO:0000313|Ensembl:ENSXMAP00000006599}
c36170_g1_i1	1.07	6.19	2.15E-08	4.39E-07	ENSGACG00000008097	proteasome (prosome, macropain) 26S subunit, non-ATPase, 9
c40830_g1_i2	1.07	6.9	1.44E-07	2.09E-06	ENSPFOG00000010404	small integral membrane protein 14
c31340_g1_i1	1.07	5.58	1.63E-08	3.45E-07	ENSPFOG00000010630	mitochondrial ribosomal protein L13
c45218_g6_i2	1.07	6.75	4.24E-05	2.38E-04	ENSGACG00000010502	cytochrome c oxidase subunit VIb polypeptide 2
c38795_g1_i1	1.07	3.17	5.67E-04	2.15E-03	ENSPFOG00000001938	pyrimidinergic receptor P2Y, G-protein coupled, 6
c9236_g1_i1	1.07	6.01	3.63E-05	2.09E-04	ENSONIG00000014398	NADH dehydrogenase (ubiquinone) 1 beta subcomplex, 4, 15kDa
c43513_g2_i2	1.07	4.46	5.83E-07	6.57E-06	ENSONIG00000002910	RAS (RAD and GEM)-like GTP binding 2
c38711_g1_i1	1.07	5.28	6.15E-06	4.69E-05	ENSGACG00000000307	]
c47829_g1_i1	1.07	3.9	5.55E-03	1.46E-02	ENSPFOG00000018439	cytokine receptor-like factor 3
c46620_g2_i4	1.07	6	3.27E-07	4.09E-06	ENSXMAG00000012300	Uncharacterized protein {ECO:0000313|Ensembl:ENSXMAP00000012328}
c42296_g1_i1	1.07	5.09	1.89E-08	3.90E-07	ENSPFOG00000010247	PDZ and LIM domain 4
c40227_g1_i1	1.07	4.16	5.19E-08	9.12E-07	ENSTNIG00000015103	signal transducer and activator of transcription 6, interleukin-4 induced
c37830_g2_i1	1.07	3.38	1.73E-02	3.79E-02	ENSGACG00000010169	TAP binding protein-like
c46784_g1_i5	1.07	5.74	1.84E-09	6.02E-08	ENSONIG00000011770	guanine deaminase
c47459_g1_i7	1.07	5.26	6.42E-05	3.37E-04	ENSXMAG00000016672	Uncharacterized protein {ECO:0000313|Ensembl:ENSXMAP00000016711}
c43878_g1_i2	1.07	4.1	3.70E-03	1.04E-02	ENSPFOG00000012598	Rho GTPase activating protein 30
c42243_g1_i1	1.07	4.56	1.36E-07	2.00E-06	ENSGACG00000009201	caveolin 1
c46784_g1_i8	1.07	6.11	7.25E-08	1.21E-06	ENSONIG00000011770	guanine deaminase
c41811_g1_i1	1.07	4.68	1.85E-03	5.82E-03	ENSGACG00000015634	scinderin like b
c31721_g1_i1	1.07	5.12	4.23E-04	1.68E-03	ENSTRUG00000016553	peroxiredoxin 6
c46527_g1_i2	1.07	5.68	8.76E-03	2.14E-02	ENSONIG00000019094	signal transducer and activator of transcription 2
c48041_g2_i1	1.07	4.9	2.20E-08	4.48E-07	ENSTRUG00000011179	protein (peptidylprolyl cis/trans isomerase) NIMA-interacting, 4 (parvulin)
c46540_g5_i6	1.06	4.11	1.02E-05	7.19E-05	ENSONIG00000009774	solute carrier family 6 (neurotransmitter transporter), member 13
c44741_g1_i2	1.06	4.56	1.02E-05	7.17E-05	ENSGACG00000003259	6-pyruvoyl-tetrahydropterin synthase/dimerization cofactor of hepatocyte nuclear factor 1 alpha (TCF1)
c46527_g1_i3	1.06	5.78	1.16E-02	2.72E-02	ENSONIG00000019094	signal transducer and activator of transcription 2
c34578_g1_i1	1.06	5.53	1.07E-05	7.46E-05	ENSPFOG00000018923	]
c45910_g1_i2	1.06	5.72	1.86E-03	5.85E-03	ENSGACG00000007843	protein tyrosine phosphatase, receptor type, C
c45883_g1_i5	1.06	9.83	7.37E-04	2.68E-03	ENSGACG00000017217	]
c47564_g1_i5	1.06	3.46	3.25E-06	2.75E-05	ENSGACG00000018502	sepiapterin reductase (7,8-dihydrobiopterin:NADP+ oxidoreductase)
c34577_g1_i1	1.06	4.82	2.01E-07	2.75E-06	ENSTRUG00000009052	phosphatidic acid phosphatase type 2C
c35154_g1_i3	1.06	5.62	9.23E-09	2.19E-07	ENSONIG00000017429	chromosome 20 open reading frame 24
c48404_g6_i4	1.06	4.76	3.57E-06	2.98E-05	ENSGACG00000000007	]
c33386_g1_i1	1.06	4.82	1.15E-06	1.17E-05	ENSONIG00000020024	nucleotide binding protein 2 (MinD homolog, E. coli)
c46126_g3_i2	1.06	7.38	1.47E-05	9.76E-05	ENSONIG00000001540	solute carrier family 29 (equilibrative nucleoside transporter), member 2
c46602_g2_i3	1.06	5.85	4.33E-06	3.51E-05	ENSORLG00000008722	Uncharacterized protein
c45012_g1_i2	1.06	3.1	2.06E-04	9.12E-04		no blastx hit*
c16643_g1_i2	1.06	3.34	1.78E-04	8.08E-04	ENSTNIG00000000431	ribonuclease H2, subunit C
c61609_g1_i1	1.06	5.99	2.98E-06	2.57E-05	ENSONIG00000010973	regulator of G-protein signaling 5a
c45653_g8_i2	1.06	5.72	4.62E-05	2.57E-04	ENSPFOG00000016337	glutamate-ammonia ligase (glutamine synthase) b
c46447_g5_i2	1.06	7.03	2.54E-04	1.09E-03	ENSONIG00000013969	Uncharacterized protein {ECO:0000313|Ensembl:ENSONIP00000017555}
c44988_g1_i1	1.06	3.96	1.34E-05	9.04E-05	ENSGACG00000020606	solute carrier family 43, member 2b
c46784_g1_i3	1.06	4.51	1.75E-06	1.66E-05	ENSONIG00000011770	guanine deaminase
c33240_g1_i1	1.06	4.72	6.16E-06	4.70E-05	ENSLOCG00000014811	multiple EGF-like-domains 8
c45883_g1_i2	1.06	8.91	7.91E-04	2.83E-03	ENSGACG00000017217	]
c37981_g2_i1	1.06	5.76	1.08E-09	3.94E-08	ENSTRUG00000012173	calcineurin-like EF hand protein 1
c39005_g1_i2	1.06	5.3	1.58E-08	3.36E-07	ENSONIG00000015161	complement component 7a
c44638_g3_i1	1.06	8.46	7.99E-08	1.30E-06	ENSONIG00000001640	FK506 binding protein 1Ab
c27344_g1_i2	1.05	4.48	1.84E-06	1.73E-05	ENSGACG00000014585	si:dkey-29d8.3
c47571_g5_i1	1.05	3.85	1.58E-05	1.04E-04	ENSGACG00000001880	solute carrier organic anion transporter family, member 2B1
c47500_g2_i1	1.05	3.88	9.83E-03	2.36E-02	ENSTRUG00000008376	family with sequence similarity 78, member Ab
c34944_g1_i2	1.05	3.68	3.93E-06	3.24E-05	ENSGACG00000017389	ubiquitin related modifier 1
c27975_g1_i1	1.05	5.05	7.64E-09	1.90E-07	ENSONIG00000011409	signal recognition particle 9
c43254_g1_i1	1.05	3.61	8.27E-05	4.21E-04	ENSGACG00000006388	solute carrier family 25 (mitochondrial carrier; phosphate carrier), member 24
c35810_g1_i1	1.05	3.64	7.83E-06	5.74E-05	ENSONIG00000016188	mediator of RNA polymerase II transcription, subunit 18 homolog (yeast)
c37358_g2_i4	1.05	6.23	2.83E-06	2.46E-05	ENSGACG00000001517	chromosome 2 open reading frame 76
c46784_g1_i6	1.05	5.42	1.04E-10	5.78E-09	ENSONIG00000011770	guanine deaminase
c42066_g2_i3	1.05	4.12	9.57E-08	1.51E-06	ENSONIG00000001077	eukaryotic translation initiation factor 4ea
c40694_g2_i2	1.05	3.6	1.98E-05	1.26E-04	ENSGACG00000000340	sortilin 1a
c48916_g1_i5	1.05	6.1	1.08E-07	1.66E-06	ENSONIG00000018555	transmembrane protein 59
c40141_g1_i4	1.05	3.62	5.91E-06	4.54E-05	ENSTNIG00000006127	RNA binding motif protein 47
c43731_g1_i1	1.05	6.17	1.66E-05	1.09E-04	ENSONIG00000016805	si:dkey-180p18.9
c38435_g2_i1	1.05	5.11	3.45E-06	2.90E-05	ENSONIG00000003050	trafficking protein particle complex 2-like
c39364_g1_i2	1.05	3.25	1.54E-04	7.17E-04	ENSGACG00000008777	]
c49192_g2_i5	1.05	5.38	1.09E-04	5.34E-04	ENSONIG00000006291	pre-B-cell leukemia homeobox interacting protein 1b
c48856_g2_i7	1.05	3.75	2.71E-03	8.01E-03	ENSORLG00000013662	calcium/calmodulin-dependent serine protein kinase a
c36951_g1_i1	1.05	8.5	2.62E-06	2.31E-05	ENSDARG00000093448	mitochondrial pyruvate carrier 1
c36734_g1_i3	1.05	6.41	2.57E-05	1.57E-04	ENSDARG00000075881	si:ch211-39k3.2
c43656_g2_i2	1.05	6.15	4.35E-06	3.53E-05	ENSONIG00000003671	dynein, light chain, Tctex-type 3
c40796_g1_i2	1.05	4.12	1.50E-06	1.45E-05	ENSPFOG00000006370	chibby homolog 1 (Drosophila)
c38633_g1_i1	1.05	3.57	2.22E-05	1.38E-04	ENSONIG00000011476	ADP-ribosylarginine hydrolase
c34506_g1_i1	1.05	3.41	3.64E-06	3.03E-05	ENSONIG00000009849	hydroxy-delta-5-steroid dehydrogenase, 3 beta- and steroid delta-isomerase
c45390_g1_i2	1.05	4.27	1.39E-02	3.15E-02	ENSPFOG00000004673	slowmo homolog 2 (Drosophila)
c40063_g2_i2	1.05	5.22	5.09E-05	2.78E-04	ENSPFOG00000012983	synuclein, gamma a
c35626_g1_i3	1.04	3.57	1.14E-04	5.52E-04	ENSONIG00000003972	Ras association (RalGDS/AF-6) domain family member 1
c36210_g1_i1	1.04	5.1	2.13E-06	1.95E-05	ENSONIG00000018440	transmembrane protein 256
c45803_g1_i1	1.04	14.7	1.28E-05	8.71E-05	ENSGACG00000020935	cytochrome c oxidase subunit I (mitochondrion)
c48980_g1_i1	1.04	3.87	2.33E-07	3.09E-06	ENSONIG00000014452	methionine sulfoxide reductase B2
c39133_g1_i2	1.04	3.83	1.46E-02	3.29E-02	ENSONIG00000020297	GATA binding protein 1a
c44270_g5_i4	1.04	5.07	7.85E-08	1.29E-06	ENSTNIG00000010980	FK506 binding protein 3
c42003_g3_i1	1.04	4.11	3.66E-06	3.05E-05	ENSORLG00000006079	solute carrier family 22 (organic anion transporter), member 6, like
c36086_g1_i3	1.04	5.24	8.08E-10	3.11E-08	ENSONIG00000014374	polymerase (DNA directed), beta
c34617_g1_i1	1.04	4.4	3.04E-04	1.27E-03	ENSONIG00000012705	interferon, gamma-inducible protein 30
c47550_g4_i4	1.04	3.44	3.42E-05	1.99E-04	ENSGACG00000011704	]
c41547_g3_i10	1.04	3.94	3.47E-09	9.99E-08	ENSGACG00000011137	]
c32827_g2_i1	1.04	5.51	1.09E-08	2.52E-07	ENSONIG00000015101	Ras suppressor protein 1
c45558_g3_i1	1.04	3.7	2.18E-04	9.58E-04	ENSGACG00000005671	RNA binding motif, single stranded interacting protein 1
c34947_g1_i1	1.04	3.39	2.27E-06	2.06E-05	ENSXMAG00000017084	chromosome 9 open reading frame 89
c39357_g2_i1	1.04	5.22	1.60E-07	2.29E-06	ENSONIG00000007380	uridine-cytidine kinase 1
c45567_g4_i2	1.04	9.5	4.78E-06	3.82E-05	ENSAMXG00000008599	poly A binding protein, cytoplasmic 1 b
c28368_g1_i2	1.04	8.06	3.86E-06	3.19E-05	ENSGACG00000001229	]
c34719_g2_i1	1.04	4.93	4.68E-05	2.58E-04	ENSONIG00000007645	mitochondrial ribosomal protein L55
c38786_g2_i2	1.04	3.51	1.03E-05	7.20E-05	ENSTRUG00000011223	synaptosomal-associated protein, 23kDa
c45883_g1_i11	1.04	8.38	4.02E-04	1.61E-03	ENSGACG00000017217	]
c40358_g1_i1	1.04	3.29	1.94E-04	8.70E-04	ENSXMAG00000004410	EGF-like-domain, multiple 6
c44456_g5_i3	1.04	3.34	6.53E-05	3.42E-04	ENSTNIG00000010105	serum/glucocorticoid regulated kinase family, member 3
c35017_g1_i1	1.04	3.4	1.05E-05	7.33E-05	ENSONIG00000010598	family with sequence similarity 96, member A
c40106_g1_i1	1.04	5.9	5.23E-06	4.10E-05	ENSONIG00000016942	glycine dehydrogenase (decarboxylating)
c36213_g1_i1	1.04	3.05	3.59E-03	1.02E-02	ENSLOCG00000017436	Uncharacterized protein {ECO:0000313|Ensembl:ENSLOCP00000021541}
c31000_g1_i1	1.04	6.21	1.71E-07	2.43E-06	ENSONIG00000013101	Rab acceptor 1 (prenylated)
c48668_g2_i3	1.04	3.55	2.33E-07	3.09E-06	ENSONIG00000015319	density-regulated protein
c47527_g3_i5	1.04	5.87	4.27E-05	2.40E-04	ENSONIG00000011159	NLR family, CARD domain containing 5
c41823_g4_i1	1.04	6.5	1.34E-07	1.97E-06	ENSTRUG00000005488	transcription elongation factor B (SIII), polypeptide 2 (18kDa, elongin B)
c45523_g1_i1	1.03	4.57	2.52E-06	2.25E-05	ENSGACG00000017210	zgc:113531
c38024_g1_i1	1.03	5.53	5.93E-05	3.16E-04	ENSGACG00000001093	signal recognition particle 19
c32980_g1_i1	1.03	4.5	1.04E-06	1.07E-05	ENSGACG00000007413	penta-EF-hand domain containing 1
c44687_g1_i1	1.03	5.4	1.86E-09	6.08E-08	ENSPFOG00000004342	pleckstrin homology domain containing, family O member 2
c45576_g7_i4	1.03	3.83	9.27E-05	4.65E-04	ENSXMAG00000007217	Src homology 2 domain containing E
c39576_g1_i1	1.03	3.77	1.53E-05	1.01E-04	ENSGACG00000001660	WD repeat domain 82
c46058_g3_i4	1.03	4.68	2.05E-05	1.29E-04	ENSGACG00000014200	neural precursor cell expressed, developmentally down-regulated 8
c46944_g1_i1	1.03	6.27	1.36E-06	1.34E-05	ENSGACG00000011356	heme binding protein 2
c40443_g1_i2	1.03	4.49	2.58E-06	2.29E-05	ENSONIG00000010711	cytosolic iron-sulfur protein assembly 1 homolog (S. cerevisiae)
c5348_g1_i1	1.03	7.48	3.33E-05	1.95E-04	ENSXMAG00000009696	macrophage migration inhibitory factor
c39668_g1_i1	1.03	6.67	1.42E-07	2.07E-06	ENSPFOG00000018226	putative breast adenocarcinoma marker
c47352_g3_i2	1.03	5.68	4.43E-03	1.21E-02	ENSONIG00000006624	interferon regulatory factor 9
c44842_g2_i4	1.03	7.18	7.29E-07	7.95E-06	ENSONIG00000010070	Oreochromis niloticus ubiquitin C-terminal hydrolase (uch), mRNA.
c42578_g1_i2	1.03	3.23	6.51E-05	3.41E-04	ENSONIG00000021263	Uncharacterized protein {ECO:0000313|Ensembl:ENSONIP00000026565}
c32456_g1_i2	1.03	6.26	4.33E-07	5.13E-06	ENSONIG00000001592	eukaryotic translation initiation factor 3, subunit G
c33335_g1_i1	1.03	5.03	5.61E-07	6.37E-06	ENSORLG00000012372	retinol binding protein 1a, cellular
c47109_g3_i2	1.03	4.66	1.74E-07	2.46E-06	ENSONIG00000012814	peptidylprolyl isomerase B (cyclophilin B)
c29347_g1_i2	1.03	5.13	3.70E-08	6.88E-07	ENSGACG00000019235	chromosome 16 open reading frame 13
c42006_g2_i1	1.03	4.79	4.89E-08	8.66E-07	ENSXMAG00000007790	matrix metalloproteinase 2
c29567_g1_i3	1.03	6.33	7.85E-06	5.75E-05	ENSGACG00000010166	fatty acid binding protein 7, brain, a
c45557_g4_i3	1.03	4.39	6.90E-08	1.16E-06	ENSGACG00000001431	cytokine receptor family member b6
c44162_g1_i2	1.03	3.85	3.12E-04	1.30E-03	ENSXMAG00000008002	annexin A5b
c45738_g1_i6	1.03	7.84	5.66E-07	6.42E-06	ENSPFOG00000009552	ras-related nuclear protein
c32689_g1_i1	1.03	3.96	4.84E-05	2.66E-04	ENSPFOG00000002056	tumor necrosis factor (ligand) superfamily, member 10
c35672_g1_i2	1.03	7.02	4.36E-06	3.53E-05	ENSONIG00000014305	transcription elongation factor B (SIII), polypeptide 1b
c34610_g1_i1	1.03	5	4.33E-09	1.20E-07	ENSONIG00000017789	PRELI domain containing 1a
c43243_g6_i1	1.03	6.09	7.49E-08	1.24E-06	ENSONIG00000006758	ubiquitin carboxyl-terminal esterase L3 (ubiquitin thiolesterase)
c37147_g1_i1	1.03	4.09	1.85E-07	2.57E-06	ENSONIG00000002633	mitochondrial ribosomal protein L53
c35570_g1_i3	1.03	4.34	2.22E-04	9.74E-04	ENSONIG00000001827	procollagen C-endopeptidase enhancer
c47897_g2_i3	1.03	5.45	6.24E-04	2.32E-03	ENSONIG00000020087	Uncharacterized protein {ECO:0000313|Ensembl:ENSONIP00000025304}
c38962_g1_i3	1.03	3.71	1.33E-02	3.05E-02	ENSGACG00000017373	]
c34809_g1_i1	1.03	7.4	1.58E-05	1.04E-04	ENSTNIG00000015246	selenoprotein T, 1a
c48761_g3_i1	1.03	5.6	1.47E-04	6.87E-04	ENSONIG00000019656	chloride intracellular channel 1
c40036_g1_i2	1.03	6.32	2.76E-07	3.57E-06	ENSAMXG00000009889	ribosomal protein S27, isoform 1
c49080_g2_i2	1.02	2.9	1.28E-02	2.94E-02	ENSONIG00000019207	meprin A, beta
c42077_g1_i2	1.02	3.62	1.51E-05	1.00E-04	ENSXMAG00000019661	chromosome 11 open reading frame 68
c42908_g2_i1	1.02	4.23	6.31E-03	1.62E-02	ENSONIG00000007977	peripheral myelin protein 22b
c47719_g5_i5	1.02	6.5	1.11E-03	3.79E-03		no blastx hit*
c42927_g1_i1	1.02	3.63	1.32E-03	4.38E-03	ENSTRUG00000002862	lecithin retinol acyltransferase b (phosphatidylcholine--retinol O-acyltransferase b)
c39773_g2_i3	1.02	4.07	2.80E-05	1.68E-04	ENSONIG00000002337	tropomyosin 4a
c44895_g2_i3	1.02	5.02	1.48E-08	3.19E-07	ENSONIG00000019771	brevican
c41033_g2_i1	1.02	6.17	5.84E-06	4.50E-05	ENSPFOG00000019370	moesin
c38178_g1_i1	1.02	4.88	3.60E-07	4.43E-06	ENSONIG00000018615	sterol carrier protein 2a
c31276_g1_i1	1.02	7.55	3.11E-07	3.93E-06	ENSGACG00000009326	]
c41780_g2_i2	1.02	4.1	1.41E-06	1.38E-05	ENSGACG00000013192	enoyl CoA hydratase 1, peroxisomal
c40150_g1_i1	1.02	7.07	1.00E-06	1.04E-05	ENSPFOG00000019502	si:ch73-49p17.1
c34919_g1_i1	1.02	5.09	9.09E-09	2.16E-07	ENSTNIG00000006736	mitochondrial ribosomal protein S16
c33760_g1_i4	1.02	3.09	8.12E-03	2.01E-02	ENSGACG00000003502	chromosome 10 open reading frame 54
c44676_g4_i1	1.02	4.71	1.26E-09	4.47E-08	ENSONIG00000019701	ceramide synthase 2a
c35080_g1_i2	1.02	4.12	1.24E-05	8.47E-05	ENSONIG00000012167	signal recognition particle 14
c47481_g1_i11	1.02	6.13	1.42E-04	6.68E-04	ENSONIG00000010043	muscleblind-like splicing regulator 1
c46480_g3_i3	1.02	5.29	2.00E-05	1.26E-04	ENSAMXG00000013085	Uncharacterized protein {ECO:0000313|Ensembl:ENSAMXP00000013463}
c39346_g1_i2	1.02	5.48	5.58E-08	9.67E-07	ENSGACG00000007328	hydroxyacyl-Coenzyme A dehydrogenase/3-ketoacyl-Coenzyme A thiolase/enoyl-Coenzyme A hydratase (trifunctional protein), beta subunit
c41622_g2_i5	1.02	3.38	1.19E-04	5.75E-04	ENSPFOG00000009125	SH3-domain GRB2-like endophilin B1a
c36243_g1_i1	1.02	3.52	2.58E-04	1.10E-03	ENSGACG00000005973	sulfotransferase family 2, cytosolic sulfotransferase 3
c35334_g1_i2	1.02	5.79	2.88E-05	1.72E-04	ENSONIG00000017598	prefoldin subunit 6
c45557_g4_i2	1.02	5.07	1.02E-08	2.38E-07	ENSGACG00000001431	cytokine receptor family member b6
c33991_g1_i1	1.02	8.55	5.61E-05	3.01E-04	ENSONIG00000015476	fibroblast growth factor binding protein 3
c41429_g1_i3	1.02	6.61	4.38E-06	3.54E-05	ENSGACG00000012006	RAB30, member RAS oncogene family
c38885_g1_i1	1.02	3.26	1.12E-04	5.45E-04	ENSGACG00000005191	Bardet-Biedl syndrome 5
c45322_g3_i4	1.02	6.6	2.96E-07	3.77E-06	ENSPFOG00000014304	cytochrome P450, family 4, subfamily T, polypeptide 8
c35080_g1_i1	1.02	5.2	3.23E-07	4.06E-06	ENSONIG00000012167	signal recognition particle 14
c37763_g1_i1	1.02	4.58	1.61E-06	1.54E-05	ENSORLG00000000490	Uncharacterized protein
c38908_g1_i2	1.02	5.1	1.73E-07	2.45E-06	ENSONIG00000006232	proteasome (prosome, macropain) 26S subunit, non-ATPase, 4b
c40600_g11_i2	1.02	6.86	4.86E-07	5.65E-06	ENSGACG00000014089	VCP-interacting membrane protein
c46276_g5_i2	1.02	3.46	1.64E-03	5.27E-03	ENSPFOG00000005191	SH2B adaptor protein 3
c36935_g1_i3	1.02	6.66	9.05E-05	4.55E-04	ENSTRUG00000009847	inhibitor of DNA binding 1
c38327_g1_i4	1.01	4.79	4.62E-08	8.25E-07	ENSTRUG00000011426	COX16 cytochrome c oxidase assembly homolog (S. cerevisiae)
c41060_g1_i2	1.01	5.68	1.42E-08	3.09E-07	ENSPFOG00000009392	hydroxyacylglutathione hydrolase
c37692_g1_i2	1.01	5.12	2.66E-05	1.61E-04	ENSPFOG00000006527	polysaccharide biosynthesis domain containing 1
c45035_g2_i2	1.01	5.76	5.61E-08	9.69E-07	ENSONIG00000006318	PX domain containing 1b
c28218_g1_i1	1.01	5.32	2.91E-04	1.22E-03	ENSPFOG00000021751	neuropeptide Y
c36759_g1_i1	1.01	4.72	1.07E-06	1.09E-05	ENSONIG00000016629	crystallin, zeta (quinone reductase)
c46854_g2_i5	1.01	4.08	2.25E-07	3.00E-06	ENSONIG00000016911	zgc:100832
c44481_g1_i5	1.01	3.61	2.63E-05	1.59E-04	ENSGMOG00000019885	]
c35039_g1_i3	1.01	4.48	2.74E-08	5.36E-07	ENSTNIG00000014281	family with sequence similarity 57, member A
c42511_g1_i7	1.01	3.9	3.92E-05	2.22E-04	ENSGACG00000010039	syntaxin binding protein 2
c28410_g1_i1	1.01	3.83	5.58E-06	4.32E-05	ENSONIG00000003894	caveolin 2
c41287_g1_i2	1.01	4.85	5.99E-03	1.56E-02		no blastx hit*
c39645_g1_i3	1.01	4.44	2.26E-03	6.90E-03	ENSGACG00000016202	cathepsin B, a
c32834_g1_i1	1.01	9.08	1.33E-04	6.35E-04	ENSONIG00000019438	ribosomal protein, large, P0
c37353_g2_i1	1.01	8.28	9.81E-07	1.02E-05	ENSONIG00000016814	Peptidyl-prolyl cis-trans isomerase {ECO:0000256|RuleBase:RU004231}
c34145_g1_i2	1.01	6.61	8.43E-06	6.10E-05	ENSPFOG00000013917	serine (or cysteine) proteinase inhibitor, clade E (nexin, plasminogen activator inhibitor type 1), member 2
c38000_g1_i3	1.01	4.14	1.01E-06	1.05E-05	ENSGACG00000006119	MpV17 transgene, murine homolog, glomerulosclerosis
c37610_g2_i1	1.01	4.19	3.80E-07	4.64E-06	ENSPFOG00000010716	succinate-CoA ligase, GDP-forming, beta subunit
c44970_g2_i2	1.01	4.85	4.93E-07	5.72E-06	ENSAMXG00000009498	vesicle-associated membrane protein 1
c42810_g2_i1	1.01	4.14	1.47E-05	9.78E-05	ENSTRUG00000006704	calpain, small subunit 1 b
c44633_g7_i1	1.01	5.22	2.12E-07	2.88E-06	ENSPFOG00000016408	tumor necrosis factor receptor superfamily, member 19
c37889_g1_i2	1.01	3.73	1.12E-03	3.83E-03	ENSONIG00000004139	serine (or cysteine) peptidase inhibitor, clade F, member 1
c48437_g5_i5	1.01	4.8	1.37E-07	2.00E-06	ENSONIG00000005908	APAF1 interacting protein
c35382_g1_i3	1.01	4.65	1.90E-07	2.62E-06	ENSPFOG00000013330	nudix (nucleoside diphosphate linked moiety X)-type motif 5
c35919_g1_i2	1.01	6.74	7.77E-07	8.36E-06	ENSGACG00000012379	proteasome (prosome, macropain) 26S subunit, ATPase, 4
c41823_g4_i2	1.01	6.12	4.05E-07	4.85E-06	ENSTRUG00000005488	transcription elongation factor B (SIII), polypeptide 2 (18kDa, elongin B)
c46447_g5_i3	1.01	5.76	2.21E-05	1.38E-04	ENSONIG00000013969	Uncharacterized protein {ECO:0000313|Ensembl:ENSONIP00000017555}
c32834_g1_i2	1.01	7.13	2.60E-05	1.58E-04	ENSDARG00000051783	ribosomal protein, large, P0
c36531_g1_i1	1.01	5.86	2.17E-07	2.92E-06	ENSTRUG00000004235	histidine triad nucleotide binding protein 3
c38052_g1_i3	1.01	6.12	1.56E-05	1.03E-04	ENSGACG00000017611	actin related protein 2/3 complex, subunit 3
c39558_g1_i1	1.01	3.54	2.18E-05	1.36E-04	ENSGACG00000004429	MYC induced nuclear antigen-like
c39264_g2_i2	1	4.25	1.76E-07	2.48E-06	ENSTRUG00000009973	transmembrane protein 30Aa
c34810_g1_i1	1	3.39	4.03E-04	1.61E-03	ENSTRUG00000004852	mitochondrial ribosomal protein L43
c31000_g1_i2	1	5.71	2.95E-08	5.68E-07	ENSONIG00000013101	Rab acceptor 1 (prenylated)
c44701_g4_i2	1	4.91	2.10E-03	6.49E-03	ENSAMXG00000000911	DEAD (Asp-Glu-Ala-Asp) box polypeptide 27
c35531_g2_i1	1	3.42	7.73E-04	2.78E-03	ENSGACG00000000499	transmembrane protein 106Bb
c34609_g1_i3	1	5	1.71E-04	7.81E-04	ENSGACG00000000870	H2A histone family, member Z
c39933_g2_i2	1	6.72	1.80E-07	2.52E-06	ENSONIG00000014890	ADP-ribosylation factor 4
c42644_g1_i5	1	3.33	1.26E-03	4.22E-03	ENSPFOG00000013063	plasminogen activator, tissue
c47444_g1_i4	1	4.26	1.57E-02	3.49E-02	ENSGACG00000009865	Rhesus blood group-associated glycoprotein
c39110_g1_i1	1	5.25	3.92E-06	3.23E-05	ENSONIG00000006998	IQ motif containing GTPase activating protein 1
c40327_g1_i3	1	5.64	1.79E-07	2.51E-06	ENSONIG00000002374	leucine zipper and CTNNBIP1 domain containing
c33695_g1_i1	1	6.49	3.55E-06	2.97E-05	ENSGACG00000004614	NADH dehydrogenase (ubiquinone) Fe-S protein 4, (NADH-coenzyme Q reductase)
c35868_g1_i1	1	4.97	2.28E-06	2.06E-05	ENSONIG00000017238	mitochondrial ribosomal protein S25
c43415_g1_i2	1	3.21	6.51E-04	2.41E-03	ENSONIG00000020454	angiotensin II receptor, type 1b
c47275_g3_i6	1	8.2	4.18E-03	1.15E-02	ENSPFOG00000019109	myelin basic protein b
c33671_g1_i1	1	3.35	1.03E-04	5.07E-04	ENSPFOG00000023123	si:dkey-126g1.9
c46695_g2_i4	1	3.89	5.48E-06	4.27E-05	ENSDARG00000070314	caldesmon 1 like
c38400_g2_i3	1	6.63	8.58E-05	4.35E-04	ENSXMAG00000006797	midkine-related growth factor b
c36285_g1_i1	1	5.64	2.12E-05	1.33E-04	ENSONIG00000019396	hematological and neurological expressed 1-like
c34862_g1_i2	1	5.25	1.99E-10	9.54E-09	ENSTNIG00000011683	golgi SNAP receptor complex member 2
c37703_g1_i2	1	3.59	1.72E-04	7.87E-04	ENSPFOG00000005248	napsin A aspartic peptidase
c46574_g1_i1	1	5.33	1.11E-06	1.13E-05	ENSONIG00000012640	solute carrier family 31 (copper transporters), member 1
c35085_g2_i1	1	4.96	2.24E-05	1.39E-04	ENSPFOG00000004755	COMM domain containing 8
c33230_g1_i1	1	3.26	4.31E-03	1.18E-02	ENSGACG00000010128	lymphotoxin beta receptor (TNFR superfamily, member 3)
c42044_g4_i4	1	3.26	1.06E-05	7.38E-05	ENSTNIG00000007040	RAP1A, member of RAS oncogene family b
c29609_g1_i2	1	5.28	7.89E-07	8.46E-06	ENSXMAG00000013424	late endosomal/lysosomal adaptor, MAPK and MTOR activator 2
c39474_g2_i6	1	3.42	4.52E-07	5.30E-06	ENSONIG00000017888	uracil phosphoribosyltransferase (FUR1) homolog (S. cerevisiae)
c39773_g1_i1	1	3.54	1.57E-04	7.25E-04	ENSGACG00000011294	tropomyosin 4a
c13926_g1_i1	1	9.64	1.06E-06	1.09E-05	ENSTRUG00000010425	glia maturation factor, beta
c46912_g5_i1	1	3.75	1.81E-04	8.22E-04	ENSORLG00000016926	CKLF-like MARVEL transmembrane domain containing 6
c38631_g1_i1	1	3.76	1.37E-06	1.34E-05	ENSORLG00000007453	DnaJ (Hsp40) homolog, subfamily A, member 4
c36141_g1_i2	1	4.31	2.86E-07	3.66E-06	ENSTRUG00000005958	NMD3 homolog (S. cerevisiae)
c33558_g1_i2	1	6.23	3.75E-05	2.15E-04	ENSONIG00000003248	proteasome (prosome, macropain) subunit, beta type, 3
c46241_g1_i5	1	4.24	1.55E-07	2.23E-06	ENSONIG00000002533	solute carrier family 16 (monocarboxylic acid transporters), member 4
c39634_g5_i1	1	5.85	1.27E-03	4.26E-03	ENSPFOG00000007832	cathepsin K
c45461_g5_i2	1	4.53	4.38E-08	7.93E-07	ENSGACG00000013296	DCN1, defective in cullin neddylation 1, domain containing 5 (S. cerevisiae)
c40884_g1_i1	1	3.78	1.33E-04	6.32E-04	ENSONIG00000006360	Uncharacterized protein {ECO:0000313|Ensembl:ENSONIP00000008016}
c39288_g8_i2	1	3.18	1.08E-03	3.72E-03	ENSTNIG00000016328	40S ribosomal protein S12 {ECO:0000256|RuleBase:RU000670}
c37833_g1_i2	1	4.72	4.86E-06	3.87E-05	ENSTRUG00000016446	acetyl-CoA acyltransferase 2
c44728_g1_i1	1	4.3	4.51E-07	5.29E-06	ENSONIG00000005800	transaldolase 1
c35558_g1_i2	1	5.21	1.18E-06	1.20E-05	ENSONIG00000020174	iron-sulfur cluster assembly 2
c48523_g2_i13	1	4.66	1.83E-08	3.82E-07	ENSGACG00000000723	protein kinase, AMP-activated, gamma 1 non-catalytic subunit
c38514_g1_i2	1	4.44	1.83E-07	2.56E-06	ENSONIG00000004751	chromosome 19 open reading frame 60
c37370_g1_i2	1	4.09	7.02E-05	3.64E-04	ENSONIG00000009787	cysteine-rich with EGF-like domains 2
c35339_g2_i2	1	4.14	1.07E-04	5.23E-04	ENSGACG00000019293	heat shock protein 14
c47835_g2_i1	0.99	4.4	5.67E-06	4.38E-05	ENSDARG00000014333	ORM1-like 1 (S. cerevisiae)
c37909_g1_i3	0.99	5.41	2.99E-06	2.57E-05	ENSGACG00000013770	si:ch211-66e2.5
c34609_g1_i2	0.99	6.45	3.76E-04	1.52E-03	ENSTNIG00000003186	H2A histone family, member Z
c40471_g1_i2	0.99	3.32	3.26E-03	9.35E-03	ENSGACG00000020279	vacuolar protein sorting 51 homolog (S. cerevisiae)
c43362_g3_i1	0.99	5.16	3.92E-08	7.22E-07	ENSGACG00000012317	nuclear receptor coactivator 4
c39346_g1_i3	0.99	4.72	3.44E-06	2.89E-05	ENSONIG00000005593	hydroxyacyl-Coenzyme A dehydrogenase/3-ketoacyl-Coenzyme A thiolase/enoyl-Coenzyme A hydratase (trifunctional protein), beta subunit
c39550_g1_i6	0.99	6.09	1.66E-04	7.60E-04	ENSONIG00000005014	NADH dehydrogenase (ubiquinone) Fe-S protein 5
c30289_g1_i1	0.99	5.6	7.42E-07	8.07E-06	ENSONIG00000001283	eukaryotic translation initiation factor 3, subunit K
c24526_g1_i1	0.99	6.25	2.60E-06	2.30E-05	ENSGACG00000001551	nucleolar protein interacting with the FHA domain of MKI67
c41475_g1_i2	0.99	5.37	8.31E-09	2.02E-07	ENSONIG00000017847	FYVE, RhoGEF and PH domain containing 6
c39421_g1_i3	0.99	3.91	4.86E-07	5.65E-06	ENSGACG00000003497	si:ch73-390p7.2
c46859_g2_i1	0.99	6.87	3.25E-07	4.08E-06	ENSGACG00000001498	chromosome 1 open reading frame 74
c29641_g1_i1	0.99	5.98	8.11E-06	5.91E-05	ENSPFOG00000016661	neural precursor cell expressed, developmentally down-regulated 8
c37036_g1_i1	0.99	4.93	8.07E-04	2.88E-03	ENSONIG00000020963	Uncharacterized protein {ECO:0000313|Ensembl:ENSONIP00000026266}
c36032_g1_i2	0.99	3.41	3.09E-03	8.97E-03		no blastx hit*
c45976_g6_i1	0.99	4.38	1.45E-04	6.78E-04	ENSONIG00000017055	Uncharacterized protein {ECO:0000313|Ensembl:ENSONIP00000021507}
c47644_g1_i1	0.99	3.74	3.11E-06	2.65E-05	ENSORLG00000020063	zinc finger protein 330
c37231_g1_i2	0.99	8.43	3.89E-06	3.21E-05	ENSGACG00000019949	myotrophin
c36620_g1_i1	0.99	4.56	2.13E-06	1.95E-05	ENSGACG00000011763	LSM1 homolog, U6 small nuclear RNA associated (S. cerevisiae)
c40391_g2_i1	0.99	4.37	4.15E-05	2.34E-04	ENSONIG00000013548	angiopoietin 1
c48916_g1_i3	0.99	6.44	5.92E-07	6.64E-06	ENSONIG00000018555	transmembrane protein 59
c38962_g1_i4	0.99	3.24	1.85E-02	4.00E-02	ENSGACG00000017373	]
c43106_g2_i1	0.99	6.79	1.25E-05	8.56E-05	ENSONIG00000016427	antizyme inhibitor 1a
c44192_g1_i2	0.99	5.52	1.22E-06	1.22E-05	ENSTRUG00000009161	multiple coagulation factor deficiency 2
c47033_g3_i2	0.99	3.56	4.90E-06	3.89E-05	ENSGACG00000018224	zinc finger, DHHC domain containing 15b
c41892_g1_i4	0.99	3.95	8.32E-06	6.03E-05	ENSONIG00000015590	Uncharacterized protein {ECO:0000313|Ensembl:ENSONIP00000019616}
c39916_g1_i4	0.98	3.3	1.23E-05	8.40E-05	ENSONIG00000017874	cAMP responsive element binding protein 3-like 2
c42727_g1_i1	0.98	3.18	6.27E-04	2.33E-03	ENSPFOG00000015872	synaptophysin-like 1
c34416_g2_i1	0.98	6.41	1.90E-06	1.77E-05	ENSONIG00000001847	coatomer protein complex, subunit epsilon
c38242_g1_i4	0.98	3.74	1.53E-03	4.96E-03	ENSORLG00000001222	Oryzias latipes calcitonin gene-related peptide 2 (cgrp2), mRNA.
c44456_g5_i5	0.98	3.35	1.36E-05	9.16E-05	ENSTNIG00000010105	serum/glucocorticoid regulated kinase family, member 3
c39044_g1_i3	0.98	4.87	4.69E-05	2.59E-04	ENSONIG00000019200	Uncharacterized protein {ECO:0000313|Ensembl:ENSONIP00000024168}
c32869_g1_i1	0.98	3.39	2.15E-04	9.46E-04	ENSONIG00000021194	zgc:153845
c37340_g1_i1	0.98	4.59	3.73E-06	3.09E-05	ENSONIG00000016021	family with sequence similarity 53, member B
c43346_g1_i2	0.98	5.1	1.60E-02	3.54E-02	ENSGACG00000007759	BUD31 homolog (yeast)
c46695_g2_i10	0.98	4.18	1.27E-06	1.27E-05	ENSTRUG00000005432	caldesmon 1 like
c48835_g1_i8	0.98	8.22	1.48E-03	4.81E-03	ENSONIG00000015152	potassium inwardly-rectifying channel, subfamily J, member 10
c46387_g2_i1	0.98	4.8	1.03E-05	7.23E-05	ENSTRUG00000007035	ephrin A1b
c43184_g1_i1	0.98	3.63	4.04E-04	1.62E-03		no blastx hit*
c37461_g1_i1	0.98	7.59	2.67E-07	3.47E-06	ENSGACG00000015661	TMEM9 domain family, member B
c49016_g1_i1	0.98	6.14	2.32E-03	7.05E-03	ENSONIG00000001729	solute carrier family 3, member 2b
c48661_g2_i1	0.98	4.03	1.91E-05	1.22E-04	ENSTNIG00000013946	atypical chemokine receptor 3
c37197_g2_i1	0.98	8.23	5.89E-07	6.62E-06	ENSXMAG00000008273	S-phase kinase-associated protein 1
c32671_g1_i1	0.98	4.36	1.84E-08	3.83E-07		no blastx hit*
c41967_g1_i1	0.98	3.32	3.32E-04	1.37E-03	ENSORLG00000006920	transmembrane and ubiquitin-like domain containing 1
c36481_g1_i1	0.98	3.48	6.93E-04	2.54E-03	ENSXMAG00000016656	collectin sub-family member 12
c38159_g2_i3	0.98	4.67	5.03E-07	5.82E-06	ENSXMAG00000014465	TAF12 RNA polymerase II, TATA box binding protein (TBP)-associated factor
c47132_g3_i2	0.98	12.05	1.99E-05	1.26E-04	ENSTNIG00000001473	NADH-ubiquinone oxidoreductase chain 5
c45439_g1_i6	0.98	6.77	2.76E-05	1.66E-04	ENSONIG00000014767	Oreochromis niloticus glucose transporter (glut1), mRNA.
c46480_g3_i2	0.98	5.95	3.46E-05	2.01E-04	ENSONIG00000019103	myosin, light chain 6, alkali, smooth muscle and non-muscle
c36748_g1_i3	0.98	5.74	3.01E-07	3.83E-06	ENSGACG00000007069	chromobox homolog 3a (HP1 gamma homolog, Drosophila)
c37598_g1_i2	0.98	6.54	2.06E-06	1.89E-05	ENSPFOG00000023245	sterol carrier protein 2b
c38782_g1_i5	0.98	3.9	2.13E-02	4.50E-02	ENSONIG00000004731	Uncharacterized protein {ECO:0000313|Ensembl:ENSONIP00000005958}
c37865_g1_i2	0.98	3.46	9.48E-05	4.74E-04	ENSORLG00000002244	EH-domain containing 2
c37165_g2_i1	0.97	3.82	2.80E-06	2.45E-05	ENSONIG00000002917	phosphoribosyl pyrophosphate amidotransferase
c39264_g2_i1	0.97	4.34	1.49E-06	1.44E-05	ENSTRUG00000009973	transmembrane protein 30Aa
c39739_g1_i2	0.97	5.63	3.35E-06	2.83E-05	ENSXMAG00000011377	endothelial differentiation-related factor 1
c38200_g1_i1	0.97	7.11	1.98E-05	1.26E-04	ENSTRUG00000003488	NADH dehydrogenase (ubiquinone) Fe-S protein 7, (NADH-coenzyme Q reductase)
c40007_g1_i6	0.97	4.31	3.54E-06	2.96E-05	ENSONIG00000009866	BCL2-related ovarian killer b
c29567_g1_i2	0.97	7.68	3.46E-05	2.01E-04	ENSGACG00000010166	fatty acid binding protein 7, brain, a
c47113_g1_i1	0.97	4.18	2.25E-05	1.40E-04	ENSONIG00000011736	Uncharacterized protein {ECO:0000313|Ensembl:ENSONIP00000014777}
c48638_g6_i6	0.97	3.94	8.14E-06	5.93E-05	ENSONIG00000014656	]
c45883_g1_i9	0.97	8.2	6.17E-04	2.31E-03	ENSGACG00000017217	]
c40741_g3_i1	0.97	4.02	3.01E-04	1.26E-03	ENSXMAG00000013484	progestin and adipoQ receptor family member VI
c46236_g1_i5	0.97	6.25	2.46E-05	1.51E-04	ENSGACG00000019745	solute carrier family 3, member 2a
c44147_g6_i1	0.97	3.44	1.15E-03	3.90E-03	ENSTRUG00000012401	]
c36734_g1_i2	0.97	3.99	4.74E-05	2.61E-04	ENSAMXG00000007428	small EDRK-rich factor 2
c29146_g2_i1	0.97	6.74	7.90E-07	8.47E-06	ENSGACG00000003355	dynein, light chain, Tctex-type 3
c35382_g1_i4	0.97	3.63	2.90E-06	2.51E-05	ENSORLG00000020802	nudix (nucleoside diphosphate linked moiety X)-type motif 5
c42158_g1_i5	0.97	5.62	1.80E-06	1.69E-05	ENSONIG00000016523	SAP domain containing ribonucleoprotein
c33762_g2_i4	0.97	4.74	1.44E-04	6.74E-04	ENSTRUG00000017345	sequestosome 1
c28618_g1_i2	0.97	3.79	1.87E-04	8.44E-04	ENSPFOG00000019186	churchill domain containing 1
c43963_g1_i1	0.97	4.14	6.02E-07	6.72E-06	ENSORLG00000012338	family with sequence similarity 195, member B
c39739_g1_i1	0.97	7.31	2.17E-06	1.97E-05	ENSXMAG00000011377	endothelial differentiation-related factor 1
c47275_g3_i1	0.97	10.93	9.91E-03	2.37E-02	ENSPFOG00000019109	myelin basic protein b
c40863_g1_i1	0.97	4.09	1.01E-04	5.00E-04	ENSPFOG00000009358	mediator complex subunit 9
c38400_g2_i1	0.97	8.11	2.84E-04	1.20E-03	ENSXMAG00000006797	midkine-related growth factor b
c49192_g2_i2	0.97	5.32	7.05E-04	2.58E-03	ENSONIG00000006291	pre-B-cell leukemia homeobox interacting protein 1b
c48903_g2_i1	0.97	3.78	2.20E-04	9.66E-04	ENSPFOG00000010034	]
c38852_g1_i1	0.97	4.08	2.28E-03	6.93E-03	ENSONIG00000021433	Uncharacterized protein {ECO:0000313|Ensembl:ENSONIP00000026735}
c44652_g1_i1	0.97	5.66	4.08E-10	1.73E-08	ENSONIG00000002046	ATP synthase, H+ transporting, mitochondrial F0 complex, subunit d
c44842_g2_i1	0.97	6.74	1.19E-06	1.20E-05	ENSONIG00000010070	Oreochromis niloticus ubiquitin C-terminal hydrolase (uch), mRNA.
c46041_g1_i2	0.97	7.31	9.27E-05	4.65E-04	ENSTRUG00000014292	zgc:92066
c39683_g1_i1	0.97	7.05	5.82E-05	3.11E-04	ENSGACG00000002772	cysteine-rich PDZ-binding protein
c42179_g2_i5	0.97	3.41	2.42E-03	7.31E-03	ENSPFOG00000018709	cysteine-rich with EGF-like domains 1
c44701_g4_i5	0.97	5.14	1.45E-03	4.73E-03	ENSAMXG00000000911	DEAD (Asp-Glu-Ala-Asp) box polypeptide 27
c38660_g1_i2	0.97	6.54	1.31E-03	4.35E-03	ENSORLG00000001470	ribosomal protein L3
c37291_g2_i1	0.97	5.86	5.80E-06	4.47E-05	ENSONIG00000013351	eukaryotic translation initiation factor 4E binding protein 1
c36296_g1_i1	0.97	4.26	2.62E-03	7.80E-03	ENSONIG00000021429	CCAAT/enhancer binding protein (C/EBP), delta
c32854_g2_i1	0.97	4.2	6.61E-04	2.44E-03	ENSORLG00000004291	phosphodiesterase 6H, cGMP-specific, cone, gamma
c41114_g1_i3	0.97	3.61	2.53E-04	1.09E-03	ENSONIG00000018047	ST6 (alpha-N-acetyl-neuraminyl-2,3-beta-galactosyl-1,3)-N-acetylgalactosaminide alpha-2,6-sialyltransferase
c45291_g2_i1	0.97	4.21	7.08E-08	1.19E-06	ENSTNIG00000011837	myosin XVIIIAa
c39072_g1_i4	0.97	3.32	3.53E-03	1.00E-02	ENSONIG00000004726	hairy/enhancer-of-split related with YRPW motif-like
c41217_g1_i4	0.97	3.58	8.29E-07	8.81E-06	ENSONIG00000000079	acyl-CoA synthetase short-chain family member 3
c37446_g1_i1	0.97	4.82	1.91E-07	2.63E-06	ENSPFOG00000000641	jagunal homolog 1b (Drosophila)
c41530_g1_i3	0.96	5.73	4.82E-06	3.85E-05	ENSGACG00000008422	zgc:110239
c46854_g2_i4	0.96	4.79	6.42E-08	1.09E-06	ENSONIG00000016911	zgc:100832
c30575_g1_i2	0.96	5.65	3.26E-04	1.35E-03	ENSXMAG00000008850	small nuclear ribonucleoprotein polypeptide E
c40694_g2_i1	0.96	4.49	1.22E-05	8.37E-05	ENSONIG00000019316	sortilin 1a
c39519_g2_i1	0.96	4.69	2.25E-06	2.04E-05	ENSONIG00000000682	alkaline phosphatase, liver/bone/kidney
c38247_g1_i1	0.96	4.96	2.10E-07	2.86E-06	ENSONIG00000017427	ELMO/CED-12 domain containing 2
c42435_g2_i2	0.96	5.03	1.30E-08	2.88E-07	ENSONIG00000003255	excision repair cross-complementing rodent repair deficiency, complementation group 3
c43658_g1_i1	0.96	6.75	1.26E-07	1.88E-06	ENSONIG00000017251	chromosome 5 open reading frame 15
c42658_g3_i2	0.96	4.49	3.99E-06	3.28E-05	ENSTNIG00000010573	alkaline ceramidase 2
c48635_g1_i2	0.96	4.96	9.53E-06	6.76E-05	ENSONIG00000013232	uveal autoantigen with coiled-coil domains and ankyrin repeats
c43104_g2_i2	0.96	4.44	1.04E-06	1.07E-05	ENSTRUG00000008653	transmembrane emp24 protein transport domain containing 9
c33991_g1_i3	0.96	9.42	5.32E-05	2.88E-04	ENSXMAG00000004887	fibroblast growth factor binding protein 3
c42596_g7_i1	0.96	4.38	4.07E-07	4.88E-06	ENSONIG00000002577	isocitrate dehydrogenase 2 (NADP+), mitochondrial
c27977_g3_i2	0.96	6.1	4.52E-06	3.64E-05	ENSTNIG00000008300	GABA(A) receptor-associated protein like 1
c36575_g1_i1	0.96	3.6	3.05E-04	1.28E-03	ENSONIG00000015888	Uncharacterized protein {ECO:0000313|Ensembl:ENSONIP00000020011}
c39153_g1_i2	0.96	4.11	1.96E-06	1.82E-05	ENSONIG00000015062	perforin 1.6
c44464_g4_i1	0.96	7.84	4.87E-07	5.65E-06	ENSONIG00000011150	MOB kinase activator 1Bb
c26759_g1_i1	0.96	8	2.26E-04	9.88E-04	ENSGACG00000015085	ATP synthase, H+ transporting, mitochondrial F0 complex, subunit F6
c38007_g1_i1	0.96	5.43	5.22E-06	4.10E-05	ENSGACG00000004833	calpain 1, (mu/I) large subunit a
c37539_g1_i2	0.96	4.14	2.72E-07	3.53E-06	ENSGACG00000017548	pyrophosphatase (inorganic) 2
c38120_g3_i2	0.96	5.03	7.87E-07	8.44E-06	ENSGACG00000008724	isovaleryl Coenzyme A dehydrogenase
c37599_g2_i1	0.96	4.67	1.43E-03	4.70E-03		no blastx hit*
c35900_g1_i1	0.96	4.48	2.87E-06	2.49E-05	ENSGACG00000018860	zinc finger CCHC-type and RNA binding motif 1
c46944_g1_i3	0.96	5.23	5.50E-06	4.27E-05	ENSGACG00000011356	heme binding protein 2
c47160_g4_i1	0.96	6.77	3.23E-06	2.74E-05	ENSGACG00000019335	DEAD (Asp-Glu-Ala-Asp) box polypeptide 39A
c34015_g1_i1	0.96	4.1	2.63E-05	1.59E-04	ENSONIG00000017564	proteasome (prosome, macropain) 26S subunit, non-ATPase, 10
c38218_g1_i2	0.96	4.41	2.73E-03	8.07E-03	ENSONIG00000010058	myosin IF
c29609_g1_i1	0.96	4.5	5.82E-06	4.48E-05	ENSXMAG00000013424	late endosomal/lysosomal adaptor, MAPK and MTOR activator 2
c36006_g1_i3	0.96	3.67	6.24E-04	2.33E-03	ENSGACG00000016654	twisted gastrulation homolog 1b (Drosophila)
c40692_g1_i2	0.96	3.78	7.22E-04	2.63E-03	ENSGACG00000007723	si:dkey-262k9.4
c28528_g1_i1	0.96	4.14	4.80E-07	5.60E-06	ENSONIG00000007756	mediator of RNA polymerase II transcription, subunit 10 homolog
c44525_g1_i2	0.96	5.89	2.39E-06	2.15E-05	ENSGACG00000015305	protein S (alpha)
c38052_g1_i2	0.96	4.64	6.44E-07	7.14E-06	ENSGACG00000017611	actin related protein 2/3 complex, subunit 3
c47627_g3_i2	0.96	4.02	1.54E-06	1.48E-05	ENSGACG00000003455	Rho GTPase activating protein 27
c38348_g1_i3	0.96	4.61	3.75E-05	2.14E-04	ENSPFOG00000019436	translocase of outer mitochondrial membrane 20 homolog b (yeast)
c34240_g3_i1	0.96	3.35	9.36E-03	2.27E-02	ENSGACG00000003178	acidic (leucine-rich) nuclear phosphoprotein 32 family, member E
c49071_g1_i6	0.96	3.85	4.61E-03	1.25E-02	ENSORLG00000015591	Uncharacterized protein
c46812_g2_i4	0.96	3.73	6.90E-03	1.75E-02	ENSONIG00000019319	inositol polyphosphate-5-phosphatase D
c30506_g1_i1	0.96	4.91	5.60E-05	3.01E-04		no blastx hit*
c40430_g2_i2	0.96	4.24	1.32E-06	1.30E-05	ENSPFOG00000017766	phosphatidylinositol glycan, class P
c46685_g8_i5	0.96	3.25	3.15E-03	9.12E-03	ENSONIG00000011756	anoctamin 6
c43327_g1_i4	0.95	4.51	2.83E-07	3.64E-06	ENSONIG00000013032	copper chaperone for superoxide dismutase
c33273_g1_i2	0.95	5.25	7.12E-07	7.79E-06	ENSONIG00000005460	Yip1 interacting factor homolog A (S. cerevisiae)
c37786_g1_i1	0.95	5.6	1.41E-06	1.37E-05	ENSORLG00000007696	proliferation-associated 2G4, b
c47062_g3_i7	0.95	4.23	5.65E-07	6.41E-06	ENSONIG00000001074	cytochrome P450, family 46, subfamily A, polypeptide 2
c36317_g1_i1	0.95	4.59	1.37E-05	9.21E-05	ENSONIG00000017262	glutaminyl-tRNA synthetase
c36748_g1_i6	0.95	5.87	2.58E-06	2.29E-05	ENSGACG00000007069	chromobox homolog 3a (HP1 gamma homolog, Drosophila)
c44599_g6_i3	0.95	3.79	4.75E-04	1.85E-03	ENSPFOG00000004131	erythrocyte membrane protein band 4.1
c42602_g2_i2	0.95	5.92	6.17E-08	1.05E-06	ENSONIG00000001849	EH-domain containing 4
c32268_g2_i1	0.95	5.97	1.40E-05	9.41E-05	ENSGACG00000002213	voltage-dependent anion channel 2
c36480_g1_i2	0.95	6.48	5.07E-05	2.77E-04		no blastx hit*
c36465_g2_i1	0.95	7.39	3.30E-05	1.93E-04	ENSXMAG00000010798	Uncharacterized protein {ECO:0000313|Ensembl:ENSXMAP00000010819}
c42500_g12_i1	0.95	4.64	1.04E-06	1.07E-05	ENSONIG00000000609	mitochondrial ribosomal protein S18A
c45138_g5_i1	0.95	11.25	4.33E-07	5.13E-06		no blastx hit*
c43967_g1_i1	0.95	4.17	3.41E-05	1.98E-04	ENSGACG00000009510	zgc:158398
c39097_g2_i1	0.95	6.15	3.65E-06	3.04E-05	ENSXMAG00000002722	eukaryotic translation initiation factor 4E family member 1c
c47444_g1_i2	0.95	3.3	2.56E-04	1.10E-03	ENSGACG00000009865	Rhesus blood group-associated glycoprotein
c38348_g1_i4	0.95	3.43	2.55E-05	1.55E-04	ENSPFOG00000019436	translocase of outer mitochondrial membrane 20 homolog b (yeast)
c37470_g1_i1	0.95	4.76	3.04E-08	5.82E-07	ENSGACG00000009155	transmembrane protein 128
c48963_g1_i1	0.95	6.06	1.80E-05	1.16E-04	ENSGACG00000013901	grancalcin, EF-hand calcium binding protein
c40146_g1_i3	0.95	4.17	3.80E-05	2.17E-04	ENSONIG00000016303	FK506 binding protein 10b
c41643_g8_i1	0.95	5.58	3.76E-04	1.52E-03	ENSONIG00000012102	complement component 1, q subcomponent-like 4
c48764_g1_i3	0.95	7.57	6.39E-07	7.09E-06		no blastx hit*
c38200_g1_i2	0.95	5.83	2.19E-05	1.37E-04	ENSTRUG00000003488	NADH dehydrogenase (ubiquinone) Fe-S protein 7, (NADH-coenzyme Q reductase)
c44698_g4_i1	0.95	3.62	2.16E-02	4.54E-02		no blastx hit*
c40942_g1_i1	0.95	3.92	1.75E-04	8.00E-04	ENSONIG00000001478	ADP-ribosylation factor-like 9
c35015_g1_i2	0.95	9.15	4.35E-04	1.72E-03	ENSGACG00000002035	ribosomal protein L8
c40347_g1_i2	0.95	3.79	8.45E-06	6.11E-05	ENSONIG00000016749	anaphase promoting complex subunit 15
c45064_g10_i5	0.95	5.35	8.58E-05	4.35E-04	ENSGACG00000006978	hydroxysteroid (17-beta) dehydrogenase 3
c46127_g2_i3	0.95	6.95	9.45E-05	4.73E-04		no blastx hit*
c39005_g1_i1	0.94	4.46	8.83E-06	6.32E-05	ENSONIG00000015161	complement component 7a
c47627_g3_i5	0.94	4.18	1.93E-06	1.79E-05	ENSTRUG00000005700	Rho GTPase activating protein 27
c36934_g4_i3	0.94	3.48	9.46E-03	2.29E-02	ENSORLG00000008210	inositol(myo)-1(or 4)-monophosphatase 1
c38834_g1_i3	0.94	5.1	3.55E-09	1.02E-07	ENSGACG00000010828	bridging integrator 3
c46147_g1_i1	0.94	6.79	8.38E-07	8.90E-06		no blastx hit*
c34805_g1_i1	0.94	5.55	9.30E-07	9.73E-06	ENSXMAG00000006917	N(alpha)-acetyltransferase 20, NatB catalytic subunit
c24776_g1_i2	0.94	3.9	4.80E-03	1.29E-02	ENSPFOG00000013534	cell division cycle 26 homolog
c44083_g2_i1	0.94	5.77	8.60E-09	2.07E-07	ENSONIG00000005874	Shwachman-Bodian-Diamond syndrome
c39149_g3_i1	0.94	4.7	5.51E-06	4.28E-05	ENSTRUG00000012254	atlastin 3
c42953_g2_i1	0.94	3.65	8.19E-03	2.02E-02	ENSORLG00000014348	polymerase I and transcript release factor b
c41781_g1_i2	0.94	3.96	2.11E-04	9.34E-04	ENSONIG00000012890	Thioredoxin {ECO:0000256|PIRNR:PIRNR000077}
c46052_g1_i5	0.94	6.99	7.62E-07	8.24E-06	ENSLOCG00000015274	H2A histone family, member Vb
c33013_g2_i1	0.94	4.63	9.10E-05	4.58E-04	ENSGACG00000016070	]
c46971_g5_i3	0.94	3.85	2.19E-05	1.37E-04	ENSTRUG00000000742	glutamate-cysteine ligase, modifier subunit
c32898_g1_i1	0.94	6.63	1.53E-05	1.01E-04	ENSONIG00000020100	chromosome 15 open reading frame 57
c45629_g1_i1	0.94	4.69	5.08E-04	1.96E-03	ENSONIG00000013393	cytochrome b5 type A (microsomal)
c44120_g2_i2	0.94	3.53	1.37E-03	4.53E-03	ENSORLG00000015670	tripeptidyl peptidase I
c42130_g2_i4	0.94	3.59	2.04E-04	9.08E-04	ENSGACG00000012897	]
c44684_g1_i1	0.94	3.27	3.22E-04	1.33E-03	ENSPFOG00000000188	Ras association (RalGDS/AF-6) domain family member 3
c44015_g4_i3	0.94	5.96	3.53E-06	2.95E-05	ENSXMAG00000018399	transmembrane protein 47
c47453_g3_i1	0.94	3.34	7.30E-05	3.78E-04	ENSPFOG00000006162	absent in melanoma 1a
c34698_g1_i1	0.94	9.42	7.74E-04	2.78E-03	ENSXMAG00000005833	ribosomal protein S6
c35757_g1_i1	0.94	5.36	5.99E-09	1.54E-07	ENSGACG00000011418	mitochondrial ribosomal protein S33
c34321_g1_i2	0.94	4.87	1.67E-04	7.67E-04	ENSORLG00000015440	NADH dehydrogenase (ubiquinone) 1 alpha subcomplex, 13
c44752_g1_i2	0.94	3.66	7.91E-03	1.97E-02	ENSGACG00000003653	CD53 molecule
c26281_g1_i1	0.94	6.81	1.42E-05	9.50E-05	ENSTRUG00000012282	proteasome (prosome, macropain) 26S subunit, non-ATPase, 13
c39519_g2_i2	0.94	4.89	2.55E-06	2.27E-05	ENSONIG00000000682	alkaline phosphatase, liver/bone/kidney
c43239_g3_i3	0.94	3.99	3.68E-05	2.11E-04	ENSGACG00000001455	ATP synthase, H+ transporting, mitochondrial Fo complex, subunit F6
c43461_g1_i1	0.94	7.71	1.05E-05	7.34E-05	ENSONIG00000003565	ATPase inhibitory factor 1b
c38786_g2_i1	0.94	4.01	6.96E-05	3.62E-04	ENSTNIG00000019260	synaptosomal-associated protein, 23kDa
c48329_g4_i2	0.94	3.81	3.08E-04	1.28E-03	ENSONIG00000006786	small nuclear ribonucleoprotein polypeptide B2
c36748_g1_i2	0.94	4.68	4.78E-06	3.82E-05	ENSGACG00000007069	chromobox homolog 3a (HP1 gamma homolog, Drosophila)
c46480_g3_i4	0.94	4.26	6.99E-05	3.63E-04	ENSAMXG00000013085	Uncharacterized protein {ECO:0000313|Ensembl:ENSAMXP00000013463}
c35657_g1_i2	0.94	4.29	5.76E-07	6.50E-06	ENSONIG00000020172	gsk3b interacting protein
c39251_g1_i1	0.94	5.08	5.61E-07	6.37E-06	ENSTNIG00000018019	phospholipase A2, group XIIA
c48282_g1_i1	0.94	6.34	2.32E-05	1.43E-04		no blastx hit*
c40569_g1_i1	0.94	4.34	1.02E-04	5.04E-04	ENSGACG00000018021	aminolevulinate dehydratase
c44633_g5_i3	0.94	4.84	2.80E-07	3.60E-06	ENSONIG00000004632	protein tyrosine phosphatase type IVA, member 2b
c47778_g3_i8	0.94	3.34	2.90E-04	1.22E-03	ENSTNIG00000011354	tropomyosin 1 (alpha)
c40501_g1_i1	0.93	7.23	1.64E-06	1.57E-05	ENSPFOG00000020347	]
c47966_g3_i2	0.93	6.72	3.12E-06	2.66E-05	ENSONIG00000016310	adducin 3 (gamma) a
c33711_g1_i1	0.93	3.53	2.67E-03	7.93E-03	ENSTRUG00000003362	solute carrier family 22 (organic cation/carnitine transporter), member 5
c46608_g2_i1	0.93	5.49	4.43E-08	7.98E-07	ENSPFOG00000014857	]
c35012_g1_i1	0.93	4.23	7.59E-07	8.21E-06	ENSGACG00000003275	TAF11 RNA polymerase II, TATA box binding protein (TBP)-associated factor
c40969_g1_i2	0.93	6.65	1.01E-04	5.00E-04	ENSPFOG00000014277	cysteine and glycine-rich protein 1b
c49192_g3_i1	0.93	7.42	5.34E-06	4.18E-05	ENSONIG00000006291	pre-B-cell leukemia homeobox interacting protein 1b
c47848_g1_i1	0.93	4.5	4.33E-05	2.43E-04	ENSPFOG00000014754	CTD (carboxy-terminal domain, RNA polymerase II, polypeptide A) small phosphatase 1
c41801_g1_i1	0.93	3.58	3.31E-03	9.47E-03	ENSTRUG00000012891	Uncharacterized protein
c41516_g1_i2	0.93	4.22	7.55E-06	5.56E-05	ENSGACG00000009261	]
c45064_g10_i2	0.93	5.75	2.72E-05	1.64E-04	ENSGACG00000006978	hydroxysteroid (17-beta) dehydrogenase 3
c29116_g1_i2	0.93	3.19	2.51E-03	7.54E-03	ENSONIG00000002511	synaptophysin-like 2b
c39467_g1_i1	0.93	3.83	2.41E-02	4.96E-02		no blastx hit*
c46201_g2_i1	0.93	6.66	9.12E-05	4.58E-04	ENSONIG00000019333	non-metastatic cells 7, protein expressed in (nucleoside-diphosphate kinase)
c45576_g7_i2	0.93	4.22	2.70E-04	1.15E-03	ENSXMAG00000007217	Src homology 2 domain containing E
c42256_g4_i9	0.93	3.47	1.71E-04	7.82E-04	ENSPFOG00000001114	acid phosphatase 1, soluble
c42066_g2_i1	0.93	3.63	2.52E-06	2.25E-05	ENSONIG00000001077	eukaryotic translation initiation factor 4ea
c22683_g1_i1	0.93	3.21	3.72E-03	1.04E-02	ENSLOCG00000009730	polymerase (RNA) II (DNA directed) polypeptide K
c45883_g1_i1	0.93	8.28	1.02E-03	3.53E-03	ENSGACG00000017217	]
c46625_g1_i1	0.93	7.01	2.34E-05	1.44E-04	ENSONIG00000008082	proteasome maturation protein
c41009_g2_i2	0.93	8.38	1.69E-05	1.10E-04	ENSONIG00000008184	zgc:109949
c43542_g2_i3	0.93	4.88	5.39E-06	4.20E-05	ENSONIG00000017619	solute carrier family 7 (cationic amino acid transporter, y+ system), member 2
c28218_g1_i2	0.93	6.74	2.37E-04	1.03E-03	ENSXMAG00000000838	neuropeptide Y
c38242_g1_i1	0.93	4.13	1.63E-03	5.24E-03	ENSORLG00000001222	Oryzias latipes calcitonin gene-related peptide 2 (cgrp2), mRNA.
c38516_g1_i1	0.93	7.09	2.70E-06	2.37E-05	ENSPFOG00000014905	capping protein (actin filament) muscle Z-line, alpha 2
c48084_g2_i1	0.93	5.04	4.20E-05	2.37E-04	ENSXMAG00000002733	cAMP responsive element binding protein-like 2
c42341_g2_i5	0.93	3.63	1.29E-04	6.18E-04	ENSPFOG00000010474	]
c35924_g1_i1	0.93	4.98	1.37E-05	9.20E-05	ENSONIG00000018914	mitochondrial ribosomal protein L20
c47931_g9_i1	0.93	3.21	6.87E-04	2.52E-03	ENSONIG00000013387	ATPase, H+ transporting, lysosomal V0 subunit a2b
c42066_g2_i4	0.93	3.93	3.19E-06	2.71E-05	ENSONIG00000001077	eukaryotic translation initiation factor 4ea
c31442_g2_i2	0.93	5.64	6.02E-06	4.61E-05	ENSONIG00000001801	LSM7 homolog, U6 small nuclear RNA associated (S. cerevisiae)
c39345_g1_i1	0.93	3.28	3.55E-03	1.00E-02	ENSGACG00000004218	si:dkey-178e17.3
c33558_g1_i1	0.93	4.8	2.17E-05	1.36E-04	ENSXMAG00000018120	proteasome (prosome, macropain) subunit, beta type, 3
c36884_g1_i1	0.93	9.5	6.18E-04	2.31E-03	ENSXMAG00000013910	40S ribosomal protein S15-like (rig), mRNA
c37227_g1_i1	0.93	4.16	4.69E-06	3.75E-05	ENSLOCG00000016502	chromosome 11 open reading frame 98
c43239_g3_i1	0.93	5.06	6.02E-07	6.72E-06	ENSGACG00000001455	ATP synthase, H+ transporting, mitochondrial Fo complex, subunit F6
c38994_g1_i1	0.93	5.17	7.58E-06	5.58E-05	ENSTNIG00000004107	OCIA domain containing 1
c40059_g1_i1	0.93	8.3	7.49E-06	5.53E-05	ENSGACG00000019474	fatty acid binding protein 2, intestinal
c36056_g1_i1	0.93	4.54	6.55E-04	2.42E-03	ENSONIG00000009187	motile sperm domain containing 3
c38887_g2_i1	0.93	4.15	4.25E-03	1.17E-02	ENSTRUG00000010900	serine incorporator 2
c44043_g1_i1	0.93	3.31	4.70E-05	2.59E-04	ENSTRUG00000011963	transmembrane emp24 protein transport domain containing 1b
c34314_g1_i4	0.93	3.33	2.81E-04	1.19E-03	ENSONIG00000010414	IMP4, U3 small nucleolar ribonucleoprotein, homolog (yeast)
c34177_g1_i1	0.93	3.69	2.82E-05	1.69E-04	ENSGACG00000018056	transmembrane protein 134
c38936_g1_i1	0.93	3.82	1.05E-05	7.32E-05	ENSTRUG00000005341	cerebral cavernous malformation 2
c36535_g1_i1	0.93	4.24	2.88E-07	3.69E-06	ENSONIG00000016200	mitochondrial trans-2-enoyl-CoA reductase
c36734_g1_i4	0.93	5.98	3.50E-05	2.03E-04	ENSAMXG00000007428	small EDRK-rich factor 2
c29761_g2_i2	0.92	3.41	3.41E-04	1.40E-03	ENSTNIG00000018584	DNA-directed RNA polymerase subunit {ECO:0000256|RuleBase:RU004351}
c36904_g1_i4	0.92	6.95	4.48E-05	2.49E-04	ENSPFOG00000005802	parvalbumin 7
c43689_g8_i1	0.92	3.86	2.82E-05	1.69E-04	ENSGACG00000016482	high-mobility group box 2a
c45179_g1_i1	0.92	4.59	9.26E-04	3.25E-03	ENSONIG00000008266	CD93 molecule
c35012_g1_i2	0.92	4.28	3.75E-06	3.11E-05	ENSGACG00000003275	TAF11 RNA polymerase II, TATA box binding protein (TBP)-associated factor
c47958_g1_i3	0.92	5.66	5.57E-03	1.46E-02	ENSONIG00000018130	zgc:174863
c46171_g1_i3	0.92	3.93	1.04E-05	7.25E-05	ENSTRUG00000012654	protein kinase C and casein kinase substrate in neurons 2
c35347_g1_i4	0.92	4.24	1.84E-06	1.73E-05	ENSTNIG00000015728	COP9 signalosome subunit 6
[truncated: 2,539 more rows]
