# Supplementary material for: Brain Transcriptional Profiles of Male Alternative Reproductive Tactics and Females in Bluegill Sunfish
Source: PLoS One. 2016 Dec 1;11(12):e0167509. doi: 10.1371/journal.pone.0167509 (PMC5132329; doi:10.1371/journal.pone.0167509)
Supplement: S4 Table — (TXT) [file pone.0167509.s005.txt]

Supplement 4: Transcripts with significantly higher expression in bluegill sneaker males compared to parental males. CPM = Counts per million. FDR = False discovery rate. *denotes transcripts without significant blastx hits from the custom fish database (see methods) at E values < 1E-10.
	Query ID	log2 Fold Change	log CPM	PValue	FDR pvalue	Ensembl Gene ID	Gene Name
	c41807_g1_i2	5.27	3.02	5.49E-08	9.55E-07	ENSXMAG00000007599	Uncharacterized protein {ECO:0000313|Ensembl:ENSXMAP00000007619}
	c42334_g1_i2	3.89	2.69	2.51E-12	2.63E-10	ENSGMOG00000006455	glutamate receptor, ionotrophic, AMPA 3b
	c39294_g1_i1	3.56	2.91	6.19E-19	9.84E-16		no blastx hit*
	c42247_g2_i1	3.50	6.58	1.06E-08	2.45E-07	ENSDARG00000089082	Uncharacterized protein
	c43183_g1_i1	3.18	3.47	4.19E-13	6.05E-11		no blastx hit*
	c42963_g4_i1	3.05	2.94	2.70E-09	8.17E-08	ENSPFOG00000008549	glutamate receptor, ionotropic, AMPA 2a
	c36158_g2_i1	2.99	11.15	1.19E-02	2.78E-02		no blastx hit*
	c43621_g6_i1	2.99	2.66	5.43E-09	1.43E-07		no blastx hit*
	c44350_g1_i7	2.89	4.94	1.56E-08	3.33E-07	ENSTRUG00000018059	ST8 alpha-N-acetyl-neuraminide alpha-2,8-sialyltransferase 5
	c41043_g1_i1	2.88	2.65	4.53E-15	1.57E-12		no blastx hit*
	c48726_g6_i3	2.87	4.44	1.15E-16	7.45E-14	ENSTRUG00000015213	glutamate receptor, ionotropic, AMPA 3a
	c40469_g4_i1	2.85	2.76	2.62E-06	2.31E-05		no blastx hit*
	c45211_g2_i4	2.85	3.51	9.47E-08	1.50E-06		no blastx hit*
	c48155_g1_i4	2.84	2.45	8.82E-09	2.12E-07	ENSONIG00000010552	serine/arginine repetitive matrix 4
	c43595_g3_i2	2.83	3.86	8.66E-18	1.03E-14		no blastx hit*
	c45444_g1_i1	2.80	2.77	1.53E-09	5.16E-08	ENSTRUG00000008493	uncharacterized protein
	c41374_g3_i11	2.80	2.53	2.41E-12	2.57E-10		no blastx hit*
	c47486_g2_i1	2.78	2.58	1.25E-06	1.25E-05		no blastx hit*
	c43129_g1_i16	2.75	2.81	1.22E-08	2.73E-07	ENSONIG00000000655	Uncharacterized protein {ECO:0000313|Ensembl:ENSONIP00000000830}
	c48049_g2_i1	2.75	4.35	6.56E-07	7.25E-06		no blastx hit*
	c44290_g5_i2	2.74	2.42	2.45E-11	1.80E-09		no blastx hit*
	c47238_g6_i1	2.73	3.85	1.39E-18	1.90E-15		no blastx hit*
	c48644_g3_i4	2.73	3.13	1.11E-11	9.53E-10		no blastx hit*
	c44126_g4_i2	2.72	4.64	7.27E-22	4.63E-18	ENSORLG00000003511	suppressor of zeste 12 homolog (Drosophila) b
	c45693_g2_i1	2.72	3.96	4.31E-16	2.49E-13		no blastx hit*
	c43270_g4_i1	2.72	3.05	3.61E-10	1.56E-08	ENSONIG00000021263	Uncharacterized protein {ECO:0000313|Ensembl:ENSONIP00000026565}
	c45498_g5_i1	2.71	4.17	2.47E-10	1.15E-08	ENSTRUG00000017991	neurexin 3b
	c43211_g5_i1	2.69	2.79	1.99E-12	2.21E-10		no blastx hit*
	c47172_g3_i1	2.68	2.38	2.30E-06	2.08E-05	ENSGACG00000006189	leucine rich repeat containing 7
	c47657_g1_i9	2.68	2.68	1.49E-09	5.07E-08	ENSAMXG00000005774	poly (ADP-ribose) polymerase family, member 6
	c44126_g4_i1	2.68	5.63	5.24E-12	4.78E-10	ENSORLG00000003511	suppressor of zeste 12 homolog (Drosophila) b
	c46998_g3_i2	2.67	2.23	6.69E-06	5.03E-05	ENSGACG00000004546	uncharacterized protein
	c45491_g3_i1	2.63	2.98	9.02E-09	2.15E-07		no blastx hit*
	c48536_g1_i2	2.60	3.48	7.30E-13	9.48E-11	ENSORLG00000001760	Uncharacterized protein
	c46581_g2_i1	2.59	3.69	9.45E-11	5.42E-09	ENSONIG00000009352	potassium voltage-gated channel, KQT-like subfamily, member 2a
	c43013_g2_i4	2.59	3.81	3.78E-15	1.36E-12		no blastx hit*
	c46784_g2_i1	2.58	3.34	2.14E-06	1.95E-05	ENSLOCG00000016542	glutamate receptor, ionotropic, kainate 2
	c38075_g1_i1	2.58	5.95	7.00E-13	9.27E-11		no blastx hit*
	c43806_g10_i2	2.58	2.53	5.83E-10	2.33E-08	ENSTRUG00000015428	Takifugu rubripes neuroligin 3b (nlgn3b), mRNA.
	c43917_g4_i1	2.57	2.25	3.76E-06	3.11E-05	ENSLOCG00000006769	sodium channel, voltage-gated, type VIII, alpha a
	c46998_g10_i1	2.57	2.78	1.27E-05	8.68E-05		no blastx hit*
	c47632_g1_i1	2.56	3.08	3.16E-09	9.33E-08		no blastx hit*
	c44620_g5_i2	2.55	2.69	1.01E-06	1.05E-05		no blastx hit*
	c44126_g4_i4	2.55	5.12	5.42E-11	3.42E-09	ENSGACG00000019421	suppressor of zeste 12 homolog (Drosophila) b
	c44569_g1_i1	2.55	2.65	4.01E-07	4.83E-06		no blastx hit*
	c47958_g3_i1	2.55	5.57	3.70E-09	1.05E-07		no blastx hit*
	c44634_g3_i1	2.55	2.43	1.57E-13	2.63E-11	ENSGACG00000010173	schwannomin interacting protein 1
	c37845_g2_i1	2.55	2.78	2.71E-11	1.94E-09		no blastx hit*
	c46680_g4_i2	2.55	3.54	1.12E-08	2.57E-07	ENSGMOG00000009973	uncharacterized protein
	c43673_g2_i6	2.54	2.94	1.01E-10	5.69E-09	ENSTNIG00000016435	microtubule-associated protein 2
	c46215_g2_i1	2.54	2.87	1.07E-04	5.26E-04	ENSTNIG00000013036	Uncharacterized protein {ECO:0000313|Ensembl:ENSTNIP00000016015}
	c46042_g2_i4	2.53	2.50	4.39E-14	9.97E-12	ENSTRUG00000012678	pyruvate kinase, muscle, a
	c43917_g1_i1	2.53	4.02	1.64E-06	1.57E-05		no blastx hit*
	c44126_g3_i1	2.53	5.97	1.41E-09	4.84E-08	ENSONIG00000018096	suppressor of zeste 12 homolog (Drosophila) b
	c48230_g7_i10	2.52	2.70	1.90E-09	6.17E-08	ENSGACG00000001433	erythrocyte membrane protein band 4.1a (elliptocytosis 1, RH-linked)
	c44954_g2_i1	2.52	3.90	1.08E-07	1.66E-06	ENSGACG00000002720	neurexin 1a
	c48102_g4_i1	2.51	2.24	1.72E-05	1.11E-04		no blastx hit*
	c45211_g2_i7	2.50	4.08	3.30E-09	9.59E-08	ENSPFOG00000015036	R3H domain containing 1
	c47891_g8_i1	2.49	3.26	1.98E-07	2.71E-06		no blastx hit*
	c47657_g1_i15	2.48	3.48	8.14E-08	1.32E-06	ENSAMXG00000005774	poly (ADP-ribose) polymerase family, member 6
	c46215_g9_i4	2.46	2.48	3.18E-14	7.68E-12	ENSXMAG00000008529	glutamate receptor, ionotropic, AMPA 4b
	c40254_g4_i3	2.46	2.76	1.70E-09	5.64E-08	ENSDARG00000035324	heterogeneous nuclear ribonucleoprotein L
	c43013_g2_i5	2.46	4.41	2.08E-12	2.28E-10		no blastx hit*
	c44290_g4_i1	2.45	2.58	3.74E-07	4.57E-06		no blastx hit*
	c48133_g2_i5	2.45	2.51	3.11E-08	5.91E-07		no blastx hit*
	c40461_g2_i3	2.44	2.44	6.95E-10	2.73E-08	ENSORLG00000005088	calcium/calmodulin-dependent protein kinase (CaM kinase) II delta 2
	c46865_g5_i1	2.42	3.20	3.05E-08	5.83E-07	ENSTNIG00000011303	fusion (involved in t(12;16) in malignant liposarcoma)
	c47833_g3_i4	2.41	6.81	1.04E-06	1.07E-05	ENSONIG00000001532	polycomb group ring finger 3
	c47916_g5_i11	2.40	3.19	3.15E-07	3.98E-06	ENSTRUG00000009540	Uncharacterized protein
	c47178_g1_i17	2.39	3.33	3.22E-07	4.05E-06	ENSPFOG00000014326	potassium large conductance calcium-activated channel, subfamily M, alpha member 1a
	c48162_g3_i1	2.39	2.79	2.21E-07	2.96E-06	ENSPFOG00000001513	zinc finger protein 384 like
	c44910_g2_i1	2.39	2.72	7.13E-06	5.30E-05		no blastx hit*
	c47178_g1_i13	2.39	2.39	5.86E-06	4.51E-05	ENSTRUG00000003720	potassium large conductance calcium-activated channel, subfamily M, alpha member 1a
	c47178_g1_i21	2.38	2.65	3.36E-07	4.18E-06	ENSXMAG00000003226	potassium large conductance calcium-activated channel, subfamily M, alpha member 1a
	c47833_g3_i5	2.38	3.98	1.51E-09	5.13E-08	ENSONIG00000001532	polycomb group ring finger 3
	c45186_g2_i2	2.37	3.44	9.20E-08	1.46E-06		no blastx hit*
	c45672_g1_i8	2.37	2.34	1.45E-07	2.09E-06		no blastx hit*
	c47795_g3_i14	2.36	2.66	1.66E-10	8.38E-09	ENSONIG00000014775	RAP1 GTPase activating protein
	c45307_g1_i3	2.35	2.36	1.15E-07	1.74E-06	ENSONIG00000006020	transmembrane protein 245
	c46561_g4_i1	2.35	2.63	3.15E-06	2.68E-05	ENSGACG00000009370	STE20-like kinase
	c47178_g1_i18	2.35	2.71	1.72E-06	1.63E-05	ENSONIG00000018524	potassium large conductance calcium-activated channel, subfamily M, alpha member 1a
	c47450_g3_i1	2.34	3.97	3.69E-05	2.11E-04	ENSPFOG00000021895	uncharacterized protein
	c48255_g2_i3	2.34	3.20	7.57E-07	8.18E-06	ENSTNIG00000012735	natural killer-tumor recognition sequence
	c46917_g3_i2	2.34	2.71	1.27E-08	2.83E-07		no blastx hit*
	c47475_g1_i1	2.33	2.33	1.61E-03	5.18E-03		no blastx hit*
	c48867_g1_i2	2.32	5.15	3.15E-07	3.97E-06	ENSAMXG00000017305	ecto-NOX disulfide-thiol exchanger 1
	c49199_g1_i1	2.32	4.67	3.83E-10	1.63E-08	ENSORLG00000013908	Uncharacterized protein
	c48872_g9_i4	2.32	4.12	4.77E-12	4.41E-10		no blastx hit*
	c45814_g6_i3	2.31	3.56	2.18E-08	4.45E-07	ENSORLG00000003411	sodium channel, voltage-gated, type I like, alpha b
	c48133_g2_i7	2.31	2.87	1.39E-08	3.03E-07		no blastx hit*
	c44126_g4_i3	2.30	3.11	1.24E-10	6.69E-09	ENSORLG00000003511	suppressor of zeste 12 homolog (Drosophila) b
	c48582_g5_i1	2.30	3.57	3.47E-05	2.02E-04	ENSPFOG00000021895	uncharacterized protein
	c47687_g4_i4	2.30	2.93	1.60E-07	2.29E-06		no blastx hit*
	c45256_g4_i7	2.29	6.08	6.04E-11	3.74E-09	ENSDARG00000071395	calcium/calmodulin-dependent protein kinase (CaM kinase) II gamma 1
	c45444_g3_i3	2.29	4.88	1.18E-12	1.39E-10	ENSONIG00000014701	Uncharacterized protein {ECO:0000313|Ensembl:ENSONIP00000018506}
	c48172_g3_i5	2.29	3.63	1.38E-09	4.78E-08	ENSPFOG00000002425	glutamate receptor, ionotropic, kainate 2
	c47767_g1_i5	2.28	2.42	3.23E-09	9.43E-08	ENSORLG00000009110	si:ch211-117c9.5
	c44640_g8_i1	2.28	3.38	7.61E-05	3.92E-04		no blastx hit*
	c43917_g3_i1	2.27	3.79	8.02E-05	4.10E-04		no blastx hit*
	c43433_g5_i1	2.27	3.15	1.60E-07	2.29E-06	ENSLOCG00000009860	cell adhesion molecule with homology to L1CAM (close homolog of L1) a
	c45150_g3_i1	2.27	3.61	8.44E-06	6.10E-05	ENSPFOG00000020584	uncharacterized protein
	c47657_g1_i4	2.27	2.74	5.77E-08	9.93E-07	ENSAMXG00000005774	poly (ADP-ribose) polymerase family, member 6
	c48958_g2_i6	2.26	5.75	2.05E-10	9.80E-09	ENSTNIG00000010087	fibrosin
	c48526_g3_i3	2.26	2.41	1.08E-04	5.27E-04		no blastx hit*
	c46333_g3_i2	2.24	3.75	1.34E-07	1.97E-06		no blastx hit*
	c46909_g1_i1	2.24	4.48	4.14E-10	1.75E-08	ENSONIG00000001837	lysine (K)-specific demethylase 6B, b
	c44556_g1_i1	2.23	5.45	4.67E-19	8.11E-16	ENSLACG00000016836	Uncharacterized protein
	c48958_g2_i4	2.22	8.29	2.36E-14	6.00E-12	ENSPFOG00000018240	fibrosin
	c47493_g10_i1	2.20	3.35	1.33E-08	2.92E-07		no blastx hit*
	c44721_g2_i6	2.20	2.62	3.41E-10	1.49E-08	ENSTRUG00000005018	sorting nexin 14
	c46215_g9_i5	2.19	2.27	7.61E-13	9.82E-11	ENSXMAG00000008529	glutamate receptor, ionotropic, AMPA 4b
	c43794_g1_i1	2.19	2.43	4.57E-10	1.90E-08		no blastx hit*
	c47622_g4_i4	2.19	2.88	8.55E-06	6.15E-05	ENSPFOG00000004711	fibronectin type III domain containing 5a
	c46916_g4_i5	2.18	3.66	3.76E-12	3.70E-10	ENSGACG00000017855	serine/arginine-rich splicing factor 11
	c37859_g4_i1	2.18	2.60	2.49E-09	7.64E-08	ENSORLG00000014840	synaptotagmin binding, cytoplasmic RNA interacting protein, like
	c45784_g1_i2	2.17	3.26	4.41E-10	1.85E-08	ENSONIG00000016700	Uncharacterized protein {ECO:0000313|Ensembl:ENSONIP00000021038}
	c34258_g1_i1	2.17	2.38	1.96E-11	1.49E-09	ENSTNIG00000012665	nucleoporin 37
	c48461_g1_i2	2.17	4.55	5.45E-08	9.50E-07	ENSPFOG00000009895	RNA-binding region (RNP1, RRM) containing 3
	c46691_g1_i2	2.16	4.46	4.02E-17	3.49E-14		no blastx hit*
	c45536_g4_i1	2.16	4.44	2.03E-07	2.77E-06	ENSTNIG00000012655	synaptotagmin Ia
	c46342_g2_i1	2.16	2.81	4.44E-07	5.23E-06		no blastx hit*
	c46215_g11_i1	2.16	4.88	1.34E-08	2.94E-07	ENSTNIG00000013036	Uncharacterized protein {ECO:0000313|Ensembl:ENSTNIP00000016015}
	c46481_g7_i2	2.16	2.34	5.73E-08	9.88E-07	ENSTRUG00000004514	acid-sensing (proton-gated) ion channel 1c
	c44396_g3_i1	2.16	3.45	2.47E-07	3.24E-06	ENSTRUG00000006591	solute carrier family 25 (mitochondrial carrier: glutamate), member 22
	c47090_g2_i7	2.15	3.02	1.13E-13	2.09E-11	ENSONIG00000009352	potassium voltage-gated channel, KQT-like subfamily, member 2a
	c42963_g5_i1	2.15	3.03	1.44E-09	4.94E-08		no blastx hit*
	c46916_g3_i2	2.15	5.26	9.70E-11	5.49E-09	ENSAMXG00000006919	serine/arginine-rich splicing factor 11
	c45498_g7_i1	2.15	4.79	7.24E-08	1.21E-06	ENSTRUG00000017991	neurexin 3b
	c48255_g2_i6	2.14	3.52	1.24E-06	1.24E-05	ENSTNIG00000012735	natural killer-tumor recognition sequence
	c45340_g6_i2	2.13	6.06	3.92E-08	7.22E-07	ENSLACG00000012695	O-linked N-acetylglucosamine (GlcNAc) transferase
	c46618_g2_i2	2.13	3.71	1.43E-07	2.08E-06		no blastx hit*
	c49199_g2_i3	2.13	6.06	1.29E-04	6.18E-04	ENSORLG00000013248	Uncharacterized protein
	c45775_g3_i3	2.13	3.75	2.90E-08	5.62E-07	ENSTRUG00000017065	chromobox homolog 7b
	c44534_g14_i1	2.13	2.38	2.30E-05	1.42E-04	ENSORLG00000006794	protein tyrosine phosphatase, receptor type, s, a
	c47090_g2_i4	2.12	2.81	1.89E-15	7.67E-13	ENSONIG00000009352	potassium voltage-gated channel, KQT-like subfamily, member 2a
	c47863_g2_i2	2.12	2.66	6.33E-05	3.34E-04	ENSPFOG00000000057	uncharacterized protein
	c42414_g2_i2	2.12	3.22	6.14E-06	4.69E-05	ENSTNIG00000011319	protein tyrosine phosphatase, receptor type, D
	c46107_g2_i6	2.12	3.23	1.08E-05	7.51E-05	ENSORLG00000004557	G patch domain containing 8
	c47271_g2_i5	2.12	2.78	1.53E-10	7.90E-09	ENSPFOG00000014671	uncharacterized protein
	c41859_g2_i1	2.12	5.51	3.58E-10	1.55E-08		no blastx hit*
	c38098_g1_i1	2.10	2.67	2.11E-05	1.32E-04		no blastx hit*
	c49032_g5_i4	2.09	2.49	4.97E-08	8.77E-07	ENSPFOG00000010806	phosphofructokinase, platelet b
	c43510_g1_i7	2.08	2.58	8.71E-06	6.25E-05	ENSGACG00000013651	WD repeat and SOCS box-containing 1
	c34425_g1_i1	2.08	2.49	2.81E-06	2.45E-05		no blastx hit*
	c46672_g2_i2	2.08	9.18	1.65E-15	6.83E-13	ENSONIG00000005125	cathepsin C
	c47594_g2_i1	2.08	8.50	7.95E-06	5.81E-05	ENSPFOG00000019157	lysine (K)-specific demethylase 6B, b
	c46916_g3_i3	2.08	4.11	1.07E-14	3.19E-12	ENSGACG00000009346	serine/arginine-rich splicing factor 11
	c45340_g6_i1	2.08	6.32	2.81E-08	5.48E-07	ENSDARG00000057702	O-linked N-acetylglucosamine (GlcNAc) transferase, tandem duplicate 1
	c46618_g3_i1	2.08	2.27	1.13E-04	5.50E-04		no blastx hit*
	c48958_g2_i5	2.06	5.35	1.85E-08	3.84E-07	ENSPFOG00000018240	fibrosin
	c47833_g3_i3	2.06	3.57	7.69E-08	1.27E-06	ENSONIG00000001532	polycomb group ring finger 3
	c44713_g2_i1	2.05	2.47	8.15E-11	4.82E-09	ENSAMXG00000011068	mitogen-activated protein kinase kinase kinase kinase 3
	c46691_g1_i3	2.05	6.55	9.65E-16	4.60E-13		no blastx hit*
	c47953_g1_i1	2.05	8.48	4.15E-12	3.97E-10		no blastx hit*
	c41513_g3_i5	2.04	3.33	1.58E-10	8.01E-09		no blastx hit*
	c45775_g3_i1	2.04	3.76	3.36E-09	9.71E-08	ENSTRUG00000017065	chromobox homolog 7b
	c46909_g1_i3	2.04	3.90	1.51E-07	2.18E-06	ENSONIG00000001837	lysine (K)-specific demethylase 6B, b
	c47953_g3_i2	2.04	2.31	1.54E-08	3.31E-07	ENSORLG00000004379	protein kinase, cAMP-dependent, regulatory, type II, beta
	c48172_g3_i6	2.04	4.03	3.83E-12	3.75E-10	ENSTRUG00000008493	uncharacterized protein
	c47450_g3_i3	2.04	3.69	7.36E-05	3.80E-04	ENSPFOG00000021895	uncharacterized protein
	c46215_g6_i2	2.04	6.41	2.29E-12	2.48E-10	ENSORLG00000020342	glutamate receptor, ionotropic, AMPA 2b
	c42885_g4_i2	2.02	4.06	1.09E-03	3.73E-03	ENSONIG00000006002	UDP-N-acetyl-alpha-D-galactosamine:polypeptide N-acetylgalactosaminyltransferase 18b
	c43757_g5_i2	2.02	3.07	2.71E-06	2.38E-05	ENSPFOG00000016080	podocan
	c48726_g2_i1	2.02	4.42	1.19E-10	6.47E-09	ENSONIG00000017818	glutamate receptor, ionotrophic, AMPA 3b
	c41513_g3_i4	2.02	3.52	5.87E-08	1.01E-06		no blastx hit*
	c44401_g2_i1	2.01	4.24	1.11E-11	9.53E-10	ENSONIG00000007859	Uncharacterized protein {ECO:0000313|Ensembl:ENSONIP00000009906}
	c44106_g1_i1	2.01	3.63	2.70E-10	1.24E-08		no blastx hit*
	c40713_g2_i5	2.01	2.83	5.71E-07	6.46E-06	ENSGACG00000018821	Wiskott-Aldrich syndrome-like a
	c46909_g1_i2	2.00	7.95	3.43E-09	9.89E-08	ENSGACG00000020325	lysine (K)-specific demethylase 6B, b
	c44721_g2_i2	2.00	3.33	9.14E-10	3.39E-08	ENSTRUG00000005018	sorting nexin 14
	c48172_g3_i1	2.00	4.49	4.61E-13	6.49E-11	ENSTRUG00000008493	uncharacterized protein
	c43194_g1_i9	2.00	3.79	9.55E-06	6.77E-05	ENSONIG00000011823	sodium channel, voltage-gated, type I like, alpha b
	c48726_g2_i3	2.00	3.45	5.00E-08	8.82E-07	ENSONIG00000017818	glutamate receptor, ionotrophic, AMPA 3b
	c47594_g2_i2	1.99	3.48	1.01E-05	7.08E-05	ENSORLG00000010250	Uncharacterized protein
	c42918_g3_i1	1.98	5.93	1.14E-15	5.29E-13		no blastx hit*
	c45798_g2_i1	1.98	5.59	2.84E-19	5.66E-16	ENSONIG00000000120	PNN-interacting serine/arginine-rich protein
	c45405_g6_i3	1.97	4.21	9.37E-14	1.75E-11	ENSONIG00000008402	DEAD (Asp-Glu-Ala-Asp) box helicase 17
	c38622_g2_i5	1.97	3.16	2.01E-06	1.86E-05		no blastx hit*
	c47090_g2_i1	1.97	2.90	1.85E-12	2.09E-10	ENSONIG00000009352	potassium voltage-gated channel, KQT-like subfamily, member 2a
	c46894_g1_i4	1.97	3.50	1.78E-08	3.75E-07	ENSGACG00000010469	RNA binding motif protein 5
	c44415_g1_i6	1.97	3.01	8.13E-08	1.32E-06		no blastx hit*
	c48255_g2_i2	1.97	6.21	4.53E-10	1.89E-08	ENSONIG00000005793	natural killer-tumor recognition sequence
	c48958_g2_i7	1.96	3.30	7.97E-05	4.08E-04	ENSXMAG00000014888	fibrosin
	c46965_g8_i3	1.96	4.92	5.28E-13	7.25E-11	ENSONIG00000009510	meningioma expressed antigen 5 (hyaluronidase)
	c46444_g1_i2	1.96	4.15	1.15E-04	5.57E-04		no blastx hit*
	c48095_g3_i1	1.96	2.95	8.26E-10	3.16E-08		no blastx hit*
	c45513_g9_i2	1.96	5.72	5.36E-12	4.88E-10	ENSORLG00000013218	death effector domain-containing 1
	c45775_g3_i2	1.95	3.44	5.25E-08	9.21E-07	ENSTRUG00000017065	chromobox homolog 7b
	c45405_g6_i2	1.95	4.28	1.22E-11	1.03E-09	ENSTNIG00000005623	DEAD (Asp-Glu-Ala-Asp) box helicase 17
	c45610_g1_i1	1.95	4.43	3.19E-08	6.05E-07	ENSPFOG00000002165	dysferlin, limb girdle muscular dystrophy 2B (autosomal recessive)
	c48274_g9_i4	1.95	3.54	2.70E-11	1.94E-09	ENSONIG00000011080	splicing regulatory glutamine/lysine-rich protein 1
	c46983_g4_i8	1.95	2.49	1.22E-05	8.37E-05	ENSTNIG00000009888	regulating synaptic membrane exocytosis 1a
	c46568_g1_i1	1.95	3.41	9.08E-10	3.39E-08	ENSTRUG00000018307	nuclear receptor coactivator 5
	c45256_g4_i1	1.95	2.95	2.15E-07	2.90E-06	ENSONIG00000015850	calcium/calmodulin-dependent protein kinase (CaM kinase) II gamma 1
	c48164_g3_i4	1.94	4.37	2.30E-11	1.71E-09	ENSORLG00000016074	Uncharacterized protein
	c43970_g8_i4	1.94	2.41	5.05E-06	3.98E-05	ENSONIG00000016490	nebulette
	c47486_g2_i6	1.94	3.45	1.52E-07	2.19E-06	ENSGACG00000012641	uncharacterized protein
	c47544_g1_i11	1.94	2.64	6.25E-12	5.60E-10	ENSONIG00000008504	FERM, RhoGEF (ARHGEF) and pleckstrin domain protein 1 (chondrocyte-derived)
	c48071_g1_i1	1.94	4.81	1.22E-09	4.37E-08	ENSPFOG00000018181	ankyrin 3a
	c49032_g5_i1	1.94	2.47	1.21E-06	1.22E-05	ENSPFOG00000010806	phosphofructokinase, platelet b
	c48274_g9_i2	1.93	3.52	3.53E-11	2.42E-09	ENSONIG00000011080	splicing regulatory glutamine/lysine-rich protein 1
	c37169_g2_i2	1.93	4.25	3.24E-15	1.19E-12	ENSTRUG00000011891	serine/arginine-rich splicing factor 4
	c46916_g3_i1	1.93	4.57	2.20E-13	3.44E-11	ENSGACG00000009346	serine/arginine-rich splicing factor 11
	c45810_g3_i2	1.93	4.92	1.14E-13	2.09E-11	ENSONIG00000011663	peroxidasin homolog (Drosophila)
	c47687_g4_i1	1.93	2.71	2.07E-06	1.90E-05		no blastx hit*
	c45536_g4_i5	1.93	3.47	4.19E-08	7.63E-07	ENSTNIG00000012655	synaptotagmin Ia
	c40091_g2_i1	1.93	2.77	2.43E-06	2.17E-05		no blastx hit*
	c43367_g6_i1	1.93	3.04	1.11E-11	9.53E-10	ENSONIG00000014615	double C2-like domains, delta
	c45798_g2_i2	1.93	5.57	4.51E-16	2.53E-13	ENSONIG00000000120	PNN-interacting serine/arginine-rich protein
	c46214_g6_i3	1.92	3.29	9.74E-12	8.45E-10	ENSONIG00000017651	enhancer of zeste homolog 2 (Drosophila)
	c45536_g3_i5	1.91	5.80	4.61E-17	3.69E-14		no blastx hit*
	c46807_g2_i3	1.90	3.84	1.10E-14	3.22E-12	ENSONIG00000006455	Rho GTPase activating protein 21a
	c45211_g7_i3	1.90	2.92	3.73E-07	4.57E-06	ENSONIG00000012017	R3H domain containing 1
	c48479_g4_i4	1.90	2.53	1.79E-06	1.69E-05	ENSPFOG00000008985	uncharacterized protein
	c48526_g3_i2	1.90	3.25	2.77E-07	3.57E-06		no blastx hit*
	c42956_g4_i2	1.89	3.10	1.48E-05	9.84E-05	ENSPFOG00000001757	uncharacterized protein
	c47486_g2_i7	1.89	2.64	4.22E-07	5.02E-06	ENSGACG00000012641	uncharacterized protein
	c47633_g1_i2	1.89	4.07	1.28E-09	4.52E-08	ENSGACG00000015473	solute carrier family 25, member 36b
	c47378_g3_i5	1.88	2.52	1.73E-11	1.37E-09	ENSONIG00000012786	protein kinase C, gamma
	c46894_g1_i3	1.88	7.59	9.08E-14	1.72E-11	ENSONIG00000004107	RNA binding motif protein 5
	c41352_g1_i3	1.88	2.74	1.02E-10	5.69E-09	ENSONIG00000014192	pleckstrin homology domain containing, family A member 5
	c48473_g2_i6	1.88	3.70	3.12E-03	9.05E-03	ENSAMXG00000025798	Uncharacterized protein {ECO:0000313|Ensembl:ENSAMXP00000026503}
	c45998_g1_i1	1.88	5.96	5.00E-15	1.67E-12	ENSGACG00000011385	scaffold attachment factor B
	c44954_g3_i6	1.87	2.46	2.70E-05	1.63E-04	ENSTNIG00000019676	neurexin 1a
	c47320_g1_i9	1.87	2.70	1.86E-07	2.58E-06	ENSPFOG00000019466	ch1073-291c23.1
	c45798_g2_i5	1.87	4.54	9.52E-18	1.07E-14	ENSGACG00000004989	PNN-interacting serine/arginine-rich protein
	c40201_g2_i1	1.87	2.69	3.50E-07	4.32E-06	ENSGACG00000012977	transport and golgi organization 2 homolog (Drosophila)
	c38847_g2_i5	1.87	3.09	1.16E-08	2.65E-07	ENSONIG00000013148	PITP-less RdgB-like protein
	c44616_g3_i2	1.86	3.68	1.64E-13	2.72E-11	ENSTRUG00000002467	DAZ associated protein 1
	c40431_g1_i6	1.86	2.97	3.73E-05	2.13E-04	ENSPFOG00000012310	olfactomedin 1a
	c48508_g7_i1	1.86	4.19	8.86E-10	3.32E-08	ENSTRUG00000004257	spectrin, beta, non-erythrocytic 4
	c44175_g2_i9	1.85	7.22	3.60E-09	1.03E-07	ENSONIG00000016626	si:dkey-205h13.1
	c43262_g3_i3	1.85	3.41	1.48E-10	7.73E-09		no blastx hit*
	c47535_g1_i3	1.85	2.85	1.21E-07	1.82E-06		no blastx hit*
	c47584_g1_i1	1.85	4.85	1.37E-11	1.13E-09	ENSONIG00000004004	heterogeneous nuclear ribonucleoprotein U-like 1
	c48874_g3_i3	1.85	3.77	6.64E-07	7.33E-06	ENSPFOG00000002165	dysferlin, limb girdle muscular dystrophy 2B (autosomal recessive)
	c47940_g6_i1	1.85	2.79	7.39E-07	8.04E-06	ENSGACG00000008956	otoferlin
	c41770_g2_i4	1.85	3.81	7.47E-08	1.24E-06	ENSGACG00000004440	tetratricopeptide repeat domain 39C
	c38818_g2_i1	1.84	2.61	1.65E-07	2.36E-06		no blastx hit*
	c43510_g1_i4	1.84	2.69	3.37E-07	4.19E-06	ENSORLG00000013748	WD repeat and SOCS box-containing 1
	c47495_g1_i6	1.84	3.31	2.35E-09	7.32E-08	ENSXMAG00000000945	RIMS binding protein 2
	c47394_g3_i6	1.84	4.69	3.14E-04	1.31E-03	ENSONIG00000019350	gamma-aminobutyric acid (GABA) A receptor, beta 3
	c48859_g2_i2	1.84	4.41	3.80E-10	1.63E-08	ENSGACG00000002538	zgc:91860
	c43510_g1_i3	1.83	3.71	8.36E-07	8.88E-06	ENSGACG00000013651	WD repeat and SOCS box-containing 1
	c42738_g1_i1	1.83	4.75	1.31E-10	7.02E-09	ENSONIG00000021035	cell division cycle associated 4
	c47603_g1_i3	1.83	4.13	1.79E-14	4.87E-12	ENSXMAG00000008411	ubiquitin specific peptidase like 1
	c43875_g5_i8	1.83	3.66	1.43E-16	8.53E-14	ENSPFOG00000001365	mitochondrial calcium uptake family, member 3
	c46214_g6_i4	1.82	2.80	8.76E-10	3.30E-08	ENSONIG00000017651	enhancer of zeste homolog 2 (Drosophila)
	c44957_g1_i5	1.82	2.76	2.40E-03	7.27E-03	ENSTNIG00000011310	calcium channel, voltage-dependent, P/Q type, alpha 1A subunit, b
	c48870_g1_i4	1.82	3.73	6.62E-13	8.84E-11	ENSPFOG00000016010	solute carrier family 25 (mitochondrial carrier; phosphate carrier), member 3
	c39046_g1_i5	1.82	3.05	5.04E-11	3.26E-09	ENSPFOG00000010596	CLK4-associating serine/arginine rich protein
	c42685_g1_i2	1.81	3.07	1.88E-08	3.90E-07	ENSONIG00000014438	prolyl 4-hydroxylase, transmembrane (endoplasmic reticulum)
	c45340_g6_i3	1.81	5.07	5.42E-12	4.90E-10	ENSDARG00000057702	O-linked N-acetylglucosamine (GlcNAc) transferase, tandem duplicate 1
	c49045_g2_i4	1.80	5.00	1.81E-03	5.73E-03	ENSORLG00000013908	Uncharacterized protein
	c46761_g3_i3	1.80	2.79	5.32E-09	1.41E-07	ENSONIG00000004931	amyloid beta (A4) precursor protein-binding, family B, member 2
	c45810_g3_i3	1.80	3.79	2.42E-08	4.86E-07	ENSONIG00000011663	peroxidasin homolog (Drosophila)
	c45678_g2_i1	1.80	6.50	2.06E-10	9.82E-09	ENSGACG00000019920	lysine (K)-specific demethylase 6B
	c43875_g5_i2	1.80	2.75	5.04E-07	5.83E-06	ENSONIG00000017605	mitochondrial calcium uptake family, member 3
	c39699_g1_i6	1.80	3.18	1.17E-11	1.00E-09	ENSGACG00000011621	KIAA0907 protein
	c44175_g2_i10	1.79	5.65	3.02E-06	2.60E-05	ENSONIG00000016626	si:dkey-205h13.1
	c43096_g2_i1	1.79	9.51	1.08E-12	1.31E-10		no blastx hit*
	c44534_g12_i1	1.79	4.53	2.96E-05	1.76E-04	ENSTRUG00000010831	protein tyrosine phosphatase, receptor type, s, a
	c48802_g1_i5	1.79	3.28	2.64E-04	1.13E-03	ENSPFOG00000006695	immunoglobulin superfamily, member 9Ba
	c48172_g3_i3	1.78	2.82	1.41E-07	2.06E-06	ENSDARG00000074515	glutamate receptor, ionotropic, kainate 2
	c46215_g6_i3	1.78	5.99	1.80E-10	8.81E-09	ENSTNIG00000013036	Uncharacterized protein {ECO:0000313|Ensembl:ENSTNIP00000016015}
	c43179_g2_i2	1.78	2.88	9.50E-07	9.92E-06	ENSONIG00000018808	Kruppel-like factor 11a
	c44175_g2_i6	1.78	7.05	4.57E-08	8.19E-07	ENSONIG00000016626	si:dkey-205h13.1
	c48578_g5_i7	1.78	2.51	8.69E-07	9.20E-06	ENSONIG00000015401	echinoderm microtubule associated protein like 6
	c46983_g4_i7	1.77	2.71	3.24E-06	2.75E-05	ENSTRUG00000004020	regulating synaptic membrane exocytosis 1a
	c47940_g6_i4	1.77	2.80	9.77E-07	1.02E-05	ENSGACG00000008956	otoferlin
	c48628_g2_i2	1.77	3.08	1.89E-09	6.15E-08	ENSTRUG00000006248	dipeptidyl-peptidase 10 (non-functional)
	c40272_g1_i1	1.77	3.98	5.53E-14	1.17E-11	ENSONIG00000007200	calcium channel, voltage-dependent, L type, alpha 1D subunit, a
	c45444_g2_i3	1.77	3.98	1.52E-04	7.07E-04	ENSONIG00000016534	glutamate receptor, ionotropic, kainate 2
	c41513_g3_i1	1.76	3.29	4.72E-06	3.78E-05		no blastx hit*
	c46807_g2_i7	1.76	3.84	1.35E-12	1.59E-10	ENSONIG00000006455	Rho GTPase activating protein 21a
	c48274_g9_i7	1.76	3.51	4.16E-12	3.97E-10	ENSONIG00000011080	splicing regulatory glutamine/lysine-rich protein 1
	c43875_g5_i1	1.75	4.02	4.44E-12	4.20E-10	ENSPFOG00000001365	mitochondrial calcium uptake family, member 3
	c46977_g2_i11	1.75	4.69	5.70E-07	6.46E-06	ENSTRUG00000008887	protein tyrosine phosphatase, receptor type, D, b
	c43896_g3_i2	1.75	3.41	5.06E-09	1.35E-07	ENSTRUG00000005783	uncharacterized protein
	c46977_g2_i1	1.75	5.71	1.29E-09	4.52E-08	ENSTRUG00000008887	protein tyrosine phosphatase, receptor type, D, b
	c44350_g1_i6	1.75	3.72	4.40E-09	1.21E-07	ENSTRUG00000018059	ST8 alpha-N-acetyl-neuraminide alpha-2,8-sialyltransferase 5
	c48274_g9_i5	1.75	3.53	1.19E-09	4.28E-08	ENSONIG00000011080	splicing regulatory glutamine/lysine-rich protein 1
	c45998_g1_i2	1.75	5.93	3.33E-14	7.95E-12	ENSGACG00000011385	scaffold attachment factor B
	c45950_g2_i6	1.75	2.43	5.61E-05	3.01E-04	ENSTNIG00000002320	Uncharacterized protein {ECO:0000313|Ensembl:ENSTNIP00000004803}
	c47868_g6_i1	1.75	5.06	6.86E-08	1.16E-06	ENSONIG00000005932	RNA binding motif protein 25
	c43611_g2_i1	1.75	3.12	3.77E-05	2.15E-04		no blastx hit*
	c41486_g4_i2	1.75	3.22	1.21E-09	4.32E-08	ENSTRUG00000002357	Uncharacterized protein
	c41120_g4_i5	1.75	4.76	1.66E-13	2.73E-11	ENSGACG00000010265	heterogeneous nuclear ribonucleoprotein M
	c44175_g2_i2	1.74	7.56	2.27E-08	4.60E-07	ENSONIG00000016626	si:dkey-205h13.1
	c46373_g2_i9	1.74	2.93	1.17E-07	1.77E-06	ENSGACG00000007520	RAS p21 protein activator 2
	c47271_g2_i1	1.74	2.90	4.00E-07	4.82E-06	ENSPFOG00000014671	uncharacterized protein
	c43165_g3_i5	1.74	3.74	1.17E-06	1.18E-05	ENSONIG00000015328	si:dkey-71h2.2
	c47110_g3_i3	1.74	3.90	8.99E-11	5.20E-09	ENSGACG00000018952	tuberous sclerosis 2
	c46977_g2_i10	1.73	5.77	8.42E-09	2.03E-07	ENSTRUG00000008887	protein tyrosine phosphatase, receptor type, D, b
	c41513_g3_i9	1.73	2.88	3.41E-06	2.87E-05		no blastx hit*
	c46180_g2_i4	1.73	2.63	8.55E-10	3.26E-08	ENSONIG00000016281	zinc finger protein 385C
	c48402_g2_i10	1.73	4.34	3.67E-08	6.83E-07	ENSPFOG00000009681	adducin 1 (alpha)
	c46468_g3_i6	1.73	2.76	9.62E-11	5.48E-09	ENSPFOG00000007159	centrosomal protein 164kDa
	c48274_g9_i3	1.73	3.38	7.79E-08	1.28E-06	ENSONIG00000011080	splicing regulatory glutamine/lysine-rich protein 1
	c41759_g3_i4	1.73	3.71	2.52E-11	1.84E-09	ENSONIG00000003757	splicing factor, suppressor of white-apricot homolog (Drosophila)
	c46916_g4_i2	1.73	4.39	1.72E-10	8.55E-09	ENSGACG00000017855	serine/arginine-rich splicing factor 11
	c46723_g1_i8	1.73	3.52	1.34E-13	2.32E-11	ENSORLG00000013106	actin binding LIM protein 1a
	c46917_g3_i1	1.72	2.56	5.25E-06	4.12E-05		no blastx hit*
	c45211_g2_i6	1.72	3.34	9.48E-09	2.24E-07	ENSTRUG00000011654	R3H domain containing 1
	c47818_g2_i2	1.72	6.44	1.80E-11	1.39E-09	ENSPFOG00000010453	glutamate receptor, ionotropic, N-methyl D-aspartate 2D, b
	c43165_g3_i1	1.72	3.70	6.44E-07	7.13E-06	ENSONIG00000015328	si:dkey-71h2.2
	c45536_g3_i1	1.72	5.67	9.15E-16	4.59E-13	ENSGACG00000001042	serine/arginine-rich splicing factor 3a
	c45810_g3_i1	1.72	3.34	9.75E-09	2.29E-07	ENSONIG00000011663	peroxidasin homolog (Drosophila)
	c46723_g1_i11	1.72	3.59	5.23E-16	2.85E-13	ENSORLG00000013106	actin binding LIM protein 1a
	c48397_g4_i3	1.72	4.01	9.59E-08	1.51E-06	ENSONIG00000010376	microtubule associated monooxygenase, calponin and LIM domain containing 3b
	c49189_g1_i5	1.72	5.28	1.54E-06	1.48E-05	ENSORLG00000020182	Uncharacterized protein
	c48726_g2_i2	1.71	4.27	9.32E-08	1.48E-06	ENSGACG00000020368	glutamate receptor, ionotropic, AMPA 3a
	c43724_g3_i10	1.71	4.31	1.21E-16	7.45E-14	ENSONIG00000020315	death inducer-obliterator 1
	c49180_g1_i1	1.71	5.71	1.93E-02	4.14E-02	ENSORLG00000013248	Uncharacterized protein
	c46956_g2_i8	1.71	2.92	3.19E-09	9.36E-08	ENSONIG00000017174	glucosidase, alpha; acid (Pompe disease, glycogen storage disease type II)
	c47394_g3_i3	1.70	4.61	4.83E-03	1.30E-02	ENSAMXG00000012837	gamma-aminobutyric acid (GABA) A receptor, beta 3
	c48336_g2_i3	1.70	3.70	4.85E-12	4.45E-10	ENSONIG00000012732	serine/arginine repetitive matrix 3
	c45213_g1_i3	1.70	6.82	6.37E-16	3.28E-13	ENSONIG00000005759	serine/arginine-rich splicing factor 5b
	c48336_g2_i5	1.70	3.92	5.23E-11	3.34E-09	ENSONIG00000012732	serine/arginine repetitive matrix 3
	c45236_g1_i3	1.70	7.06	6.45E-14	1.31E-11	ENSPFOG00000000073	splicing factor 3b, subunit 1
	c44957_g1_i1	1.70	2.71	4.51E-03	1.23E-02	ENSTNIG00000011310	calcium channel, voltage-dependent, P/Q type, alpha 1A subunit, b
	c46492_g3_i1	1.70	4.38	1.03E-07	1.59E-06		no blastx hit*
	c45222_g5_i8	1.70	2.57	1.25E-04	6.02E-04	ENSAMXG00000006759	Uncharacterized protein {ECO:0000313|Ensembl:ENSAMXP00000006934}
	c43510_g1_i2	1.70	3.83	1.61E-09	5.42E-08	ENSGACG00000013651	WD repeat and SOCS box-containing 1
	c42046_g2_i3	1.70	5.23	9.14E-12	8.01E-10	ENSGACG00000011761	serine/arginine-rich splicing factor 5a
	c46977_g2_i7	1.70	3.68	1.26E-04	6.03E-04	ENSPFOG00000000977	uncharacterized protein
	c48809_g1_i13	1.69	3.13	3.43E-07	4.26E-06	ENSTRUG00000011315	RIMS binding protein 2
	c44350_g1_i5	1.69	3.80	2.32E-09	7.28E-08	ENSTRUG00000018059	ST8 alpha-N-acetyl-neuraminide alpha-2,8-sialyltransferase 5
	c48473_g2_i12	1.69	3.76	1.88E-03	5.89E-03	ENSPFOG00000024032	regulator of complement activation group 2 gene 1
	c43456_g1_i6	1.69	2.87	1.34E-05	9.04E-05	ENSXMAG00000003650	Uncharacterized protein {ECO:0000313|Ensembl:ENSXMAP00000003656}
	c46592_g2_i4	1.69	4.97	1.28E-09	4.52E-08	ENSTNIG00000000407	Uncharacterized protein {ECO:0000313|Ensembl:ENSTNIP00000000368}
	c45798_g2_i3	1.69	4.78	8.13E-09	1.98E-07	ENSONIG00000000120	PNN-interacting serine/arginine-rich protein
	c43672_g2_i6	1.68	3.06	1.02E-08	2.39E-07	ENSTNIG00000006678	Uncharacterized protein {ECO:0000313|Ensembl:ENSTNIP00000009457}
	c43689_g5_i2	1.68	5.04	1.25E-14	3.51E-12	ENSONIG00000019976	Uncharacterized protein {ECO:0000313|Ensembl:ENSONIP00000025157}
	c44986_g2_i1	1.68	2.44	9.17E-06	6.53E-05	ENSONIG00000009320	outer dense fiber of sperm tails 2-like
	c41759_g3_i7	1.67	3.72	2.48E-10	1.15E-08	ENSONIG00000003757	splicing factor, suppressor of white-apricot homolog (Drosophila)
	c49189_g1_i10	1.67	4.87	1.64E-06	1.57E-05	ENSORLG00000002263	Uncharacterized protein
	c43262_g3_i1	1.67	3.90	1.82E-13	2.97E-11		no blastx hit*
	c47548_g3_i1	1.67	2.95	5.60E-08	9.69E-07	ENSONIG00000001712	solute carrier family 25 (mitochondrial carrier; phosphate carrier), member 3b
	c45618_g6_i4	1.67	2.57	1.86E-07	2.59E-06	ENSGACG00000009527	BCL2/adenovirus E1B interacting protein 4
	c47944_g2_i11	1.67	4.27	2.77E-12	2.88E-10	ENSONIG00000011401	small nuclear ribonucleoprotein polypeptide A'
	c44960_g3_i3	1.67	3.04	4.64E-04	1.82E-03	ENSPFOG00000008670	receptor accessory protein 3b
	c43510_g1_i9	1.67	3.73	7.94E-08	1.30E-06	ENSGACG00000013651	WD repeat and SOCS box-containing 1
	c45882_g1_i1	1.67	6.47	4.82E-12	4.44E-10	ENSGACG00000010754	leukocyte receptor cluster (LRC) member 8
	c43013_g3_i2	1.67	2.80	3.13E-06	2.67E-05	ENSONIG00000014480	ELKS/RAB6-interacting/CAST family member 2
	c45340_g6_i9	1.67	3.92	1.92E-08	3.96E-07	ENSLOCG00000014832	O-linked N-acetylglucosamine (GlcNAc) transferase, tandem duplicate 1
	c48230_g7_i5	1.66	3.16	1.95E-07	2.68E-06	ENSGACG00000001433	erythrocyte membrane protein band 4.1a (elliptocytosis 1, RH-linked)
	c47392_g6_i4	1.66	3.78	1.67E-06	1.59E-05	ENSXMAG00000002364	ankyrin 1, erythrocytic
	c48578_g5_i4	1.66	2.67	1.89E-05	1.21E-04	ENSONIG00000015401	echinoderm microtubule associated protein like 6
	c46468_g3_i10	1.66	2.79	4.84E-08	8.60E-07	ENSPFOG00000007159	centrosomal protein 164kDa
	c45236_g1_i1	1.66	7.30	1.54E-13	2.62E-11	ENSPFOG00000000073	splicing factor 3b, subunit 1
	c48237_g4_i4	1.66	3.55	8.98E-07	9.47E-06	ENSORLG00000011867	serine/arginine repetitive matrix 3
	c44175_g2_i4	1.66	7.22	1.96E-09	6.32E-08	ENSONIG00000016626	si:dkey-205h13.1
	c42046_g2_i4	1.65	4.38	5.15E-14	1.10E-11	ENSGACG00000011761	serine/arginine-rich splicing factor 5a
	c48274_g9_i1	1.65	3.42	2.82E-09	8.50E-08	ENSONIG00000011080	splicing regulatory glutamine/lysine-rich protein 1
	c46373_g2_i8	1.65	2.76	6.40E-07	7.10E-06	ENSGACG00000007520	RAS p21 protein activator 2
	c46215_g9_i6	1.65	5.82	4.30E-07	5.10E-06	ENSTRUG00000015959	glutamate receptor, ionotropic, AMPA 2b
	c39508_g1_i1	1.65	2.89	3.55E-08	6.64E-07	ENSONIG00000016460	membrane protein, palmitoylated 3 (MAGUK p55 subfamily member 3)
	c46691_g1_i1	1.65	4.74	5.96E-18	7.58E-15		no blastx hit*
	c48508_g7_i2	1.65	2.63	1.08E-06	1.11E-05	ENSXMAG00000005963	spectrin, beta, non-erythrocytic 4
	c48336_g2_i2	1.65	3.87	7.23E-13	9.45E-11	ENSONIG00000012732	serine/arginine repetitive matrix 3
	c46444_g1_i3	1.65	4.53	1.11E-05	7.66E-05	ENSONIG00000020050	potassium voltage-gated channel, Shaw-related subfamily, member 3b
	c48535_g1_i2	1.65	3.76	3.74E-07	4.57E-06		no blastx hit*
	c43544_g1_i1	1.64	3.21	5.56E-08	9.64E-07	ENSPFOG00000007364	potassium large conductance calcium-activated channel, subfamily M, alpha member 1b
	c37169_g2_i1	1.64	3.52	1.37E-10	7.26E-09	ENSTRUG00000011891	serine/arginine-rich splicing factor 4
	c40870_g2_i4	1.64	2.62	1.07E-06	1.09E-05	ENSPFOG00000018603	cytoplasmic polyadenylation element binding protein 2
	c46807_g2_i2	1.64	4.90	3.94E-14	9.05E-12	ENSONIG00000006455	Rho GTPase activating protein 21a
	c47482_g3_i5	1.64	3.02	4.92E-11	3.19E-09	ENSONIG00000010943	glycosyltransferase 1 domain containing 1
	c46215_g9_i1	1.64	6.79	6.33E-08	1.07E-06	ENSTRUG00000015959	glutamate receptor, ionotropic, AMPA 2b
	c48185_g6_i2	1.64	4.35	3.62E-07	4.45E-06	ENSGACG00000015095	uncharacterized protein
	c47582_g1_i2	1.64	4.35	4.00E-12	3.85E-10	ENSGACG00000020601	PAX3 and PAX7 binding protein 1
	c41496_g1_i3	1.64	5.19	4.98E-15	1.67E-12	ENSONIG00000010472	formin binding protein 4
	c47450_g1_i1	1.64	2.70	7.98E-03	1.98E-02		no blastx hit*
	c44608_g3_i3	1.64	3.36	4.95E-03	1.33E-02	ENSONIG00000000868	Rho GTPase activating protein 23a
	c48508_g7_i5	1.63	4.16	5.34E-08	9.34E-07	ENSTRUG00000004257	spectrin, beta, non-erythrocytic 4
	c47872_g1_i8	1.63	3.77	3.78E-07	4.61E-06	ENSLOCG00000002812	sodium leak channel, non-selective
	c42414_g2_i3	1.63	2.51	7.75E-05	3.98E-04	ENSGACG00000019528	protein tyrosine phosphatase, receptor type, D
	c45672_g1_i7	1.63	2.59	1.09E-06	1.11E-05	ENSDARG00000076460	brain-specific angiogenesis inhibitor 1a
	c48422_g3_i11	1.63	2.83	2.70E-07	3.51E-06	ENSTRUG00000001498	discs, large (Drosophila) homolog 2
	c46833_g1_i6	1.63	2.74	5.20E-05	2.83E-04	ENSLOCG00000008912	golgin A7 family, member Bb
	c46023_g1_i4	1.63	4.51	2.73E-12	2.85E-10	ENSXMAG00000003092	glutamate receptor, ionotropic, N-methyl D-aspartate 1b
	c47944_g2_i10	1.63	5.53	3.76E-17	3.42E-14	ENSONIG00000011401	small nuclear ribonucleoprotein polypeptide A'
	c45814_g2_i4	1.63	3.67	7.82E-08	1.29E-06	ENSORLG00000003411	sodium channel, voltage-gated, type I like, alpha b
	c46446_g8_i1	1.63	4.68	2.14E-14	5.53E-12	ENSONIG00000009975	fibroblast growth factor 12a
	c43977_g1_i4	1.63	4.86	7.28E-14	1.43E-11	ENSPFOG00000005963	coiled-coil domain containing 126
	c48230_g7_i2	1.62	3.42	1.45E-08	3.15E-07	ENSGACG00000001433	erythrocyte membrane protein band 4.1a (elliptocytosis 1, RH-linked)
	c48327_g3_i2	1.62	5.51	1.48E-15	6.55E-13	ENSPFOG00000008229	zinc finger, DHHC-type containing 5
	c47888_g3_i3	1.62	3.53	4.20E-08	7.64E-07	ENSGACG00000015814	SAFB-like, transcription modulator
	c48327_g3_i3	1.62	5.02	1.96E-13	3.09E-11	ENSPFOG00000008229	zinc finger, DHHC-type containing 5
	c46865_g5_i4	1.62	2.96	2.24E-08	4.55E-07		no blastx hit*
	c46977_g2_i2	1.62	2.74	1.09E-04	5.34E-04	ENSPFOG00000000977	uncharacterized protein
	c37321_g1_i3	1.62	3.89	1.21E-16	7.45E-14	ENSPFOG00000008056	EPH receptor B1
	c46577_g4_i6	1.62	3.01	1.23E-04	5.92E-04	ENSGACG00000010325	uncharacterized protein
	c42783_g5_i3	1.62	2.96	7.36E-09	1.83E-07	ENSONIG00000008081	interleukin enhancer binding factor 3b
	c48508_g7_i3	1.62	3.85	1.25E-06	1.25E-05	ENSTRUG00000004257	spectrin, beta, non-erythrocytic 4
	c43605_g2_i1	1.62	3.25	6.72E-06	5.05E-05		no blastx hit*
	c38958_g1_i1	1.62	3.03	2.12E-07	2.88E-06	ENSONIG00000001979	oxysterol binding protein-like 9
	c47418_g2_i1	1.61	7.19	2.19E-06	1.99E-05	ENSTNIG00000002740	Chromosome undetermined SCAF7172, whole genome shotgun sequence {ECO:0000313|EMBL:CAF89833.1}; Uncharacterized protein {ECO:0000313|Ensembl:ENSTNIP00000005300}
	c46215_g6_i5	1.61	6.26	2.55E-09	7.80E-08	ENSORLG00000020342	glutamate receptor, ionotropic, AMPA 2b
	c44174_g4_i1	1.61	3.64	4.32E-07	5.12E-06	ENSONIG00000016155	ecto-NOX disulfide-thiol exchanger 1
	c46805_g1_i1	1.61	2.44	1.75E-06	1.66E-05	ENSTNIG00000003812	Janus kinase and microtubule interacting protein 3
	c47584_g1_i2	1.61	6.70	3.09E-15	1.16E-12	ENSONIG00000004004	heterogeneous nuclear ribonucleoprotein U-like 1
	c43896_g3_i1	1.61	4.10	9.20E-10	3.41E-08	ENSONIG00000014991	Uncharacterized protein {ECO:0000313|Ensembl:ENSONIP00000018874}
	c45814_g6_i2	1.61	2.85	7.41E-06	5.48E-05	ENSONIG00000011823	sodium channel, voltage-gated, type I like, alpha b
	c44787_g7_i8	1.61	2.95	2.71E-07	3.52E-06	ENSGACG00000018352	heterogeneous nuclear ribonucleoprotein H1
	c47394_g3_i2	1.61	5.63	3.49E-03	9.89E-03	ENSONIG00000019350	gamma-aminobutyric acid (GABA) A receptor, beta 3
	c41848_g6_i7	1.60	5.37	1.09E-12	1.31E-10	ENSONIG00000012991	CDC-like kinase 4a
	c44176_g4_i1	1.60	2.60	3.01E-08	5.78E-07	ENSPFOG00000013978	DEP domain containing 5
	c43085_g3_i6	1.60	3.68	3.25E-06	2.75E-05	ENSPFOG00000008208	neurexin 1a
	c47471_g3_i1	1.60	3.39	1.02E-04	5.02E-04	ENSGACG00000003635	ankyrin 3b
	c48106_g3_i7	1.60	4.32	5.09E-11	3.28E-09	ENSGACG00000012864	zgc:112982
	c44894_g4_i5	1.60	3.32	1.73E-10	8.55E-09	ENSONIG00000002513	chromosome 15 open reading frame 27
	c48864_g2_i1	1.60	2.90	3.42E-05	1.99E-04	ENSTRUG00000007330	calcium channel, voltage-dependent, P/Q type, alpha 1A subunit, b
	c48369_g6_i3	1.59	3.63	9.37E-16	4.59E-13	ENSONIG00000007281	ATPase family, AAA domain containing 2
	c39046_g1_i2	1.59	2.67	2.22E-09	7.05E-08	ENSONIG00000003756	CLK4-associating serine/arginine rich protein
	c41848_g6_i6	1.59	5.38	2.56E-14	6.34E-12	ENSONIG00000012991	CDC-like kinase 4a
	c48581_g2_i13	1.59	2.81	2.64E-08	5.20E-07	ENSONIG00000007191	Uncharacterized protein {ECO:0000313|Ensembl:ENSONIP00000009067}
	c39260_g1_i5	1.59	4.34	7.87E-15	2.50E-12		no blastx hit*
	c43613_g1_i5	1.59	2.93	3.08E-07	3.91E-06	ENSONIG00000000055	syntabulin (syntaxin-interacting)
	c40272_g1_i2	1.59	3.79	4.17E-13	6.05E-11	ENSONIG00000007200	calcium channel, voltage-dependent, L type, alpha 1D subunit, a
	c47983_g1_i1	1.59	3.53	2.53E-03	7.58E-03	ENSTRUG00000006379	synaptotagmin VII
	c42685_g1_i6	1.59	4.50	4.46E-09	1.22E-07	ENSONIG00000014438	prolyl 4-hydroxylase, transmembrane (endoplasmic reticulum)
	c43963_g7_i1	1.59	2.87	1.37E-06	1.34E-05	ENSONIG00000011583	ATPase, Ca++ transporting, plasma membrane 1a
	c45798_g2_i4	1.59	5.17	5.79E-14	1.20E-11	ENSGACG00000004989	PNN-interacting serine/arginine-rich protein
	c48777_g2_i4	1.58	4.79	9.83E-10	3.63E-08	ENSGACG00000000448	small nuclear ribonucleoprotein 70 (U1)
	c41940_g5_i1	1.58	4.23	4.13E-11	2.79E-09	ENSAMXG00000024792	Uncharacterized protein {ECO:0000313|Ensembl:ENSAMXP00000025498}
	c41015_g2_i2	1.58	4.24	1.55E-12	1.80E-10	ENSGACG00000001995	G protein-coupled receptor 135
	c47974_g1_i3	1.58	2.55	8.76E-10	3.30E-08		no blastx hit*
	c45617_g3_i4	1.58	2.85	4.48E-06	3.61E-05	ENSONIG00000009410	abhydrolase domain containing 3
	c46977_g5_i1	1.58	3.50	1.19E-06	1.20E-05	ENSTRUG00000008928	protein tyrosine phosphatase, receptor type, f, a
	c47916_g5_i2	1.58	5.12	7.16E-11	4.31E-09	ENSORLG00000001890	Uncharacterized protein
	c45211_g2_i8	1.57	4.76	3.34E-09	9.67E-08	ENSGACG00000014925	R3H domain containing 1
	c42484_g1_i4	1.57	2.72	2.58E-10	1.19E-08	ENSPFOG00000022885	uncharacterized protein
	c41015_g2_i5	1.57	3.55	6.19E-11	3.81E-09	ENSGACG00000001995	G protein-coupled receptor 135
	c46807_g2_i6	1.57	2.86	2.56E-07	3.35E-06	ENSONIG00000006455	Rho GTPase activating protein 21a
	c46977_g2_i5	1.57	5.53	1.54E-07	2.21E-06	ENSTRUG00000008887	protein tyrosine phosphatase, receptor type, D, b
	c48809_g1_i14	1.57	4.35	4.69E-17	3.69E-14	ENSLACG00000018834	RIMS binding protein 2
	c48726_g6_i1	1.57	6.72	9.07E-14	1.72E-11	ENSDARG00000032737	glutamate receptor, ionotropic, AMPA 3a
	c44572_g1_i3	1.57	3.23	1.79E-05	1.16E-04	ENSXMAG00000005466	flotillin 2a
	c47482_g3_i11	1.57	3.47	3.04E-11	2.13E-09	ENSTRUG00000010728	glycosyltransferase 1 domain containing 1
	c46633_g4_i2	1.57	5.51	1.97E-06	1.83E-05		no blastx hit*
	c47873_g2_i8	1.57	2.86	7.15E-06	5.32E-05	ENSGACG00000003233	sorbin and SH3 domain containing 1
	c46511_g5_i6	1.57	3.52	5.62E-11	3.52E-09	ENSXMAG00000011485	importin 13
	c43179_g2_i1	1.56	2.98	2.92E-08	5.64E-07	ENSONIG00000018808	Kruppel-like factor 11a
	c49004_g2_i4	1.56	2.87	2.52E-05	1.54E-04	ENSAMXG00000020324	Alport syndrome, mental retardation, midface hypoplasia and elliptocytosis chromosomal region gene 1 homolog (human)
	c45882_g1_i2	1.56	6.55	6.95E-12	6.12E-10	ENSGACG00000010754	leukocyte receptor cluster (LRC) member 8
	c49197_g2_i4	1.56	2.97	2.82E-06	2.46E-05		no blastx hit*
	c43300_g1_i2	1.56	5.37	4.50E-14	9.99E-12	ENSONIG00000002109	LUC7-like 3 (S. cerevisiae)
	c40272_g1_i5	1.55	3.65	6.57E-14	1.32E-11	ENSGACG00000001597	calcium channel, voltage-dependent, L type, alpha 1D subunit, a
	c43455_g2_i1	1.55	5.13	1.48E-08	3.19E-07	ENSONIG00000009038	membrane-associated ring finger (C3HC4) 4
	c46552_g2_i1	1.55	3.04	4.56E-06	3.67E-05	ENSONIG00000014617	solute carrier family 25, member 36b
	c48736_g3_i3	1.55	3.05	1.31E-06	1.30E-05	ENSXMAG00000003103	Uncharacterized protein {ECO:0000313|Ensembl:ENSXMAP00000003163}
	c47238_g4_i5	1.55	3.84	2.31E-10	1.09E-08	ENSPFOG00000003164	cell division cycle and apoptosis regulator 1
	c39508_g1_i9	1.55	3.93	7.72E-09	1.91E-07	ENSPFOG00000015572	membrane protein, palmitoylated 3 (MAGUK p55 subfamily member 3)
	c47378_g3_i4	1.55	3.05	1.02E-10	5.69E-09	ENSONIG00000012786	protein kinase C, gamma
	c45866_g2_i5	1.54	2.79	1.37E-06	1.34E-05	ENSTNIG00000001837	UDP-glucuronic acid decarboxylase 1
	c46815_g2_i2	1.54	2.84	4.44E-07	5.23E-06	ENSLOCG00000018006	Uncharacterized protein {ECO:0000313|Ensembl:ENSLOCP00000022107}
	c46416_g3_i9	1.54	3.49	9.97E-10	3.67E-08	ENSXMAG00000010539	ADAM metallopeptidase domain 23
	c46551_g4_i3	1.54	2.90	7.83E-10	3.03E-08	ENSONIG00000011760	si:dkey-13n15.2
	c43343_g7_i7	1.54	3.05	4.07E-06	3.33E-05	ENSORLG00000014198	Uncharacterized protein
	c48806_g2_i6	1.54	3.96	1.96E-10	9.47E-09	ENSXMAG00000019157	Uncharacterized protein {ECO:0000313|Ensembl:ENSXMAP00000019192}
	c43194_g1_i11	1.53	3.09	6.79E-04	2.50E-03	ENSORLG00000006930	sodium channel, voltage gated, type VIII, alpha subunit
	c44957_g1_i4	1.53	2.74	8.55E-03	2.10E-02	ENSTNIG00000011310	calcium channel, voltage-dependent, P/Q type, alpha 1A subunit, b
	c45091_g2_i11	1.53	2.67	2.93E-05	1.74E-04	ENSPFOG00000021694	si:ch211-218d20.15
	c48164_g3_i5	1.53	4.07	5.76E-07	6.50E-06	ENSORLG00000016074	Uncharacterized protein
	c49024_g2_i2	1.53	5.14	1.30E-06	1.29E-05	ENSTRUG00000014048	potassium large conductance calcium-activated channel, subfamily M, alpha member 1b
	c43964_g4_i6	1.53	4.16	7.90E-14	1.54E-11	ENSONIG00000006454	SET domain, bifurcated 1b
	c38774_g1_i1	1.53	3.57	2.35E-08	4.74E-07	ENSTRUG00000005716	RNA binding motif protein 14
	c48736_g3_i1	1.53	3.36	1.78E-07	2.50E-06	ENSTRUG00000009289	calcium channel, voltage-dependent, alpha 1R subunit
	c46745_g2_i1	1.53	3.49	6.86E-09	1.72E-07	ENSONIG00000009949	cyclin D binding myb-like transcription factor 1
	c47974_g5_i1	1.53	4.22	3.15E-10	1.40E-08		no blastx hit*
	c46894_g1_i5	1.53	5.64	1.59E-15	6.79E-13	ENSONIG00000004107	RNA binding motif protein 5
	c48089_g2_i5	1.53	2.96	2.16E-07	2.91E-06	ENSONIG00000017348	glutamate receptor interacting protein 2
	c46894_g1_i6	1.52	2.85	9.25E-07	9.70E-06	ENSONIG00000004107	RNA binding motif protein 5
	c45784_g1_i3	1.52	4.21	1.87E-11	1.44E-09	ENSONIG00000016700	Uncharacterized protein {ECO:0000313|Ensembl:ENSONIP00000021038}
	c46807_g2_i4	1.52	5.21	2.89E-14	7.07E-12	ENSONIG00000006455	Rho GTPase activating protein 21a
	c48250_g2_i3	1.52	4.30	1.52E-11	1.22E-09	ENSPFOG00000009758	si:ch211-13c6.2
	c48581_g2_i6	1.52	3.57	1.28E-11	1.08E-09	ENSONIG00000007191	Uncharacterized protein {ECO:0000313|Ensembl:ENSONIP00000009067}
	c48280_g2_i11	1.52	2.89	1.45E-05	9.69E-05	ENSPFOG00000011627	fibrosin-like 1
	c44731_g5_i3	1.52	2.78	8.99E-08	1.43E-06	ENSONIG00000018350	heterogeneous nuclear ribonucleoprotein C
	c43243_g2_i5	1.52	2.60	4.77E-05	2.62E-04	ENSONIG00000009092	family with sequence similarity 126, member B
	c49040_g4_i3	1.51	5.09	3.59E-12	3.55E-10	ENSPFOG00000011491	calcium channel, voltage-dependent, T type, alpha 1I subunit
	c47584_g2_i2	1.51	5.60	4.38E-09	1.20E-07	ENSONIG00000004004	heterogeneous nuclear ribonucleoprotein U-like 1
	c39046_g1_i6	1.51	5.14	2.09E-14	5.45E-12	ENSPFOG00000010596	CLK4-associating serine/arginine rich protein
	c43767_g7_i4	1.51	2.67	1.22E-04	5.89E-04	ENSTRUG00000009641	phosphatidylinositol transfer protein, membrane-associated 2
	c45228_g3_i1	1.51	2.98	4.66E-05	2.58E-04	ENSONIG00000008056	lipid phosphate phosphatase-related protein type 2a
	c46030_g8_i3	1.51	4.09	3.00E-06	2.58E-05	ENSXMAG00000000549	phosphatidylinositol-5-phosphate 4-kinase, type II, alpha a
	c44854_g5_i6	1.51	2.92	4.98E-09	1.34E-07	ENSONIG00000005889	synaptotagmin XIVb
	c44587_g1_i2	1.51	3.70	1.47E-06	1.43E-05	ENSXMAG00000016970	calcium/calmodulin-dependent protein kinase II gamma
	c36097_g1_i3	1.51	2.94	1.78E-04	8.07E-04		no blastx hit*
	c49158_g1_i1	1.50	5.76	7.50E-11	4.50E-09	ENSORLG00000003131	Uncharacterized protein
	c44556_g1_i2	1.50	4.68	8.72E-15	2.68E-12		no blastx hit*
	c46723_g1_i6	1.50	3.78	4.62E-13	6.49E-11	ENSGACG00000003725	actin binding LIM protein 1a
	c43363_g2_i4	1.50	2.80	3.53E-08	6.62E-07	ENSGACG00000001312	chromosome 3 open reading frame 18
	c44012_g4_i1	1.50	2.80	1.06E-05	7.38E-05	ENSPFOG00000003611	myeloid/lymphoid or mixed-lineage leukemia (trithorax homolog, Drosophila); translocated to, 4
	c40497_g1_i8	1.50	3.31	7.49E-08	1.24E-06	ENSTNIG00000014887	protein tyrosine phosphatase, receptor type, f, b
	c44296_g8_i2	1.50	3.44	2.76E-10	1.26E-08	ENSONIG00000005692	ryanodine receptor 3
	c47458_g3_i3	1.50	3.73	1.29E-09	4.52E-08	ENSONIG00000012651	YTH domain containing 1
	c48517_g7_i5	1.50	3.55	3.92E-11	2.66E-09	ENSXMAG00000012311	potassium voltage-gated channel, KQT-like subfamily, member 2
	c43085_g3_i5	1.50	3.49	4.17E-06	3.40E-05	ENSPFOG00000014655	neurexin 1b
	c45271_g6_i2	1.50	2.97	1.20E-08	2.72E-07	ENSONIG00000002912	unc-51-like kinase 3 (C. elegans)
	c48633_g6_i1	1.49	5.05	4.76E-14	1.03E-11	ENSDARG00000094402	si:dkey-200c24.1
	c47603_g1_i4	1.49	3.57	1.56E-12	1.80E-10	ENSXMAG00000008411	ubiquitin specific peptidase like 1
	c43055_g3_i1	1.49	5.64	5.78E-13	7.89E-11	ENSONIG00000006603	gamma-aminobutyric acid (GABA) A receptor, delta
	c42298_g3_i13	1.49	3.72	2.55E-09	7.80E-08	ENSONIG00000012116	lysine (K)-specific demethylase 6A, like
	c47722_g1_i11	1.49	2.97	5.71E-05	3.06E-04		no blastx hit*
	c45340_g6_i7	1.48	6.95	1.19E-13	2.14E-11	ENSONIG00000017846	O-linked N-acetylglucosamine (GlcNAc) transferase, tandem duplicate 1
	c48802_g1_i3	1.48	6.18	6.75E-09	1.70E-07	ENSONIG00000011122	immunoglobulin superfamily, member 9Ba
	c45091_g2_i12	1.48	3.17	2.89E-08	5.61E-07	ENSPFOG00000021694	si:ch211-218d20.15
	c38774_g1_i4	1.48	2.90	2.97E-06	2.56E-05	ENSTRUG00000005716	RNA binding motif protein 14
	c47378_g3_i3	1.48	2.96	3.51E-10	1.53E-08	ENSONIG00000012786	protein kinase C, gamma
	c49176_g1_i3	1.48	2.61	3.88E-06	3.20E-05	ENSLACG00000012911	Uncharacterized protein
	c43595_g1_i2	1.48	4.34	1.77E-03	5.63E-03	ENSONIG00000002757	inositol polyphosphate phosphatase-like 1b
	c47166_g3_i2	1.48	2.63	8.34E-04	2.97E-03	ENSXMAG00000015068	5-hydroxytryptamine (serotonin) receptor 2C, G protein-coupled-like 2
	c40714_g1_i2	1.48	3.36	5.42E-07	6.18E-06	ENSDARG00000019622	regulating synaptic membrane exocytosis 2a
	c43343_g7_i3	1.47	3.02	2.50E-06	2.23E-05	ENSORLG00000014198	Uncharacterized protein
	c43724_g3_i3	1.47	2.68	6.23E-06	4.75E-05	ENSONIG00000020315	death inducer-obliterator 1
	c41759_g3_i6	1.47	3.43	3.87E-09	1.09E-07	ENSONIG00000003757	splicing factor, suppressor of white-apricot homolog (Drosophila)
	c47868_g6_i2	1.47	3.72	2.30E-06	2.08E-05	ENSONIG00000005932	RNA binding motif protein 25
	c45340_g6_i10	1.47	7.00	8.36E-13	1.05E-10	ENSONIG00000017846	O-linked N-acetylglucosamine (GlcNAc) transferase, tandem duplicate 1
	c41653_g1_i10	1.47	2.75	7.68E-08	1.27E-06	ENSGACG00000011608	syntaxin binding protein 5a (tomosyn)
	c47222_g4_i5	1.47	3.79	4.58E-05	2.55E-04	ENSONIG00000008635	synaptic Ras GTPase activating protein 1
	c47422_g1_i1	1.47	6.59	2.61E-11	1.89E-09	ENSONIG00000005941	RNA binding motif protein 33
	c43982_g8_i1	1.47	3.47	9.55E-05	4.77E-04	ENSGACG00000006337	ankyrin repeat and IBR domain containing 1
	c45974_g2_i1	1.47	4.28	3.23E-09	9.43E-08	ENSTRUG00000009631	chondroitin sulfate proteoglycan 5b
	c40212_g1_i3	1.46	5.75	3.85E-12	3.75E-10	ENSDARG00000002168	transformer 2 beta homolog (Drosophila)
	c46462_g9_i2	1.46	3.21	4.04E-07	4.84E-06	ENSONIG00000004779	microtubule associated tumor suppressor candidate 2
	c41496_g1_i2	1.46	4.70	2.40E-14	6.03E-12	ENSONIG00000010472	formin binding protein 4
	c39429_g3_i1	1.46	3.63	2.56E-08	5.09E-07	ENSGACG00000002605	calmodulin 1b
	c46141_g1_i1	1.46	5.52	1.91E-11	1.46E-09	ENSONIG00000002423	chromosome 19 open reading frame 26
	c45291_g1_i6	1.46	2.90	3.44E-04	1.41E-03	ENSORLG00000009673	uridine-cytidine kinase 1-like 1b
	c48581_g2_i10	1.46	3.63	8.37E-13	1.05E-10	ENSONIG00000007191	Uncharacterized protein {ECO:0000313|Ensembl:ENSONIP00000009067}
	c39899_g1_i1	1.46	2.84	2.33E-06	2.10E-05	ENSONIG00000003846	Unc4.1 homeobox (C. elegans)
	c37560_g1_i3	1.46	5.45	8.69E-15	2.68E-12	ENSORLG00000017529	zgc:136474
	c49090_g2_i1	1.46	5.39	7.86E-07	8.43E-06	ENSONIG00000005373	Uncharacterized protein {ECO:0000313|Ensembl:ENSONIP00000006756}
	c48604_g7_i1	1.46	3.25	1.80E-08	3.77E-07		no blastx hit*
	c42072_g7_i1	1.45	2.61	1.75E-05	1.13E-04	ENSGACG00000017500	uncharacterized protein
	c39195_g1_i2	1.45	4.78	7.17E-10	2.80E-08	ENSONIG00000002655	dystrophin related protein 2
	c45405_g3_i2	1.45	3.62	3.64E-06	3.03E-05	ENSDARG00000010873	DEAD (Asp-Glu-Ala-Asp) box helicase 17
	c41586_g2_i5	1.45	2.98	3.67E-05	2.11E-04	ENSTRUG00000011477	cytohesin 1a
	c41848_g6_i4	1.45	4.99	2.07E-12	2.28E-10	ENSONIG00000012991	CDC-like kinase 4a
	c43595_g2_i1	1.45	3.71	1.70E-05	1.10E-04	ENSONIG00000002757	inositol polyphosphate phosphatase-like 1b
	c47633_g2_i1	1.45	3.24	1.29E-08	2.86E-07		no blastx hit*
	c37560_g1_i6	1.45	5.24	1.90E-12	2.13E-10	ENSORLG00000017529	zgc:136474
	c44573_g3_i1	1.45	3.03	1.64E-06	1.57E-05	ENSTNIG00000016299	failed axon connections homolog (Drosophila)
	c45271_g6_i5	1.45	2.98	3.44E-09	9.92E-08	ENSONIG00000002912	unc-51-like kinase 3 (C. elegans)
	c48929_g1_i11	1.44	2.58	2.60E-05	1.58E-04	ENSXMAG00000015171	transmembrane protein 63C
	c40174_g2_i1	1.44	3.01	1.33E-08	2.92E-07	ENSXMAG00000010521	family with sequence similarity 19 (chemokine (C-C motif)-like), member A1
	c44894_g4_i3	1.44	2.86	2.86E-07	3.66E-06	ENSONIG00000002513	chromosome 15 open reading frame 27
	c44626_g3_i1	1.44	8.33	1.10E-08	2.52E-07		no blastx hit*
	c46916_g3_i4	1.44	4.80	2.69E-08	5.28E-07	ENSGACG00000009346	serine/arginine-rich splicing factor 11
	c48224_g1_i3	1.44	6.34	4.00E-13	5.88E-11	ENSONIG00000019698	CDC-like kinase 2a
	c44174_g4_i5	1.44	3.09	4.03E-07	4.84E-06	ENSONIG00000016155	ecto-NOX disulfide-thiol exchanger 1
	c47940_g1_i4	1.44	2.79	2.63E-08	5.19E-07	ENSTRUG00000002802	dynein regulatory complex subunit 1 homolog (Chlamydomonas)
	c47365_g9_i2	1.44	3.09	1.33E-06	1.31E-05	ENSXMAG00000003043	cytoplasmic linker associated protein 2
	c48172_g1_i2	1.44	3.31	4.46E-09	1.22E-07		no blastx hit*
	c41486_g4_i6	1.44	3.05	3.39E-08	6.40E-07	ENSTNIG00000013288	utrophin
	c48627_g6_i7	1.44	3.40	3.86E-07	4.69E-06	ENSGACG00000000664	sodium channel, voltage gated, type VIII, alpha subunit
	c48871_g5_i2	1.44	3.12	2.23E-06	2.02E-05		no blastx hit*
	c45405_g1_i6	1.44	5.90	8.63E-10	3.28E-08	ENSGACG00000007026	DEAD (Asp-Glu-Ala-Asp) box polypeptide 5
	c48250_g2_i1	1.43	4.29	9.01E-10	3.37E-08	ENSPFOG00000009758	si:ch211-13c6.2
	c48315_g2_i6	1.43	3.54	4.24E-09	1.18E-07	ENSONIG00000020140	unc-79 homolog (C. elegans)
	c46452_g1_i2	1.43	3.39	6.28E-05	3.31E-04	ENSONIG00000009136	golgi brefeldin A resistant guanine nucleotide exchange factor 1
	c46916_g4_i4	1.43	3.12	9.76E-08	1.53E-06	ENSDARG00000004342	serine/arginine-rich splicing factor 11
	c46407_g1_i6	1.43	3.23	2.74E-06	2.40E-05	ENSGACG00000003335	uncharacterized protein
	c41120_g4_i2	1.43	3.20	1.38E-10	7.27E-09	ENSGACG00000010265	heterogeneous nuclear ribonucleoprotein M
	c42622_g3_i16	1.43	2.97	1.86E-04	8.38E-04	ENSTRUG00000009423	abl-interactor 2b
	c46761_g3_i10	1.43	3.53	1.38E-07	2.03E-06	ENSONIG00000004931	amyloid beta (A4) precursor protein-binding, family B, member 2
	c44721_g2_i5	1.43	3.88	7.88E-11	4.69E-09	ENSGACG00000009094	sorting nexin 14
	c46595_g1_i3	1.43	4.47	6.37E-12	5.68E-10	ENSONIG00000017673	zinc finger, FYVE domain containing 27
	c46107_g2_i11	1.43	5.65	6.84E-14	1.36E-11	ENSONIG00000001292	G patch domain containing 8
	c46901_g2_i1	1.43	3.81	2.60E-08	5.14E-07	ENSONIG00000012864	synaptotagmin XII
	c39881_g1_i1	1.43	3.54	5.29E-09	1.41E-07	ENSDARG00000044332	zinc finger, RAN-binding domain containing 2
	c43716_g1_i7	1.43	2.89	1.05E-08	2.44E-07	ENSGACG00000004540	tripartite motif containing 46b
	c47551_g4_i1	1.42	2.86	7.90E-09	1.93E-07	ENSONIG00000013458	SLAIN motif family, member 1b
	c46440_g2_i5	1.42	3.80	4.03E-08	7.37E-07	ENSONIG00000015202	FERM domain containing 5
	c42251_g3_i1	1.42	3.46	2.45E-06	2.20E-05	ENSXMAG00000009149	contactin associated protein 1
	c42760_g1_i4	1.42	3.73	5.31E-06	4.16E-05	ENSGACG00000019487	uncharacterized protein
	c44815_g1_i2	1.42	3.07	6.02E-07	6.72E-06	ENSONIG00000004411	thrombospondin, type I, domain containing 7Ba
	c46468_g3_i13	1.42	3.63	3.81E-11	2.59E-09	ENSORLG00000012360	chromobox homolog 1b (HP1 beta homolog Drosophila)
	c47169_g2_i4	1.41	4.46	2.18E-07	2.94E-06	ENSONIG00000013417	Microtubule-associated protein {ECO:0000256|RuleBase:RU000686}
	c46681_g2_i3	1.41	3.53	1.32E-08	2.92E-07	ENSGACG00000015154	PRP38 pre-mRNA processing factor 38 (yeast) domain containing B
	c35875_g1_i1	1.41	4.29	3.64E-06	3.03E-05	ENSTNIG00000006276	Uncharacterized protein {ECO:0000313|Ensembl:ENSTNIP00000009035}
	c48962_g2_i1	1.41	5.82	5.51E-10	2.24E-08		no blastx hit*
	c48676_g3_i8	1.41	5.18	6.76E-08	1.14E-06	ENSXMAG00000006532	lymphoid-restricted membrane protein
	c42589_g1_i4	1.41	5.45	3.24E-11	2.26E-09	ENSTRUG00000010529	serine/arginine-rich splicing factor 7a
	c44721_g2_i1	1.41	3.05	5.68E-07	6.43E-06	ENSONIG00000003627	sorting nexin 14
	c44721_g2_i3	1.41	3.50	8.11E-08	1.32E-06	ENSONIG00000003627	sorting nexin 14
	c45075_g12_i1	1.41	2.96	3.00E-06	2.58E-05	ENSPFOG00000016676	calcium channel, voltage-dependent, beta 2a
	c47940_g1_i5	1.41	3.07	4.37E-09	1.20E-07	ENSTRUG00000003831	otoferlin
	c43884_g1_i5	1.41	3.07	3.53E-07	4.36E-06	ENSONIG00000019669	STT3B, subunit of the oligosaccharyltransferase complex (catalytic)
	c44646_g1_i1	1.41	3.10	2.03E-07	2.77E-06	ENSPFOG00000018171	zinc finger, FYVE domain containing 9
	c46787_g2_i4	1.41	2.92	6.41E-06	4.86E-05	ENSTRUG00000005524	transmembrane protein 180
	c43194_g2_i2	1.41	3.78	2.08E-05	1.31E-04	ENSONIG00000011823	sodium channel, voltage-gated, type I like, alpha b
	c46494_g2_i4	1.41	2.67	4.90E-06	3.89E-05	ENSGACG00000015050	FERM and PDZ domain containing 4
	c47983_g1_i7	1.40	3.86	2.68E-03	7.94E-03	ENSONIG00000015545	synaptotagmin VII
	c45405_g7_i1	1.40	4.14	3.30E-08	6.24E-07		no blastx hit*
	c46761_g3_i1	1.40	3.36	1.16E-06	1.18E-05	ENSONIG00000004931	amyloid beta (A4) precursor protein-binding, family B, member 2
	c45323_g3_i2	1.40	3.36	2.25E-07	3.01E-06	ENSXMAG00000000213	C-type lectin domain family 16, member A
	c49024_g3_i1	1.40	7.00	2.72E-11	1.94E-09	ENSONIG00000018524	potassium large conductance calcium-activated channel, subfamily M, alpha member 1a
	c41496_g1_i1	1.40	4.47	3.11E-12	3.16E-10	ENSONIG00000010472	formin binding protein 4
	c46158_g11_i3	1.40	3.04	2.15E-07	2.90E-06	ENSTRUG00000000776	protein tyrosine phosphatase, receptor type, f polypeptide (PTPRF), interacting protein (liprin), alpha 4
	c48908_g1_i6	1.40	3.61	4.15E-04	1.65E-03	ENSONIG00000007527	ring finger protein 165a
	c43510_g1_i1	1.40	3.08	1.39E-04	6.57E-04	ENSGACG00000013651	WD repeat and SOCS box-containing 1
	c35476_g1_i2	1.40	3.14	9.75E-08	1.53E-06		no blastx hit*
	c48230_g7_i6	1.40	3.56	3.54E-09	1.02E-07	ENSGACG00000001433	erythrocyte membrane protein band 4.1a (elliptocytosis 1, RH-linked)
	c48470_g6_i1	1.40	2.71	2.27E-07	3.02E-06	ENSPFOG00000003844	coiled-coil domain containing 149b
	c44721_g2_i12	1.40	4.42	1.16E-13	2.11E-11	ENSONIG00000003627	sorting nexin 14
	c46977_g5_i2	1.40	3.43	6.55E-06	4.95E-05	ENSTRUG00000008928	protein tyrosine phosphatase, receptor type, f, a
	c41391_g1_i7	1.39	2.81	5.81E-06	4.47E-05	ENSTRUG00000011831	si:ch211-243j20.2
	c37560_g1_i2	1.39	5.51	5.75E-14	1.20E-11	ENSORLG00000017529	zgc:136474
	c37560_g1_i4	1.39	5.23	8.56E-13	1.07E-10	ENSORLG00000017529	zgc:136474
	c44155_g2_i5	1.39	2.90	1.81E-07	2.53E-06	ENSONIG00000002990	membrane protein, palmitoylated 6a (MAGUK p55 subfamily member 6)
	c48061_g1_i7	1.39	2.98	4.92E-08	8.71E-07	ENSONIG00000015138	kin of IRRE like (Drosophila)
	c47274_g4_i1	1.39	2.87	1.28E-07	1.90E-06	ENSORLG00000004953	pleckstrin homology domain containing, family A (phosphoinositide binding specific) member 1
	c48517_g7_i3	1.39	3.89	1.51E-10	7.81E-09	ENSXMAG00000012311	potassium voltage-gated channel, KQT-like subfamily, member 2
	c44124_g2_i1	1.39	3.19	1.15E-03	3.91E-03	ENSPFOG00000016822	ryanodine receptor 3
	c46294_g2_i6	1.39	3.78	3.82E-10	1.63E-08	ENSPFOG00000016407	RNA binding motif protein 6
	c31661_g2_i1	1.39	4.52	1.60E-15	6.79E-13		no blastx hit*
	c48839_g2_i10	1.39	2.71	9.29E-05	4.65E-04	ENSTRUG00000010710	complement component 3
	c47549_g1_i1	1.39	3.20	7.08E-07	7.75E-06	ENSONIG00000000038	v-akt murine thymoma viral oncogene homolog 3
	c46918_g9_i1	1.38	2.73	2.73E-06	2.39E-05	ENSPFOG00000023560	neurexin 2
	c48372_g4_i2	1.38	5.58	4.10E-07	4.90E-06	ENSTNIG00000015650	kalirin, RhoGEF kinase a
	c44721_g2_i10	1.38	3.40	2.48E-06	2.22E-05	ENSONIG00000003627	sorting nexin 14
	c47983_g1_i3	1.38	3.07	7.28E-03	1.83E-02	ENSONIG00000015545	synaptotagmin VII
	c47944_g2_i1	1.38	5.52	2.13E-11	1.62E-09	ENSONIG00000011401	small nuclear ribonucleoprotein polypeptide A'
	c47623_g3_i3	1.38	3.44	1.90E-05	1.21E-04	ENSPFOG00000018181	ankyrin 3a
	c44562_g1_i3	1.38	2.93	9.89E-08	1.55E-06	ENSXMAG00000016505	potassium voltage-gated channel, Shal-related subfamily, member 2
	c48269_g2_i5	1.38	4.28	1.36E-08	2.97E-07	ENSGMOG00000015639	uncharacterized protein
	c45837_g1_i6	1.38	2.92	8.65E-08	1.39E-06	ENSTRUG00000008865	atrophin 1
	c39046_g1_i3	1.38	3.43	4.65E-09	1.26E-07	ENSPFOG00000010596	CLK4-associating serine/arginine rich protein
	c47922_g5_i1	1.38	3.11	1.41E-06	1.37E-05	ENSXMAG00000015230	Ca2+-dependent activator protein for secretion b
	c47945_g3_i1	1.38	3.88	3.25E-06	2.76E-05	ENSPFOG00000005942	Cdc42 guanine nucleotide exchange factor (GEF) 9a
	c46494_g2_i1	1.38	2.76	2.77E-06	2.42E-05	ENSGACG00000015050	FERM and PDZ domain containing 4
	c41015_g2_i6	1.37	4.22	3.83E-13	5.67E-11	ENSGACG00000001995	G protein-coupled receptor 135
	c49189_g1_i2	1.37	4.06	7.04E-05	3.66E-04	ENSORLG00000016720	Uncharacterized protein
	c49050_g3_i6	1.37	3.46	1.79E-07	2.51E-06	ENSTRUG00000007068	myelin transcription factor 1a
	c46215_g9_i3	1.37	6.09	9.13E-07	9.60E-06	ENSTRUG00000015959	glutamate receptor, ionotropic, AMPA 2b
	c46141_g1_i5	1.37	5.50	8.47E-09	2.04E-07	ENSONIG00000002423	chromosome 19 open reading frame 26
	c49197_g1_i2	1.37	4.88	5.41E-08	9.45E-07	ENSORLG00000018950	Uncharacterized protein
	c45775_g3_i4	1.37	5.23	6.12E-07	6.81E-06	ENSONIG00000019705	chromobox homolog 7b
	c48508_g7_i4	1.37	3.64	1.85E-06	1.74E-05	ENSTRUG00000004257	spectrin, beta, non-erythrocytic 4
	c48421_g1_i3	1.37	3.63	1.12E-07	1.70E-06	ENSGACG00000015841	transportin 1
	c37560_g1_i1	1.37	5.25	4.54E-12	4.24E-10	ENSORLG00000017529	zgc:136474
	c48864_g2_i4	1.37	6.05	1.28E-07	1.90E-06	ENSXMAG00000013771	calcium channel, voltage-dependent, P/Q type, alpha 1A subunit, b
	c45340_g6_i8	1.37	2.97	1.15E-06	1.17E-05	ENSONIG00000017846	O-linked N-acetylglucosamine (GlcNAc) transferase, tandem duplicate 1
	c44562_g1_i5	1.37	2.97	3.89E-07	4.72E-06	ENSXMAG00000016505	potassium voltage-gated channel, Shal-related subfamily, member 2
	c46910_g6_i1	1.37	3.22	3.07E-06	2.63E-05		no blastx hit*
	c39438_g1_i4	1.36	2.87	5.88E-06	4.52E-05		no blastx hit*
	c46565_g3_i6	1.36	3.94	1.84E-07	2.56E-06	ENSONIG00000003980	calcium channel, voltage-dependent, alpha 2/delta subunit 2
	c47916_g5_i4	1.36	4.70	3.35E-12	3.36E-10	ENSORLG00000001890	Uncharacterized protein
	c47916_g5_i6	1.36	5.01	1.70E-09	5.64E-08	ENSGACG00000020439	uncharacterized protein
	c42912_g1_i5	1.36	2.94	4.21E-06	3.42E-05	ENSONIG00000017912	fibroblast growth factor 1a
	c45091_g2_i4	1.36	2.94	1.27E-05	8.66E-05	ENSPFOG00000021694	si:ch211-218d20.15
	c48628_g2_i9	1.36	2.99	1.29E-05	8.79E-05	ENSTRUG00000006248	dipeptidyl-peptidase 10 (non-functional)
	c47549_g1_i2	1.36	2.91	2.75E-06	2.41E-05	ENSONIG00000000038	v-akt murine thymoma viral oncogene homolog 3
	c46469_g1_i5	1.36	4.36	2.64E-08	5.20E-07	ENSTNIG00000014728	Ca2+-dependent activator protein for secretion b
	c44296_g5_i1	1.36	3.34	2.00E-05	1.27E-04	ENSONIG00000012087	ryanodine receptor 3
	c46373_g2_i5	1.36	3.48	1.81E-05	1.17E-04	ENSORLG00000011646	RAS p21 protein activator 2
	c46681_g2_i9	1.36	3.17	2.43E-09	7.54E-08	ENSONIG00000010129	PRP38 pre-mRNA processing factor 38 (yeast) domain containing B
	c49050_g3_i2	1.36	3.25	1.61E-06	1.54E-05	ENSGACG00000012816	myelin transcription factor 1a
	c48881_g1_i2	1.36	2.69	1.75E-05	1.13E-04	ENSPFOG00000001513	zinc finger protein 384 like
	c43964_g5_i3	1.36	4.21	1.98E-09	6.38E-08	ENSONIG00000006454	SET domain, bifurcated 1b
	c43562_g1_i4	1.36	3.27	3.55E-07	4.37E-06	ENSXMAG00000007589	kinase non-catalytic C-lobe domain (KIND) containing 1
	c39898_g1_i7	1.35	3.16	7.76E-08	1.28E-06		no blastx hit*
	c43925_g1_i1	1.35	4.26	6.38E-07	7.08E-06	ENSONIG00000005907	solute carrier family 24 (sodium/potassium/calcium exchanger), member 4b
	c45050_g3_i1	1.35	8.05	4.72E-10	1.95E-08	ENSDARG00000044635	protein tyrosine phosphatase, receptor type, D, a
	c48241_g4_i3	1.35	4.60	1.88E-07	2.61E-06	ENSONIG00000015430	trafficking protein, kinesin binding 1
	c44175_g1_i3	1.35	2.88	2.39E-07	3.15E-06	ENSTNIG00000005623	DEAD (Asp-Glu-Ala-Asp) box helicase 17
	c45271_g6_i4	1.35	2.90	2.62E-05	1.59E-04	ENSONIG00000002912	unc-51-like kinase 3 (C. elegans)
	c43896_g1_i1	1.35	2.99	2.89E-05	1.72E-04	ENSONIG00000014991	Uncharacterized protein {ECO:0000313|Ensembl:ENSONIP00000018874}
	c48791_g3_i5	1.35	2.81	1.29E-05	8.78E-05		no blastx hit*
	c48381_g5_i1	1.35	5.14	3.07E-10	1.38E-08	ENSTRUG00000014908	myosin X-like 1
	c42956_g4_i7	1.35	3.70	5.59E-06	4.33E-05	ENSPFOG00000001757	uncharacterized protein
	c48327_g3_i4	1.35	3.82	1.35E-11	1.13E-09	ENSPFOG00000008229	zinc finger, DHHC-type containing 5
	c38032_g1_i2	1.35	5.87	2.91E-12	3.00E-10	ENSPFOG00000007595	Ewing sarcoma breakpoint region 1b
	c47779_g2_i1	1.35	3.34	2.29E-09	7.22E-08	ENSONIG00000017981	SLIT-ROBO Rho GTPase activating protein 2b
	c44676_g1_i1	1.35	3.23	3.41E-07	4.23E-06	ENSTRUG00000008493	uncharacterized protein
	c46368_g3_i2	1.35	3.65	2.59E-06	2.29E-05	ENSORLG00000013968	calcium channel, voltage-dependent, alpha 2/delta subunit 4
	c48808_g3_i3	1.35	2.64	2.69E-03	7.98E-03	ENSONIG00000007601	opioid receptor, delta 1b
	c43200_g1_i1	1.35	4.93	1.22E-10	6.58E-09	ENSONIG00000002211	SHC (Src homology 2 domain containing) transforming protein 2
	c47945_g3_i4	1.35	3.89	2.52E-06	2.24E-05	ENSPFOG00000005942	Cdc42 guanine nucleotide exchange factor (GEF) 9a
	c41466_g4_i1	1.35	3.41	1.26E-07	1.88E-06	ENSPFOG00000018109	MAP/microtubule affinity-regulating kinase 4a
	c47646_g5_i7	1.34	4.22	5.95E-04	2.23E-03	ENSONIG00000018123	trinucleotide repeat containing 6C
	c43518_g2_i8	1.34	3.45	6.71E-07	7.39E-06	ENSONIG00000008417	SH3 and PX domains 2B
	c47912_g8_i3	1.34	3.49	8.06E-09	1.96E-07	ENSONIG00000006530	si:dkey-21o19.6
	c48802_g1_i4	1.34	3.00	4.15E-05	2.34E-04	ENSXMAG00000017997	immunoglobulin superfamily, member 9Ba
	c43270_g3_i4	1.34	2.90	1.01E-06	1.04E-05	ENSGACG00000004433	immunoglobin superfamily, member 21a
	c39546_g1_i4	1.34	3.64	5.51E-06	4.28E-05	ENSGACG00000008149	Myb/SANT-like DNA-binding domain containing 4 with coiled-coils
	c45650_g3_i3	1.34	3.21	2.55E-06	2.26E-05	ENSONIG00000000080	protein tyrosine phosphatase, receptor type, f polypeptide (PTPRF), interacting protein (liprin), alpha 2
	c47302_g2_i1	1.34	5.91	2.52E-06	2.25E-05	ENSONIG00000016625	carbonic anhydrase VIII
	c46805_g1_i7	1.34	3.07	1.38E-06	1.35E-05	ENSONIG00000019145	Janus kinase and microtubule interacting protein 3
	c47077_g1_i17	1.34	3.29	3.43E-06	2.89E-05	ENSONIG00000005088	Rho GTPase activating protein 9
	c46631_g2_i1	1.34	3.55	1.92E-10	9.33E-09	ENSONIG00000004091	PR domain containing 10
	c39881_g1_i4	1.34	3.58	6.75E-08	1.14E-06	ENSDARG00000044332	zinc finger, RAN-binding domain containing 2
	c39699_g1_i7	1.34	3.38	1.27E-08	2.83E-07	ENSPFOG00000006071	KIAA0907 protein
	c48864_g2_i6	1.34	2.55	5.28E-03	1.40E-02	ENSONIG00000000351	calcium channel, voltage-dependent, P/Q type, alpha 1A subunit, b
	c46215_g9_i2	1.34	6.09	1.02E-06	1.05E-05	ENSTRUG00000015959	glutamate receptor, ionotropic, AMPA 2b
	c44350_g1_i8	1.34	4.34	1.78E-05	1.15E-04	ENSPFOG00000001809	ST8 alpha-N-acetyl-neuraminide alpha-2,8-sialyltransferase 5
	c45706_g2_i1	1.34	3.20	8.07E-08	1.32E-06	ENSTNIG00000005725	solute carrier family 9, subfamily A (NHE1, cation proton antiporter 1), member 1
	c44234_g6_i4	1.34	4.00	1.82E-04	8.24E-04	ENSTNIG00000015650	kalirin, RhoGEF kinase a
	c45236_g1_i2	1.34	6.51	1.15E-09	4.16E-08	ENSTRUG00000015534	splicing factor 3b, subunit 1
	c40431_g1_i5	1.33	2.67	5.08E-03	1.36E-02	ENSONIG00000000765	olfactomedin 1a
	c43595_g1_i3	1.33	4.08	1.25E-03	4.20E-03	ENSONIG00000002757	inositol polyphosphate phosphatase-like 1b
	c48302_g1_i1	1.33	3.16	1.25E-06	1.25E-05	ENSGACG00000022584	CREB/ATF bZIP transcription factor
	c47060_g1_i4	1.33	3.38	8.00E-06	5.84E-05	ENSPFOG00000023060	latrophilin 2a
	c44573_g3_i2	1.33	2.97	2.90E-05	1.73E-04	ENSTNIG00000016299	failed axon connections homolog (Drosophila)
	c48372_g4_i3	1.33	3.08	1.04E-04	5.11E-04	ENSGACG00000008415	kalirin, RhoGEF kinase a
	c42143_g3_i3	1.32	3.02	1.12E-05	7.72E-05	ENSTRUG00000015452	uncharacterized protein
	c43689_g5_i3	1.32	5.13	2.78E-11	1.98E-09	ENSONIG00000019976	Uncharacterized protein {ECO:0000313|Ensembl:ENSONIP00000025157}
	c42396_g1_i3	1.32	2.73	6.84E-07	7.52E-06	ENSONIG00000004935	transmembrane 9 superfamily member 1
	c47592_g9_i2	1.32	3.36	1.31E-06	1.30E-05	ENSTNIG00000015326	unc-13 homolog A (C. elegans)
	c47779_g2_i7	1.32	3.09	5.50E-07	6.26E-06	ENSONIG00000017981	SLIT-ROBO Rho GTPase activating protein 2b
	c48366_g5_i9	1.32	3.00	3.30E-09	9.59E-08	ENSONIG00000012554	dematin actin binding protein
	c42500_g2_i11	1.32	3.11	2.66E-04	1.13E-03	ENSTRUG00000015481	CUGBP, Elav-like family member 4
	c43724_g3_i1	1.32	3.41	1.17E-07	1.77E-06	ENSONIG00000020315	death inducer-obliterator 1
	c47846_g1_i8	1.32	2.75	8.10E-05	4.14E-04		no blastx hit*
	c48581_g2_i1	1.32	3.68	2.30E-07	3.05E-06	ENSONIG00000007191	Uncharacterized protein {ECO:0000313|Ensembl:ENSONIP00000009067}
	c44646_g1_i2	1.32	2.91	1.91E-07	2.63E-06	ENSPFOG00000018171	zinc finger, FYVE domain containing 9
	c48372_g4_i6	1.32	3.92	1.06E-04	5.18E-04	ENSTRUG00000008097	kalirin, RhoGEF kinase a
	c48864_g2_i8	1.32	3.69	6.48E-04	2.40E-03	ENSTRUG00000007330	calcium channel, voltage-dependent, P/Q type, alpha 1A subunit, b
	c46294_g2_i4	1.32	3.99	2.03E-08	4.17E-07	ENSPFOG00000016407	RNA binding motif protein 6
	c48224_g1_i1	1.32	4.51	1.94E-10	9.36E-09	ENSONIG00000019698	CDC-like kinase 2a
	c40778_g1_i1	1.32	3.22	2.58E-08	5.13E-07	ENSONIG00000014013	Fraser syndrome 1
	c48864_g2_i7	1.32	2.73	3.24E-03	9.30E-03	ENSONIG00000000351	calcium channel, voltage-dependent, P/Q type, alpha 1A subunit, b
	c45213_g1_i2	1.32	4.41	4.74E-14	1.03E-11	ENSGACG00000007834	serine/arginine-rich splicing factor 5b
	c47582_g1_i5	1.32	4.00	8.93E-09	2.13E-07	ENSGACG00000020601	PAX3 and PAX7 binding protein 1
	c48315_g2_i4	1.31	3.59	4.34E-09	1.20E-07	ENSONIG00000020140	unc-79 homolog (C. elegans)
	c43690_g3_i4	1.31	2.78	2.33E-05	1.44E-04	ENSONIG00000005763	cytoplasmic polyadenylation element binding protein 1b
	c47040_g2_i7	1.31	2.92	1.04E-04	5.11E-04	ENSGACG00000007390	low density lipoprotein receptor adaptor protein 1b
	c45998_g1_i4	1.31	3.58	3.03E-08	5.81E-07	ENSONIG00000002318	scaffold attachment factor B
	c47868_g4_i1	1.31	5.56	1.95E-13	3.09E-11	ENSTNIG00000012222	RNA binding motif protein 25
	c48421_g1_i10	1.31	4.47	5.63E-08	9.71E-07	ENSXMAG00000005440	transportin 1
	c44234_g12_i1	1.31	3.27	1.94E-03	6.07E-03	ENSTRUG00000008097	kalirin, RhoGEF kinase a
	c40177_g1_i6	1.31	2.74	1.96E-05	1.25E-04	ENSXMAG00000005333	Uncharacterized protein {ECO:0000313|Ensembl:ENSXMAP00000005341}
	c48172_g2_i1	1.31	3.12	2.27E-08	4.60E-07	ENSLOCG00000015271	Uncharacterized protein {ECO:0000313|Ensembl:ENSLOCP00000018791}
	c48589_g3_i1	1.31	3.82	5.20E-05	2.83E-04	ENSGACG00000015979	glutamate receptor, ionotropic, N-methyl D-aspartate 2B, genome duplicate b
	c45573_g2_i3	1.31	3.08	1.97E-03	6.13E-03	ENSGACG00000007543	nudix (nucleoside diphosphate linked moiety X)-type motif 14
	c47891_g7_i4	1.31	4.15	3.67E-05	2.11E-04	ENSGACG00000004296	pyridoxal-dependent decarboxylase domain containing 1
	c48091_g1_i5	1.30	3.22	1.90E-04	8.54E-04	ENSONIG00000007200	calcium channel, voltage-dependent, L type, alpha 1D subunit, a
	c43621_g4_i12	1.30	3.80	8.43E-06	6.09E-05	ENSONIG00000005083	glutamate receptor, ionotropic, AMPA 4a
	c47222_g4_i1	1.30	3.52	6.40E-06	4.86E-05	ENSONIG00000008635	synaptic Ras GTPase activating protein 1
	c44262_g4_i2	1.30	3.45	2.44E-08	4.89E-07		no blastx hit*
	c46294_g2_i8	1.30	3.82	6.89E-11	4.18E-09	ENSPFOG00000016407	RNA binding motif protein 6
	c47603_g1_i2	1.30	3.45	2.40E-08	4.84E-07	ENSXMAG00000008411	ubiquitin specific peptidase like 1
	c47271_g4_i1	1.30	3.83	1.10E-04	5.35E-04	ENSONIG00000007191	Uncharacterized protein {ECO:0000313|Ensembl:ENSONIP00000009067}
	c47599_g2_i2	1.30	3.24	1.70E-05	1.11E-04	ENSONIG00000014795	plexin A1
	c37560_g1_i7	1.30	5.07	8.13E-14	1.57E-11	ENSORLG00000017529	zgc:136474
	c48736_g3_i15	1.30	3.44	7.26E-06	5.38E-05	ENSTRUG00000009289	calcium channel, voltage-dependent, alpha 1R subunit
	c47100_g2_i7	1.30	4.29	2.50E-12	2.63E-10	ENSONIG00000004242	serrate RNA effector molecule homolog (Arabidopsis)
	c48676_g3_i10	1.30	4.86	1.82E-08	3.80E-07	ENSXMAG00000006532	lymphoid-restricted membrane protein
	c48381_g5_i4	1.30	5.18	2.90E-08	5.62E-07	ENSTNIG00000017212	myosin X-like 1
	c46446_g8_i6	1.30	3.95	2.82E-10	1.29E-08	ENSONIG00000009975	fibroblast growth factor 12a
	c48447_g1_i1	1.29	7.58	7.05E-08	1.18E-06	ENSGACG00000019071	ethanolamine kinase 1
	c44174_g4_i8	1.29	2.62	2.11E-04	9.33E-04	ENSONIG00000016155	ecto-NOX disulfide-thiol exchanger 1
	c41548_g1_i4	1.29	2.85	3.96E-06	3.25E-05	ENSORLG00000001069	ATPase, (Na+)/K+ transporting, beta 4 polypeptide
	c45998_g1_i5	1.29	3.82	3.55E-08	6.64E-07	ENSONIG00000002318	scaffold attachment factor B
	c43780_g2_i3	1.29	2.70	6.33E-06	4.81E-05	ENSXMAG00000018305	peroxisomal biogenesis factor 5-like a
	c48589_g3_i3	1.29	3.50	1.46E-04	6.81E-04	ENSTRUG00000000055	glutamate receptor, ionotropic, N-methyl D-aspartate 2B, genome duplicate b
	c43302_g4_i9	1.29	4.62	6.64E-10	2.62E-08	ENSONIG00000015390	heterogeneous nuclear ribonucleoprotein D
	c46511_g5_i2	1.29	3.73	3.64E-06	3.03E-05	ENSXMAG00000011485	importin 13
	c44401_g2_i4	1.29	4.17	3.58E-08	6.69E-07	ENSONIG00000007859	Uncharacterized protein {ECO:0000313|Ensembl:ENSONIP00000009906}
	c46681_g2_i5	1.29	3.15	1.98E-06	1.84E-05	ENSONIG00000010129	PRP38 pre-mRNA processing factor 38 (yeast) domain containing B
	c44174_g4_i4	1.29	3.10	2.19E-06	1.99E-05	ENSONIG00000016155	ecto-NOX disulfide-thiol exchanger 1
	c42739_g3_i1	1.29	3.17	2.47E-04	1.07E-03	ENSXMAG00000012146	calcium channel, voltage-dependent, T type, alpha 1I subunit
	c47378_g3_i2	1.29	2.75	1.03E-07	1.59E-06	ENSXMAG00000009653	protein kinase C, gamma
	c44366_g5_i2	1.29	2.87	6.99E-06	5.22E-05	ENSGACG00000013643	bicaudal D homolog 1a
	c41976_g2_i3	1.29	3.11	3.77E-05	2.15E-04	ENSTRUG00000005989	ATPase, Ca++ transporting, plasma membrane 2
	c48479_g4_i8	1.29	3.24	3.68E-05	2.11E-04	ENSPFOG00000008985	uncharacterized protein
	c48369_g6_i5	1.29	3.17	2.51E-07	3.29E-06	ENSONIG00000001000	ATPase family, AAA domain containing 2B
	c47722_g1_i6	1.29	3.17	4.69E-06	3.75E-05		no blastx hit*
	c48479_g4_i15	1.29	4.11	1.25E-09	4.46E-08	ENSPFOG00000008985	uncharacterized protein
	c47754_g15_i1	1.28	3.27	1.63E-08	3.45E-07	ENSONIG00000004292	Uncharacterized protein {ECO:0000313|Ensembl:ENSONIP00000005410}
	c44715_g3_i1	1.28	6.91	5.37E-11	3.39E-09	ENSORLG00000005845	catenin (cadherin-associated protein), beta 1
	c43928_g6_i4	1.28	3.74	3.75E-11	2.56E-09	ENSTRUG00000013411	cell division cycle 42
	c44778_g2_i3	1.28	3.63	4.72E-04	1.84E-03	ENSONIG00000004212	v-erb-a erythroblastic leukemia viral oncogene homolog 4b (avian)
	c44124_g1_i5	1.28	2.68	5.54E-04	2.11E-03	ENSONIG00000012087	ryanodine receptor 3
	c48378_g1_i10	1.28	4.05	1.45E-10	7.63E-09	ENSONIG00000014665	aryl hydrocarbon receptor nuclear translocator-like 2
	c36767_g1_i1	1.28	4.88	3.14E-05	1.85E-04	ENSTNIG00000006276	Uncharacterized protein {ECO:0000313|Ensembl:ENSTNIP00000009035}
	c42760_g1_i3	1.28	3.76	1.07E-04	5.25E-04	ENSGACG00000019487	uncharacterized protein
	c45444_g3_i1	1.28	3.39	3.16E-05	1.86E-04	ENSONIG00000014701	Uncharacterized protein {ECO:0000313|Ensembl:ENSONIP00000018506}
	c47307_g3_i2	1.28	3.75	1.73E-10	8.55E-09	ENSGACG00000012373	coiled-coil domain containing 92
	c47378_g3_i6	1.28	2.99	4.08E-06	3.34E-05	ENSONIG00000012786	protein kinase C, gamma
	c42530_g1_i4	1.28	4.09	2.93E-08	5.65E-07	ENSXMAG00000002364	ankyrin 1, erythrocytic
	c46681_g2_i2	1.28	3.66	2.51E-10	1.17E-08	ENSGACG00000015154	PRP38 pre-mRNA processing factor 38 (yeast) domain containing B
	c46107_g2_i7	1.28	4.20	1.32E-06	1.30E-05	ENSXMAG00000002897	MAP/microtubule affinity-regulating kinase 1
	c41513_g3_i8	1.28	3.66	3.06E-10	1.38E-08	ENSGACG00000002797	RNA binding motif protein 39b
	c39438_g1_i1	1.28	4.31	7.85E-10	3.03E-08	ENSXMAG00000017622	arginine/serine-rich coiled-coil 2
	c42530_g1_i6	1.28	3.90	1.42E-06	1.38E-05	ENSXMAG00000002364	ankyrin 1, erythrocytic
	c43504_g2_i1	1.28	4.09	2.96E-09	8.85E-08	ENSORLG00000015417	DDHD domain containing 1b
	c43456_g1_i7	1.28	4.32	1.46E-08	3.17E-07	ENSGACG00000004007	uncharacterized protein
	c46805_g1_i10	1.27	3.08	5.98E-07	6.69E-06	ENSONIG00000019145	Janus kinase and microtubule interacting protein 3
	c47324_g2_i3	1.27	3.75	2.68E-07	3.49E-06	ENSTRUG00000014907	ankyrin repeat domain 28
	c45423_g8_i3	1.27	3.82	2.41E-10	1.13E-08	ENSONIG00000017384	glutamate receptor, metabotropic 7
	c42796_g1_i1	1.27	3.32	4.74E-04	1.85E-03	ENSONIG00000016147	potassium large conductance calcium-activated channel, subfamily M, alpha member 1b
	c43085_g3_i3	1.27	3.11	7.48E-04	2.71E-03	ENSONIG00000001106	neurexin 3b
	c48327_g3_i1	1.27	3.77	2.59E-11	1.89E-09	ENSPFOG00000008229	zinc finger, DHHC-type containing 5
	c48591_g3_i2	1.27	3.71	1.70E-04	7.77E-04	ENSPFOG00000004042	SH3 and multiple ankyrin repeat domains 1
	c46761_g3_i4	1.27	5.88	1.80E-11	1.39E-09	ENSONIG00000004931	amyloid beta (A4) precursor protein-binding, family B, member 2
	c46802_g2_i5	1.27	3.29	6.19E-06	4.72E-05	ENSONIG00000013418	SAM and SH3 domain containing 1a
	c46286_g2_i7	1.27	3.34	4.41E-05	2.47E-04	ENSONIG00000020310	Uncharacterized protein {ECO:0000313|Ensembl:ENSONIP00000025589}
	c47891_g5_i6	1.27	2.96	2.22E-07	2.97E-06	ENSONIG00000008370	tight junction protein 1b
	c47392_g6_i5	1.27	3.59	7.23E-04	2.63E-03	ENSXMAG00000002364	ankyrin 1, erythrocytic
	c39438_g1_i2	1.27	4.46	1.42E-11	1.17E-09	ENSXMAG00000017622	arginine/serine-rich coiled-coil 2
	c46452_g1_i7	1.27	3.15	1.36E-04	6.45E-04	ENSONIG00000009136	golgi brefeldin A resistant guanine nucleotide exchange factor 1
	c48561_g1_i7	1.27	3.98	2.71E-06	2.38E-05	ENSXMAG00000011445	chromosome 4 open reading frame 50
	c47495_g2_i1	1.27	2.83	5.17E-05	2.82E-04		no blastx hit*
	c47472_g2_i3	1.26	2.96	4.04E-04	1.62E-03	ENSGMOG00000020029	uncharacterized protein
	c43194_g1_i8	1.26	3.56	1.23E-02	2.85E-02	ENSORLG00000006930	sodium channel, voltage gated, type VIII, alpha subunit
	c48699_g3_i9	1.26	2.54	2.07E-03	6.41E-03	ENSPFOG00000011491	calcium channel, voltage-dependent, T type, alpha 1I subunit
	c43456_g1_i5	1.26	4.17	2.23E-08	4.53E-07	ENSGACG00000004007	uncharacterized protein
	c43231_g2_i2	1.26	3.60	1.11E-10	6.14E-09	ENSONIG00000001600	mitogen activated protein kinase kinase kinase 7
	c48991_g4_i3	1.26	2.82	2.37E-06	2.13E-05	ENSONIG00000015626	BR serine/threonine kinase 2
	c47680_g3_i6	1.26	3.64	2.08E-08	4.25E-07		no blastx hit*
	c48185_g6_i1	1.26	4.14	4.56E-07	5.34E-06	ENSGACG00000015095	uncharacterized protein
	c46754_g3_i7	1.26	4.08	7.91E-07	8.47E-06	ENSPFOG00000008418	chloride channel 2
	c45271_g8_i4	1.26	4.75	1.43E-07	2.08E-06	ENSXMAG00000012833	transmembrane protein 56a
	c48384_g3_i6	1.26	2.77	5.17E-06	4.06E-05	ENSONIG00000002776	CUB and Sushi multiple domains 3
	c41897_g4_i2	1.26	4.10	1.97E-05	1.25E-04	ENSPFOG00000019853	zinc finger protein 618
	c46547_g1_i2	1.26	3.01	2.28E-06	2.06E-05	ENSGACG00000018664	protein phosphatase 3, catalytic subunit, beta isozyme
	c48485_g2_i1	1.26	4.33	1.52E-09	5.14E-08	ENSONIG00000014289	LanC lantibiotic synthetase component C-like 3 (bacterial)
	c43129_g1_i9	1.26	4.12	1.41E-07	2.06E-06	ENSPFOG00000010052	uncharacterized protein
	c47196_g6_i4	1.26	6.12	2.42E-10	1.13E-08	ENSONIG00000019315	transformed 3T3 cell double minute 4 homolog (mouse)
	c48008_g1_i2	1.26	3.30	5.01E-05	2.74E-04	ENSONIG00000017136	kinesin family member 26Ba
	c46565_g3_i10	1.25	4.03	2.80E-07	3.60E-06	ENSONIG00000003980	calcium channel, voltage-dependent, alpha 2/delta subunit 2
	c46983_g4_i10	1.25	2.93	7.11E-06	5.30E-05	ENSTRUG00000004020	regulating synaptic membrane exocytosis 1a
	c45328_g11_i2	1.25	2.76	4.49E-06	3.62E-05	ENSPFOG00000019316	signal-induced proliferation-associated 1 like 2
	c43455_g1_i2	1.25	5.39	7.19E-08	1.20E-06	ENSONIG00000009038	membrane-associated ring finger (C3HC4) 4
	c43531_g2_i2	1.25	4.49	3.07E-10	1.38E-08	ENSORLG00000015452	SWI/SNF related, matrix associated, actin dependent regulator of chromatin, subfamily a, member 4
	c47916_g2_i1	1.25	3.40	1.14E-03	3.88E-03		no blastx hit*
	c47916_g5_i3	1.25	4.70	1.71E-10	8.55E-09	ENSORLG00000001890	Uncharacterized protein
	c44721_g2_i11	1.25	4.64	1.36E-11	1.13E-09	ENSONIG00000003627	sorting nexin 14
	c45256_g7_i2	1.25	3.45	2.39E-04	1.04E-03	ENSTNIG00000019650	calcium/calmodulin-dependent protein kinase (CaM kinase) II gamma 1
	c46417_g1_i10	1.25	3.05	4.15E-06	3.38E-05	ENSGACG00000020331	oligophrenin 1
	c46433_g3_i10	1.25	3.49	1.02E-06	1.06E-05	ENSONIG00000011025	kelch-like 22 (Drosophila)
	c48362_g9_i3	1.25	4.90	2.27E-13	3.53E-11	ENSGACG00000001215	kazrin, periplakin interacting protein
	c47551_g4_i6	1.25	3.31	1.08E-06	1.11E-05	ENSONIG00000013458	SLAIN motif family, member 1b
	c39881_g1_i3	1.25	4.13	6.63E-11	4.03E-09	ENSDARG00000044332	zinc finger, RAN-binding domain containing 2
	c47621_g4_i5	1.25	3.23	1.72E-04	7.86E-04	ENSAMXG00000018891	Uncharacterized protein {ECO:0000313|Ensembl:ENSAMXP00000019455}
	c47662_g2_i12	1.25	4.18	6.15E-07	6.85E-06	ENSTRUG00000016571	potassium channel, subfamily T, member 1
	c48091_g3_i1	1.25	4.02	2.91E-03	8.51E-03	ENSXMAG00000013771	calcium channel, voltage-dependent, P/Q type, alpha 1A subunit, b
	c45271_g8_i5	1.25	4.71	1.78E-08	3.74E-07	ENSORLG00000006756	transmembrane protein 56a
	c48324_g1_i2	1.25	5.87	6.57E-09	1.66E-07	ENSGACG00000000103	bromodomain-containing 2a
	c48978_g8_i1	1.25	5.12	2.23E-11	1.68E-09		no blastx hit*
	c47730_g2_i2	1.25	4.14	1.37E-05	9.21E-05	ENSONIG00000011342	uromodulin-like 1
	c41466_g4_i5	1.25	2.99	7.53E-07	8.15E-06	ENSONIG00000015826	MAP/microtubule affinity-regulating kinase 4a
	c41895_g3_i2	1.25	3.88	2.12E-04	9.37E-04	ENSONIG00000005791	SIN3 homolog A, transcription regulator (yeast) b
	c47646_g5_i6	1.24	3.78	1.47E-03	4.79E-03	ENSGACG00000019401	trinucleotide repeat containing 6C
	c41352_g1_i7	1.24	2.53	5.38E-06	4.20E-05	ENSTNIG00000007243	pleckstrin homology domain containing, family A member 5
	c42796_g2_i1	1.24	4.26	1.52E-03	4.94E-03	ENSONIG00000018524	potassium large conductance calcium-activated channel, subfamily M, alpha member 1a
	c47679_g1_i1	1.24	4.43	1.56E-12	1.80E-10		no blastx hit*
	c46451_g4_i6	1.24	2.89	1.01E-06	1.05E-05	ENSONIG00000002611	transient receptor potential cation channel, subfamily M, member 7
	c45706_g2_i5	1.24	3.20	1.45E-08	3.15E-07	ENSPFOG00000004318	serine/arginine-rich splicing factor 10
	c47950_g3_i12	1.24	3.16	1.34E-07	1.98E-06	ENSPFOG00000022568	zinc finger protein 638
	c45617_g3_i1	1.24	5.29	8.40E-10	3.21E-08	ENSONIG00000009410	abhydrolase domain containing 3
	c46446_g8_i8	1.24	3.88	8.25E-11	4.86E-09	ENSTNIG00000015272	fibroblast growth factor 12a
	c46405_g4_i9	1.24	2.96	1.82E-06	1.71E-05	ENSONIG00000014022	unc-5 homolog C (C. elegans)
	c47592_g9_i1	1.24	3.47	3.59E-09	1.03E-07	ENSONIG00000010221	unc-13 homolog A (C. elegans)
	c48289_g6_i15	1.24	3.47	2.50E-06	2.23E-05	ENSGACG00000000415	FAT atypical cadherin 3a
	c44012_g3_i2	1.24	4.40	7.47E-10	2.90E-08	ENSPFOG00000003611	myeloid/lymphoid or mixed-lineage leukemia (trithorax homolog, Drosophila); translocated to, 4
	c39881_g1_i2	1.24	4.18	1.73E-10	8.55E-09	ENSDARG00000044332	zinc finger, RAN-binding domain containing 2
	c47940_g1_i6	1.24	3.25	1.43E-05	9.58E-05	ENSTRUG00000003831	otoferlin
	c45882_g1_i3	1.24	4.40	8.94E-04	3.16E-03		no blastx hit*
	c47330_g2_i9	1.23	2.88	7.93E-06	5.80E-05	ENSONIG00000010493	ATP-binding cassette, sub-family C (CFTR/MRP), member 8
	c43129_g1_i2	1.23	4.64	4.63E-11	3.04E-09	ENSPFOG00000010052	uncharacterized protein
	c48974_g1_i4	1.23	4.68	2.06E-06	1.89E-05	ENSXMAG00000011311	piccolo (presynaptic cytomatrix protein) a
	c45131_g3_i6	1.23	3.92	3.96E-09	1.11E-07	ENSTRUG00000012682	protein tyrosine phosphatase, non-receptor type 20
	c43963_g7_i2	1.23	2.54	1.47E-04	6.89E-04	ENSGACG00000019741	ATPase, Ca++ transporting, plasma membrane 1a
	c43455_g1_i1	1.23	3.71	6.02E-06	4.61E-05	ENSONIG00000009038	membrane-associated ring finger (C3HC4) 4
	c43194_g1_i1	1.23	3.56	7.16E-03	1.81E-02	ENSORLG00000006930	sodium channel, voltage gated, type VIII, alpha subunit
	c42883_g3_i5	1.23	3.82	2.13E-07	2.89E-06	ENSPFOG00000002908	heterogeneous nuclear ribonucleoprotein Ub
	c44848_g1_i6	1.23	3.78	1.95E-07	2.68E-06	ENSONIG00000014504	DEAH (Asp-Glu-Ala-His) box polypeptide 15
	c44226_g13_i2	1.23	3.37	1.62E-06	1.55E-05	ENSTRUG00000016790	p21 protein (Cdc42/Rac)-activated kinase 3
	c45672_g1_i3	1.23	2.75	1.71E-05	1.11E-04	ENSONIG00000007968	brain-specific angiogenesis inhibitor 1a
	c47223_g1_i11	1.23	3.10	2.62E-03	7.81E-03	ENSONIG00000009290	mbt domain containing 1
	c42530_g1_i1	1.23	3.82	4.24E-07	5.04E-06	ENSDARG00000074777	ankyrin 1, erythrocytic
	c43510_g1_i11	1.23	5.40	3.11E-10	1.39E-08	ENSXMAG00000012096	WD repeat and SOCS box-containing 1
	c47274_g4_i6	1.23	3.11	3.05E-06	2.61E-05	ENSPFOG00000018816	pleckstrin homology domain containing, family A (phosphoinositide binding specific) member 1
	c42783_g5_i6	1.23	3.87	1.05E-08	2.44E-07	ENSONIG00000008081	interleukin enhancer binding factor 3b
	c44721_g2_i9	1.23	2.81	3.30E-07	4.12E-06	ENSPFOG00000014297	sorting nexin 14
	c44401_g2_i5	1.23	3.84	3.99E-07	4.81E-06	ENSONIG00000007859	Uncharacterized protein {ECO:0000313|Ensembl:ENSONIP00000009906}
	c47322_g5_i1	1.23	3.36	1.99E-07	2.72E-06	ENSTNIG00000014872	activin A receptor, type IIB
	c41976_g2_i1	1.23	3.58	5.13E-06	4.04E-05	ENSTRUG00000005989	ATPase, Ca++ transporting, plasma membrane 2
	c45814_g2_i3	1.23	3.35	4.80E-05	2.64E-04	ENSORLG00000003411	sodium channel, voltage-gated, type I like, alpha b
	c39438_g1_i5	1.23	4.43	7.04E-11	4.25E-09	ENSXMAG00000017622	arginine/serine-rich coiled-coil 2
	c47835_g1_i3	1.23	3.07	4.49E-08	8.07E-07	ENSONIG00000009682	Uncharacterized protein {ECO:0000313|Ensembl:ENSONIP00000012160}
	c45719_g2_i9	1.23	3.03	1.90E-07	2.62E-06	ENSPFOG00000003068	erythrocyte membrane protein band 4.1-like 3b
	c44608_g3_i5	1.22	3.62	1.82E-04	8.25E-04	ENSONIG00000000868	Rho GTPase activating protein 23a
	c48479_g4_i7	1.22	4.05	1.88E-10	9.14E-09	ENSPFOG00000008985	uncharacterized protein
	c43269_g3_i3	1.22	2.67	8.89E-04	3.14E-03	ENSONIG00000009454	corticotropin releasing hormone receptor 2
	c49050_g3_i9	1.22	3.64	3.57E-07	4.39E-06	ENSTRUG00000007068	myelin transcription factor 1a
	c42845_g9_i1	1.22	4.12	4.16E-07	4.97E-06	ENSTRUG00000012505	poly (ADP-ribose) polymerase family, member 6
	c45075_g8_i1	1.22	3.07	3.74E-05	2.14E-04		no blastx hit*
	c47803_g5_i7	1.22	3.51	4.72E-09	1.28E-07	ENSONIG00000002925	chimerin (chimaerin) 2
	c42796_g1_i2	1.22	3.13	1.15E-03	3.91E-03	ENSONIG00000016147	potassium large conductance calcium-activated channel, subfamily M, alpha member 1b
	c44468_g1_i5	1.22	4.14	9.27E-09	2.19E-07	ENSGACG00000005753	cadherin, EGF LAG seven-pass G-type receptor 3
	c45271_g8_i6	1.22	4.66	4.01E-08	7.34E-07	ENSXMAG00000012833	transmembrane protein 56a
	c48302_g1_i2	1.22	5.72	3.30E-11	2.28E-09	ENSONIG00000020925	CREB/ATF bZIP transcription factor
	c45500_g3_i2	1.22	3.03	6.69E-06	5.03E-05	ENSONIG00000018805	huntingtin-associated protein 1
	c24745_g1_i2	1.22	3.23	8.82E-04	3.12E-03	ENSXMAG00000003896	dedicator of cytokinesis 10
	c43562_g1_i6	1.22	3.01	6.32E-06	4.80E-05	ENSXMAG00000007589	kinase non-catalytic C-lobe domain (KIND) containing 1
	c46965_g8_i4	1.22	3.39	6.24E-06	4.75E-05	ENSPFOG00000014601	meningioma expressed antigen 5 (hyaluronidase)
	c43660_g2_i4	1.22	2.86	1.04E-03	3.60E-03	ENSONIG00000000499	myelin transcription factor 1b
	c46754_g3_i5	1.22	3.05	3.06E-04	1.28E-03	ENSONIG00000009832	chloride channel 2
	c48676_g3_i14	1.22	4.90	1.04E-06	1.07E-05	ENSXMAG00000006532	lymphoid-restricted membrane protein
	c44721_g2_i8	1.22	3.82	7.81E-11	4.67E-09	ENSGACG00000009094	sorting nexin 14
	c44174_g4_i2	1.22	3.43	4.66E-05	2.58E-04	ENSONIG00000016155	ecto-NOX disulfide-thiol exchanger 1
	c48751_g4_i4	1.22	3.91	1.64E-06	1.57E-05	ENSTRUG00000018246	uncharacterized protein
	c44310_g3_i6	1.22	3.04	1.98E-05	1.26E-04	ENSPFOG00000009115	SLAIN motif family, member 1a
	c43977_g1_i2	1.22	4.00	8.43E-11	4.94E-09	ENSPFOG00000005963	coiled-coil domain containing 126
	c48062_g6_i1	1.22	4.74	1.03E-09	3.77E-08		no blastx hit*
	c47392_g6_i2	1.21	3.74	2.72E-04	1.16E-03	ENSXMAG00000002364	ankyrin 1, erythrocytic
	c41895_g6_i3	1.21	3.67	3.46E-08	6.49E-07	ENSONIG00000005791	SIN3 homolog A, transcription regulator (yeast) b
	c41848_g3_i2	1.21	3.44	1.22E-06	1.23E-05	ENSONIG00000009236	tripartite motif-containing 33
	c46055_g3_i3	1.21	3.01	7.17E-06	5.33E-05	ENSTRUG00000016502	myosin IXAb
	c46665_g5_i4	1.21	4.50	4.93E-10	2.02E-08	ENSXMAG00000009142	microtubule associated serine/threonine kinase 1b
	c46122_g7_i4	1.21	4.48	1.31E-05	8.86E-05	ENSONIG00000011044	neurexin 3a
	c47412_g1_i4	1.21	3.18	4.00E-04	1.60E-03	ENSPFOG00000011350	ADAMTS-like 5
	c48061_g1_i2	1.21	2.98	2.27E-04	9.90E-04	ENSONIG00000015138	kin of IRRE like (Drosophila)
	c46983_g4_i9	1.21	3.21	1.06E-04	5.22E-04	ENSTRUG00000004020	regulating synaptic membrane exocytosis 1a
	c46775_g8_i6	1.21	3.11	3.07E-07	3.90E-06	ENSGACG00000008694	clusterin associated protein 1
	c48106_g3_i6	1.21	3.56	1.60E-07	2.29E-06	ENSGACG00000012864	zgc:112982
	c48547_g4_i4	1.21	2.83	7.82E-04	2.81E-03	ENSORLG00000007786	talin 2
	c47365_g9_i8	1.21	3.15	1.21E-05	8.28E-05	ENSXMAG00000003043	cytoplasmic linker associated protein 2
	c44186_g1_i1	1.21	2.97	3.67E-05	2.11E-04	ENSONIG00000009933	mitogen-activated protein kinase 11
	c45444_g2_i2	1.21	2.83	6.05E-05	3.21E-04	ENSONIG00000016534	glutamate receptor, ionotropic, kainate 2
	c48627_g6_i5	1.21	3.04	1.50E-04	7.00E-04	ENSGACG00000000664	sodium channel, voltage gated, type VIII, alpha subunit
	c48627_g3_i1	1.21	4.29	3.87E-07	4.70E-06	ENSONIG00000019136	sodium channel, voltage gated, type VIII, alpha subunit
	c45642_g1_i5	1.21	3.37	9.76E-07	1.02E-05	ENSONIG00000017609	ubiquitin specific peptidase 53b
	c46727_g1_i3	1.21	2.78	3.63E-06	3.03E-05	ENSONIG00000001858	FERM, RhoGEF (ARHGEF) and pleckstrin domain protein 1 (chondrocyte-derived)
	c47657_g1_i8	1.21	4.20	2.55E-08	5.08E-07	ENSDARG00000078528	uncharacterized protein
	c43009_g1_i7	1.21	3.95	5.02E-09	1.35E-07	ENSONIG00000018967	polybromo 1
	c43055_g2_i3	1.21	4.54	1.54E-10	7.90E-09	ENSXMAG00000019394	gamma-aminobutyric acid (GABA) A receptor, delta
	c44562_g1_i6	1.20	3.01	1.77E-06	1.68E-05	ENSONIG00000008547	potassium voltage-gated channel, Shal-related subfamily, member 2
	c45307_g1_i5	1.20	3.30	5.15E-06	4.05E-05	ENSONIG00000006020	transmembrane protein 245
	c48581_g2_i12	1.20	3.15	9.58E-06	6.80E-05	ENSONIG00000007191	Uncharacterized protein {ECO:0000313|Ensembl:ENSONIP00000009067}
	c45279_g4_i1	1.20	3.30	3.22E-07	4.05E-06	ENSXMAG00000010922	huntingtin interacting protein 1
	c47205_g2_i2	1.20	5.25	8.83E-06	6.32E-05		no blastx hit*
	c43302_g4_i4	1.20	4.76	1.03E-09	3.78E-08	ENSONIG00000015390	heterogeneous nuclear ribonucleoprotein D
	c45152_g4_i3	1.20	3.99	1.71E-04	7.83E-04	ENSONIG00000010620	F-box protein 21
	c41205_g3_i3	1.20	3.14	7.79E-04	2.80E-03	ENSONIG00000006104	tripartite motif containing 66
	c43001_g9_i3	1.20	2.94	2.42E-05	1.49E-04	ENSONIG00000016826	neuronal cell adhesion molecule a
	c44951_g4_i4	1.20	5.35	8.10E-10	3.11E-08	ENSXMAG00000008138	DEAD (Asp-Glu-Ala-Asp) box polypeptide 42
	c43689_g5_i1	1.20	3.13	4.20E-07	5.00E-06	ENSONIG00000019976	Uncharacterized protein {ECO:0000313|Ensembl:ENSONIP00000025157}
	c45642_g1_i3	1.20	3.36	1.20E-05	8.23E-05	ENSONIG00000017609	ubiquitin specific peptidase 53b
	c46294_g2_i2	1.20	3.83	7.70E-07	8.31E-06	ENSPFOG00000016407	RNA binding motif protein 6
	c46565_g3_i3	1.20	3.62	1.01E-07	1.58E-06	ENSONIG00000003980	calcium channel, voltage-dependent, alpha 2/delta subunit 2
	c43724_g3_i6	1.20	3.43	6.14E-06	4.69E-05	ENSONIG00000020315	death inducer-obliterator 1
	c44966_g2_i10	1.20	2.96	4.68E-06	3.75E-05	ENSONIG00000011609	alpha tubulin acetyltransferase 1
	c48294_g2_i4	1.19	3.10	9.97E-07	1.04E-05	ENSGACG00000016079	calmodulin regulated spectrin-associated protein 1a
	c45971_g3_i1	1.19	3.69	2.71E-06	2.38E-05		no blastx hit*
	c47612_g2_i1	1.19	3.93	8.43E-11	4.94E-09	ENSPFOG00000000164	cyclin T2a
	c44624_g1_i1	1.19	3.84	9.28E-08	1.47E-06	ENSGACG00000010109	transformer 2 beta homolog (Drosophila)
	c45813_g1_i5	1.19	3.77	4.41E-08	7.96E-07	ENSPFOG00000005386	multiple C2 domains, transmembrane 1
	c42589_g1_i3	1.19	5.21	1.01E-08	2.36E-07	ENSTRUG00000010529	serine/arginine-rich splicing factor 7a
	c43896_g3_i3	1.19	3.78	2.03E-07	2.77E-06	ENSONIG00000014991	Uncharacterized protein {ECO:0000313|Ensembl:ENSONIP00000018874}
	c47169_g2_i1	1.19	3.39	8.83E-07	9.33E-06	ENSONIG00000013417	Microtubule-associated protein {ECO:0000256|RuleBase:RU000686}
	c48454_g3_i2	1.19	4.49	3.21E-10	1.42E-08	ENSXMAG00000012968	ryanodine receptor 3
	c45118_g1_i1	1.19	2.92	2.03E-04	9.04E-04	ENSXMAG00000001072	calcium/calmodulin-dependent serine protein kinase b
	c43009_g1_i8	1.19	4.07	5.34E-09	1.41E-07	ENSONIG00000018967	polybromo 1
	c46816_g6_i6	1.19	3.92	4.25E-11	2.86E-09	ENSTRUG00000011032	phosphofructokinase, platelet a
	c47535_g1_i2	1.19	3.91	7.86E-09	1.93E-07	ENSGACG00000014944	uncharacterized protein
	c48170_g3_i1	1.18	5.79	5.34E-05	2.89E-04	ENSTRUG00000008279	ankyrin 2b, neuronal
	c48581_g2_i14	1.18	3.69	6.07E-08	1.04E-06	ENSONIG00000007191	Uncharacterized protein {ECO:0000313|Ensembl:ENSONIP00000009067}
	c45621_g2_i1	1.18	3.60	5.61E-09	1.47E-07	ENSPFOG00000018487	si:ch211-67e16.4
	c43302_g4_i12	1.18	5.11	8.17E-09	1.99E-07	ENSONIG00000015390	heterogeneous nuclear ribonucleoprotein D
	c46551_g4_i1	1.18	3.05	1.51E-05	9.99E-05	ENSPFOG00000014075	si:dkey-13n15.2
	c46983_g1_i1	1.18	4.67	4.76E-09	1.29E-07	ENSTRUG00000004020	regulating synaptic membrane exocytosis 1a
	c46303_g4_i1	1.18	4.34	6.06E-06	4.63E-05	ENSPFOG00000005243	phosphorylase kinase, beta
	c49112_g2_i1	1.18	5.53	5.65E-12	5.08E-10	ENSPFOG00000011119	G protein-coupled receptor 153
	c48577_g3_i10	1.18	3.04	9.09E-06	6.48E-05	ENSONIG00000002244	erythrocyte membrane protein band 4.1-like 1
	c48533_g5_i2	1.18	3.29	5.60E-07	6.37E-06	ENSXMAG00000011905	si:ch211-26b3.4
	c48363_g2_i16	1.18	4.35	1.94E-09	6.26E-08	ENSONIG00000004450	cytoplasmic linker associated protein 1a
	c48008_g1_i1	1.18	3.21	9.10E-05	4.58E-04	ENSGACG00000016241	kinesin family member 26Ba
	c46107_g2_i8	1.17	5.64	5.01E-10	2.04E-08	ENSONIG00000001292	G patch domain containing 8
	c47912_g8_i4	1.17	3.54	1.03E-07	1.59E-06	ENSONIG00000006530	si:dkey-21o19.6
	c43982_g10_i9	1.17	4.16	4.43E-08	7.98E-07	ENSONIG00000007181	ankyrin repeat and IBR domain containing 1
	c47922_g5_i2	1.17	5.61	1.08E-06	1.11E-05	ENSXMAG00000013645	Ca2+-dependent activator protein for secretion b
	c43463_g6_i3	1.17	2.82	7.65E-06	5.63E-05	ENSONIG00000008902	protein phosphatase 2 (formerly 2A), regulatory subunit B, gamma isoform
	c40271_g2_i2	1.17	3.61	9.72E-08	1.53E-06	ENSTRUG00000007426	poly(rC) binding protein 4
	c48315_g2_i2	1.17	4.86	8.82E-10	3.31E-08	ENSONIG00000020140	unc-79 homolog (C. elegans)
	c44897_g1_i4	1.17	3.03	3.42E-06	2.88E-05	ENSTRUG00000005162	ATPase, H+ transporting, lysosomal V0 subunit a2a
	c45405_g1_i4	1.17	6.07	6.09E-09	1.57E-07	ENSONIG00000018269	DEAD (Asp-Glu-Ala-Asp) box helicase 5
	c47286_g5_i4	1.17	4.42	1.23E-09	4.38E-08	ENSONIG00000005811	CTD (carboxy-terminal domain, RNA polymerase II, polypeptide A) small phosphatase-like a
	c48022_g6_i6	1.17	2.99	7.30E-05	3.78E-04		no blastx hit*
	c46754_g3_i3	1.17	4.60	4.10E-07	4.90E-06	ENSONIG00000009832	chloride channel 2
	c43982_g10_i8	1.17	4.45	2.01E-06	1.86E-05	ENSONIG00000007181	ankyrin repeat and IBR domain containing 1
	c46373_g2_i1	1.17	2.89	1.69E-05	1.10E-04	ENSGACG00000007520	RAS p21 protein activator 2
	c43427_g1_i2	1.17	3.54	2.58E-09	7.88E-08	ENSPFOG00000016872	membrane associated guanylate kinase, WW and PDZ domain containing 2
	c48627_g6_i3	1.17	3.03	2.68E-04	1.14E-03	ENSGACG00000000664	sodium channel, voltage gated, type VIII, alpha subunit
	c43964_g5_i2	1.17	3.98	8.87E-09	2.12E-07	ENSONIG00000006454	SET domain, bifurcated 1b
	c47999_g1_i3	1.16	3.62	6.52E-05	3.41E-04	ENSPFOG00000015009	immunoglobulin superfamily, member 9b
	c47543_g2_i1	1.16	2.93	3.52E-06	2.95E-05		no blastx hit*
	c48561_g1_i6	1.16	4.15	8.14E-07	8.67E-06	ENSPFOG00000006671	janus kinase and microtubule interacting protein 1
	c46458_g8_i1	1.16	3.39	1.52E-03	4.93E-03	ENSTNIG00000006477	zinc finger, DHHC-type containing 3
	c40254_g3_i2	1.16	3.84	3.15E-09	9.30E-08	ENSONIG00000015848	heterogeneous nuclear ribonucleoprotein L
	c41795_g3_i5	1.16	2.94	1.39E-06	1.36E-05	ENSPFOG00000015130	centrosomal protein 85, like
	c40936_g4_i1	1.16	5.05	2.68E-06	2.36E-05	ENSPFOG00000008503	SH3-domain GRB2-like 2
	c48908_g1_i5	1.16	5.26	1.17E-05	8.03E-05		no blastx hit*
	c43294_g4_i1	1.16	3.45	8.55E-06	6.15E-05		no blastx hit*
	c46089_g1_i2	1.16	4.35	8.88E-09	2.12E-07	ENSONIG00000005136	si:ch211-114c12.2
	c43194_g3_i3	1.16	3.24	8.16E-04	2.91E-03	ENSGACG00000000664	sodium channel, voltage gated, type VIII, alpha subunit
	c44954_g3_i5	1.16	4.42	9.49E-06	6.74E-05	ENSGACG00000002720	neurexin 1a
	c43003_g3_i1	1.15	3.61	1.82E-09	5.98E-08	ENSTRUG00000000511	nuclear receptor coactivator 6
	c48736_g2_i1	1.15	4.80	1.17E-08	2.66E-07	ENSLOCG00000005719	zinc finger protein 536
	c44613_g5_i9	1.15	2.85	1.49E-06	1.44E-05	ENSGACG00000014063	apoptotic chromatin condensation inducer 1b
	c48806_g2_i2	1.15	3.59	4.70E-06	3.76E-05	ENSXMAG00000019157	Uncharacterized protein {ECO:0000313|Ensembl:ENSXMAP00000019192}
	c46933_g6_i2	1.15	5.36	1.51E-08	3.24E-07		no blastx hit*
	c46645_g4_i1	1.15	3.76	3.99E-06	3.28E-05	ENSGACG00000015320	ryanodine receptor 2b (cardiac)
	c46446_g8_i10	1.15	4.06	1.15E-08	2.64E-07	ENSTRUG00000008855	fibroblast growth factor 12a
	c46565_g3_i15	1.15	3.81	2.60E-06	2.30E-05	ENSONIG00000003980	calcium channel, voltage-dependent, alpha 2/delta subunit 2
	c48665_g2_i3	1.15	3.25	1.90E-07	2.62E-06	ENSONIG00000007213	SOGA family member 3a
	c39881_g1_i6	1.15	3.19	5.89E-06	4.52E-05	ENSDARG00000044332	zinc finger, RAN-binding domain containing 2
	c43800_g5_i1	1.15	2.97	3.30E-04	1.36E-03	ENSTRUG00000007301	phospholipase C, beta 1 (phosphoinositide-specific)
	c48077_g3_i1	1.15	3.18	1.68E-05	1.09E-04	ENSGACG00000015329	5-methyltetrahydrofolate-homocysteine methyltransferase
	c46428_g4_i6	1.15	4.05	4.14E-06	3.38E-05	ENSPFOG00000023941	uncharacterized protein
	c46785_g13_i8	1.15	3.48	4.22E-07	5.02E-06	ENSXMAG00000000641	ankyrin repeat domain 28
	c48581_g2_i2	1.15	3.08	8.36E-06	6.06E-05	ENSONIG00000007191	Uncharacterized protein {ECO:0000313|Ensembl:ENSONIP00000009067}
	c48372_g4_i4	1.15	4.33	4.38E-05	2.45E-04	ENSTRUG00000008097	kalirin, RhoGEF kinase a
	c47961_g2_i4	1.15	3.26	4.14E-05	2.34E-04	ENSGACG00000017550	tet methylcytosine dioxygenase 2
	c43243_g1_i5	1.15	5.49	1.87E-11	1.44E-09		no blastx hit*
	c47950_g3_i7	1.15	3.31	2.78E-07	3.59E-06	ENSPFOG00000022568	zinc finger protein 638
	c47222_g4_i7	1.15	3.64	3.86E-05	2.20E-04	ENSONIG00000008635	synaptic Ras GTPase activating protein 1
	c44562_g1_i9	1.15	3.00	1.63E-05	1.07E-04	ENSXMAG00000016505	potassium voltage-gated channel, Shal-related subfamily, member 2
	c45468_g3_i4	1.15	2.89	4.06E-06	3.32E-05	ENSONIG00000004583	tubulin, gamma complex associated protein 5
	c43572_g4_i1	1.15	3.07	4.83E-04	1.88E-03	ENSPFOG00000018358	uncharacterized protein
	c44721_g2_i4	1.15	3.80	8.17E-08	1.32E-06	ENSONIG00000003627	sorting nexin 14
	c45237_g1_i2	1.14	3.65	4.87E-07	5.65E-06	ENSTRUG00000001015	LIM homeobox 9
	c48864_g2_i5	1.14	3.24	4.49E-03	1.22E-02	ENSTRUG00000007330	calcium channel, voltage-dependent, P/Q type, alpha 1A subunit, b
	c40936_g2_i1	1.14	3.85	1.02E-03	3.55E-03	ENSTRUG00000010559	SH3-domain GRB2-like 2
	c43576_g1_i5	1.14	5.28	1.50E-12	1.76E-10	ENSPFOG00000004676	diacylglycerol lipase, alpha
	c35146_g1_i1	1.14	5.04	8.61E-09	2.07E-07	ENSTRUG00000017798	transient receptor potential cation channel, subfamily C, member 1
	c43638_g3_i2	1.14	4.72	9.20E-11	5.29E-09	ENSONIG00000019045	ATP-binding cassette, sub-family A (ABC1), member 5
	c45494_g2_i6	1.14	4.61	1.06E-06	1.09E-05	ENSONIG00000019634	RNA binding motif protein 25
	c48447_g1_i2	1.14	7.27	3.89E-07	4.72E-06	ENSGACG00000019071	ethanolamine kinase 1
	c45631_g2_i2	1.14	2.90	8.54E-06	6.15E-05	ENSONIG00000014326	rotatin
	c40431_g1_i3	1.14	2.97	7.82E-03	1.95E-02	ENSONIG00000000765	olfactomedin 1a
	c47842_g2_i4	1.14	4.11	1.57E-10	7.98E-09	ENSPFOG00000017390	calcium channel, voltage-dependent, T type, alpha 1H subunit a
	c43009_g1_i10	1.14	3.85	1.53E-08	3.28E-07	ENSONIG00000018967	polybromo 1
	c44999_g3_i16	1.14	3.07	1.37E-05	9.20E-05	ENSPFOG00000005613	MCF.2 cell line derived transforming sequence b
	c48133_g2_i1	1.14	3.09	1.06E-05	7.38E-05		no blastx hit*
	c48485_g2_i2	1.14	4.43	1.76E-07	2.48E-06	ENSONIG00000011234	cyclin and CBS domain divalent metal cation transport mediator 4
	c45225_g4_i1	1.14	3.49	7.52E-06	5.55E-05		no blastx hit*
	c44285_g1_i3	1.14	3.20	7.78E-05	3.99E-04	ENSONIG00000012543	calmodulin regulated spectrin-associated protein family, member 2
	c45222_g5_i9	1.14	4.66	1.26E-07	1.88E-06	ENSTRUG00000006821	microtubule-associated protein 2
	c47662_g2_i5	1.14	4.24	2.06E-06	1.89E-05	ENSORLG00000000733	potassium channel, subfamily T, member 1
	c46734_g2_i5	1.13	2.93	3.34E-05	1.95E-04	ENSONIG00000005391	c2cd2-like
	c43875_g5_i4	1.13	3.81	4.51E-09	1.23E-07	ENSONIG00000017605	mitochondrial calcium uptake family, member 3
	c47883_g6_i4	1.13	4.56	4.78E-10	1.97E-08	ENSXMAG00000005982	zinc finger protein 821
	c46839_g3_i4	1.13	4.07	2.92E-10	1.32E-08	ENSGACG00000020362	Down syndrome cell adhesion molecule like 1
	c47222_g4_i6	1.13	6.49	1.78E-06	1.68E-05	ENSPFOG00000009917	synaptic Ras GTPase activating protein 1
	c48252_g7_i9	1.13	3.30	1.47E-04	6.87E-04	ENSONIG00000006527	K(lysine) acetyltransferase 7
	c46107_g2_i9	1.13	5.88	5.46E-09	1.44E-07	ENSXMAG00000002897	MAP/microtubule affinity-regulating kinase 1
	c43094_g6_i3	1.13	2.96	2.37E-02	4.91E-02	ENSTNIG00000006686	clavesin 1
	c47967_g3_i5	1.13	3.63	8.45E-05	4.30E-04	ENSPFOG00000016064	death effector domain-containing 1
	c45070_g3_i10	1.13	2.93	2.89E-06	2.50E-05	ENSGACG00000009341	membrane associated guanylate kinase, WW and PDZ domain containing 1
	c48517_g7_i2	1.13	3.67	3.57E-09	1.02E-07	ENSXMAG00000012311	potassium voltage-gated channel, KQT-like subfamily, member 2
	c45474_g2_i6	1.13	4.75	7.07E-10	2.77E-08	ENSXMAG00000013356	zinc finger RNA binding protein
	c43477_g2_i1	1.13	5.88	5.83E-04	2.20E-03	ENSONIG00000000583	ankyrin 3a
	c41787_g3_i2	1.13	4.75	1.36E-07	1.99E-06	ENSTNIG00000008630	annexin A11a
	c39699_g1_i4	1.13	3.01	1.44E-05	9.61E-05	ENSPFOG00000006071	KIAA0907 protein
	c46122_g7_i1	1.13	5.03	7.50E-08	1.24E-06	ENSDARG00000043746	neurexin 3a
	c43748_g1_i12	1.13	2.91	2.62E-05	1.59E-04	ENSPFOG00000006714	FERM domain containing 4Bb
	c47451_g10_i2	1.13	4.13	7.62E-08	1.26E-06	ENSONIG00000008069	potassium voltage-gated channel, Shaw-related subfamily, member 2
	c37914_g1_i1	1.13	4.02	1.33E-05	9.01E-05	ENSGACG00000011802	scratch homolog 2, zinc finger protein (Drosophila)
	c48252_g7_i7	1.13	3.76	8.51E-06	6.14E-05	ENSONIG00000006527	K(lysine) acetyltransferase 7
	c42530_g1_i3	1.13	4.17	3.19E-06	2.71E-05	ENSXMAG00000002364	ankyrin 1, erythrocytic
	c43999_g2_i4	1.13	3.55	1.01E-04	4.99E-04	ENSPFOG00000014962	ephrin A3b
	c46440_g2_i6	1.13	3.71	1.09E-05	7.58E-05	ENSONIG00000015202	FERM domain containing 5
	c42419_g6_i1	1.13	4.42	4.70E-05	2.59E-04		no blastx hit*
	c44708_g4_i4	1.12	3.03	3.24E-05	1.91E-04	ENSGACG00000011469	furry homolog a (Drosophila)
	c42446_g2_i4	1.12	3.24	2.01E-06	1.86E-05	ENSONIG00000014721	BTG3 associated nuclear protein
	c46417_g1_i8	1.12	4.66	4.40E-08	7.96E-07	ENSTRUG00000012554	oligophrenin 1
	c40173_g2_i3	1.12	4.25	1.32E-10	7.05E-09	ENSORLG00000011409	erythrocyte membrane protein band 4.1-like 1
	c48241_g4_i5	1.12	4.26	6.03E-08	1.03E-06	ENSONIG00000015430	trafficking protein, kinesin binding 1
	c47365_g9_i12	1.12	3.34	9.46E-05	4.73E-04	ENSXMAG00000003043	cytoplasmic linker associated protein 2
	c48170_g3_i3	1.12	3.80	1.28E-03	4.28E-03	ENSTRUG00000008279	ankyrin 2b, neuronal
	c48294_g2_i9	1.12	3.07	8.63E-07	9.14E-06	ENSGACG00000016079	calmodulin regulated spectrin-associated protein 1a
	c46462_g9_i1	1.12	5.44	5.44E-04	2.08E-03	ENSPFOG00000017898	microtubule associated tumor suppressor candidate 2
	c44894_g4_i2	1.12	3.68	2.64E-06	2.32E-05	ENSONIG00000002513	chromosome 15 open reading frame 27
	c46678_g3_i2	1.12	2.97	3.10E-04	1.29E-03	ENSONIG00000000165	spire-type actin nucleation factor 1
	c46401_g6_i4	1.12	3.08	4.75E-04	1.85E-03	ENSGACG00000002017	BTB and CNC homology 1, basic leucine zipper transcription factor 1
	c36914_g1_i1	1.12	3.83	8.30E-08	1.34E-06		no blastx hit*
	c47657_g1_i3	1.12	4.25	2.59E-10	1.19E-08	ENSDARG00000078528	uncharacterized protein
	c44562_g1_i1	1.12	3.01	5.75E-05	3.07E-04	ENSONIG00000008547	potassium voltage-gated channel, Shal-related subfamily, member 2
	c48503_g6_i1	1.12	4.96	1.01E-05	7.13E-05	ENSONIG00000002061	copine IV
	c47634_g4_i2	1.12	3.41	1.09E-05	7.53E-05	ENSONIG00000001083	zinc finger protein 385C
	c42526_g1_i3	1.12	4.02	1.31E-07	1.95E-06	ENSXMAG00000011730	heterogeneous nuclear ribonucleoprotein L
	c44940_g11_i1	1.12	3.65	5.23E-07	6.00E-06	ENSGACG00000001644	transmembrane and coiled-coil domain family 1b
	c39500_g1_i6	1.12	3.97	1.00E-07	1.56E-06	ENSONIG00000015728	splicing factor 1
	c46165_g1_i7	1.11	3.94	1.90E-07	2.62E-06	ENSONIG00000012391	calcium channel, voltage-dependent, alpha 2/delta subunit 3
	c48261_g2_i14	1.11	3.65	7.01E-08	1.18E-06	ENSPFOG00000003759	dedicator of cytokinesis 10
	c42760_g1_i1	1.11	3.87	4.98E-04	1.93E-03	ENSGACG00000019487	uncharacterized protein
	c45494_g2_i1	1.11	4.72	9.35E-10	3.46E-08	ENSONIG00000019634	RNA binding motif protein 25
	c47130_g3_i4	1.11	3.04	6.50E-05	3.41E-04	ENSPFOG00000014511	dystrobrevin binding protein 1b
	c44395_g5_i8	1.11	4.37	1.64E-03	5.25E-03	ENSONIG00000011603	gamma-aminobutyric acid (GABA) B receptor, 1b
	c47983_g1_i4	1.11	3.33	9.17E-03	2.23E-02	ENSPFOG00000011512	synaptotagmin VII
	c45271_g8_i2	1.11	4.56	6.53E-07	7.23E-06	ENSXMAG00000012833	transmembrane protein 56a
	c44951_g4_i5	1.11	2.98	2.24E-04	9.80E-04	ENSTNIG00000014936	DEAD (Asp-Glu-Ala-Asp) box polypeptide 42
	c48574_g2_i8	1.11	4.41	3.92E-07	4.75E-06	ENSDARG00000021590	membrane associated guanylate kinase, WW and PDZ domain containing 2
	c47592_g8_i4	1.11	3.31	1.65E-05	1.08E-04	ENSPFOG00000002262	unc-13 homolog A (C. elegans)
	c36644_g4_i1	1.11	3.52	2.14E-08	4.39E-07	ENSGACG00000013605	LIM homeobox 1a
	c48620_g3_i12	1.11	2.70	3.25E-05	1.91E-04	ENSORLG00000001986	SH3 and multiple ankyrin repeat domains 1
	c43477_g2_i3	1.11	5.90	6.05E-04	2.26E-03	ENSONIG00000000583	ankyrin 3a
	c47671_g5_i5	1.11	3.40	2.41E-06	2.17E-05		no blastx hit*
	c38032_g1_i1	1.11	5.66	5.53E-11	3.47E-09	ENSGACG00000008603	Ewing sarcoma breakpoint region 1b
	c36847_g1_i5	1.11	2.97	6.76E-06	5.08E-05	ENSGACG00000009075	si:ch211-197h24.6
	c46816_g6_i8	1.11	4.94	6.02E-09	1.55E-07	ENSONIG00000003640	phosphofructokinase, platelet a
	c43009_g1_i9	1.11	3.87	1.32E-07	1.95E-06	ENSONIG00000018967	polybromo 1
	c48581_g2_i5	1.10	3.61	4.81E-07	5.60E-06	ENSONIG00000007191	Uncharacterized protein {ECO:0000313|Ensembl:ENSONIP00000009067}
	c43572_g4_i3	1.10	2.86	5.62E-03	1.48E-02	ENSPFOG00000018358	uncharacterized protein
	c46218_g3_i7	1.10	3.62	4.17E-04	1.66E-03	ENSPFOG00000016241	latrophilin 3.1
	c44711_g12_i1	1.10	3.05	1.89E-03	5.94E-03	ENSPFOG00000017390	calcium channel, voltage-dependent, T type, alpha 1H subunit a
	c44534_g13_i2	1.10	5.73	2.96E-05	1.76E-04	ENSXMAG00000019273	protein tyrosine phosphatase, receptor type, s, b
	c33359_g1_i1	1.10	3.13	3.43E-06	2.89E-05	ENSPFOG00000004463	chemokine CCL-C11b
	c42228_g3_i4	1.10	2.80	1.35E-05	9.14E-05	ENSGACG00000011707	cugbp, Elav-like family member 3b
	c40088_g1_i2	1.10	2.73	2.11E-04	9.33E-04	ENSONIG00000020053	si:dkey-197c15.6
	c44505_g1_i1	1.10	6.63	1.39E-07	2.03E-06		no blastx hit*
	c47582_g1_i3	1.10	3.67	7.89E-09	1.93E-07	ENSGACG00000020601	PAX3 and PAX7 binding protein 1
	c47891_g7_i2	1.10	4.09	9.42E-05	4.72E-04	ENSGACG00000004296	pyridoxal-dependent decarboxylase domain containing 1
	c44646_g1_i5	1.10	2.90	3.60E-05	2.07E-04	ENSPFOG00000018171	zinc finger, FYVE domain containing 9
	c42228_g3_i2	1.10	3.13	1.49E-05	9.91E-05	ENSGACG00000011707	cugbp, Elav-like family member 3b
	c47584_g2_i1	1.10	5.30	3.24E-09	9.44E-08	ENSONIG00000004004	heterogeneous nuclear ribonucleoprotein U-like 1
	c34373_g1_i1	1.10	4.56	1.34E-08	2.94E-07	ENSONIG00000013020	BarH-like 1b
	c47222_g4_i8	1.10	3.65	5.49E-05	2.96E-04	ENSONIG00000008635	synaptic Ras GTPase activating protein 1
	c46019_g3_i3	1.09	3.41	5.91E-06	4.54E-05	ENSONIG00000003892	ryanodine receptor 1b (skeletal)
	c43236_g2_i1	1.09	3.12	1.52E-05	1.01E-04	ENSONIG00000012151	ADAM metallopeptidase with thrombospondin type 1 motif, 5
	c45034_g1_i3	1.09	6.85	3.89E-07	4.72E-06	ENSGACG00000007026	DEAD (Asp-Glu-Ala-Asp) box polypeptide 5
	c45719_g2_i12	1.09	2.91	9.34E-07	9.77E-06	ENSPFOG00000003068	erythrocyte membrane protein band 4.1-like 3b
	c47643_g8_i1	1.09	3.61	4.57E-04	1.79E-03		no blastx hit*
	c43660_g3_i1	1.09	3.16	3.39E-03	9.66E-03	ENSGACG00000013224	myelin transcription factor 1b
	c41895_g6_i1	1.09	3.46	5.10E-06	4.02E-05	ENSONIG00000005791	SIN3 homolog A, transcription regulator (yeast) b
	c45237_g1_i1	1.09	3.42	9.97E-06	7.03E-05	ENSXMAG00000002435	LIM homeobox 9
	c48384_g3_i3	1.09	5.46	1.49E-05	9.90E-05	ENSXMAG00000015566	CUB and Sushi multiple domains 3
	c45259_g2_i5	1.09	3.59	3.97E-08	7.29E-07	ENSGACG00000001712	neuropilin 1a
	c48581_g2_i9	1.09	3.57	5.45E-06	4.25E-05	ENSONIG00000007191	Uncharacterized protein {ECO:0000313|Ensembl:ENSONIP00000009067}
	c44933_g3_i1	1.09	3.81	4.03E-06	3.30E-05	ENSXMAG00000000940	kalirin, RhoGEF kinase b
	c46631_g2_i3	1.09	3.45	2.74E-06	2.40E-05	ENSONIG00000004091	PR domain containing 10
	c46404_g2_i3	1.09	6.10	4.78E-09	1.29E-07	ENSTRUG00000017810	U2 snRNP-associated SURP domain containing
	c39260_g1_i2	1.09	4.59	6.90E-10	2.72E-08	ENSORLG00000001692	RNA binding motif protein, X-linked
	c47612_g2_i4	1.09	3.79	2.23E-08	4.53E-07	ENSONIG00000004456	cyclin T2a
	c48454_g3_i7	1.09	4.46	3.16E-10	1.40E-08	ENSXMAG00000012968	ryanodine receptor 3
	c46373_g2_i7	1.09	4.44	4.17E-08	7.61E-07	ENSGACG00000007520	RAS p21 protein activator 2
	c43836_g11_i3	1.09	6.28	5.16E-07	5.94E-06	ENSTRUG00000002895	anoctamin 1, calcium activated chloride channel
	c43182_g3_i1	1.09	2.91	4.62E-04	1.81E-03	ENSTNIG00000010084	Rho GTPase activating protein 44
	c47818_g8_i1	1.09	4.55	4.41E-08	7.96E-07	ENSXMAG00000000222	glutamate receptor, ionotropic, N-methyl D-aspartate 2A, a
	c33734_g1_i1	1.09	5.03	3.29E-10	1.45E-08	ENSONIG00000019494	pinin, desmosome associated protein
	c48574_g2_i5	1.09	4.22	3.52E-06	2.95E-05	ENSDARG00000021590	membrane associated guanylate kinase, WW and PDZ domain containing 2
	c45464_g6_i1	1.09	3.22	2.65E-05	1.60E-04	ENSONIG00000015248	ring finger protein 165b
	c48859_g2_i3	1.09	6.36	1.97E-07	2.70E-06	ENSGACG00000002538	zgc:91860
	c43982_g8_i2	1.09	3.14	3.12E-04	1.30E-03	ENSGACG00000006337	ankyrin repeat and IBR domain containing 1
	c43725_g1_i5	1.08	3.15	6.47E-05	3.40E-04	ENSONIG00000015048	Uncharacterized protein {ECO:0000313|Ensembl:ENSONIP00000018944}
	c44296_g7_i1	1.08	3.06	6.55E-05	3.43E-04	ENSTNIG00000012215	Uncharacterized protein {ECO:0000313|Ensembl:ENSTNIP00000015181}
	c46704_g2_i3	1.08	2.86	6.04E-04	2.26E-03	ENSORLG00000006104	hyperpolarization activated cyclic nucleotide-gated potassium channel 1
	c49109_g7_i1	1.08	5.22	1.80E-05	1.16E-04		no blastx hit*
	c48418_g2_i3	1.08	3.02	2.74E-04	1.16E-03	ENSONIG00000005573	KIAA1549-like b
	c45118_g1_i3	1.08	3.42	9.51E-04	3.33E-03	ENSPFOG00000000759	calcium/calmodulin-dependent serine protein kinase b
	c41962_g2_i3	1.08	2.97	1.00E-05	7.06E-05	ENSONIG00000008582	oxysterol binding protein-like 6
	c36097_g1_i4	1.08	4.20	1.51E-08	3.24E-07	ENSGACG00000006030	tetratricopeptide repeat domain 14
	c44587_g1_i7	1.08	3.26	1.87E-04	8.44E-04	ENSXMAG00000016970	calcium/calmodulin-dependent protein kinase II gamma
	c45279_g4_i2	1.08	3.86	2.52E-08	5.03E-07	ENSPFOG00000011056	huntingtin interacting protein 1
	c47950_g3_i6	1.08	3.41	4.18E-07	4.98E-06	ENSPFOG00000022568	zinc finger protein 638
	c44613_g5_i4	1.08	3.36	1.24E-05	8.49E-05	ENSGACG00000014063	apoptotic chromatin condensation inducer 1b
	c48724_g3_i5	1.08	3.40	1.02E-04	5.04E-04	ENSGACG00000018104	regulating synaptic membrane exocytosis 1
	c47922_g5_i4	1.08	5.59	2.13E-07	2.89E-06	ENSTRUG00000003536	Ca2+-dependent activator protein for secretion b
	c36097_g1_i5	1.08	4.25	7.74E-08	1.28E-06	ENSGACG00000006030	tetratricopeptide repeat domain 14
	c47474_g1_i3	1.08	3.27	3.67E-05	2.11E-04	ENSGACG00000015419	CKLF-like MARVEL transmembrane domain containing 4
	c44950_g1_i7	1.08	3.07	1.97E-05	1.25E-04	ENSONIG00000009088	leucine rich repeat containing 16B
	c48363_g2_i15	1.08	4.33	2.53E-07	3.31E-06	ENSONIG00000004450	cytoplasmic linker associated protein 1a
	c39437_g1_i1	1.08	4.76	6.53E-07	7.23E-06	ENSXMAG00000012715	early B-cell factor 3
	c48124_g3_i1	1.07	3.21	1.03E-06	1.07E-05	ENSONIG00000010066	YEATS domain containing 2
	c46697_g12_i1	1.07	3.57	2.78E-05	1.67E-04	ENSONIG00000014795	plexin A1
	c47222_g4_i2	1.07	5.36	9.54E-08	1.51E-06	ENSONIG00000008635	synaptic Ras GTPase activating protein 1
	c49144_g1_i1	1.07	4.33	4.43E-04	1.74E-03	ENSORLG00000006456	Uncharacterized protein
	c44775_g4_i2	1.07	2.95	4.46E-03	1.22E-02	ENSTRUG00000004308	roundabout homolog 2
	c40428_g4_i4	1.07	3.38	2.95E-05	1.75E-04	ENSONIG00000007131	adenylate cyclase 2a
	c38919_g1_i5	1.07	4.03	5.25E-09	1.40E-07	ENSGACG00000018469	E74-like factor 2b (ets domain transcription factor)
	c47951_g8_i1	1.07	4.30	7.74E-04	2.78E-03	ENSTRUG00000008695	pleckstrin and Sec7 domain containing
	c42783_g5_i7	1.07	3.90	8.44E-08	1.36E-06	ENSONIG00000008081	interleukin enhancer binding factor 3b
	c45848_g1_i3	1.07	3.89	8.74E-08	1.40E-06	ENSGACG00000016759	myelin expression factor 2
	c46442_g3_i1	1.07	4.10	7.17E-03	1.81E-02		no blastx hit*
	c48231_g4_i1	1.07	3.07	6.04E-03	1.57E-02	ENSPFOG00000014359	glutamate receptor, ionotropic, N-methyl D-aspartate 2B, genome duplicate b
	c46765_g6_i7	1.07	3.10	5.11E-05	2.79E-04	ENSONIG00000009657	adenylate cyclase 1b
	c47365_g9_i7	1.07	4.08	1.86E-04	8.40E-04	ENSONIG00000002323	cytoplasmic linker associated protein 2
	c46283_g2_i4	1.07	3.87	1.29E-06	1.28E-05	ENSONIG00000006796	fasciculation and elongation protein zeta 2 (zygin II)
	c46019_g3_i11	1.07	3.40	1.50E-05	9.97E-05	ENSONIG00000003892	ryanodine receptor 1b (skeletal)
	c45118_g1_i4	1.07	3.27	4.61E-06	3.71E-05	ENSXMAG00000001072	calcium/calmodulin-dependent serine protein kinase b
	c41513_g3_i3	1.07	3.94	3.33E-09	9.66E-08	ENSTNIG00000017904	RNA binding motif protein 39b
	c44102_g3_i6	1.07	3.54	4.61E-08	8.24E-07	ENSONIG00000017499	lymphocyte enhancer binding factor 1
	c46985_g7_i12	1.07	3.02	1.90E-04	8.53E-04	ENSONIG00000005533	neurobeachin b
	c43690_g3_i2	1.07	3.67	1.74E-05	1.13E-04	ENSXMAG00000001206	cytoplasmic polyadenylation element binding protein 1b
	c44262_g6_i1	1.07	4.29	1.29E-09	4.54E-08	ENSGACG00000011094	serine/arginine-rich splicing factor 1b
	c43518_g2_i3	1.07	3.39	1.44E-04	6.75E-04	ENSONIG00000008417	SH3 and PX domains 2B
	c43194_g3_i1	1.07	3.45	4.00E-03	1.11E-02	ENSGACG00000000664	sodium channel, voltage gated, type VIII, alpha subunit
	c43925_g1_i4	1.07	3.88	4.39E-06	3.56E-05	ENSONIG00000005907	solute carrier family 24 (sodium/potassium/calcium exchanger), member 4b
	c39412_g1_i1	1.07	3.13	1.39E-05	9.29E-05	ENSGACG00000012518	collagen, type VI, alpha 2
	c48844_g2_i12	1.07	2.82	2.49E-03	7.48E-03	ENSONIG00000005393	apoptosis-associated tyrosine kinase b
	c45468_g3_i2	1.07	3.16	6.30E-06	4.80E-05	ENSTRUG00000010285	tubulin, gamma complex associated protein 5
	c48264_g1_i2	1.06	2.94	1.27E-04	6.09E-04	ENSONIG00000020288	coiled-coil domain containing 120
	c43533_g3_i1	1.06	3.07	5.02E-03	1.34E-02	ENSTNIG00000006840	ring finger protein 150a
	c39073_g1_i1	1.06	3.61	1.24E-04	5.98E-04	ENSGACG00000016216	neurotrophic tyrosine kinase, receptor, type 2b
	c47940_g1_i1	1.06	3.28	5.19E-05	2.83E-04	ENSTRUG00000003831	otoferlin
	c47770_g4_i2	1.06	4.19	1.66E-07	2.36E-06	ENSONIG00000003310	eph receptor A8
	c44238_g5_i6	1.06	3.76	5.94E-07	6.66E-06	ENSONIG00000003089	eph receptor A6
	c46761_g3_i8	1.06	4.20	1.49E-06	1.44E-05	ENSGACG00000017942	amyloid beta (A4) precursor protein-binding, family B, member 2
	c42783_g5_i1	1.06	3.98	1.40E-07	2.04E-06	ENSONIG00000008081	interleukin enhancer binding factor 3b
	c47961_g2_i6	1.06	3.92	6.31E-06	4.80E-05	ENSPFOG00000021899	tet methylcytosine dioxygenase 2
	c45585_g1_i1	1.06	2.99	8.70E-05	4.40E-04	ENSONIG00000001692	ubiquitin specific peptidase 13 (isopeptidase T-3)
	c49050_g3_i3	1.06	3.04	1.53E-04	7.12E-04	ENSGACG00000012816	myelin transcription factor 1a
	c48879_g2_i2	1.06	3.03	3.55E-04	1.45E-03		no blastx hit*
	c44715_g3_i2	1.06	7.02	9.84E-08	1.54E-06	ENSORLG00000005845	catenin (cadherin-associated protein), beta 1
	c48627_g6_i2	1.06	4.55	4.28E-03	1.18E-02	ENSONIG00000011915	sodium channel, voltage gated, type VIII, alpha subunit
	c43003_g3_i4	1.06	3.49	6.19E-08	1.05E-06	ENSTRUG00000000511	nuclear receptor coactivator 6
	c45099_g1_i3	1.06	2.96	6.27E-05	3.31E-04	ENSONIG00000009211	high density lipoprotein-binding protein b
	c39485_g1_i2	1.06	3.25	9.50E-05	4.75E-04	ENSONIG00000016183	sterile alpha motif domain containing 8
	c44697_g1_i2	1.06	3.56	2.93E-07	3.74E-06	ENSONIG00000018854	centrosomal protein 170b
	c47407_g1_i9	1.06	4.38	5.39E-08	9.42E-07	ENSXMAG00000014899	echinoderm microtubule associated protein like 5
	c44210_g3_i5	1.06	5.15	1.79E-08	3.75E-07	ENSGACG00000015192	HECT, C2 and WW domain containing E3 ubiquitin protein ligase 2
	c45211_g2_i2	1.06	4.21	7.83E-07	8.41E-06	ENSPFOG00000015036	R3H domain containing 1
	c48624_g2_i2	1.06	6.29	4.58E-07	5.36E-06	ENSGACG00000002034	splicing factor proline/glutamine rich (polypyrimidine tract binding protein associated)
	c48763_g2_i1	1.06	3.70	3.52E-05	2.04E-04	ENSONIG00000012079	neuron navigator 3
	c46916_g2_i1	1.06	4.05	3.85E-08	7.11E-07	ENSONIG00000010678	calmodulin regulated spectrin-associated protein 1b
	c46983_g4_i12	1.06	2.92	1.02E-04	5.03E-04	ENSTRUG00000004020	regulating synaptic membrane exocytosis 1a
	c44562_g1_i2	1.06	3.21	9.01E-06	6.43E-05	ENSGACG00000010094	potassium voltage-gated channel, Shal-related subfamily, member 2
	c35306_g1_i2	1.06	3.02	4.42E-05	2.47E-04	ENSGACG00000020440	RNA binding motif protein 14a
	c47376_g2_i11	1.06	5.48	2.39E-07	3.15E-06	ENSONIG00000010165	FAT tumor suppressor homolog 1a
	c41735_g1_i3	1.05	3.30	2.58E-04	1.10E-03	ENSTNIG00000007320	host cell factor C1b
	c47995_g1_i2	1.05	3.25	4.55E-04	1.78E-03	ENSGACG00000009977	pleckstrin homology domain containing, family O member 1a
	c47975_g1_i7	1.05	3.00	5.36E-04	2.05E-03	ENSXMAG00000007748	peroxisome proliferator-activated receptor gamma, coactivator 1 alpha
	c44221_g8_i2	1.05	4.84	5.03E-05	2.75E-04	ENSONIG00000015705	calcium channel, voltage-dependent, gamma subunit 3b
	c47043_g2_i1	1.05	4.13	1.10E-07	1.69E-06	ENSONIG00000006250	ATPase, class I, type 8B, member 2
	c48613_g2_i1	1.05	3.16	6.47E-06	4.90E-05	ENSONIG00000009329	Ral GTPase activating protein, beta subunit (non-catalytic)
	c48022_g6_i9	1.05	3.34	7.15E-05	3.71E-04	ENSPFOG00000022835	uncharacterized protein
	c43638_g3_i5	1.05	4.82	4.01E-09	1.12E-07	ENSONIG00000019045	ATP-binding cassette, sub-family A (ABC1), member 5
	c48719_g4_i2	1.05	6.74	1.60E-08	3.40E-07	ENSPFOG00000014655	neurexin 1b
	c46468_g3_i3	1.05	3.33	4.84E-07	5.63E-06	ENSORLG00000012360	chromobox homolog 1b (HP1 beta homolog Drosophila)
	c44698_g3_i8	1.05	3.68	2.21E-07	2.96E-06	ENSPFOG00000008623	phosphatidylinositol binding clathrin assembly protein b
	c43982_g10_i4	1.05	4.17	1.26E-05	8.60E-05	ENSONIG00000007181	ankyrin repeat and IBR domain containing 1
	c44749_g1_i2	1.05	3.22	8.18E-05	4.17E-04	ENSONIG00000001362	axin 1
	c46964_g7_i8	1.05	3.58	1.44E-05	9.60E-05	ENSXMAG00000004150	syntaphilin b
	c43531_g9_i6	1.05	3.31	2.46E-05	1.51E-04	ENSONIG00000008196	SWI/SNF related, matrix associated, actin dependent regulator of chromatin, subfamily a, member 4
	c44175_g1_i1	1.05	2.82	3.20E-04	1.33E-03	ENSTNIG00000005623	DEAD (Asp-Glu-Ala-Asp) box helicase 17
	c46736_g1_i1	1.05	2.88	8.56E-03	2.10E-02	ENSPFOG00000023917	uncharacterized protein
	c45134_g2_i3	1.05	3.91	7.00E-08	1.18E-06	ENSPFOG00000003334	discs, large (Drosophila) homolog-associated protein 4b
	c41759_g3_i1	1.05	3.02	3.04E-05	1.80E-04	ENSONIG00000003757	splicing factor, suppressor of white-apricot homolog (Drosophila)
	c46561_g4_i2	1.05	5.86	9.30E-06	6.62E-05	ENSGACG00000009370	STE20-like kinase
	c48427_g2_i3	1.05	3.24	6.95E-06	5.19E-05	ENSGACG00000005989	methionine sulfoxide reductase A
	c41787_g3_i1	1.05	4.62	6.61E-07	7.30E-06	ENSTNIG00000008630	annexin A11a
	c47873_g2_i4	1.05	2.80	1.30E-03	4.34E-03	ENSGACG00000003233	sorbin and SH3 domain containing 1
	c47241_g3_i4	1.05	3.05	1.26E-04	6.05E-04	ENSONIG00000004460	sphingomyelin phosphodiesterase 4
	c43690_g3_i1	1.05	2.85	1.80E-04	8.18E-04	ENSONIG00000005763	cytoplasmic polyadenylation element binding protein 1b
	c44819_g6_i2	1.05	3.28	7.31E-06	5.41E-05	ENSGACG00000016493	WD repeat domain 17
	c47971_g5_i3	1.04	6.03	2.56E-07	3.35E-06	ENSONIG00000002758	proline-rich coiled-coil 2C
	c45211_g7_i2	1.04	3.95	9.99E-08	1.56E-06	ENSONIG00000012017	R3H domain containing 1
	c22100_g1_i1	1.04	4.35	2.26E-03	6.88E-03		no blastx hit*
	c47512_g3_i3	1.04	4.80	5.77E-07	6.50E-06	ENSONIG00000001001	ribosomal protein S6 kinase, 90kDa, polypeptide 5
	c43576_g1_i3	1.04	5.19	3.05E-10	1.37E-08	ENSPFOG00000004676	diacylglycerol lipase, alpha
	c48485_g2_i4	1.04	4.29	1.14E-06	1.16E-05	ENSONIG00000011234	cyclin and CBS domain divalent metal cation transport mediator 4
	c48418_g2_i1	1.04	3.13	3.42E-05	1.99E-04	ENSONIG00000005573	KIAA1549-like b
	c48196_g5_i4	1.04	3.04	8.18E-06	5.95E-05	ENSONIG00000014825	ELKS/RAB6-interacting/CAST family member 1a
	c45118_g1_i9	1.04	3.02	4.05E-04	1.62E-03	ENSXMAG00000001072	calcium/calmodulin-dependent serine protein kinase b
	c48363_g2_i11	1.04	4.39	9.28E-08	1.47E-06	ENSTRUG00000003681	cytoplasmic linker associated protein 1a
	c47888_g3_i4	1.04	5.15	3.05E-08	5.82E-07	ENSGACG00000015814	SAFB-like, transcription modulator
	c42926_g4_i6	1.04	4.07	1.68E-06	1.60E-05	ENSONIG00000019320	period homolog 3 (Drosophila)
	c48309_g2_i1	1.04	4.53	6.67E-06	5.02E-05	ENSONIG00000011273	GTPase activating Rap/RanGAP domain-like 3
	c48832_g8_i2	1.04	3.29	1.17E-05	8.04E-05	ENSDARG00000069731	unc-13 homolog C (C. elegans)
	c44666_g1_i2	1.04	8.33	1.63E-06	1.56E-05	ENSONIG00000011915	sodium channel, voltage gated, type VIII, alpha subunit
	c48013_g3_i8	1.04	5.12	1.23E-07	1.84E-06	ENSXMAG00000000268	discs, large (Drosophila) homolog-associated protein 2a
	c44414_g3_i6	1.04	3.29	1.33E-06	1.32E-05	ENSONIG00000012060	regulator of G-protein signalling 6
	c48692_g6_i1	1.04	5.01	3.26E-07	4.09E-06	ENSONIG00000009112	formin-like 2b
	c46482_g2_i6	1.04	3.69	1.79E-07	2.51E-06	ENSPFOG00000005596	kinesin family member 22
	c48753_g3_i2	1.04	5.83	5.24E-07	6.00E-06	ENSONIG00000018908	Uncharacterized protein {ECO:0000313|Ensembl:ENSONIP00000023809}
	c45211_g2_i5	1.04	4.77	2.79E-07	3.59E-06	ENSPFOG00000015036	R3H domain containing 1
	c39040_g3_i6	1.03	4.37	1.83E-06	1.72E-05	ENSTRUG00000000378	CTD (carboxy-terminal domain, RNA polymerase II, polypeptide A) small phosphatase 2
	c47944_g3_i3	1.03	3.13	2.39E-03	7.22E-03	ENSPFOG00000011119	G protein-coupled receptor 153
	c45058_g3_i1	1.03	3.04	7.64E-03	1.91E-02		no blastx hit*
	c48344_g4_i3	1.03	6.24	1.20E-05	8.26E-05	ENSONIG00000012017	R3H domain containing 1
	c47060_g1_i9	1.03	4.57	1.11E-09	4.03E-08	ENSPFOG00000023060	latrophilin 2a
	c41770_g3_i1	1.03	6.24	3.25E-04	1.34E-03	ENSGACG00000004440	tetratricopeptide repeat domain 39C
	c46038_g2_i5	1.03	2.94	2.42E-03	7.31E-03	ENSONIG00000003091	NIMA (never in mitosis gene a)-related kinase 1
	c44946_g2_i4	1.03	3.81	1.77E-08	3.72E-07	ENSXMAG00000014684	cadherin 8, type 2
	c47842_g2_i3	1.03	4.22	1.30E-08	2.88E-07	ENSPFOG00000017390	calcium channel, voltage-dependent, T type, alpha 1H subunit a
	c48322_g2_i5	1.03	5.00	1.11E-03	3.79E-03	ENSGACG00000004495	chromosome 20 open reading frame 194
	c48280_g2_i7	1.03	2.98	1.01E-03	3.52E-03	ENSPFOG00000011627	fibrosin-like 1
	c41850_g6_i1	1.03	3.27	5.86E-07	6.59E-06		no blastx hit*
	c47663_g6_i2	1.03	3.06	1.92E-03	6.00E-03	ENSONIG00000007913	lipid phosphate phosphatase-related protein type 4b
	c45863_g12_i1	1.03	2.85	4.66E-05	2.58E-04	ENSDARG00000062926	protein kinase, cAMP-dependent, regulatory, type I, beta
	c43510_g1_i5	1.03	5.33	2.14E-09	6.84E-08	ENSXMAG00000012096	WD repeat and SOCS box-containing 1
	c45536_g4_i6	1.03	3.71	1.73E-03	5.50E-03	ENSXMAG00000017468	synaptotagmin Ia
	c47846_g1_i7	1.03	2.71	2.69E-03	7.98E-03		no blastx hit*
	c46122_g7_i7	1.03	3.64	7.81E-06	5.73E-05	ENSONIG00000020521	urocortin 3, like
	c40431_g1_i4	1.03	4.07	6.83E-03	1.74E-02	ENSXMAG00000014682	olfactomedin 1a
	c43427_g1_i4	1.03	3.54	8.93E-06	6.38E-05	ENSPFOG00000016872	membrane associated guanylate kinase, WW and PDZ domain containing 2
	c42500_g2_i1	1.03	3.35	4.21E-03	1.16E-02	ENSONIG00000019463	CUGBP, Elav-like family member 4
	c43510_g1_i12	1.03	5.21	4.27E-08	7.73E-07	ENSXMAG00000012096	WD repeat and SOCS box-containing 1
	c38122_g1_i1	1.02	3.06	1.23E-04	5.93E-04	ENSONIG00000012117	Sp5 transcription factor-like
	c46149_g1_i1	1.02	3.21	2.85E-04	1.20E-03	ENSPFOG00000004645	SH3 domain containing ring finger 3
	c47671_g5_i7	1.02	3.53	7.57E-06	5.57E-05		no blastx hit*
	c42351_g1_i4	1.02	3.18	2.20E-03	6.72E-03	ENSXMAG00000013962	small G protein signaling modulator 1
	c45075_g16_i1	1.02	3.99	1.25E-05	8.54E-05	ENSPFOG00000016676	calcium channel, voltage-dependent, beta 2a
	c41513_g3_i11	1.02	3.50	7.64E-07	8.25E-06	ENSGACG00000002797	RNA binding motif protein 39b
	c43673_g1_i1	1.02	4.71	9.32E-06	6.62E-05	ENSXMAG00000016181	microtubule-associated protein 2
	c47192_g2_i1	1.02	3.02	1.41E-04	6.65E-04	ENSORLG00000018701	Uncharacterized protein
	c36150_g3_i1	1.02	3.08	3.37E-05	1.97E-04	ENSONIG00000007997	glutamate receptor, ionotropic, N-methyl D-aspartate 2Cb
	c45307_g1_i4	1.02	4.15	3.97E-06	3.26E-05	ENSONIG00000006020	transmembrane protein 245
	c47734_g5_i2	1.02	3.14	9.71E-06	6.88E-05	ENSTNIG00000011663	SATB homeobox 1
	c47537_g2_i7	1.02	3.40	1.95E-05	1.24E-04	ENSTNIG00000004810	GA binding protein transcription factor, beta subunit 1
	c42589_g1_i7	1.02	4.95	5.91E-07	6.63E-06	ENSTRUG00000010529	serine/arginine-rich splicing factor 7a
	c43638_g3_i7	1.02	4.80	3.80E-08	7.05E-07	ENSONIG00000019045	ATP-binding cassette, sub-family A (ABC1), member 5
	c46294_g2_i9	1.02	3.45	4.02E-07	4.83E-06	ENSPFOG00000016407	RNA binding motif protein 6
	c47418_g4_i6	1.02	3.20	2.07E-05	1.31E-04	ENSONIG00000012852	protein tyrosine phosphatase, non-receptor type 9, a
	c47974_g7_i2	1.02	3.18	4.84E-06	3.86E-05	ENSONIG00000018281	potassium voltage-gated channel, subfamily H (eag-related), member 7
	c44819_g6_i4	1.02	3.18	1.10E-05	7.64E-05	ENSGACG00000016493	WD repeat domain 17
	c48170_g3_i7	1.02	2.99	1.66E-02	3.66E-02	ENSTRUG00000008279	ankyrin 2b, neuronal
	c45795_g4_i2	1.02	3.04	8.48E-03	2.09E-02	ENSPFOG00000006511	shisa family member 8
	c48397_g4_i5	1.02	3.00	5.47E-04	2.08E-03	ENSONIG00000010376	microtubule associated monooxygenase, calponin and LIM domain containing 3b
	c46158_g10_i1	1.02	3.60	1.94E-07	2.67E-06	ENSPFOG00000017612	protein tyrosine phosphatase, receptor type, f polypeptide (PTPRF), interacting protein (liprin), alpha 3
	c48269_g2_i4	1.02	4.29	7.73E-07	8.33E-06	ENSONIG00000018306	tripartite motif containing 67
	c40143_g2_i5	1.02	3.91	2.81E-06	2.45E-05	ENSONIG00000000140	sema domain, transmembrane domain (TM), and cytoplasmic domain, (semaphorin) 6D, like
	c46262_g6_i2	1.01	3.46	1.35E-04	6.41E-04		no blastx hit*
	c47911_g5_i1	1.01	3.54	5.38E-06	4.20E-05	ENSXMAG00000006118	formin-like 2b
	c48322_g2_i1	1.01	4.71	8.51E-04	3.03E-03	ENSONIG00000012327	chromosome 20 open reading frame 194
	c45728_g4_i3	1.01	3.40	5.56E-05	2.99E-04	ENSAMXG00000019655	zinc finger protein 827
	c41374_g3_i4	1.01	3.84	2.97E-06	2.56E-05	ENSONIG00000010145	amphiphysin
	c46687_g4_i2	1.01	3.66	2.52E-08	5.03E-07	ENSONIG00000015029	C2 calcium-dependent domain containing 5
	c41513_g3_i7	1.01	3.49	4.46E-06	3.60E-05	ENSGACG00000002797	RNA binding motif protein 39b
	c45730_g2_i4	1.01	2.79	2.18E-04	9.55E-04	ENSXMAG00000003104	spectrin repeat containing, nuclear envelope 1a
	c48309_g2_i5	1.01	3.94	5.88E-06	4.52E-05	ENSONIG00000011273	GTPase activating Rap/RanGAP domain-like 3
	c46785_g13_i1	1.01	4.13	1.92E-04	8.61E-04	ENSPFOG00000000742	uncharacterized protein
	c43518_g2_i1	1.01	3.53	2.04E-04	9.05E-04	ENSONIG00000008417	SH3 and PX domains 2B
	c46929_g1_i1	1.01	3.27	2.14E-03	6.58E-03	ENSPFOG00000008144	si:ch211-284e13.4
	c44573_g3_i3	1.01	3.12	1.66E-04	7.63E-04	ENSTNIG00000016299	failed axon connections homolog (Drosophila)
	c47687_g4_i8	1.01	4.23	2.46E-04	1.06E-03		no blastx hit*
	c48294_g2_i7	1.01	3.10	8.18E-05	4.17E-04	ENSGACG00000016079	calmodulin regulated spectrin-associated protein 1a
	c45318_g3_i1	1.01	3.53	9.39E-05	4.70E-04	ENSPFOG00000005160	upstream transcription factor 2, c-fos interacting
	c45056_g4_i6	1.01	4.32	1.87E-07	2.60E-06	ENSGACG00000017528	calcium/calmodulin-dependent protein kinase kinase 2, beta
	c46916_g4_i8	1.01	4.74	1.96E-09	6.32E-08	ENSPFOG00000014895	serine/arginine-rich splicing factor 11
	c44918_g1_i1	1.01	2.95	1.60E-04	7.39E-04	ENSXMAG00000013208	UDP-N-acetyl-alpha-D-galactosamine:polypeptide N-acetylgalactosaminyltransferase 1
	c47205_g2_i1	1.01	5.08	3.84E-04	1.55E-03		no blastx hit*
	c47646_g6_i1	1.01	5.18	2.20E-05	1.37E-04	ENSONIG00000018123	trinucleotide repeat containing 6C
	c49191_g1_i1	1.01	3.25	2.87E-06	2.49E-05		no blastx hit*
	c48360_g3_i3	1.01	3.13	1.69E-03	5.40E-03	ENSONIG00000015454	phosphodiesterase 8B
	c46019_g3_i5	1.01	3.28	7.73E-05	3.97E-04	ENSTRUG00000015260	ryanodine receptor 1b (skeletal)
	c42173_g1_i2	1.00	3.58	2.88E-06	2.49E-05	ENSONIG00000012651	YTH domain containing 1
	c47967_g3_i1	1.00	3.87	4.95E-04	1.92E-03	ENSPFOG00000016064	death effector domain-containing 1
	c48103_g1_i13	1.00	4.08	1.27E-03	4.24E-03	ENSONIG00000018274	ankyrin 3b
	c47842_g2_i1	1.00	3.97	1.21E-07	1.82E-06	ENSPFOG00000017390	calcium channel, voltage-dependent, T type, alpha 1H subunit a
	c44613_g5_i3	1.00	4.02	6.35E-07	7.05E-06	ENSGACG00000014063	apoptotic chromatin condensation inducer 1b
	c48309_g2_i4	1.00	4.42	2.46E-05	1.51E-04	ENSONIG00000011273	GTPase activating Rap/RanGAP domain-like 3
	c38919_g1_i6	1.00	4.08	4.29E-09	1.19E-07	ENSONIG00000003360	E74-like factor 2b (ets domain transcription factor)
	c46316_g4_i2	1.00	4.86	7.99E-08	1.30E-06	ENSTRUG00000015509	myosin IXAb
	c41653_g1_i9	1.00	3.04	1.54E-03	4.97E-03	ENSONIG00000013412	syntaxin binding protein 5a (tomosyn)
	c46089_g1_i3	1.00	3.68	2.45E-05	1.50E-04	ENSONIG00000005136	si:ch211-114c12.2
	c48103_g1_i6	1.00	4.14	6.50E-04	2.41E-03	ENSONIG00000018274	ankyrin 3b
	c43562_g1_i13	1.00	3.32	4.94E-06	3.92E-05	ENSXMAG00000007589	kinase non-catalytic C-lobe domain (KIND) containing 1
	c44697_g1_i4	1.00	4.76	1.64E-09	5.48E-08	ENSONIG00000018854	centrosomal protein 170b
	c46633_g4_i1	1.00	5.90	1.47E-03	4.81E-03	ENSONIG00000020050	potassium voltage-gated channel, Shaw-related subfamily, member 3b
	c42624_g3_i2	1.00	5.02	5.66E-11	3.53E-09	ENSONIG00000010037	BTB (POZ) domain containing 3b
	c45494_g2_i5	1.00	2.92	1.27E-03	4.25E-03	ENSONIG00000019634	RNA binding motif protein 25
	c43042_g2_i4	1.00	3.56	8.33E-05	4.24E-04	ENSPFOG00000013889	chromodomain helicase DNA binding protein 4b
	c45172_g5_i2	1.00	4.29	6.66E-08	1.12E-06	ENSXMAG00000001862	poly-U binding splicing factor b
	c43982_g10_i2	1.00	4.26	4.29E-05	2.41E-04	ENSONIG00000007181	ankyrin repeat and IBR domain containing 1
	c45665_g4_i1	1.00	5.17	3.31E-06	2.80E-05		no blastx hit*
	c46820_g1_i5	1.00	3.84	2.33E-04	1.01E-03	ENSONIG00000010007	POU domain, class 4, transcription factor 2
	c46555_g4_i1	1.00	3.13	1.96E-05	1.25E-04	ENSXMAG00000015773	human immunodeficiency virus type I enhancer binding protein 3a
	c47977_g2_i6	1.00	3.99	6.55E-09	1.66E-07	ENSPFOG00000000863	cleavage and polyadenylation factor subunit, homolog (S. cerevisiae)
	c42057_g1_i1	1.00	3.35	9.40E-04	3.30E-03		no blastx hit*
	c47961_g2_i2	1.00	3.27	2.78E-04	1.18E-03	ENSGACG00000017550	tet methylcytosine dioxygenase 2
	c45225_g4_i2	1.00	3.56	1.54E-03	4.98E-03		no blastx hit*
	c48717_g2_i2	1.00	3.34	5.15E-04	1.98E-03	ENSONIG00000006033	Down syndrome cell adhesion molecule like 1
	c42495_g1_i2	1.00	4.30	4.52E-09	1.23E-07	ENSONIG00000015972	cut-like homeobox 2b
	c48374_g1_i7	1.00	5.05	4.46E-08	8.02E-07	ENSONIG00000000154	oxidation resistance 1
	c46687_g4_i8	1.00	3.54	2.89E-07	3.70E-06	ENSONIG00000015029	C2 calcium-dependent domain containing 5
	c44890_g1_i6	1.00	4.23	4.07E-08	7.42E-07	ENSPFOG00000022630	l(3)mbt-like 1a (Drosophila)
	c43333_g3_i2	1.00	4.05	1.77E-04	8.04E-04	ENSXMAG00000013253	QKI, KH domain containing, RNA binding a
	c37392_g2_i2	1.00	3.04	1.11E-03	3.79E-03		no blastx hit*
	c44050_g1_i3	1.00	3.53	4.60E-06	3.70E-05	ENSPFOG00000024529	family with sequence similarity 184, member B
	c45730_g2_i5	0.99	2.72	2.17E-05	1.36E-04	ENSONIG00000013332	spectrin repeat containing, nuclear envelope 1a
	c43547_g1_i1	0.99	3.36	6.16E-06	4.70E-05	ENSONIG00000004622	small ArfGAP2
	c38919_g1_i3	0.99	3.91	4.05E-09	1.13E-07	ENSONIG00000003360	E74-like factor 2b (ets domain transcription factor)
	c47208_g3_i4	0.99	3.63	1.75E-07	2.47E-06	ENSTNIG00000015231	Rho GTPase activating protein 21b
	c45182_g2_i3	0.99	3.12	7.59E-04	2.74E-03	ENSONIG00000005938	5-hydroxytryptamine (serotonin) receptor 5A
	c45213_g1_i1	0.99	5.78	1.69E-09	5.64E-08	ENSONIG00000005759	serine/arginine-rich splicing factor 5b
	c46933_g5_i2	0.99	5.03	3.49E-07	4.32E-06	ENSXMAG00000001722	Uncharacterized protein {ECO:0000313|Ensembl:ENSXMAP00000001723}
	c48102_g9_i5	0.99	3.59	2.16E-03	6.63E-03	ENSGACG00000018480	glutamate receptor, ionotropic, AMPA 1a
	c46885_g2_i1	0.99	5.15	2.46E-07	3.24E-06	ENSONIG00000018348	solute carrier family 25, member 28
	c46131_g2_i7	0.99	3.14	7.00E-04	2.56E-03	ENSXMAG00000004837	si:ch211-71k24.5
	c46665_g5_i2	0.99	4.28	4.81E-06	3.84E-05	ENSXMAG00000009142	microtubule associated serine/threonine kinase 1b
	c48697_g2_i1	0.99	3.75	5.01E-04	1.94E-03	ENSXMAG00000015567	RAR-related orphan receptor B
	c46555_g1_i7	0.99	4.00	6.96E-05	3.62E-04	ENSXMAG00000015773	human immunodeficiency virus type I enhancer binding protein 3a
	c44711_g12_i2	0.99	3.11	1.56E-03	5.03E-03	ENSPFOG00000017390	calcium channel, voltage-dependent, T type, alpha 1H subunit a
	c46687_g4_i13	0.99	3.41	6.70E-06	5.04E-05	ENSONIG00000015029	C2 calcium-dependent domain containing 5
	c47144_g1_i3	0.99	5.87	9.02E-06	6.44E-05	ENSTRUG00000008243	ATPase, Na+/K+ transporting, alpha 3b polypeptide
	c42193_g5_i8	0.99	3.88	5.41E-07	6.17E-06	ENSORLG00000008825	protein kinase C, alpha
	c44933_g1_i4	0.99	3.90	3.46E-04	1.42E-03	ENSTNIG00000006578	kalirin, RhoGEF kinase b
	c48908_g1_i7	0.99	3.42	1.37E-03	4.53E-03	ENSONIG00000007527	ring finger protein 165a
	c44730_g1_i2	0.99	3.58	2.43E-05	1.49E-04		no blastx hit*
	c38858_g2_i1	0.99	3.27	1.70E-03	5.44E-03		no blastx hit*
	c38826_g1_i1	0.99	3.33	3.39E-05	1.98E-04	ENSONIG00000011956	lectin, mannose-binding 2-like b
	c46122_g10_i2	0.99	2.90	4.12E-03	1.14E-02	ENSONIG00000011044	neurexin 3a
	c43958_g1_i2	0.99	3.26	2.00E-02	4.26E-02		no blastx hit*
	c46271_g3_i4	0.99	3.34	2.42E-06	2.17E-05	ENSXMAG00000014227	family with sequence similarity 65, member A
	c48397_g4_i1	0.99	2.93	4.79E-05	2.64E-04	ENSONIG00000010376	microtubule associated monooxygenase, calponin and LIM domain containing 3b
	c48665_g2_i2	0.99	3.36	4.30E-06	3.50E-05	ENSONIG00000007213	SOGA family member 3a
	c47169_g2_i7	0.99	3.40	1.66E-04	7.62E-04	ENSONIG00000013417	Microtubule-associated protein {ECO:0000256|RuleBase:RU000686}
	c48103_g1_i7	0.99	4.04	1.15E-03	3.90E-03	ENSONIG00000018274	ankyrin 3b
	c40542_g1_i3	0.99	3.28	2.96E-06	2.55E-05	ENSORLG00000006410	adenylate cyclase 8 (brain)
	c47678_g1_i11	0.99	5.24	1.23E-03	4.12E-03		no blastx hit*
	c48859_g4_i1	0.99	4.16	2.34E-05	1.44E-04	ENSONIG00000010750	zgc:91860
	c47375_g4_i1	0.99	3.56	6.43E-06	4.88E-05	ENSONIG00000020258	contactin 3 (plasmacytoma associated)
	c44999_g3_i7	0.99	3.86	3.32E-06	2.80E-05	ENSTRUG00000006824	MCF.2 cell line derived transforming sequence b
	c43554_g1_i3	0.99	3.79	6.57E-04	2.43E-03	ENSONIG00000013808	sorting nexin 2
	c46122_g10_i6	0.99	2.99	1.27E-02	2.94E-02	ENSGACG00000020140	neurexin 3a
	c47428_g5_i4	0.99	4.29	4.39E-06	3.56E-05	ENSXMAG00000002169	DIP2 disco-interacting protein 2 homolog B (Drosophila)
	c48252_g7_i10	0.99	3.93	8.22E-05	4.19E-04	ENSONIG00000006527	K(lysine) acetyltransferase 7
	c42315_g9_i1	0.99	5.69	1.44E-04	6.76E-04	ENSONIG00000001977	kinesin family member 5A
	c46039_g1_i4	0.98	5.10	1.48E-06	1.43E-05	ENSONIG00000015018	FERM domain containing 3
	c45279_g4_i8	0.98	3.90	2.31E-07	3.07E-06	ENSPFOG00000011056	huntingtin interacting protein 1
	c47227_g2_i6	0.98	3.05	2.68E-05	1.62E-04	ENSTRUG00000000344	F-box protein 38
	c48297_g2_i11	0.98	3.06	2.77E-04	1.17E-03	ENSGACG00000011651	pleckstrin homology domain containing, family A member 6
	c48628_g2_i7	0.98	3.57	2.78E-05	1.67E-04	ENSTRUG00000006248	dipeptidyl-peptidase 10 (non-functional)
	c48447_g2_i1	0.98	2.90	3.15E-03	9.10E-03	ENSGACG00000011951	adenosine deaminase, RNA-specific
	c47116_g5_i1	0.98	3.07	1.19E-05	8.16E-05	ENSGACG00000006307	CUB and Sushi multiple domains 3
	c47883_g5_i1	0.98	3.86	3.66E-04	1.49E-03	ENSPFOG00000005468	uncharacterized protein
	c49006_g1_i2	0.98	4.15	1.18E-03	4.00E-03	ENSONIG00000009550	calpain 5b
	c44454_g4_i3	0.98	3.80	3.84E-07	4.69E-06	ENSAMXG00000025557	Uncharacterized protein {ECO:0000313|Ensembl:ENSAMXP00000026262}
	c41895_g6_i2	0.98	3.85	3.25E-07	4.08E-06	ENSONIG00000005791	SIN3 homolog A, transcription regulator (yeast) b
	c49122_g3_i1	0.98	3.22	2.31E-04	1.00E-03	ENSTNIG00000019014	ryanodine receptor 1b (skeletal)
	c42468_g1_i2	0.98	3.24	2.21E-05	1.38E-04	ENSPFOG00000000557	uncharacterized protein
	c49109_g2_i2	0.98	3.19	4.22E-04	1.68E-03	ENSONIG00000020426	Uncharacterized protein {ECO:0000313|Ensembl:ENSONIP00000025731}
	c47912_g8_i1	0.98	3.20	3.39E-06	2.86E-05	ENSONIG00000006530	si:dkey-21o19.6
	c41955_g3_i3	0.98	3.28	8.14E-05	4.15E-04	ENSONIG00000000471	protein tyrosine phosphatase, receptor type, E, b
	c41282_g1_i2	0.98	3.15	4.05E-04	1.62E-03	ENSGACG00000005765	acid-sensing (proton-gated) ion channel 1
	c45279_g4_i5	0.98	3.39	1.12E-05	7.74E-05	ENSXMAG00000010922	huntingtin interacting protein 1
	c42303_g3_i2	0.98	2.97	3.33E-04	1.37E-03	ENSGMOG00000015908	potassium intermediate/small conductance calcium-activated channel, subfamily N, member 2
	c46577_g2_i1	0.98	3.94	1.87E-03	5.88E-03	ENSTRUG00000013442	dynamin 2a
	c48772_g2_i1	0.98	4.72	8.40E-06	6.08E-05	ENSPFOG00000009875	si:dkey-283b1.7
	c46565_g3_i12	0.98	3.79	3.30E-05	1.94E-04	ENSONIG00000003980	calcium channel, voltage-dependent, alpha 2/delta subunit 2
	c47732_g1_i1	0.98	3.24	8.85E-05	4.46E-04	ENSONIG00000019106	SWI/SNF related, matrix associated, actin dependent regulator of chromatin, subfamily c, member 2
	c48374_g1_i12	0.98	4.83	1.74E-10	8.60E-09	ENSONIG00000000154	oxidation resistance 1
	c44894_g4_i1	0.98	3.57	2.48E-05	1.52E-04	ENSONIG00000002513	chromosome 15 open reading frame 27
	c47689_g1_i7	0.98	3.23	1.07E-05	7.42E-05	ENSONIG00000000536	intersectin 2a
	c48122_g4_i4	0.98	3.59	2.64E-07	3.44E-06	ENSONIG00000012876	euchromatic histone-lysine N-methyltransferase 1b
	c42671_g1_i2	0.98	3.13	5.81E-06	4.47E-05	ENSONIG00000009276	TBC1 domain family, member 19
	c43302_g4_i8	0.98	3.70	1.37E-05	9.21E-05	ENSONIG00000015390	heterogeneous nuclear ribonucleoprotein D
	c46428_g4_i1	0.98	4.18	1.42E-05	9.52E-05	ENSPFOG00000023941	uncharacterized protein
	c46678_g3_i5	0.98	2.82	1.45E-03	4.75E-03	ENSONIG00000000165	spire-type actin nucleation factor 1
	c43243_g1_i1	0.98	6.15	7.14E-08	1.19E-06	ENSGACG00000010265	heterogeneous nuclear ribonucleoprotein M
	c41451_g1_i1	0.98	2.89	7.76E-04	2.79E-03	ENSTRUG00000008969	protocadherin 15b
	c49050_g4_i6	0.98	3.53	8.53E-04	3.03E-03	ENSTRUG00000015260	ryanodine receptor 1b (skeletal)
	c49044_g3_i3	0.98	7.18	2.15E-03	6.61E-03	ENSPFOG00000014558	SPEG complex locus
	c45813_g1_i6	0.98	4.02	5.35E-05	2.90E-04	ENSPFOG00000005386	multiple C2 domains, transmembrane 1
	c40176_g1_i3	0.98	3.01	6.63E-05	3.46E-04	ENSONIG00000002974	si:ch211-189k9.2
	c44074_g1_i2	0.98	3.21	5.56E-05	2.99E-04	ENSONIG00000005429	sidekick cell adhesion molecule 2
	c48763_g2_i4	0.98	3.65	5.96E-04	2.24E-03	ENSONIG00000012079	neuron navigator 3
	c46565_g3_i13	0.98	3.90	2.03E-06	1.87E-05	ENSONIG00000003980	calcium channel, voltage-dependent, alpha 2/delta subunit 2
	c40176_g1_i4	0.97	3.04	5.42E-05	2.93E-04	ENSONIG00000002974	si:ch211-189k9.2
	c44127_g4_i1	0.97	3.37	7.96E-04	2.85E-03	ENSONIG00000018034	microtubule associated serine/threonine kinase 1a
	c43937_g1_i1	0.97	3.61	9.94E-06	7.02E-05	ENSPFOG00000022758	si:dkey-3b8.4
	c47799_g2_i4	0.97	4.71	1.09E-07	1.66E-06	ENSGACG00000012328	E1A binding protein p400
	c47292_g4_i3	0.97	5.21	5.01E-07	5.80E-06	ENSPFOG00000009930	phospholipase C, eta 1
	c48018_g2_i3	0.97	4.96	6.85E-08	1.15E-06	ENSGACG00000010012	zinc finger, MYND-type containing 8
	c47961_g2_i5	0.97	3.98	1.08E-05	7.48E-05	ENSPFOG00000021899	tet methylcytosine dioxygenase 2
	c119143_g1_i1	0.97	7.39	5.22E-07	5.99E-06	ENSGACG00000011761	serine/arginine-rich splicing factor 5a
	c44954_g3_i7	0.97	4.44	9.96E-06	7.03E-05	ENSGACG00000002720	neurexin 1a
	c41161_g2_i3	0.97	3.83	2.52E-05	1.54E-04	ENSPFOG00000001390	LON peptidase N-terminal domain and ring finger 1
	c48954_g4_i9	0.97	3.90	3.36E-04	1.38E-03	ENSXMAG00000000227	6-phosphofructo-2-kinase/fructose-2,6-biphosphatase 1
	c40067_g1_i1	0.97	3.67	1.09E-06	1.11E-05	ENSXMAG00000000392	tripartite motif-containing 71
	c48908_g1_i1	0.97	3.02	1.00E-03	3.48E-03	ENSONIG00000007527	ring finger protein 165a
	c46417_g1_i7	0.97	4.48	3.98E-05	2.26E-04	ENSTRUG00000012554	oligophrenin 1
	c45423_g9_i1	0.97	3.86	2.52E-05	1.54E-04	ENSONIG00000014738	glutamate receptor, metabotropic 4
	c43013_g3_i4	0.97	5.63	1.21E-08	2.73E-07	ENSTRUG00000013681	ELKS/RAB6-interacting/CAST family member 2
	c48109_g1_i2	0.97	3.91	7.16E-07	7.83E-06	ENSONIG00000019931	si:dkey-161j23.6
	c45222_g5_i4	0.97	4.18	1.68E-05	1.09E-04	ENSTRUG00000006821	microtubule-associated protein 2
	c45117_g5_i2	0.97	2.89	1.83E-04	8.27E-04	ENSONIG00000011102	checkpoint with forkhead and ring finger domains, E3 ubiquitin protein ligase
	c48459_g7_i8	0.97	5.63	1.94E-07	2.67E-06	ENSGACG00000007101	cyclin L1b
	c44250_g1_i2	0.97	3.82	9.25E-07	9.70E-06	ENSONIG00000018340	cyclin M1
	c46713_g4_i3	0.97	5.20	4.90E-08	8.68E-07	ENSONIG00000003869	phosphodiesterase 4A, cAMP-specific
	c42331_g4_i1	0.97	4.32	8.74E-06	6.27E-05	ENSTNIG00000008894	adenosine deaminase, RNA-specific, B1b
	c48714_g3_i2	0.97	5.87	8.82E-06	6.32E-05	ENSONIG00000014930	phosphofructokinase, platelet b
	c47365_g9_i5	0.97	3.91	6.28E-05	3.31E-04	ENSXMAG00000003043	cytoplasmic linker associated protein 2
	c48673_g4_i14	0.97	3.84	3.14E-06	2.67E-05	ENSONIG00000001005	coiled-coil domain containing 88A
	c42500_g2_i2	0.97	2.98	9.67E-03	2.33E-02	ENSORLG00000008913	CUGBP, Elav-like family member 4
	c44602_g9_i3	0.97	4.19	1.26E-03	4.21E-03	ENSONIG00000018183	ecotropic viral integration site 5-like
	c47365_g9_i13	0.97	3.99	6.90E-06	5.16E-05	ENSXMAG00000003043	cytoplasmic linker associated protein 2
	c48311_g2_i5	0.97	3.14	5.37E-04	2.05E-03	ENSGACG00000011908	microtubule associated tumor suppressor candidate 2
	c48861_g4_i4	0.97	4.43	4.63E-07	5.41E-06	ENSGACG00000019406	zinc finger protein 207, b
	c48170_g3_i4	0.96	4.17	1.47E-03	4.79E-03	ENSTRUG00000008279	ankyrin 2b, neuronal
	c47064_g3_i1	0.96	3.84	8.52E-06	6.14E-05	ENSONIG00000010092	calmodulin regulated spectrin-associated protein family, member 2
	c40794_g1_i1	0.96	3.85	4.03E-05	2.28E-04	ENSONIG00000002671	immunoglobulin superfamily, DCC subclass, member 4
	c37137_g2_i1	0.96	5.73	2.03E-05	1.28E-04	ENSTRUG00000005608	glutamate receptor, ionotropic, AMPA 1a
	c43333_g3_i4	0.96	4.19	1.42E-05	9.51E-05	ENSXMAG00000013253	QKI, KH domain containing, RNA binding a
	c47319_g2_i3	0.96	4.61	4.56E-07	5.34E-06	ENSLACG00000008214	SMAD family member 4
	c39621_g1_i1	0.96	4.14	7.56E-08	1.25E-06		no blastx hit*
	c46614_g8_i1	0.96	4.06	2.64E-03	7.84E-03	ENSONIG00000009369	proline-rich transmembrane protein 2
	c47939_g1_i10	0.96	3.21	2.25E-04	9.84E-04	ENSONIG00000008001	regulator of G-protein signaling 9b
	c48563_g5_i2	0.96	6.11	3.32E-03	9.48E-03	ENSONIG00000005837	discs, large (Drosophila) homolog-associated protein 2b
	c48252_g7_i8	0.96	3.76	6.47E-05	3.40E-04	ENSONIG00000006527	K(lysine) acetyltransferase 7
	c41905_g1_i1	0.96	3.62	1.37E-05	9.21E-05	ENSTRUG00000005426	FERM and PDZ domain containing 1
	c47551_g1_i8	0.96	3.31	2.39E-03	7.24E-03	ENSPFOG00000007009	KN motif and ankyrin repeat domains 4
	c44680_g1_i1	0.96	3.32	1.49E-05	9.88E-05	ENSONIG00000008068	AT rich interactive domain 1B (SWI1-like)
	c43426_g2_i3	0.96	3.82	2.06E-05	1.30E-04	ENSXMAG00000019132	calcium channel, voltage-dependent, R type, alpha 1E subunit
	c47666_g8_i2	0.96	3.15	4.54E-04	1.78E-03	ENSPFOG00000011170	sema domain, transmembrane domain (TM), and cytoplasmic domain, (semaphorin) 6D
	c40770_g1_i2	0.96	5.55	8.05E-06	5.87E-05	ENSDARG00000078998	lipoma HMGIC fusion partner-like 4a
	c48547_g4_i7	0.96	3.70	1.75E-07	2.47E-06	ENSONIG00000015283	talin 2
	c43964_g5_i1	0.96	4.25	3.84E-07	4.68E-06	ENSONIG00000006454	SET domain, bifurcated 1b
	c45246_g12_i4	0.96	2.99	2.17E-03	6.65E-03	ENSGACG00000013825	phosphodiesterase 4A, cAMP-specific
	c43990_g2_i1	0.96	3.49	1.72E-06	1.63E-05	ENSXMAG00000000740	kinesin heavy chain member 2A
	c42845_g9_i2	0.96	4.47	1.49E-04	6.94E-04	ENSXMAG00000000041	poly (ADP-ribose) polymerase family, member 6
	c47368_g4_i6	0.96	3.48	1.60E-04	7.39E-04	ENSPFOG00000017036	cyclin-dependent kinase-like 5
	c48665_g2_i9	0.96	3.39	6.66E-06	5.01E-05	ENSONIG00000007213	SOGA family member 3a
	c47292_g5_i4	0.96	3.65	4.42E-06	3.57E-05	ENSONIG00000017939	phospholipase C, eta 2a
	c48374_g1_i9	0.96	4.83	1.24E-08	2.78E-07	ENSONIG00000000154	oxidation resistance 1
	c48960_g1_i4	0.96	3.06	3.83E-03	1.07E-02	ENSONIG00000013419	unc-80 homolog (C. elegans)
	c42963_g11_i2	0.95	4.06	7.80E-05	4.00E-04	ENSXMAG00000015901	glutamate receptor, ionotropic, AMPA 2a
	c45222_g5_i13	0.95	4.48	7.70E-06	5.66E-05	ENSTRUG00000006821	microtubule-associated protein 2
	c46678_g4_i5	0.95	4.89	2.81E-08	5.48E-07	ENSONIG00000003223	Rap GTPase interactor
	c47469_g2_i8	0.95	4.01	1.65E-06	1.58E-05	ENSONIG00000000072	dopey family member 1
	c47368_g4_i4	0.95	3.17	1.17E-03	3.97E-03	ENSONIG00000003427	cyclin-dependent kinase-like 5
	c44153_g5_i5	0.95	3.42	4.97E-04	1.92E-03	ENSGACG00000002146	casein kinase 1, delta a
	c43003_g3_i3	0.95	3.60	4.13E-07	4.93E-06	ENSTRUG00000000511	nuclear receptor coactivator 6
	c45500_g3_i1	0.95	3.06	3.35E-05	1.96E-04	ENSONIG00000018805	huntingtin-associated protein 1
	c48753_g3_i1	0.95	5.73	6.59E-07	7.29E-06	ENSONIG00000018908	Uncharacterized protein {ECO:0000313|Ensembl:ENSONIP00000023809}
	c49144_g1_i2	0.95	4.42	1.14E-03	3.88E-03	ENSDARG00000086238	Uncharacterized protein
	c40656_g3_i1	0.95	3.12	1.65E-03	5.30E-03	ENSONIG00000002244	erythrocyte membrane protein band 4.1-like 1
	c42525_g7_i1	0.95	3.88	5.38E-07	6.14E-06	ENSONIG00000007731	transmembrane protein 57a
	c45441_g2_i11	0.95	3.65	1.56E-05	1.03E-04	ENSXMAG00000014387	solute carrier family 4, sodium bicarbonate cotransporter, member 7
	c46446_g8_i3	0.95	4.26	2.60E-06	2.30E-05	ENSGACG00000013900	fibroblast growth factor 12a
	c48276_g4_i4	0.95	2.85	1.04E-04	5.14E-04	ENSONIG00000001631	solute carrier family 44 (choline transporter), member 1
	c47376_g2_i8	0.95	4.72	2.60E-04	1.11E-03	ENSONIG00000010165	FAT tumor suppressor homolog 1a
	c48881_g1_i3	0.95	5.09	2.28E-09	7.20E-08	ENSPFOG00000001513	zinc finger protein 384 like
	c46839_g2_i1	0.95	4.98	3.58E-07	4.41E-06	ENSXMAG00000004039	Down syndrome cell adhesion molecule like 1
	c47543_g2_i3	0.95	3.72	1.10E-07	1.69E-06	ENSPFOG00000004528	family with sequence similarity 184, member A
	c44438_g3_i1	0.95	3.28	1.28E-04	6.11E-04	ENSXMAG00000006881	a disintegrin and metallopeptidase domain 22
	c45423_g8_i4	0.95	3.67	1.03E-05	7.23E-05	ENSONIG00000017384	glutamate receptor, metabotropic 7
	c47278_g2_i3	0.95	3.00	1.49E-04	6.94E-04	ENSPFOG00000011587	nuclear receptor coactivator 3
	c43443_g3_i1	0.95	3.38	2.81E-05	1.69E-04	ENSGACG00000007006	raftlin, lipid raft linker 1a
	c46200_g2_i1	0.95	3.61	1.29E-05	8.75E-05	ENSONIG00000005455	bromodomain and WD repeat domain containing 1
	c47031_g1_i1	0.95	3.64	2.72E-05	1.64E-04	ENSONIG00000012370	RNA binding motif protein 10
	c44602_g9_i1	0.95	4.18	1.61E-03	5.17E-03	ENSONIG00000018183	ecotropic viral integration site 5-like
	c42926_g4_i2	0.95	4.19	2.08E-06	1.91E-05	ENSONIG00000019320	period homolog 3 (Drosophila)
	c48374_g1_i16	0.95	4.12	1.71E-06	1.62E-05	ENSTRUG00000008898	oxidation resistance 1
	c45685_g2_i1	0.95	6.77	4.59E-08	8.22E-07		no blastx hit*
	c45423_g11_i1	0.95	3.35	1.42E-04	6.70E-04	ENSONIG00000000308	glutamate receptor, metabotropic 7
	c48297_g2_i9	0.95	3.32	3.89E-04	1.56E-03	ENSGACG00000011651	pleckstrin homology domain containing, family A member 6
	c45980_g8_i4	0.95	3.85	9.86E-05	4.90E-04	ENSONIG00000001399	BAI1-associated protein 3
	c44682_g2_i1	0.95	4.48	1.11E-03	3.81E-03		no blastx hit*
	c49031_g2_i4	0.95	2.93	2.26E-03	6.88E-03	ENSPFOG00000017878	dedicator of cytokinesis 3
	c43945_g2_i3	0.95	3.09	5.41E-05	2.92E-04	ENSPFOG00000010183	cyclin-dependent kinase 12
	c48363_g2_i13	0.95	4.41	6.99E-07	7.68E-06	ENSONIG00000004450	cytoplasmic linker associated protein 1a
	c41035_g1_i3	0.95	3.10	1.05E-03	3.64E-03	ENSORLG00000010866	Oryzias latipes Medaka OG-12 (mog-12), mRNA.
	c47292_g5_i2	0.95	3.22	3.12E-04	1.30E-03	ENSONIG00000017939	phospholipase C, eta 2a
	c41735_g1_i1	0.95	3.14	1.65E-04	7.60E-04	ENSTNIG00000007320	host cell factor C1b
	c43562_g1_i8	0.94	3.17	2.92E-04	1.23E-03	ENSXMAG00000007589	kinase non-catalytic C-lobe domain (KIND) containing 1
	c45650_g3_i1	0.94	3.01	1.71E-04	7.82E-04	ENSONIG00000000080	protein tyrosine phosphatase, receptor type, f polypeptide (PTPRF), interacting protein (liprin), alpha 2
	c40173_g2_i2	0.94	4.49	1.20E-07	1.80E-06	ENSXMAG00000005766	erythrocyte membrane protein band 4.1-like 1
	c43596_g2_i1	0.94	3.48	1.69E-02	3.70E-02		no blastx hit*
	c40691_g1_i4	0.94	4.80	4.82E-08	8.58E-07	ENSONIG00000016289	programmed cell death 4b
	c46251_g1_i1	0.94	4.41	3.10E-07	3.91E-06	ENSDARG00000046150	beta-1,4-N-acetyl-galactosaminyl transferase 4a
	c42477_g3_i1	0.94	3.31	9.36E-03	2.27E-02	ENSPFOG00000004835	latrophilin 1
	c46918_g8_i10	0.94	3.54	1.73E-05	1.12E-04	ENSONIG00000004966	neurexin 2a
	c48131_g3_i3	0.94	4.34	2.94E-06	2.54E-05	ENSONIG00000016736	striatin interacting protein 2
	c42549_g3_i3	0.94	4.19	1.17E-06	1.18E-05	ENSONIG00000004959	ATPase, Na+/K+ transporting, alpha 3a polypeptide
	c46230_g6_i1	0.94	3.08	5.96E-04	2.24E-03	ENSGACG00000007707	E1A binding protein p300 b
	c48979_g3_i5	0.94	3.57	2.82E-05	1.69E-04	ENSDARG00000096217	si:dkey-51d8.9
	c44383_g1_i4	0.94	4.74	1.30E-06	1.30E-05	ENSTNIG00000011359	tetraspanin 3b
	c48309_g2_i3	0.94	4.52	1.25E-05	8.54E-05	ENSONIG00000011273	GTPase activating Rap/RanGAP domain-like 3
	c41962_g2_i2	0.94	3.04	9.62E-05	4.80E-04	ENSONIG00000008582	oxysterol binding protein-like 6
	c43155_g4_i3	0.94	3.36	2.54E-05	1.55E-04	ENSGACG00000017248	ubiquitin specific peptidase 38
	c43218_g5_i1	0.94	3.59	1.13E-05	7.76E-05	ENSXMAG00000019529	POU class 3 homeobox 1
	c46856_g1_i6	0.94	3.74	9.42E-03	2.28E-02	ENSONIG00000008262	synaptotagmin XIVa
	c45118_g1_i2	0.94	3.15	2.87E-04	1.21E-03	ENSXMAG00000001072	calcium/calmodulin-dependent serine protein kinase b
	c45152_g4_i6	0.94	3.86	4.07E-05	2.30E-04	ENSONIG00000010620	F-box protein 21
	c44496_g2_i3	0.94	3.28	3.33E-04	1.37E-03	ENSONIG00000012859	mannose-6-phosphate receptor (cation dependent)
	c49025_g9_i4	0.94	4.55	1.29E-06	1.28E-05	ENSPFOG00000017141	uncharacterized protein
	c48676_g3_i4	0.94	3.38	1.68E-04	7.71E-04	ENSXMAG00000006532	lymphoid-restricted membrane protein
	c46215_g3_i2	0.94	3.31	1.85E-04	8.35E-04	ENSONIG00000014510	catenin (cadherin-associated protein), delta 2a
	c47886_g5_i4	0.94	4.18	1.13E-06	1.15E-05	ENSONIG00000018470	microtubule crosslinking factor 1
	c45279_g4_i11	0.94	3.50	9.98E-06	7.04E-05	ENSXMAG00000010922	huntingtin interacting protein 1
	c47732_g1_i5	0.94	3.30	5.39E-05	2.92E-04	ENSONIG00000019106	SWI/SNF related, matrix associated, actin dependent regulator of chromatin, subfamily c, member 2
	c43427_g1_i5	0.94	3.38	3.13E-04	1.30E-03	ENSPFOG00000016872	membrane associated guanylate kinase, WW and PDZ domain containing 2
	c46324_g7_i2	0.94	3.53	9.91E-05	4.92E-04	ENSTNIG00000019725	exostosin glycosyltransferase 1
	c38818_g1_i7	0.94	4.00	8.18E-05	4.17E-04	ENSONIG00000011106	neural cell adhesion molecule 1b
	c43182_g4_i1	0.94	4.03	1.57E-03	5.07E-03	ENSGACG00000015354	protein tyrosine phosphatase, receptor type, s, b
	c48344_g4_i2	0.94	5.63	1.99E-05	1.26E-04	ENSONIG00000012017	R3H domain containing 1
	c47368_g3_i2	0.94	3.16	1.19E-02	2.78E-02	ENSXMAG00000002007	cyclin-dependent kinase-like 5
	c47872_g1_i2	0.94	6.01	1.33E-07	1.96E-06	ENSGACG00000001926	sodium leak channel, non-selective
	c48503_g6_i2	0.93	4.16	4.91E-04	1.90E-03	ENSONIG00000002061	copine IV
	c43503_g1_i2	0.93	3.33	2.16E-04	9.50E-04	ENSTRUG00000010240	zinc finger and BTB domain containing 45
	c49050_g4_i7	0.93	3.13	1.12E-02	2.64E-02	ENSTNIG00000019014	ryanodine receptor 1b (skeletal)
	c47732_g1_i3	0.93	3.11	1.46E-04	6.85E-04	ENSONIG00000019106	SWI/SNF related, matrix associated, actin dependent regulator of chromatin, subfamily c, member 2
	c43982_g10_i1	0.93	4.20	1.16E-04	5.64E-04	ENSONIG00000007181	ankyrin repeat and IBR domain containing 1
	c43292_g4_i1	0.93	3.49	1.03E-04	5.09E-04		no blastx hit*
	c41466_g4_i4	0.93	3.92	2.07E-06	1.90E-05	ENSPFOG00000018109	MAP/microtubule affinity-regulating kinase 4a
	c43197_g4_i4	0.93	3.21	6.36E-05	3.35E-04	ENSONIG00000015480	groucho 2
	c46122_g7_i2	0.93	4.90	2.13E-07	2.88E-06	ENSTRUG00000005194	neurexin 3a
	c48533_g5_i7	0.93	3.23	1.55E-04	7.20E-04	ENSXMAG00000011905	si:ch211-26b3.4
	c48492_g1_i5	0.93	6.20	1.94E-07	2.67E-06	ENSONIG00000005347	nuclear RNA export factor 1
	c44060_g2_i4	0.93	3.42	1.54E-05	1.02E-04	ENSGACG00000007356	kelch-like 17 (Drosophila)
	c47730_g2_i6	0.93	3.99	5.11E-04	1.97E-03	ENSONIG00000011342	uromodulin-like 1
	c47551_g1_i6	0.93	2.99	3.90E-03	1.08E-02	ENSPFOG00000007009	KN motif and ankyrin repeat domains 4
	c48714_g3_i5	0.93	5.81	8.49E-06	6.12E-05	ENSONIG00000014930	phosphofructokinase, platelet b
	c46440_g2_i2	0.93	4.95	3.42E-08	6.43E-07	ENSONIG00000015202	FERM domain containing 5
	c47883_g5_i2	0.93	4.76	4.99E-06	3.95E-05	ENSGACG00000012510	uncharacterized protein
	c45237_g1_i3	0.93	4.18	4.02E-05	2.28E-04	ENSONIG00000014133	LIM homeobox 9
	c47760_g3_i1	0.93	3.26	3.73E-04	1.51E-03		no blastx hit*
	c48699_g3_i10	0.93	3.19	5.06E-05	2.76E-04	ENSPFOG00000011491	calcium channel, voltage-dependent, T type, alpha 1I subunit
	c42883_g3_i4	0.93	3.97	4.87E-06	3.88E-05	ENSONIG00000001260	heterogeneous nuclear ribonucleoprotein Ub
	c43168_g1_i4	0.93	3.98	3.76E-05	2.15E-04	ENSTRUG00000008958	tuberous sclerosis 2
	c47621_g4_i2	0.93	3.54	1.38E-02	3.14E-02	ENSONIG00000007301	calcium/calmodulin-dependent protein kinase IV
	c44427_g7_i1	0.93	4.62	1.34E-06	1.32E-05	ENSPFOG00000008087	mitogen-activated protein kinase kinase kinase 12
	c45423_g10_i2	0.93	3.37	5.02E-03	1.34E-02	ENSONIG00000016968	glutamate receptor, metabotropic 4
	c43300_g1_i1	0.93	5.72	9.47E-09	2.24E-07	ENSONIG00000002109	LUC7-like 3 (S. cerevisiae)
	c47974_g7_i1	0.93	4.86	1.17E-07	1.77E-06	ENSONIG00000018281	potassium voltage-gated channel, subfamily H (eag-related), member 7
	c46551_g3_i5	0.93	3.58	3.75E-04	1.52E-03	ENSPFOG00000018758	calcium/calmodulin-dependent protein kinase (CaM kinase) II beta 2
	c46782_g5_i2	0.93	3.26	3.49E-04	1.43E-03	ENSGACG00000006135	a disintegrin and metalloprotease domain 10b
	c47493_g4_i5	0.93	2.93	2.55E-03	7.63E-03	ENSONIG00000010261	poly (ADP-ribose) polymerase family, member 4
	c46952_g3_i1	0.93	3.34	2.04E-05	1.29E-04	ENSONIG00000008676	bromodomain containing 2b
	c46613_g1_i2	0.93	4.01	1.47E-05	9.79E-05	ENSGACG00000004075	solute carrier family 39 (zinc transporter), member 12
	c47950_g6_i5	0.93	5.35	3.24E-03	9.30E-03	ENSONIG00000004689	CUB and Sushi multiple domains 2
	c44680_g1_i2	0.93	3.33	1.08E-04	5.27E-04	ENSONIG00000008068	AT rich interactive domain 1B (SWI1-like)
	c45774_g3_i6	0.93	2.92	5.19E-03	1.38E-02	ENSONIG00000010029	nuclear receptor subfamily 3, group C, member 2
	c43875_g5_i7	0.93	3.75	1.15E-07	1.74E-06	ENSONIG00000017605	mitochondrial calcium uptake family, member 3
	c47100_g2_i3	0.93	3.43	1.15E-05	7.95E-05	ENSONIG00000004242	serrate RNA effector molecule homolog (Arabidopsis)
	c46424_g2_i5	0.92	3.31	1.14E-03	3.88E-03	ENSONIG00000018468	MAP/microtubule affinity-regulating kinase 1
	c47165_g1_i7	0.92	3.48	5.10E-05	2.78E-04	ENSONIG00000019920	dynactin 1a
	c43736_g1_i7	0.92	3.51	7.83E-05	4.01E-04	ENSONIG00000005260	si:ch73-335m24.5
	c46019_g3_i7	0.92	3.31	5.87E-04	2.21E-03	ENSTRUG00000015260	ryanodine receptor 1b (skeletal)
	c48322_g2_i7	0.92	3.90	7.48E-04	2.71E-03	ENSONIG00000012327	chromosome 20 open reading frame 194
	c43881_g3_i1	0.92	3.86	1.71E-03	5.46E-03	ENSGACG00000004302	potassium voltage-gated channel, shaker-related subfamily, member 1
	c46417_g1_i2	0.92	3.14	5.10E-03	1.36E-02	ENSONIG00000012847	oligophrenin 1
	c48103_g1_i2	0.92	4.05	2.95E-03	8.62E-03	ENSONIG00000018274	ankyrin 3b
	c46761_g3_i2	0.92	3.60	8.69E-05	4.40E-04	ENSGACG00000017942	amyloid beta (A4) precursor protein-binding, family B, member 2
	c46158_g10_i7	0.92	3.69	2.48E-06	2.22E-05	ENSPFOG00000017612	protein tyrosine phosphatase, receptor type, f polypeptide (PTPRF), interacting protein (liprin), alpha 3
	c43733_g1_i7	0.92	3.58	5.44E-07	6.19E-06	ENSONIG00000018381	far upstream element (FUSE) binding protein 1
	c45222_g2_i1	0.92	3.61	2.73E-04	1.16E-03		no blastx hit*
	c42458_g2_i4	0.92	4.89	5.46E-06	4.25E-05	ENSTNIG00000012619	solute carrier family 6 (neurotransmitter transporter, GABA), member 1a
	c44853_g3_i3	0.92	6.98	6.56E-06	4.95E-05	ENSGACG00000008823	neural adhesion molecule L1.2
	c40431_g1_i2	0.92	3.55	1.63E-02	3.60E-02	ENSONIG00000000765	olfactomedin 1a
	c46310_g1_i2	0.92	4.00	4.65E-06	3.73E-05	ENSONIG00000002054	solute carrier family 44, member 5b
	c40730_g2_i1	0.92	5.05	5.06E-06	3.99E-05		no blastx hit*
	c45347_g8_i1	0.92	3.02	6.82E-04	2.50E-03		no blastx hit*
	c37846_g1_i1	0.92	3.26	4.48E-04	1.76E-03	ENSGACG00000005501	potassium voltage-gated channel, subfamily H (eag-related), member 7
	c48559_g5_i1	0.92	4.46	1.88E-04	8.46E-04	ENSONIG00000005841	MAP-kinase activating death domain
	c44780_g2_i1	0.92	5.29	1.77E-06	1.68E-05		no blastx hit*
	c44819_g6_i5	0.92	3.39	2.04E-05	1.29E-04	ENSGACG00000016493	WD repeat domain 17
	c43580_g2_i4	0.92	2.96	2.41E-04	1.04E-03	ENSONIG00000018370	family with sequence similarity 21, member C
	c43894_g5_i1	0.91	6.15	7.91E-07	8.47E-06	ENSONIG00000013326	methionine adenosyltransferase II, alpha b
	c48070_g4_i5	0.91	3.17	2.80E-03	8.25E-03	ENSONIG00000009274	si:ch211-240g9.1
	c46143_g1_i1	0.91	3.25	4.98E-04	1.92E-03	ENSPFOG00000002238	si:dkey-22o22.2
	c47974_g1_i2	0.91	2.88	8.10E-05	4.14E-04	ENSONIG00000018158	lysine (K)-specific demethylase 2Aa
	c44999_g3_i14	0.91	3.85	9.86E-07	1.03E-05	ENSPFOG00000005613	MCF.2 cell line derived transforming sequence b
	c42550_g1_i2	0.91	3.68	4.47E-05	2.49E-04	ENSPFOG00000022565	uncharacterized protein
	c45019_g2_i1	0.91	3.26	3.08E-04	1.29E-03	ENSXMAG00000006006	leucine rich repeat (in FLII) interacting protein 1b
	c48574_g3_i2	0.91	5.15	1.36E-08	2.98E-07	ENSTRUG00000012158	WNK lysine deficient protein kinase 1a
	c45376_g4_i2	0.91	3.24	2.09E-05	1.31E-04	ENSGACG00000002800	interleukin 1 receptor accessory protein-like 1a
	c48777_g5_i10	0.91	3.29	2.06E-04	9.13E-04	ENSPFOG00000001903	zinc finger, C3H1-type containing
	c47368_g4_i9	0.91	3.57	5.70E-05	3.05E-04	ENSPFOG00000017036	cyclin-dependent kinase-like 5
	c42419_g4_i1	0.91	3.22	3.18E-03	9.17E-03		no blastx hit*
	c45989_g2_i6	0.91	3.55	2.84E-04	1.20E-03	ENSORLG00000005342	regulatory factor X, 7
	c46158_g10_i4	0.91	3.66	1.76E-04	8.01E-04	ENSPFOG00000017612	protein tyrosine phosphatase, receptor type, f polypeptide (PTPRF), interacting protein (liprin), alpha 3
	c43864_g6_i1	0.91	3.28	9.30E-03	2.26E-02	ENSTNIG00000014329	Gap junction protein {ECO:0000256|RuleBase:RU000630}
	c47839_g1_i3	0.91	6.11	5.22E-05	2.84E-04	ENSXMAG00000012143	ATPase, H+ transporting, lysosomal 56/58kDa, V1 subunit B1
	c46069_g1_i6	0.91	5.51	7.93E-08	1.30E-06	ENSXMAG00000018863	serine/arginine repetitive matrix 1
	c44883_g5_i7	0.91	5.48	1.20E-03	4.04E-03	ENSONIG00000000171	tweety homolog 3b (Drosophila)
	c45672_g1_i1	0.91	5.60	9.24E-07	9.70E-06	ENSONIG00000007968	brain-specific angiogenesis inhibitor 1a
	c47512_g3_i1	0.91	4.67	1.15E-06	1.17E-05	ENSGACG00000011310	ribosomal protein S6 kinase, 90kDa, polypeptide 5
	c48328_g8_i1	0.91	5.99	2.31E-07	3.06E-06	ENSPFOG00000007387	v-raf murine sarcoma viral oncogene homolog B1
	c46771_g2_i4	0.91	5.12	2.77E-08	5.41E-07	ENSXMAG00000008433	FERM and PDZ domain containing 1
	c44901_g3_i1	0.91	4.12	5.56E-03	1.46E-02		no blastx hit*
	c48547_g4_i1	0.91	4.85	3.38E-05	1.97E-04	ENSORLG00000007786	talin 2
	c42075_g2_i4	0.91	3.08	1.42E-04	6.66E-04	ENSONIG00000005008	bromodomain containing 8
	c46215_g3_i1	0.91	3.39	4.44E-05	2.48E-04	ENSONIG00000014510	catenin (cadherin-associated protein), delta 2a
	c47592_g8_i3	0.91	3.83	1.18E-03	3.99E-03	ENSPFOG00000002262	unc-13 homolog A (C. elegans)
	c48294_g2_i8	0.91	3.21	2.77E-04	1.17E-03	ENSGACG00000016079	calmodulin regulated spectrin-associated protein 1a
	c44999_g3_i11	0.91	3.95	1.06E-04	5.20E-04	ENSTRUG00000006824	MCF.2 cell line derived transforming sequence b
	c39508_g1_i5	0.91	3.05	1.11E-03	3.80E-03	ENSONIG00000016460	membrane protein, palmitoylated 3 (MAGUK p55 subfamily member 3)
	c44535_g2_i2	0.91	5.01	5.12E-08	9.01E-07	ENSONIG00000013259	Wilms tumor 1 associated protein
	c43434_g2_i4	0.91	3.10	1.03E-04	5.09E-04	ENSONIG00000015862	interleukin 1 receptor accessory protein-like 2
	c47799_g2_i3	0.91	4.46	1.26E-07	1.88E-06	ENSGACG00000012328	E1A binding protein p400
	c47351_g3_i6	0.91	3.90	2.57E-04	1.10E-03	ENSPFOG00000016836	GRAM domain containing 1B
	c47003_g4_i3	0.91	3.16	3.85E-04	1.55E-03	ENSPFOG00000015969	membrane associated guanylate kinase, WW and PDZ domain containing 3
	c44890_g1_i5	0.91	3.58	2.84E-06	2.46E-05	ENSPFOG00000022630	l(3)mbt-like 1a (Drosophila)
	c48374_g1_i10	0.91	4.06	5.91E-07	6.63E-06	ENSPFOG00000013923	oxidation resistance 1
	c46469_g1_i4	0.91	6.01	2.25E-06	2.04E-05	ENSPFOG00000017467	Ca2+-dependent activator protein for secretion b
	c45585_g1_i3	0.91	3.41	1.81E-04	8.19E-04	ENSONIG00000001692	ubiquitin specific peptidase 13 (isopeptidase T-3)
	c43129_g1_i11	0.91	5.38	4.02E-07	4.83E-06	ENSTRUG00000014784	uncharacterized protein
	c44775_g5_i4	0.90	4.08	8.29E-07	8.81E-06	ENSONIG00000016877	roundabout homolog 2
	c42918_g4_i3	0.90	3.17	8.51E-05	4.32E-04	ENSONIG00000018365	Uncharacterized protein {ECO:0000313|Ensembl:ENSONIP00000023122}
	c46452_g1_i1	0.90	3.09	3.04E-03	8.85E-03	ENSXMAG00000005864	golgi brefeldin A resistant guanine nucleotide exchange factor 1
	c41159_g15_i7	0.90	3.72	2.14E-07	2.89E-06	ENSGACG00000003928	tubulin, gamma complex associated protein 6
	c44954_g3_i9	0.90	4.30	1.75E-05	1.14E-04	ENSGACG00000002720	neurexin 1a
	c46947_g2_i1	0.90	5.56	2.76E-07	3.56E-06	ENSXMAG00000001587	protein tyrosine phosphatase, receptor type, f polypeptide (PTPRF), interacting protein (liprin), alpha 3
	c39508_g1_i6	0.90	3.02	9.99E-04	3.48E-03	ENSONIG00000016460	membrane protein, palmitoylated 3 (MAGUK p55 subfamily member 3)
	c46039_g1_i1	0.90	5.20	1.90E-04	8.54E-04	ENSONIG00000015018	FERM domain containing 3
	c40143_g2_i9	0.90	3.33	5.00E-04	1.93E-03	ENSONIG00000000140	sema domain, transmembrane domain (TM), and cytoplasmic domain, (semaphorin) 6D, like
	c45279_g4_i9	0.90	3.42	7.45E-05	3.84E-04	ENSXMAG00000010922	huntingtin interacting protein 1
	c46452_g1_i5	0.90	4.36	1.01E-04	5.00E-04	ENSGACG00000014607	golgi brefeldin A resistant guanine nucleotide exchange factor 1
	c47331_g1_i3	0.90	4.18	7.48E-07	8.11E-06	ENSPFOG00000019328	synaptosomal-associated protein 91
	c43788_g2_i3	0.90	2.95	5.53E-04	2.11E-03	ENSONIG00000016892	dishevelled, dsh homolog 1b (Drosophila)
	c44108_g10_i4	0.90	2.81	2.26E-04	9.86E-04	ENSONIG00000001520	small nuclear ribonucleoprotein 48 (U11/U12)
	c40561_g1_i5	0.90	2.96	1.35E-03	4.47E-03	ENSONIG00000006098	Uncharacterized protein {ECO:0000313|Ensembl:ENSONIP00000007685}
	c48738_g1_i4	0.90	5.87	4.72E-07	5.50E-06	ENSONIG00000011669	AP2 associated kinase 1
	c39255_g1_i1	0.90	5.91	1.45E-06	1.41E-05		no blastx hit*
	c45222_g5_i1	0.90	3.41	7.01E-03	1.78E-02	ENSAMXG00000006759	Uncharacterized protein {ECO:0000313|Ensembl:ENSAMXP00000006934}
	c48211_g1_i3	0.90	3.90	7.09E-04	2.59E-03	ENSONIG00000019443	citron rho-interacting serine/threonine kinase
	c46918_g8_i1	0.90	3.58	2.81E-05	1.69E-04	ENSONIG00000004966	neurexin 2a
	c48904_g2_i6	0.90	4.15	2.12E-06	1.94E-05	ENSTRUG00000007697	regulating synaptic membrane exocytosis 2a
	c43287_g2_i2	0.90	3.84	8.65E-05	4.38E-04	ENSONIG00000004829	insulin receptor substrate 1
	c43344_g2_i4	0.90	3.31	3.02E-04	1.27E-03	ENSONIG00000011901	AT rich interactive domain 2 (ARID, RFX-like)
	c48665_g2_i8	0.90	3.53	5.21E-05	2.83E-04	ENSONIG00000007213	SOGA family member 3a
	c43302_g4_i10	0.90	5.58	1.14E-06	1.16E-05	ENSONIG00000015390	heterogeneous nuclear ribonucleoprotein D
	c43234_g2_i4	0.90	4.39	1.40E-06	1.36E-05	ENSTRUG00000017072	phosphorylase kinase, alpha 2 (liver)
	c41104_g2_i1	0.90	4.33	2.47E-06	2.21E-05	ENSGACG00000013940	neuronal tyrosine-phosphorylated phosphoinositide-3-kinase adaptor 2
	c47665_g1_i5	0.90	3.38	1.09E-03	3.74E-03	ENSONIG00000013823	zinc finger protein 608
	c48554_g6_i1	0.90	5.90	2.08E-06	1.90E-05	ENSPFOG00000005725	neurofascin homolog (chicken) a
	c46184_g5_i1	0.90	4.18	9.23E-07	9.69E-06		no blastx hit*
	c46343_g1_i3	0.90	4.60	1.15E-05	7.92E-05	ENSTRUG00000014418	tet methylcytosine dioxygenase 3
	c41315_g1_i2	0.90	3.54	3.12E-05	1.85E-04	ENSONIG00000003023	spastic paraplegia 7
	c43964_g4_i3	0.90	3.21	1.39E-03	4.56E-03	ENSONIG00000006454	SET domain, bifurcated 1b
	c48454_g4_i3	0.90	4.70	3.31E-03	9.48E-03	ENSGACG00000015320	ryanodine receptor 2b (cardiac)
	c49033_g2_i6	0.89	3.40	1.94E-04	8.68E-04	ENSPFOG00000008101	membrane protein, palmitoylated 3 (MAGUK p55 subfamily member 3)
	c49073_g3_i1	0.89	4.98	1.31E-05	8.91E-05	ENSONIG00000006302	membrane protein, palmitoylated 2a (MAGUK p55 subfamily member 2a)
	c48500_g3_i4	0.89	4.18	3.21E-05	1.89E-04	ENSORLG00000003037	transmembrane protein 184C
	c47956_g2_i6	0.89	3.00	1.31E-03	4.34E-03	ENSONIG00000002088	GTP binding protein 1
	c46303_g4_i3	0.89	4.17	3.50E-04	1.43E-03	ENSPFOG00000005243	phosphorylase kinase, beta
	c46653_g1_i1	0.89	3.81	1.96E-04	8.75E-04	ENSONIG00000018755	F-box protein 3
	c42488_g1_i1	0.89	3.05	5.20E-03	1.38E-02	ENSONIG00000005635	BTB and CNC homology 1, basic leucine zipper transcription factor 1
	c45836_g6_i1	0.89	3.61	1.27E-03	4.24E-03	ENSPFOG00000014617	Down syndrome cell adhesion molecule
	c40539_g1_i6	0.89	3.14	5.48E-04	2.09E-03	ENSONIG00000002468	transmembrane protein 221
	c46632_g1_i2	0.89	4.02	2.64E-06	2.32E-05	ENSPFOG00000023608	uncharacterized protein
	c47410_g1_i1	0.89	4.00	6.69E-07	7.37E-06	ENSONIG00000006835	si:ch211-269e2.1
	c45672_g2_i2	0.89	3.76	4.24E-04	1.68E-03	ENSPFOG00000007532	brain-specific angiogenesis inhibitor 1b
	c45736_g11_i2	0.89	4.66	2.10E-06	1.92E-05	ENSTRUG00000002748	RNA binding protein, fox-1 homolog (C. elegans) 2
	c41859_g1_i2	0.89	4.19	1.01E-05	7.09E-05	ENSGACG00000004297	uncharacterized protein
	c33359_g1_i2	0.89	3.40	3.42E-04	1.40E-03	ENSPFOG00000004463	chemokine CCL-C11b
	c47646_g1_i1	0.89	4.41	8.23E-06	5.98E-05		no blastx hit*
	c36814_g2_i4	0.89	3.08	1.33E-04	6.32E-04	ENSGACG00000010437	aquarius homolog (mouse)
	c44538_g5_i3	0.89	2.79	2.13E-03	6.57E-03	ENSONIG00000004399	Uncharacterized protein {ECO:0000313|Ensembl:ENSONIP00000005538}
	c37468_g1_i1	0.89	4.04	1.41E-03	4.64E-03	ENSONIG00000019146	dihydropyrimidinase-like 4
	c48693_g6_i2	0.89	3.46	3.49E-06	2.93E-05	ENSGACG00000006770	EPH receptor A6
	c47368_g4_i2	0.89	3.11	2.71E-04	1.15E-03	ENSONIG00000003427	cyclin-dependent kinase-like 5
	c47060_g1_i19	0.89	4.53	2.66E-07	3.47E-06	ENSPFOG00000023060	latrophilin 2a
	c47901_g1_i5	0.89	4.22	2.42E-05	1.49E-04	ENSONIG00000005630	SPHK1 interactor, AKAP domain containing
	c45464_g7_i2	0.89	6.21	2.73E-06	2.40E-05	ENSONIG00000015248	ring finger protein 165b
	c48170_g3_i10	0.89	3.72	3.05E-03	8.86E-03	ENSTRUG00000008279	ankyrin 2b, neuronal
	c45620_g4_i4	0.89	3.06	2.18E-04	9.57E-04	ENSONIG00000010689	transducin (beta)-like 1 X-linked receptor 1b
	c43770_g7_i1	0.89	4.34	2.69E-05	1.62E-04	ENSONIG00000004348	THO complex 2
	c48447_g1_i3	0.89	7.02	2.07E-05	1.30E-04	ENSGACG00000019071	ethanolamine kinase 1
	c48699_g3_i5	0.89	3.27	1.33E-05	8.99E-05	ENSPFOG00000011491	calcium channel, voltage-dependent, T type, alpha 1I subunit
	c45536_g3_i2	0.89	4.05	4.75E-06	3.80E-05		no blastx hit*
	c48333_g5_i4	0.89	3.04	3.23E-03	9.27E-03	ENSGACG00000006810	thymine-DNA glycosylase
	c43926_g1_i6	0.89	4.35	2.97E-07	3.78E-06	ENSONIG00000014720	neuron navigator 1
	c48427_g2_i2	0.89	3.17	4.18E-04	1.66E-03	ENSGACG00000005989	methionine sulfoxide reductase A
	c45730_g2_i2	0.89	3.11	5.98E-05	3.19E-04	ENSONIG00000013332	spectrin repeat containing, nuclear envelope 1a
	c49102_g5_i1	0.89	4.07	3.79E-06	3.13E-05		no blastx hit*
	c43443_g3_i2	0.89	3.20	6.21E-05	3.28E-04	ENSONIG00000004569	raftlin, lipid raft linker 1a
	c43926_g1_i7	0.89	4.72	1.33E-05	9.00E-05	ENSONIG00000014720	neuron navigator 1
	c46934_g3_i2	0.89	4.32	1.85E-05	1.18E-04	ENSONIG00000010226	eukaryotic translation elongation factor 2b
	c47331_g1_i9	0.89	4.15	4.84E-05	2.66E-04	ENSPFOG00000019328	synaptosomal-associated protein 91
	c47368_g4_i12	0.89	3.59	5.52E-05	2.98E-04	ENSONIG00000003427	cyclin-dependent kinase-like 5
	c47773_g1_i2	0.89	4.01	7.01E-05	3.64E-04	ENSONIG00000001037	pleckstrin homology domain interacting protein
	c44613_g5_i1	0.89	3.78	4.42E-04	1.74E-03	ENSONIG00000015556	apoptotic chromatin condensation inducer 1
	c44109_g3_i3	0.88	3.29	3.64E-05	2.10E-04	ENSPFOG00000010388	rhomboid 5 homolog 1 (Drosophila)
	c37867_g1_i3	0.88	3.84	3.92E-04	1.57E-03	ENSXMAG00000008610	glycerophosphocholine phosphodiesterase GDE1 homolog (S. cerevisiae)
	c41370_g1_i1	0.88	4.76	7.14E-03	1.80E-02		no blastx hit*
	c44139_g3_i6	0.88	3.80	5.26E-05	2.86E-04	ENSONIG00000017441	topoisomerase (DNA) I
	c46380_g6_i4	0.88	4.87	3.44E-05	2.00E-04	ENSGACG00000017322	protein phosphatase 1K (PP2C domain containing)
	c42825_g1_i5	0.88	3.12	4.02E-04	1.61E-03	ENSONIG00000017643	vacuolar protein sorting protein 16
	c46771_g2_i3	0.88	5.02	1.53E-07	2.21E-06	ENSXMAG00000008433	FERM and PDZ domain containing 1
	c38919_g1_i4	0.88	3.93	1.19E-07	1.79E-06	ENSONIG00000003360	E74-like factor 2b (ets domain transcription factor)
	c41374_g3_i7	0.88	4.22	1.12E-06	1.14E-05	ENSONIG00000010145	amphiphysin
	c46677_g1_i1	0.88	4.20	9.20E-05	4.62E-04	ENSXMAG00000019132	calcium channel, voltage-dependent, R type, alpha 1E subunit
	c47331_g1_i10	0.88	4.16	2.10E-05	1.32E-04	ENSPFOG00000019328	synaptosomal-associated protein 91
	c46515_g2_i4	0.88	5.14	1.63E-05	1.07E-04	ENSORLG00000004646	ribosomal modification protein rimK-like family member A
	c45031_g1_i3	0.88	3.56	5.08E-06	4.00E-05		no blastx hit*
	c48405_g3_i2	0.88	4.75	1.06E-07	1.63E-06	ENSTRUG00000015899	storkhead box 2a
	c42801_g6_i3	0.88	4.80	1.04E-06	1.07E-05		no blastx hit*
	c44175_g2_i7	0.88	4.20	1.52E-03	4.93E-03	ENSONIG00000016626	si:dkey-205h13.1
	c32762_g1_i1	0.88	3.18	8.55E-04	3.04E-03		no blastx hit*
	c48554_g9_i3	0.88	3.66	4.17E-04	1.66E-03	ENSTRUG00000010688	neural adhesion molecule L1.1
	c45621_g2_i4	0.88	3.61	1.61E-05	1.05E-04	ENSPFOG00000018487	si:ch211-67e16.4
	c44999_g3_i10	0.88	3.86	6.21E-07	6.91E-06	ENSTRUG00000006824	MCF.2 cell line derived transforming sequence b
	c45401_g2_i10	0.88	3.82	8.34E-06	6.04E-05	ENSORLG00000009483	TBC1 domain family, member 8B (with GRAM domain)
	c46102_g2_i4	0.88	3.81	6.50E-05	3.41E-04	ENSGACG00000019560	chromosome 4 open reading frame 29
	c45536_g4_i2	0.88	3.27	5.11E-03	1.36E-02	ENSXMAG00000017468	synaptotagmin Ia
	c46218_g3_i2	0.88	4.67	4.99E-06	3.95E-05	ENSPFOG00000016241	latrophilin 3.1
	c48960_g1_i7	0.88	4.00	1.31E-03	4.35E-03	ENSXMAG00000007905	unc-80 homolog (C. elegans)
	c43657_g1_i1	0.88	6.14	1.29E-06	1.29E-05	ENSTRUG00000017912	unc-13 homolog A (C. elegans)
	c48362_g9_i4	0.88	4.62	1.73E-07	2.45E-06	ENSGACG00000001215	kazrin, periplakin interacting protein
	c47977_g2_i2	0.88	3.91	3.45E-06	2.90E-05	ENSPFOG00000000863	cleavage and polyadenylation factor subunit, homolog (S. cerevisiae)
	c44698_g3_i10	0.88	3.38	1.10E-05	7.62E-05	ENSPFOG00000008623	phosphatidylinositol binding clathrin assembly protein b
	c42313_g3_i7	0.88	3.47	1.04E-02	2.48E-02	ENSONIG00000019368	calmodulin binding transcription activator 2
	c43773_g1_i1	0.88	4.13	7.22E-07	7.89E-06	ENSONIG00000003480	protocadherin 10
	c46675_g2_i1	0.88	3.94	4.07E-05	2.30E-04		no blastx hit*
	c48660_g1_i12	0.88	4.47	2.90E-06	2.51E-05	ENSTRUG00000000368	si:ch73-389b16.2
	c43788_g2_i5	0.88	3.64	1.82E-05	1.17E-04	ENSPFOG00000003974	dishevelled segment polarity protein 1
	c41159_g15_i3	0.88	3.25	1.34E-04	6.38E-04	ENSGACG00000003928	tubulin, gamma complex associated protein 6
	c46918_g9_i5	0.88	3.68	8.77E-04	3.11E-03	ENSTNIG00000001543	neurexin 2
	c44262_g6_i2	0.88	4.47	1.18E-06	1.20E-05	ENSORLG00000004580	serine/arginine-rich splicing factor 1a
	c47376_g2_i9	0.87	4.71	4.13E-04	1.64E-03	ENSONIG00000010165	FAT tumor suppressor homolog 1a
	c48074_g3_i1	0.87	4.86	1.07E-05	7.46E-05	ENSONIG00000010511	small G protein signaling modulator 2
	c46060_g3_i4	0.87	3.00	1.20E-04	5.78E-04	ENSONIG00000014431	myeloid/lymphoid or mixed-lineage leukemia (trithorax homolog, Drosophila); translocated to, 10
	c42600_g6_i1	0.87	6.50	1.39E-06	1.36E-05		no blastx hit*
	c44522_g3_i2	0.87	3.87	3.04E-06	2.61E-05	ENSTNIG00000013071	KH domain containing, RNA binding, signal transduction associated 1b
	c48485_g6_i2	0.87	3.40	4.57E-04	1.79E-03	ENSPFOG00000017157	erythrocyte membrane protein band 4.1 like 4B
	c48103_g1_i8	0.87	4.00	1.35E-03	4.46E-03	ENSONIG00000018274	ankyrin 3b
	c45437_g1_i6	0.87	3.04	5.25E-04	2.02E-03	ENSONIG00000002200	zinc finger protein 207, a
	c46681_g2_i1	0.87	2.90	7.52E-04	2.72E-03	ENSONIG00000010129	PRP38 pre-mRNA processing factor 38 (yeast) domain containing B
	c42755_g1_i1	0.87	3.90	1.75E-04	8.00E-04	ENSTRUG00000007202	chromodomain helicase DNA binding protein 4b
	c42744_g1_i2	0.87	4.82	2.78E-06	2.43E-05	ENSONIG00000019824	tectonin beta-propeller repeat containing 1a
	c47053_g3_i4	0.87	4.58	4.45E-04	1.75E-03	ENSTRUG00000014343	calneuron 2
	c45063_g2_i2	0.87	3.27	1.47E-03	4.80E-03	ENSONIG00000016784	HECT, C2 and WW domain containing E3 ubiquitin protein ligase 2a
	c41849_g1_i6	0.87	3.24	5.99E-05	3.19E-04	ENSTRUG00000014441	guanylate kinase 1a
	c45259_g2_i3	0.87	4.23	1.44E-05	9.61E-05	ENSGACG00000001712	neuropilin 1a
	c41705_g1_i1	0.87	3.51	2.56E-03	7.66E-03	ENSONIG00000017111	cadherin 4, type 1, R-cadherin (retinal)
	c45672_g1_i14	0.87	3.18	3.50E-04	1.43E-03	ENSONIG00000007968	brain-specific angiogenesis inhibitor 1a
	c47469_g2_i7	0.87	3.82	2.97E-06	2.56E-05	ENSONIG00000000072	dopey family member 1
	c46271_g3_i7	0.87	3.25	5.49E-04	2.09E-03	ENSTRUG00000017941	family with sequence similarity 65, member A
	c42756_g3_i1	0.87	4.49	1.40E-05	9.40E-05	ENSONIG00000020103	dispatched homolog 2 (Drosophila)
	c38984_g1_i4	0.87	3.32	4.56E-04	1.79E-03	ENSORLG00000004399	G protein-coupled receptor 22
	c46286_g2_i11	0.87	3.09	3.06E-03	8.88E-03	ENSONIG00000020310	Uncharacterized protein {ECO:0000313|Ensembl:ENSONIP00000025589}
	c46251_g1_i4	0.87	4.18	3.12E-07	3.93E-06	ENSDARG00000046150	beta-1,4-N-acetyl-galactosaminyl transferase 4a
	c43613_g1_i6	0.87	3.26	6.36E-04	2.36E-03	ENSORLG00000020686	syntabulin (syntaxin-interacting)
	c39073_g1_i3	0.87	3.73	1.10E-03	3.77E-03	ENSTRUG00000000615	neurotrophic tyrosine kinase, receptor, type 2b
	c44309_g1_i2	0.87	3.95	1.29E-03	4.29E-03	ENSONIG00000008476	reelin, like
	c42926_g4_i5	0.87	4.19	3.54E-05	2.05E-04	ENSONIG00000019320	period homolog 3 (Drosophila)
	c47195_g2_i6	0.87	5.25	2.81E-03	8.27E-03	ENSTRUG00000011452	synaptotagmin IIa
	c45131_g6_i4	0.87	3.53	1.66E-02	3.66E-02	ENSXMAG00000004480	mitogen-activated protein kinase 10
	c47420_g8_i2	0.87	4.61	1.43E-04	6.73E-04	ENSTRUG00000006880	extracellular leucine-rich repeat and fibronectin type III domain containing 2
	c45581_g2_i4	0.87	3.04	9.88E-04	3.44E-03	ENSONIG00000005935	discs, large (Drosophila) homolog-associated protein 1b
	c47872_g1_i6	0.87	4.81	2.02E-05	1.28E-04	ENSGACG00000001926	sodium leak channel, non-selective
	c44760_g2_i2	0.87	4.21	7.69E-05	3.96E-04	ENSPFOG00000009308	zinc finger, MYND domain containing 11
	c45474_g2_i4	0.87	4.76	1.86E-06	1.74E-05	ENSGACG00000005045	zinc finger RNA binding protein
	c43773_g1_i5	0.87	3.84	4.47E-05	2.49E-04	ENSTRUG00000013565	protocadherin 10
	c47289_g4_i15	0.87	3.03	8.94E-03	2.18E-02	ENSPFOG00000005304	mitogen-activated protein kinase kinase kinase kinase 3b
	c43076_g1_i4	0.87	3.12	9.09E-05	4.57E-04	ENSONIG00000018172	mannosyl (alpha-1,6-)-glycoprotein beta-1,6-N-acetyl-glucosaminyltransferase, isozyme B
	c39881_g1_i5	0.87	3.36	4.32E-05	2.42E-04	ENSDARG00000044332	zinc finger, RAN-binding domain containing 2
	c44433_g2_i3	0.87	3.54	7.46E-06	5.52E-05	ENSXMAG00000005447	IQ motif and Sec7 domain 3a
	c46200_g2_i3	0.87	4.60	5.54E-05	2.99E-04	ENSONIG00000014608	calsyntenin 2
	c47084_g1_i3	0.87	4.26	5.61E-06	4.34E-05	ENSXMAG00000002297	ELOVL family member 6, elongation of long chain fatty acids (yeast)
	c46131_g2_i5	0.87	3.38	9.71E-03	2.34E-02	ENSXMAG00000004837	si:ch211-71k24.5
	c46820_g1_i2	0.86	3.03	3.75E-03	1.05E-02	ENSXMAG00000018789	POU domain, class 4, transcription factor 2
	c43578_g2_i4	0.86	3.43	8.74E-04	3.10E-03	ENSONIG00000018040	SWI/SNF related, matrix associated, actin dependent regulator of chromatin, subfamily a, member 4
	c48421_g1_i1	0.86	3.76	4.97E-06	3.94E-05	ENSPFOG00000011447	transportin 1
	c47339_g2_i2	0.86	4.14	2.19E-05	1.37E-04	ENSONIG00000009257	NACHT and WD repeat domain containing 2
	c48211_g1_i1	0.86	4.82	1.08E-07	1.66E-06	ENSXMAG00000018282	citron rho-interacting serine/threonine kinase
	c45427_g2_i3	0.86	3.59	3.81E-06	3.15E-05	ENSGACG00000011157	tnf receptor-associated factor 4a
	c42106_g1_i1	0.86	3.89	3.37E-04	1.39E-03		no blastx hit*
	c39537_g3_i4	0.86	3.84	3.38E-04	1.39E-03	ENSONIG00000003268	Uncharacterized protein {ECO:0000313|Ensembl:ENSONIP00000004102}
	c48844_g2_i10	0.86	3.52	9.99E-03	2.39E-02	ENSONIG00000005393	apoptosis-associated tyrosine kinase b
	c48119_g1_i2	0.86	3.55	5.34E-05	2.89E-04	ENSTRUG00000014056	ring finger protein 38
	c37103_g1_i1	0.86	3.79	7.04E-04	2.57E-03		no blastx hit*
	c40875_g2_i5	0.86	3.14	4.69E-03	1.27E-02	ENSONIG00000018146	conserved helix-loop-helix ubiquitous kinase
	c47714_g2_i1	0.86	2.94	5.32E-04	2.04E-03		no blastx hit*
	c43646_g6_i2	0.86	4.04	1.09E-03	3.74E-03	ENSONIG00000002134	gamma-aminobutyric acid (GABA) B receptor, 2
	c45764_g3_i2	0.86	5.41	7.24E-03	1.83E-02	ENSGACG00000019708	transmembrane protein 151A
	c48660_g1_i2	0.86	4.39	9.45E-07	9.87E-06	ENSTRUG00000000368	si:ch73-389b16.2
	c43908_g7_i1	0.86	4.61	4.08E-07	4.88E-06		no blastx hit*
	c48374_g1_i3	0.86	5.03	4.00E-07	4.82E-06	ENSONIG00000000154	oxidation resistance 1
	c46512_g2_i1	0.86	3.23	1.40E-04	6.60E-04	ENSXMAG00000000867	neuronal tyrosine-phosphorylated phosphoinositide-3-kinase adaptor 2
	c47592_g8_i1	0.86	3.61	1.55E-03	5.01E-03	ENSPFOG00000002262	unc-13 homolog A (C. elegans)
	c47330_g2_i3	0.86	3.24	4.71E-04	1.84E-03	ENSONIG00000010493	ATP-binding cassette, sub-family C (CFTR/MRP), member 8
	c43773_g1_i2	0.86	4.13	8.62E-06	6.20E-05	ENSGACG00000018409	protocadherin 10
	c48991_g4_i2	0.86	3.03	5.63E-04	2.13E-03	ENSONIG00000015626	BR serine/threonine kinase 2
	c48186_g1_i1	0.86	4.41	1.80E-02	3.91E-02	ENSORLG00000005379	ELAV (embryonic lethal, abnormal vision, Drosophila)-like 3 (Hu antigen C)
	c48974_g4_i2	0.86	3.20	1.36E-03	4.50E-03	ENSTRUG00000011999	E1A binding protein p400
	c45146_g5_i2	0.86	3.24	1.87E-03	5.87E-03	ENSPFOG00000005355	phospholipase C, delta 3b
	c48896_g2_i2	0.86	5.22	4.00E-06	3.28E-05	ENSONIG00000007035	pleckstrin and Sec7 domain containing
	c47006_g2_i13	0.86	5.12	1.97E-02	4.20E-02	ENSTRUG00000006379	synaptotagmin VII
	c45617_g3_i2	0.86	5.11	5.06E-07	5.84E-06	ENSONIG00000009410	abhydrolase domain containing 3
	c46122_g2_i3	0.86	3.20	2.92E-03	8.54E-03	ENSONIG00000011044	neurexin 3a
	c44074_g1_i3	0.86	3.17	7.71E-05	3.97E-04	ENSONIG00000005429	sidekick cell adhesion molecule 2
	c47621_g4_i3	0.86	4.17	1.14E-02	2.68E-02	ENSONIG00000007301	calcium/calmodulin-dependent protein kinase IV
	c46964_g7_i3	0.86	3.72	6.85E-04	2.52E-03	ENSXMAG00000004150	syntaphilin b
	c48574_g3_i5	0.86	4.28	1.02E-04	5.03E-04	ENSPFOG00000017375	WNK lysine deficient protein kinase 1a
	c43426_g2_i1	0.86	3.96	1.41E-03	4.64E-03	ENSXMAG00000019132	calcium channel, voltage-dependent, R type, alpha 1E subunit
	c38657_g1_i1	0.86	4.76	1.99E-09	6.39E-08	ENSONIG00000004860	serine/arginine-rich splicing factor 1a
	c42315_g4_i1	0.86	3.30	2.27E-03	6.90E-03	ENSPFOG00000014100	kinesin family member 5A
	c47258_g9_i1	0.86	5.77	3.54E-07	4.37E-06		no blastx hit*
	c48974_g1_i1	0.86	3.59	9.92E-04	3.45E-03	ENSONIG00000011526	piccolo (presynaptic cytomatrix protein) a
	c48738_g3_i1	0.85	3.68	1.46E-03	4.77E-03	ENSONIG00000011669	AP2 associated kinase 1
	c46793_g2_i1	0.85	4.27	1.19E-06	1.20E-05		no blastx hit*
	c48122_g4_i2	0.85	3.46	2.30E-06	2.08E-05	ENSONIG00000012876	euchromatic histone-lysine N-methyltransferase 1b
	c46964_g7_i2	0.85	3.81	1.44E-03	4.73E-03	ENSXMAG00000004150	syntaphilin b
	c46469_g1_i2	0.85	6.11	4.36E-06	3.53E-05	ENSPFOG00000017467	Ca2+-dependent activator protein for secretion b
	c48682_g3_i5	0.85	5.00	2.37E-07	3.14E-06	ENSGACG00000016410	si:dkey-266h18.3
	c43770_g7_i3	0.85	4.03	1.20E-03	4.06E-03	ENSONIG00000004348	THO complex 2
	c48562_g1_i2	0.85	3.95	7.22E-06	5.36E-05	ENSONIG00000019411	coiled-coil-helix-coiled-coil-helix domain containing 6b
	c47336_g1_i1	0.85	3.24	6.38E-04	2.37E-03	ENSXMAG00000011962	phosphatidylinositol-4-phosphate 5-kinase, type I, gamma a
	c43733_g1_i5	0.85	3.83	3.03E-06	2.60E-05	ENSONIG00000018381	far upstream element (FUSE) binding protein 1
	c41890_g3_i1	0.85	3.21	3.78E-03	1.06E-02	ENSDARG00000009031	TRAF2 and NCK interacting kinase b
	c47472_g2_i2	0.85	5.78	2.38E-06	2.14E-05	ENSONIG00000012777	zinc finger protein 865
	c47323_g2_i1	0.85	4.02	3.17E-05	1.87E-04	ENSPFOG00000019594	membrane-associated ring finger (C3HC4) 9
	c47689_g1_i9	0.85	3.99	4.61E-05	2.56E-04	ENSONIG00000000536	intersectin 2a
	c44642_g5_i3	0.85	3.69	7.11E-06	5.30E-05	ENSGACG00000000554	dipeptidyl-peptidase 6a
	c45836_g5_i1	0.85	3.64	2.72E-03	8.03E-03	ENSONIG00000005472	Down syndrome cell adhesion molecule
	c44060_g2_i2	0.85	3.34	1.35E-04	6.42E-04	ENSXMAG00000003804	kelch-like 17 (Drosophila)
	c46286_g2_i6	0.85	3.05	1.21E-03	4.08E-03	ENSONIG00000020310	Uncharacterized protein {ECO:0000313|Ensembl:ENSONIP00000025589}
	c47888_g3_i2	0.85	4.65	1.06E-07	1.62E-06	ENSGACG00000015814	SAFB-like, transcription modulator
	c47379_g1_i1	0.85	3.65	1.89E-04	8.50E-04	ENSGACG00000004828	proline rich 12b
	c47094_g9_i1	0.85	4.81	9.99E-05	4.95E-04	ENSONIG00000008936	leucine rich repeat containing 7
	c45099_g3_i2	0.85	3.17	3.17E-04	1.32E-03		no blastx hit*
	c43333_g3_i3	0.85	4.18	1.18E-04	5.70E-04	ENSONIG00000005047	QKI, KH domain containing, RNA binding a
	c48660_g1_i14	0.85	3.24	3.33E-04	1.37E-03	ENSTRUG00000000368	si:ch73-389b16.2
	c47975_g1_i2	0.85	3.08	7.90E-04	2.83E-03	ENSXMAG00000007748	peroxisome proliferator-activated receptor gamma, coactivator 1 alpha
	c46511_g5_i3	0.85	4.18	4.77E-05	2.62E-04	ENSPFOG00000013602	importin 13
	c45628_g5_i1	0.85	3.37	2.71E-03	8.01E-03	ENSTRUG00000003633	v-akt murine thymoma viral oncogene homolog 3
	c48682_g3_i11	0.85	4.62	1.63E-05	1.07E-04	ENSGACG00000016410	si:dkey-266h18.3
	c41596_g2_i3	0.85	3.39	4.98E-04	1.92E-03	ENSONIG00000014672	protein phosphatase 1J
	c44587_g1_i6	0.85	3.15	3.49E-03	9.89E-03	ENSXMAG00000016970	calcium/calmodulin-dependent protein kinase II gamma
	c47531_g3_i12	0.85	3.13	1.37E-04	6.50E-04	ENSONIG00000013559	apoptosis-inducing factor, mitochondrion-associated, 3
	c48562_g1_i1	0.85	3.95	3.69E-06	3.07E-05	ENSONIG00000019411	coiled-coil-helix-coiled-coil-helix domain containing 6b
	c41608_g3_i9	0.85	2.79	2.18E-03	6.69E-03	ENSGACG00000012232	PRP18 pre-mRNA processing factor 18 homolog (yeast)
	c41333_g1_i2	0.85	4.41	5.34E-06	4.18E-05	ENSXMAG00000009621	gap junction protein, delta 2, 36kDa
	c42446_g2_i1	0.85	3.30	8.69E-04	3.08E-03	ENSGACG00000011647	BTG3 associated nuclear protein
	c46405_g4_i2	0.85	2.93	3.80E-03	1.06E-02	ENSONIG00000014022	unc-5 homolog C (C. elegans)
	c47671_g5_i3	0.84	3.27	4.21E-04	1.67E-03		no blastx hit*
	c47665_g1_i4	0.84	5.11	6.68E-07	7.37E-06	ENSONIG00000013823	zinc finger protein 608
	c48131_g3_i4	0.84	4.91	1.34E-06	1.32E-05	ENSXMAG00000004176	striatin interacting protein 2
	c46218_g3_i11	0.84	4.25	1.94E-05	1.24E-04	ENSPFOG00000016241	latrophilin 3.1
	c47903_g7_i17	0.84	3.57	1.28E-04	6.12E-04	ENSONIG00000005910	gephyrin b
	c41653_g1_i4	0.84	3.30	2.27E-03	6.91E-03	ENSONIG00000013412	syntaxin binding protein 5a (tomosyn)
	c47206_g5_i1	0.84	4.15	1.08E-03	3.70E-03	ENSONIG00000007041	D site of albumin promoter (albumin D-box) binding protein a
	c47336_g2_i2	0.84	4.65	3.44E-05	2.00E-04	ENSONIG00000006226	phosphatidylinositol-4-phosphate 5-kinase, type I, alpha, b
	c42671_g1_i5	0.84	2.92	4.37E-04	1.73E-03	ENSONIG00000009276	TBC1 domain family, member 19
	c45672_g1_i6	0.84	3.07	6.73E-04	2.48E-03	ENSXMAG00000012791	brain-specific angiogenesis inhibitor 1a
	c48524_g9_i3	0.84	4.38	9.15E-07	9.62E-06	ENSONIG00000016025	teneurin transmembrane protein 3
	c48979_g3_i7	0.84	3.69	5.56E-04	2.11E-03	ENSDARG00000096217	si:dkey-51d8.9
	c41588_g2_i1	0.84	3.08	3.84E-04	1.55E-03	ENSPFOG00000000520	protocadherin 18b
	c47886_g5_i1	0.84	3.96	8.95E-05	4.51E-04	ENSONIG00000018470	microtubule crosslinking factor 1
	c44309_g3_i1	0.84	6.20	5.08E-03	1.36E-02	ENSONIG00000008476	reelin, like
	c44890_g1_i2	0.84	3.67	1.34E-06	1.32E-05	ENSPFOG00000022630	l(3)mbt-like 1a (Drosophila)
	c40691_g1_i5	0.84	4.75	8.27E-06	6.00E-05	ENSONIG00000016289	programmed cell death 4b
	c44445_g9_i1	0.84	5.04	3.77E-04	1.52E-03	ENSGACG00000020162	calmin (calponin-like, transmembrane)
	c48256_g3_i2	0.84	4.03	6.60E-06	4.97E-05		no blastx hit*
	c41738_g1_i1	0.84	5.38	3.50E-05	2.03E-04	ENSONIG00000009899	cancer susceptibility candidate 1
	c43387_g4_i2	0.84	5.05	3.27E-07	4.09E-06	ENSXMAG00000008637	calcium/calmodulin-dependent protein kinase 1Da
	c47298_g3_i4	0.84	3.70	4.36E-03	1.19E-02	ENSTRUG00000016700	spectrin, beta, non-erythrocytic 2
	c41143_g3_i3	0.84	3.06	2.29E-03	6.97E-03	ENSONIG00000011251	fibrinogen C domain containing 1
	c46511_g5_i1	0.84	4.31	7.51E-05	3.87E-04	ENSPFOG00000013602	importin 13
	c44637_g6_i2	0.84	2.89	3.87E-03	1.08E-02	ENSONIG00000008451	E1A binding protein p300 b
	c47945_g3_i2	0.84	5.97	5.73E-05	3.07E-04	ENSPFOG00000005942	Cdc42 guanine nucleotide exchange factor (GEF) 9a
	c48724_g3_i9	0.84	2.85	2.23E-03	6.82E-03	ENSGACG00000018104	regulating synaptic membrane exocytosis 1
	c48236_g1_i2	0.84	3.08	5.85E-04	2.20E-03	ENSPFOG00000018384	LIM and calponin homology domains 1b
	c41035_g1_i2	0.84	3.21	5.44E-04	2.08E-03	ENSONIG00000006830	short stature homeobox
	c44775_g5_i3	0.84	4.19	1.71E-05	1.11E-04	ENSONIG00000016877	roundabout homolog 2
	c41466_g1_i3	0.84	3.69	5.00E-03	1.34E-02	ENSONIG00000015826	MAP/microtubule affinity-regulating kinase 4a
	c47336_g1_i2	0.84	3.16	2.47E-03	7.43E-03	ENSPFOG00000005815	phosphatidylinositol-4-phosphate 5-kinase, type I, gamma a
	c48170_g3_i2	0.84	3.43	1.61E-02	3.56E-02	ENSTRUG00000008279	ankyrin 2b, neuronal
	c45279_g4_i3	0.84	3.95	4.13E-05	2.34E-04	ENSXMAG00000010922	huntingtin interacting protein 1
	c48252_g7_i12	0.84	3.64	2.51E-04	1.08E-03	ENSONIG00000006527	K(lysine) acetyltransferase 7
	c39230_g2_i4	0.84	3.45	6.66E-04	2.46E-03	ENSTRUG00000010563	C-type lectin domain family 16, member A
	c45238_g1_i4	0.84	4.86	1.33E-07	1.96E-06	ENSXMAG00000007528	serine/threonine kinase 32C
	c44099_g1_i2	0.84	5.09	6.23E-08	1.06E-06	ENSONIG00000010173	chromosome 19 open reading frame 26
	c45371_g4_i11	0.84	3.00	1.86E-02	4.02E-02	ENSTNIG00000012648	diacylglycerol kinase, iota
	c47180_g1_i2	0.84	3.01	7.95E-04	2.84E-03	ENSGACG00000019648	centrosome and spindle pole associated protein 1
	c46954_g4_i1	0.84	3.13	5.13E-03	1.37E-02	ENSONIG00000004688	sema domain, transmembrane domain (TM), and cytoplasmic domain, (semaphorin) 6Bb
	c46122_g2_i2	0.84	3.67	1.21E-02	2.82E-02	ENSONIG00000011044	neurexin 3a
	c45719_g2_i16	0.84	2.93	3.76E-04	1.52E-03	ENSPFOG00000003068	erythrocyte membrane protein band 4.1-like 3b
	c46949_g11_i2	0.84	3.39	3.71E-04	1.51E-03	ENSTRUG00000007869	splA/ryanodine receptor domain and SOCS box containing 2
	c45081_g1_i1	0.84	3.45	3.03E-05	1.80E-04		no blastx hit*
	c43733_g1_i4	0.84	3.96	2.39E-06	2.15E-05	ENSONIG00000018381	far upstream element (FUSE) binding protein 1
	c44669_g2_i7	0.84	4.25	1.08E-03	3.70E-03	ENSTRUG00000008050	myosin VAa
	c46029_g3_i3	0.84	3.78	6.27E-05	3.31E-04	ENSGACG00000003955	protein tyrosine phosphatase, receptor type, N polypeptide 2
	c46652_g1_i6	0.84	3.77	1.38E-02	3.14E-02	ENSPFOG00000009394	MYC binding protein 2
	c47886_g5_i6	0.84	3.86	4.59E-05	2.55E-04	ENSONIG00000018470	microtubule crosslinking factor 1
	c48838_g2_i2	0.84	6.33	2.91E-06	2.51E-05	ENSTRUG00000013726	cytoplasmic linker associated protein 2
	c49048_g1_i1	0.84	7.10	3.44E-05	2.00E-04		no blastx hit*
	c44055_g2_i5	0.84	3.13	1.36E-04	6.43E-04	ENSPFOG00000010090	protein tyrosine kinase 2a
	c48109_g1_i3	0.84	3.14	8.65E-05	4.38E-04	ENSTNIG00000012842	si:dkey-161j23.6
	c43544_g1_i2	0.84	5.86	2.24E-06	2.03E-05	ENSPFOG00000007364	potassium large conductance calcium-activated channel, subfamily M, alpha member 1b
	c38244_g1_i3	0.83	4.92	5.53E-06	4.29E-05	ENSTRUG00000008178	glutamate decarboxylase 1b
	c45943_g4_i4	0.83	3.95	3.60E-06	3.01E-05	ENSONIG00000000419	sortilin-related VPS10 domain containing receptor 1
	c48929_g1_i1	0.83	5.26	5.24E-07	6.00E-06	ENSONIG00000020163	transmembrane protein 63C
	c46457_g4_i1	0.83	3.20	3.16E-04	1.31E-03	ENSONIG00000002629	BCL6 corepressor-like 1
	c10678_g1_i1	0.83	4.86	4.86E-04	1.89E-03		no blastx hit*
	c42477_g1_i4	0.83	3.53	4.45E-04	1.75E-03	ENSPFOG00000004835	latrophilin 1
	c48574_g3_i6	0.83	4.32	1.84E-05	1.18E-04	ENSPFOG00000017375	WNK lysine deficient protein kinase 1a
	c46910_g6_i4	0.83	4.14	5.02E-05	2.75E-04		no blastx hit*
	c44148_g4_i1	0.83	3.73	3.03E-03	8.80E-03	ENSTNIG00000012279	Uncharacterized protein {ECO:0000313|Ensembl:ENSTNIP00000015246}
	c40176_g1_i1	0.83	3.12	4.67E-05	2.58E-04	ENSONIG00000002974	si:ch211-189k9.2
	c44130_g9_i1	0.83	5.22	2.16E-04	9.48E-04	ENSPFOG00000001821	protein phosphatase 2, regulatory subunit B', beta
	c47960_g2_i5	0.83	3.84	3.26E-05	1.91E-04	ENSGACG00000013019	mitogen-activated protein kinase 8 interacting protein 3
	c46765_g8_i2	0.83	3.93	6.17E-04	2.30E-03	ENSONIG00000006373	adenylate cyclase 1a
	c39276_g3_i3	0.83	3.34	1.63E-04	7.49E-04	ENSONIG00000010896	pre-B-cell leukemia homeobox 3
	c43358_g3_i5	0.83	3.45	8.13E-05	4.15E-04	ENSPFOG00000018843	cyclin-dependent kinase-like 5
	c43231_g2_i8	0.83	3.51	1.25E-04	6.01E-04	ENSONIG00000001600	mitogen activated protein kinase kinase kinase 7
	c46490_g8_i1	0.83	3.26	8.12E-04	2.90E-03	ENSXMAG00000006832	eukaryotic translation initiation factor 2 alpha kinase 4
	c44991_g2_i9	0.83	5.33	1.24E-05	8.49E-05	ENSONIG00000011237	olfactomedin 1b
	c43820_g3_i2	0.83	3.58	1.50E-02	3.36E-02	ENSPFOG00000008665	matrix metallopeptidase 16b (membrane-inserted)
	c39462_g1_i1	0.83	2.89	5.31E-04	2.04E-03	ENSONIG00000019751	zinc finger protein 687b
	c45437_g1_i2	0.83	3.46	3.06E-04	1.28E-03	ENSONIG00000002200	zinc finger protein 207, a
	c45840_g2_i6	0.83	3.12	9.10E-04	3.21E-03	ENSORLG00000003363	rhomboid, veinlet-like 3 (Drosophila)
	c49050_g4_i8	0.83	3.46	1.96E-02	4.19E-02	ENSTRUG00000015260	ryanodine receptor 1b (skeletal)
	c47657_g1_i18	0.83	5.47	5.19E-07	5.97E-06	ENSDARG00000078528	uncharacterized protein
	c45423_g8_i2	0.83	2.93	7.28E-04	2.65E-03	ENSONIG00000017384	glutamate receptor, metabotropic 7
	c45424_g1_i1	0.83	6.08	3.34E-06	2.82E-05	ENSONIG00000017572	teneurin transmembrane protein 2
[truncated: 2,744 more rows]
