# Supplementary material for: Brain Transcriptional Profiles of Male Alternative Reproductive Tactics and Females in Bluegill Sunfish
Source: PLoS One. 2016 Dec 1;11(12):e0167509. doi: 10.1371/journal.pone.0167509 (PMC5132329; doi:10.1371/journal.pone.0167509)
Supplement: S6 Table — (TXT) [file pone.0167509.s007.txt]

Supplement 6: Transcripts with significantly higher expression in bluegill parental males compared to satellite males. CPM = Counts per million. FDR = False discovery rate. *denotes transcripts without significant blastx hits from the custom fish database (see methods) at E values < 1E-10.
Query	log Fold Change	log2 CPM	PValue	FDR pvalue	Ensembl Gene ID	Gene Name
c44544_g1_i2	11.34	5.07	5.16E-06	1.77E-03	ENSONIG00000011081	Uncharacterized protein {ECO:0000313|Ensembl:ENSONIP00000013950}
c47942_g9_i1	9.66	3.25	1.09E-03	3.02E-02	ENSONIG00000007074	Uncharacterized protein {ECO:0000313|Ensembl:ENSONIP00000008927}
c48957_g1_i2	3.69	4.30	1.97E-04	1.25E-02	ENSGACG00000010720	immunoglobulin lambda-like polypeptide 5-like
c48065_g2_i1	2.56	3.05	1.83E-07	1.75E-04	ENSPFOG00000008562	V-set and immunoglobulin domain-containing protein 1-like
c49090_g3_i2	2.10	3.46	1.73E-03	3.75E-02	ENSONIG00000004481	Uncharacterized protein {ECO:0000313|Ensembl:ENSONIP00000005642}
c41342_g4_i1	1.97	3.27	1.20E-09	4.59E-06	ENSTRUG00000004097	cAMP responsive element modulator a
c42146_g1_i4	1.91	6.38	2.07E-06	9.62E-04	ENSONIG00000019774	hemoglobin beta embryonic-2
c41342_g4_i2	1.88	4.28	2.23E-12	4.25E-08	ENSTRUG00000004097	cAMP responsive element modulator a
c42146_g1_i1	1.88	4.70	1.80E-08	3.13E-05	ENSORLG00000003020	Uncharacterized protein
c47394_g3_i8	1.84	4.70	3.43E-04	1.68E-02	ENSONIG00000019350	gamma-aminobutyric acid (GABA) A receptor, beta 3
c23767_g2_i1	1.81	4.21	1.35E-07	1.46E-04	ENSPFOG00000005892	pancreatic progenitor cell differentiation and proliferation factor a
c46464_g1_i1	1.76	2.71	1.81E-07	1.75E-04	ENSONIG00000005854	butyrobetaine (gamma), 2-oxoglutarate dioxygenase 1 (gamma-butyrobetaine hydroxylase)
c46355_g2_i3	1.71	4.07	1.07E-05	2.69E-03	ENSONIG00000014605	pim-2 oncogene
c45085_g5_i8	1.68	5.21	2.50E-03	4.57E-02	ENSPFOG00000019723	5'-nucleotidase, cytosolic II, like 1
c45085_g5_i4	1.64	4.44	2.39E-03	4.44E-02	ENSPFOG00000019723	5'-nucleotidase, cytosolic II, like 1
c48233_g1_i1	1.58	4.00	5.90E-04	2.19E-02	ENSXMAG00000005131	adrenomedullin 2a
c45355_g1_i1	1.55	3.60	2.01E-03	4.07E-02	ENSTNIG00000000578	Uncharacterized protein {ECO:0000313|Ensembl:ENSTNIP00000000532}
c45085_g5_i3	1.55	4.50	6.61E-04	2.34E-02	ENSPFOG00000019723	5'-nucleotidase, cytosolic II, like 1
c36473_g1_i5	1.55	5.93	5.76E-09	1.37E-05	ENSPFOG00000002284	keratin, type I cytoskeletal 18
c45085_g5_i11	1.53	4.46	1.59E-03	3.59E-02	ENSPFOG00000019723	5'-nucleotidase, cytosolic II, like 1
c42908_g2_i1	1.51	4.23	7.21E-05	7.79E-03	ENSONIG00000007977	peripheral myelin protein 22b
c42146_g1_i2	1.49	4.18	1.10E-04	9.67E-03	ENSONIG00000019774	hemoglobin beta embryonic-2
c48567_g3_i8	1.48	11.72	1.88E-09	5.98E-06	ENSXMAG00000010438	S100 calcium binding protein, beta (neural)
c44029_g1_i2	1.45	5.61	2.74E-03	4.75E-02	ENSPFOG00000010566	C-C motif chemokine 13-like
c41056_g1_i1	1.45	5.75	5.01E-05	6.60E-03	ENSGACG00000014492	hemoglobin subunit alpha-1-like
c23158_g1_i1	1.42	3.22	1.58E-05	3.46E-03	ENSORLG00000011664	microfibrillar associated protein 5
c38791_g1_i2	1.42	4.25	1.49E-06	8.14E-04	ENSTRUG00000009188	glutathione S-transferase theta 1a
c42559_g1_i2	1.42	5.99	2.27E-05	4.20E-03	ENSPFOG00000019833	suppressor APC domain containing 2
c38791_g1_i1	1.41	5.24	1.98E-05	3.89E-03	ENSTRUG00000009188	glutathione S-transferase theta 1a
c48567_g3_i2	1.40	11.51	4.08E-09	1.11E-05	ENSGACG00000015622	S100 calcium binding protein, beta (neural)
c36664_g1_i4	1.39	7.13	2.06E-06	9.62E-04	ENSONIG00000014479	cysteine dioxygenase type 1
c45097_g1_i1	1.38	6.99	7.81E-04	2.55E-02	ENSGACG00000009622	solute carrier family 4, anion exchanger, member 1a
c41056_g1_i3	1.38	12.17	2.83E-05	4.81E-03	ENSGACG00000014492	hemoglobin subunit alpha-1-like
c42146_g1_i5	1.37	8.82	3.30E-04	1.65E-02	ENSXMAG00000017386	hemoglobin beta embryonic-2
c39853_g1_i1	1.36	3.72	2.16E-03	4.24E-02	ENSTNIG00000011934	Chromosome 3 SCAF14707, whole genome shotgun sequence {ECO:0000313|EMBL:CAG03130.1}; Uncharacterized protein {ECO:0000313|Ensembl:ENSTNIP00000014894}
c42559_g1_i1	1.36	6.66	2.96E-07	2.57E-04	ENSORLG00000007205	suppressor APC domain containing 2
c30848_g1_i1	1.35	8.43	1.95E-05	3.89E-03	ENSONIG00000001648	syntaxin binding protein 6 (amisyn), like
c36976_g1_i1	1.34	6.79	4.43E-06	1.58E-03	ENSONIG00000002634	fatty acid binding protein 11a
c36664_g1_i2	1.34	5.36	2.62E-06	1.17E-03	ENSAMXG00000012844	cysteine dioxygenase type 1
c30848_g1_i2	1.34	7.71	5.02E-05	6.60E-03	ENSONIG00000001648	syntaxin binding protein 6 (amisyn), like
c47298_g4_i3	1.33	5.72	1.92E-04	1.25E-02	ENSONIG00000000914	spectrin, beta, erythrocytic
c32931_g1_i1	1.32	5.46	7.46E-07	5.47E-04	ENSONIG00000014646	potassium voltage-gated channel, Isk-related family, member 4
c48296_g4_i3	1.31	3.82	7.38E-07	5.47E-04	ENSGACG00000016267	uncharacterized protein
c47725_g3_i9	1.28	6.79	7.10E-09	1.51E-05	ENSONIG00000002291	Uncharacterized protein {ECO:0000313|Ensembl:ENSONIP00000002862}
c41056_g1_i2	1.27	8.65	5.37E-04	2.09E-02	ENSGACG00000014492	hemoglobin subunit alpha-1-like
c47725_g3_i2	1.27	3.87	1.25E-06	7.50E-04	ENSONIG00000002291	Uncharacterized protein {ECO:0000313|Ensembl:ENSONIP00000002862}
c42438_g2_i5	1.27	5.61	2.58E-04	1.45E-02	ENSGACG00000016871	retinaldehyde binding protein 1a
c36664_g1_i1	1.26	5.87	2.29E-05	4.20E-03	ENSORLG00000003390	cysteine dioxygenase type 1
c42599_g3_i1	1.25	6.38	1.30E-04	1.04E-02	ENSGACG00000016373	transferrin receptor 1a
c41078_g1_i1	1.24	3.06	3.79E-04	1.78E-02	ENSGACG00000013931	apoptosis-inducing factor, mitochondrion-associated, 2
c46408_g3_i1	1.24	4.01	8.23E-07	5.73E-04	ENSPFOG00000022324	cytochrome P450, family 2, subfamily N, polypeptide 13
c33822_g1_i1	1.24	6.87	4.46E-04	1.93E-02	ENSDARG00000053858	cysteine-rich protein 1
c38173_g1_i2	1.24	5.95	3.71E-05	5.56E-03	ENSORLG00000002089	cytochrome c oxidase subunit VIa polypeptide 2
c43153_g1_i1	1.23	5.78	3.97E-11	3.79E-07	ENSGACG00000016143	ras homolog gene family, member Ua
c33569_g1_i1	1.23	3.23	1.35E-04	1.05E-02	ENSGACG00000019444	si:ch211-207j7.2
c47967_g4_i5	1.21	8.18	3.47E-05	5.45E-03	ENSONIG00000000724	glial fibrillary acidic protein
c40151_g2_i2	1.21	3.87	2.37E-06	1.08E-03	ENSGACG00000017840	superoxide dismutase 3, extracellular b
c34499_g1_i1	1.21	4.95	1.09E-10	6.95E-07		no blastx hit*
c42923_g1_i2	1.20	3.60	4.09E-05	5.91E-03	ENSONIG00000014313	salt-inducible kinase 1
c34406_g1_i1	1.20	4.38	6.57E-05	7.47E-03	ENSXMAG00000017777	troponin C type 1a (slow)
c32953_g1_i1	1.19	4.11	2.49E-04	1.42E-02	ENSONIG00000011851	chromosome 1 open reading frame 194
c42438_g2_i2	1.19	5.20	9.56E-05	8.73E-03	ENSGACG00000016871	retinaldehyde binding protein 1a
c39499_g2_i1	1.19	3.13	1.71E-04	1.18E-02	ENSONIG00000006211	coiled-coil domain containing 153
c36759_g1_i3	1.18	3.66	1.05E-07	1.26E-04	ENSONIG00000016629	crystallin, zeta (quinone reductase)
c31261_g1_i1	1.18	5.86	1.73E-08	3.13E-05	ENSONIG00000010346	S100 calcium binding protein V2
c47725_g3_i11	1.16	5.83	5.24E-08	7.14E-05	ENSONIG00000002291	Uncharacterized protein {ECO:0000313|Ensembl:ENSONIP00000002862}
c37527_g1_i2	1.15	3.70	2.94E-04	1.53E-02	ENSORLG00000015479	chromosome 15 open reading frame 65
c43377_g1_i1	1.15	4.09	3.64E-07	3.02E-04	ENSONIG00000001177	polymerase I and transcript release factor a
c44595_g5_i1	1.15	5.67	1.01E-04	9.02E-03	ENSGMOG00000008267	tubulin, beta 2B
c37883_g1_i1	1.14	5.49	2.89E-06	1.23E-03	ENSGACG00000011925	RAB13, member RAS oncogene family
c45021_g1_i3	1.14	3.21	8.47E-05	8.28E-03	ENSONIG00000016302	R-spondin-1 precursor
c46583_g4_i5	1.14	5.58	1.64E-04	1.16E-02	ENSGACG00000005476	zgc:91890
c47902_g3_i4	1.12	4.89	3.51E-05	5.45E-03	ENSGACG00000017951	uncharacterized protein
c45909_g1_i4	1.11	3.69	7.19E-04	2.46E-02		no blastx hit*
c41566_g1_i3	1.11	3.98	2.31E-04	1.37E-02	ENSGACG00000005994	si:dkey-77d17.6
c3527_g1_i1	1.10	4.26	1.44E-05	3.35E-03	ENSGACG00000011286	40S ribosomal protein S27-like
c37833_g1_i1	1.10	5.01	1.38E-07	1.46E-04	ENSTRUG00000016446	acetyl-CoA acyltransferase 2
c42922_g2_i3	1.09	5.13	4.25E-06	1.58E-03	ENSTRUG00000014301	Uncharacterized protein
c42577_g1_i1	1.09	3.24	1.06E-03	2.96E-02	ENSTRUG00000010748	Takifugu rubripes vitamin K epoxide reductase complex subunit 1 (vkorc1), mRNA.
c29037_g1_i1	1.09	5.89	1.86E-03	3.87E-02	ENSONIG00000004115	glutathione peroxidase 1a
c47967_g4_i4	1.09	6.51	2.85E-05	4.81E-03	ENSONIG00000000724	glial fibrillary acidic protein
c47280_g3_i3	1.09	3.45	1.21E-05	2.96E-03	ENSONIG00000004365	myosin IC
c33961_g1_i2	1.08	4.54	1.95E-03	4.00E-02	ENSONIG00000014025	chemokine (C-C motif) receptor 9a
c36145_g1_i1	1.08	6.30	3.36E-08	4.94E-05	ENSPFOG00000018316	fibroblast growth factor 2
c49192_g2_i2	1.08	5.32	1.71E-04	1.18E-02	ENSONIG00000006291	pre-B-cell leukemia homeobox interacting protein 1b
c47219_g1_i2	1.08	7.85	5.79E-04	2.18E-02	ENSONIG00000013955	heat shock protein, alpha-crystallin-related, b15
c37478_g1_i1	1.07	3.47	3.07E-05	5.01E-03	ENSONIG00000000949	prostaglandin reductase 2
c39601_g1_i1	1.07	4.67	1.91E-05	3.87E-03	ENSORLG00000000473	Uncharacterized protein
c43196_g1_i3	1.07	5.19	6.44E-05	7.47E-03		no blastx hit*
c41566_g1_i2	1.06	3.86	7.53E-04	2.52E-02	ENSONIG00000007253	si:dkey-77d17.6
c46447_g5_i2	1.05	7.03	2.95E-04	1.53E-02	ENSONIG00000013969	Uncharacterized protein {ECO:0000313|Ensembl:ENSONIP00000017555}
c42777_g1_i1	1.04	5.70	7.57E-06	2.23E-03	ENSONIG00000015124	synemin, intermediate filament protein
c40741_g3_i1	1.04	4.02	1.15E-04	9.88E-03	ENSXMAG00000013484	progestin and adipoQ receptor family member VI
c47280_g3_i9	1.04	3.64	7.43E-05	7.84E-03	ENSONIG00000004365	myosin IC
c49192_g2_i5	1.04	5.38	1.34E-04	1.05E-02	ENSONIG00000006291	pre-B-cell leukemia homeobox interacting protein 1b
c36759_g1_i1	1.03	4.72	8.85E-07	5.83E-04	ENSONIG00000016629	crystallin, zeta (quinone reductase)
c46036_g1_i3	1.03	3.54	1.62E-04	1.16E-02	ENSGACG00000013111	nuclear receptor 2C2-associated protein
c40969_g1_i2	1.03	6.65	2.12E-05	4.05E-03	ENSPFOG00000014277	cysteine and glycine-rich protein 1b
c44242_g3_i1	1.02	6.01	7.48E-06	2.23E-03	ENSGACG00000005883	complement factor H1 protein precursor
c47887_g3_i1	1.02	5.32	6.18E-04	2.24E-02	ENSGACG00000001790	chemokine (C-X-C motif) receptor 3, tandem duplicate 1
c41750_g2_i3	1.01	3.94	5.30E-04	2.08E-02	ENSPFOG00000006667	transmembrane protein 179B
c27888_g1_i1	1.01	5.52	5.70E-05	7.22E-03	ENSGACG00000020643	crystallin, alpha B, a
c40741_g3_i2	1.01	4.26	4.20E-04	1.88E-02	ENSXMAG00000013484	progestin and adipoQ receptor family member VI
c37833_g1_i3	1.00	4.12	1.60E-05	3.46E-03	ENSTRUG00000016446	acetyl-CoA acyltransferase 2
c45012_g1_i2	1.00	3.10	5.39E-04	2.09E-02		no blastx hit*
c35668_g1_i4	0.99	8.61	7.81E-04	2.55E-02	ENSPFOG00000014181	fatty acid binding protein 7, brain, b
c105965_g1_i1	0.99	4.46	8.80E-04	2.68E-02	ENSONIG00000001707	Uncharacterized protein {ECO:0000313|Ensembl:ENSONIP00000002136}
c48596_g1_i6	0.99	5.17	9.55E-07	6.08E-04	ENSGACG00000005431	plectin b
c38787_g1_i7	0.99	3.82	3.64E-05	5.52E-03	ENSONIG00000008118	phosphoserine phosphatase
c42350_g1_i1	0.98	5.66	9.51E-06	2.45E-03	ENSPFOG00000002114	hyaluronan and proteoglycan link protein 1a
c42276_g1_i1	0.98	5.48	1.60E-06	8.28E-04	ENSGACG00000011036	tissue inhibitor of metalloproteinase 2b
c37833_g1_i2	0.98	4.72	7.66E-06	2.23E-03	ENSTRUG00000016446	acetyl-CoA acyltransferase 2
c35517_g1_i1	0.98	4.13	8.57E-05	8.28E-03	ENSONIG00000021450	transmembrane protein 100
c37199_g1_i2	0.98	4.83	8.23E-06	2.28E-03	ENSGACG00000000848	im:7136729
c44959_g6_i1	0.97	3.43	2.86E-04	1.50E-02	ENSGACG00000005281	enhancer of yellow 2 homolog (Drosophila)
c40692_g1_i1	0.97	3.47	2.28E-04	1.36E-02	ENSGACG00000007723	si:dkey-262k9.4
c44298_g5_i1	0.97	3.38	4.54E-04	1.95E-02	ENSONIG00000005501	Williams Beuren syndrome chromosome region 27
c45021_g1_i4	0.97	3.12	2.63E-04	1.47E-02	ENSONIG00000016302	R-spondin-1 precursor
c40969_g1_i4	0.97	6.89	7.26E-06	2.23E-03	ENSPFOG00000014277	cysteine and glycine-rich protein 1b
c28314_g1_i1	0.97	3.85	1.75E-05	3.67E-03	ENSONIG00000000430	mitochondrial amidoxime reducing component 2
c46959_g1_i2	0.97	4.77	6.05E-06	1.99E-03		no blastx hit*
c33264_g1_i1	0.97	3.72	1.73E-05	3.67E-03	ENSONIG00000012506	UDP-GlcNAc:betaGal beta-1,3-N-acetylglucosaminyltransferase 7
c46127_g2_i1	0.97	7.67	2.04E-05	3.94E-03	ENSGACG00000009736	zwilling
c45447_g2_i2	0.96	6.92	9.44E-05	8.70E-03	ENSONIG00000001505	endothelial PAS domain protein 1b
c45786_g2_i1	0.96	4.13	1.04E-03	2.93E-02	ENSONIG00000012304	cysteine and glycine-rich protein 1a
c41094_g1_i1	0.96	6.16	2.46E-05	4.32E-03	ENSONIG00000010501	angiopoietin-like 4
c39635_g1_i1	0.96	6.07	5.99E-05	7.22E-03	ENSPFOG00000002837	si:dkey-246e1.3
c46696_g3_i2	0.95	6.62	8.40E-06	2.29E-03	ENSONIG00000020784	CDC42 effector protein (Rho GTPase binding) 4b
c36759_g1_i2	0.95	3.43	3.43E-04	1.68E-02	ENSONIG00000016629	crystallin, zeta (quinone reductase)
c44226_g4_i1	0.95	4.80	1.33E-04	1.05E-02	ENSTRUG00000013449	elongation factor-1, delta, a
c43524_g2_i1	0.95	5.25	2.36E-07	2.15E-04	ENSONIG00000003876	adenylate kinase 3
c40440_g1_i2	0.95	7.56	7.96E-06	2.27E-03	ENSONIG00000012853	si:dkey-26c10.5
c36473_g1_i1	0.95	5.95	1.25E-04	1.04E-02	ENSPFOG00000002284	keratin, type I cytoskeletal 18
c38245_g1_i3	0.95	4.91	3.15E-08	4.94E-05	ENSONIG00000014167	mitochondrial ribosomal protein L30
c42547_g5_i1	0.95	3.64	6.06E-04	2.22E-02	ENSGMOG00000012776	ankyrin repeat domain 66
c40758_g1_i2	0.95	4.55	1.55E-06	8.20E-04	ENSXMAG00000002849	transgelin
c46127_g2_i4	0.94	5.63	5.83E-05	7.22E-03	ENSGACG00000009736	zwilling
c46620_g2_i3	0.94	4.24	7.34E-05	7.84E-03	ENSXMAG00000012300	Uncharacterized protein {ECO:0000313|Ensembl:ENSXMAP00000012328}
c49192_g2_i3	0.94	3.56	2.37E-03	4.42E-02	ENSONIG00000006291	pre-B-cell leukemia homeobox interacting protein 1b
c37870_g1_i2	0.94	5.08	5.91E-05	7.22E-03	ENSONIG00000003720	ADP-ribosylation-like factor 6 interacting protein 6
c46097_g16_i2	0.94	6.08	9.36E-04	2.77E-02	ENSORLG00000003811	NADH dehydrogenase (ubiquinone) 1 alpha subcomplex, 4-like 2
c47725_g3_i6	0.94	4.05	3.84E-04	1.79E-02	ENSONIG00000002291	Uncharacterized protein {ECO:0000313|Ensembl:ENSONIP00000002862}
c42275_g1_i2	0.94	5.58	9.30E-06	2.45E-03	ENSPFOG00000006058	zinc finger protein 706
c38504_g1_i3	0.94	3.90	8.72E-04	2.68E-02	ENSPFOG00000024227	cathepsin H
c46250_g2_i1	0.93	4.37	1.70E-03	3.72E-02		no blastx hit*
c45251_g2_i1	0.93	4.88	1.42E-05	3.34E-03	ENSONIG00000017959	dehydrogenase/reductase (SDR family) member 2
c61609_g1_i1	0.93	5.99	3.76E-05	5.56E-03	ENSONIG00000010973	regulator of G-protein signaling 5a
c37255_g1_i4	0.93	6.36	2.21E-04	1.32E-02	ENSGACG00000006489	zgc:173961
c32440_g1_i1	0.93	4.37	2.71E-04	1.49E-02	ENSONIG00000006531	tachykinin 4 (hemokinin)
c46561_g3_i1	0.93	4.22	1.47E-04	1.10E-02	ENSTRUG00000001369	serine/threonine kinase 10
c35531_g2_i1	0.92	3.42	1.83E-03	3.84E-02	ENSGACG00000000499	transmembrane protein 106Bb
c44255_g1_i2	0.92	5.04	7.71E-06	2.23E-03	ENSGACG00000011623	protein phosphatase 1, regulatory (inhibitor) subunit 1C
c40331_g1_i2	0.92	7.21	9.47E-04	2.78E-02	ENSLOCG00000003478	Uncharacterized protein {ECO:0000313|Ensembl:ENSLOCP00000004127}
c32308_g2_i2	0.92	6.24	9.65E-05	8.77E-03	ENSONIG00000009675	transmembrane protein 14A
c46583_g4_i1	0.92	5.44	5.96E-04	2.20E-02	ENSGACG00000005476	zgc:91890
c35668_g1_i1	0.92	10.09	1.39E-03	3.38E-02	ENSGACG00000012080	sphingomyelin phosphodiesterase, acid-like 3A
c33340_g1_i1	0.92	5.54	6.18E-05	7.37E-03	ENSONIG00000010806	zgc:85777
c44300_g1_i1	0.91	3.81	2.70E-04	1.49E-02	ENSONIG00000012846	connexin 27.5
c33186_g2_i2	0.91	5.50	3.02E-05	4.96E-03	ENSXMAG00000006237	angiotensin II receptor-associated protein
c32786_g1_i1	0.91	3.30	2.87E-03	4.88E-02	ENSORLG00000017760	dopachrome tautomerase
c44432_g2_i1	0.91	3.32	7.81E-04	2.55E-02	ENSGACG00000012899	adrenomedullin 2b
c37662_g1_i1	0.91	3.60	2.50E-03	4.57E-02	ENSPFOG00000002781	zgc:162780
c43314_g1_i2	0.91	5.61	5.88E-05	7.22E-03	ENSGACG00000004239	ST3 beta-galactoside alpha-2,3-sialyltransferase 2, like
c45394_g3_i2	0.91	3.09	1.25E-03	3.17E-02	ENSTRUG00000011829	Claudin
c48761_g3_i1	0.91	5.60	7.66E-04	2.53E-02	ENSONIG00000019656	chloride intracellular channel 1
c47797_g1_i2	0.91	4.58	5.95E-05	7.22E-03	ENSXMAG00000002800	calsequestrin 2 (cardiac muscle)
c35668_g1_i2	0.90	7.31	1.48E-03	3.48E-02	ENSTRUG00000004603	fatty acid binding protein 7, brain, b
c44617_g5_i1	0.90	3.29	2.13E-03	4.22E-02	ENSONIG00000017207	solute carrier family 22 (organic cation transporter), member 21
c46127_g2_i3	0.90	6.95	1.97E-04	1.25E-02		no blastx hit*
c36944_g1_i1	0.90	3.55	2.46E-04	1.42E-02	ENSONIG00000013532	Uncharacterized protein {ECO:0000313|Ensembl:ENSONIP00000017017}
c48635_g1_i2	0.90	4.96	3.49E-05	5.45E-03	ENSONIG00000013232	uveal autoantigen with coiled-coil domains and ankyrin repeats
c44456_g5_i5	0.90	3.35	8.04E-05	7.99E-03	ENSTNIG00000010105	serum/glucocorticoid regulated kinase family, member 3
c34044_g1_i3	0.90	4.32	3.98E-04	1.82E-02	ENSONIG00000001713	aspartoacylase
c37199_g1_i1	0.89	4.25	8.58E-04	2.67E-02	ENSGACG00000000848	im:7136729
c45064_g10_i5	0.89	5.35	2.00E-04	1.26E-02	ENSGACG00000006978	hydroxysteroid (17-beta) dehydrogenase 3
c48536_g4_i2	0.89	7.32	3.52E-06	1.40E-03	ENSONIG00000005306	zgc:154040
c43630_g3_i2	0.89	6.78	7.71E-05	7.84E-03	ENSONIG00000018519	zinc finger, CCHC domain containing 24
c45087_g2_i8	0.89	3.81	2.22E-03	4.29E-02	ENSGACG00000006260	sulfide quinone reductase-like (yeast)
c39746_g2_i2	0.89	3.87	2.83E-04	1.50E-02	ENSAMXG00000010154	opticin
c36491_g1_i1	0.89	3.60	5.15E-04	2.06E-02	ENSONIG00000003059	CKLF-like MARVEL transmembrane domain containing 3
c39354_g1_i4	0.89	3.74	7.23E-05	7.79E-03	ENSONIG00000010084	MOB kinase activator 3A
c42922_g2_i1	0.89	5.03	9.73E-05	8.80E-03	ENSTRUG00000014301	Uncharacterized protein
c45393_g2_i4	0.89	4.17	1.05E-05	2.67E-03	ENSONIG00000004391	par-3 family cell polarity regulator beta
c45578_g4_i1	0.88	5.52	1.84E-03	3.84E-02	ENSONIG00000019235	guanine nucleotide binding protein (G protein), gamma 12
c40641_g1_i1	0.88	4.49	4.66E-07	3.71E-04	ENSONIG00000011917	protein O-glucosyltransferase 1
c39346_g1_i3	0.88	4.72	4.02E-05	5.86E-03	ENSONIG00000005593	hydroxyacyl-Coenzyme A dehydrogenase/3-ketoacyl-Coenzyme A thiolase/enoyl-Coenzyme A hydratase (trifunctional protein), beta subunit
c39346_g1_i2	0.88	5.48	2.97E-06	1.23E-03	ENSGACG00000007328	hydroxyacyl-Coenzyme A dehydrogenase/3-ketoacyl-Coenzyme A thiolase/enoyl-Coenzyme A hydratase (trifunctional protein), beta subunit
c39147_g1_i2	0.87	5.68	3.66E-06	1.42E-03	ENSGACG00000010550	electron-transfer-flavoprotein, alpha polypeptide
c35335_g1_i1	0.87	5.88	9.81E-04	2.83E-02	ENSORLG00000012381	Oryzias latipes annexin max3 (anxa1), mRNA.
c33684_g1_i1	0.87	4.16	2.24E-03	4.31E-02	ENSONIG00000008589	cytochrome c, somatic b
c43052_g4_i6	0.87	5.37	2.91E-03	4.91E-02	ENSONIG00000007343	CD99 molecule
c39766_g2_i2	0.87	4.65	8.01E-05	7.99E-03	ENSONIG00000013312	mitochondrial ribosomal protein S10
c37917_g1_i2	0.87	7.89	4.66E-05	6.37E-03	ENSAMXG00000013758	pleiotrophin
c37255_g1_i3	0.87	4.06	1.52E-03	3.53E-02	ENSGACG00000006489	zgc:173961
c31988_g3_i2	0.87	3.97	8.26E-05	8.17E-03	ENSTNIG00000014762	Chromosome 11 SCAF14979, whole genome shotgun sequence {ECO:0000313|EMBL:CAG06992.1}; Uncharacterized protein {ECO:0000313|Ensembl:ENSTNIP00000017800}
c28864_g1_i1	0.87	3.58	2.72E-03	4.75E-02	ENSONIG00000008993	formin-like 2a
c22969_g1_i1	0.86	3.94	4.90E-04	2.00E-02	ENSONIG00000015443	acylphosphatase 2, muscle type
c44667_g1_i1	0.86	4.64	2.55E-05	4.39E-03	ENSONIG00000004216	solute carrier family 6 (neurotransmitter transporter, GABA), member 13
c42894_g1_i1	0.86	5.09	1.89E-05	3.87E-03	ENSGACG00000016662	RAB31, member RAS oncogene family
c29020_g1_i1	0.86	5.36	2.37E-04	1.39E-02	ENSTNIG00000014062	si:dkey-204f11.64
c45087_g2_i7	0.86	4.57	2.81E-04	1.50E-02	ENSGACG00000006260	sulfide quinone reductase-like (yeast)
c42479_g1_i3	0.86	3.18	2.76E-04	1.50E-02	ENSONIG00000005117	zinc finger, DHHC-type containing 20
c47718_g2_i2	0.86	6.40	2.97E-05	4.94E-03		no blastx hit*
c38010_g1_i2	0.86	6.90	4.37E-05	6.11E-03	ENSGACG00000004690	zgc:195173
c42296_g1_i1	0.86	5.09	6.06E-06	1.99E-03	ENSPFOG00000010247	PDZ and LIM domain 4
c48376_g3_i3	0.86	5.12	1.02E-03	2.89E-02	ENSORLG00000005927	zgc:173994
c125063_g1_i1	0.86	4.57	1.57E-03	3.59E-02	ENSONIG00000006988	cell division cycle 42, like
c45523_g1_i1	0.86	4.57	9.93E-05	8.94E-03	ENSGACG00000017210	zgc:113531
c47718_g2_i4	0.85	7.90	2.68E-04	1.48E-02		no blastx hit*
c36592_g1_i1	0.85	3.58	4.65E-04	1.98E-02	ENSGACG00000017022	zgc:92907
c40391_g2_i1	0.85	4.37	4.10E-04	1.86E-02	ENSONIG00000013548	angiopoietin 1
c38378_g1_i3	0.85	4.57	1.27E-04	1.04E-02	ENSPFOG00000002350	uncharacterized protein
c45064_g10_i3	0.85	4.33	3.52E-05	5.45E-03	ENSGACG00000006978	hydroxysteroid (17-beta) dehydrogenase 3
c36931_g1_i1	0.85	6.10	2.51E-05	4.35E-03	ENSPFOG00000008551	leptin receptor overlapping transcript
c42894_g1_i2	0.85	4.25	1.49E-06	8.14E-04	ENSGACG00000016662	RAB31, member RAS oncogene family
c46127_g2_i2	0.85	6.87	1.78E-04	1.20E-02	ENSGACG00000009736	uncharacterized protein
c48146_g1_i1	0.85	3.81	1.35E-04	1.05E-02	ENSGACG00000004669	uncharacterized protein
c32995_g1_i1	0.84	5.33	6.57E-05	7.47E-03	ENSXMAG00000014086	lectin, galactoside-binding, soluble, 2a
c33952_g1_i1	0.84	4.93	8.07E-06	2.27E-03	ENSONIG00000004991	B-cell receptor-associated protein 29
c36243_g1_i1	0.84	3.52	2.62E-03	4.67E-02	ENSGACG00000005973	sulfotransferase family 2, cytosolic sulfotransferase 3
c44464_g2_i1	0.84	6.33	4.32E-04	1.91E-02	ENSORLG00000006246	MOB kinase activator 1A
c40440_g1_i3	0.84	8.08	6.57E-05	7.47E-03	ENSONIG00000012853	si:dkey-26c10.5
c38846_g2_i2	0.84	4.51	2.59E-03	4.65E-02	ENSLOCG00000003253	WAP four-disulfide core domain 2
c46620_g2_i1	0.84	5.80	2.42E-05	4.32E-03	ENSXMAG00000012300	Uncharacterized protein {ECO:0000313|Ensembl:ENSXMAP00000012328}
c34537_g1_i1	0.84	3.24	2.87E-03	4.88E-02	ENSGACG00000002465	retinal G protein coupled receptor b
c48000_g1_i2	0.83	4.36	4.64E-04	1.98E-02	ENSTNIG00000019393	Chromosome 2 SCAF15135, whole genome shotgun sequence {ECO:0000313|EMBL:CAG13305.1}; Uncharacterized protein {ECO:0000313|Ensembl:ENSTNIP00000022598}
c42252_g1_i2	0.83	4.21	1.51E-05	3.44E-03	ENSONIG00000009788	phosphoribosyl transferase domain containing 1
c32383_g1_i1	0.83	5.57	5.38E-04	2.09E-02	ENSORLG00000007362	ATPase, H+ transporting, lysosomal 9kDa, V0 subunit e1
c44078_g1_i4	0.83	5.03	6.98E-04	2.43E-02	ENSONIG00000009651	adenosine kinase a
c46477_g2_i2	0.83	4.13	2.33E-03	4.38E-02	ENSPFOG00000006647	retinal pigment epithelium-specific protein 65c
c48184_g2_i3	0.83	3.88	1.38E-05	3.30E-03	ENSONIG00000009688	myosin phosphatase Rho interacting protein
c38295_g1_i3	0.83	4.95	2.88E-03	4.89E-02	ENSDARG00000042112	deiodinase, iodothyronine, type I
c42922_g2_i2	0.83	5.12	2.10E-04	1.29E-02	ENSTRUG00000014301	Uncharacterized protein
c40884_g1_i1	0.83	3.78	1.54E-03	3.55E-02	ENSONIG00000006360	Uncharacterized protein {ECO:0000313|Ensembl:ENSONIP00000008016}
c43305_g1_i3	0.83	5.08	2.12E-04	1.29E-02	ENSONIG00000001901	6-phosphogluconolactonase
c43841_g1_i2	0.83	3.69	1.63E-04	1.16E-02	ENSGACG00000018852	uncharacterized protein
c40533_g1_i1	0.83	3.65	3.88E-04	1.79E-02	ENSGACG00000017089	elastin microfibril interfacer 2a
c43079_g1_i2	0.83	3.33	3.38E-04	1.68E-02	ENSONIG00000019485	eukaryotic translation initiation factor 4eb
c47366_g2_i4	0.83	4.90	1.93E-06	9.45E-04	ENSPFOG00000011950	microtubule-associated protein 4
c35585_g1_i3	0.83	3.56	2.57E-04	1.45E-02	ENSONIG00000006806	integrin, beta-like 1
c34511_g1_i1	0.82	5.49	1.26E-04	1.04E-02	ENSAMXG00000005479	elongation factor 1 homolog (S. cerevisiae)
c34527_g1_i1	0.82	6.42	1.79E-05	3.71E-03	ENSORLG00000012988	purine nucleoside phosphorylase 6
c47637_g3_i4	0.82	4.82	6.01E-05	7.22E-03	ENSGACG00000005937	pituitary tumor-transforming 1 interacting protein b
c27780_g1_i1	0.82	3.45	2.16E-04	1.30E-02	ENSONIG00000000192	solute carrier family 27 (fatty acid transporter), member 2
c35382_g1_i3	0.82	4.65	2.27E-05	4.20E-03	ENSPFOG00000013330	nudix (nucleoside diphosphate linked moiety X)-type motif 5
c43587_g2_i5	0.82	4.37	2.37E-03	4.42E-02	ENSORLG00000005228	Uncharacterized protein
c42143_g2_i1	0.82	3.95	2.40E-03	4.44E-02	ENSONIG00000012051	STEAP family member 3, metalloreductase
c39142_g1_i2	0.82	4.74	2.35E-04	1.38E-02	ENSPFOG00000007822	PIGY upstream reading frame
c44162_g1_i3	0.82	3.53	2.84E-03	4.86E-02	ENSONIG00000010080	annexin A5b
c32496_g1_i1	0.81	5.25	1.79E-03	3.81E-02	ENSTNIG00000007956	Dolichyl-diphosphooligosaccharide--protein glycosyltransferase subunit DAD1 {ECO:0000256|RuleBase:RU361136}
c47113_g1_i1	0.81	4.18	4.23E-04	1.88E-02	ENSONIG00000011736	Uncharacterized protein {ECO:0000313|Ensembl:ENSONIP00000014777}
c46695_g2_i4	0.81	3.89	2.10E-04	1.29E-02	ENSDARG00000070314	caldesmon 1 like
c38787_g1_i5	0.81	5.15	2.76E-04	1.50E-02	ENSONIG00000008118	phosphoserine phosphatase
c47383_g3_i1	0.81	3.81	1.40E-03	3.39E-02	ENSPFOG00000011936	Rho guanine nucleotide exchange factor (GEF) 3
c34404_g1_i2	0.81	3.83	3.74E-04	1.77E-02	ENSONIG00000002804	Uncharacterized protein {ECO:0000313|Ensembl:ENSONIP00000003516}
c40459_g3_i1	0.81	5.13	1.97E-04	1.25E-02	ENSONIG00000014300	staufen, RNA binding protein, homolog 2 (Drosophila)
c42628_g5_i3	0.81	4.11	3.15E-04	1.59E-02	ENSONIG00000002580	Uncharacterized protein {ECO:0000313|Ensembl:ENSONIP00000003232}
c47167_g2_i1	0.81	6.59	5.56E-04	2.13E-02	ENSGACG00000007298	zgc:100919
c42810_g2_i1	0.81	4.14	5.08E-04	2.04E-02	ENSTRUG00000006704	calpain, small subunit 1 b
c39884_g1_i2	0.80	6.48	7.94E-04	2.56E-02	ENSGACG00000005729	CD302 molecule
c36078_g2_i1	0.80	5.48	4.85E-04	2.00E-02	ENSGACG00000002912	thioredoxin domain containing 9
c38403_g1_i3	0.80	5.71	9.29E-04	2.76E-02	ENSONIG00000013415	acyl-Coenzyme A dehydrogenase, long chain
c37410_g1_i1	0.80	4.81	1.10E-03	3.02E-02	ENSONIG00000010834	actin-related protein 2/3 complex inhibitor
c24941_g1_i1	0.80	4.76	1.15E-03	3.06E-02	ENSGACG00000011538	calcium and integrin binding 1 (calmyrin)
c45576_g7_i4	0.80	3.83	2.26E-03	4.32E-02	ENSXMAG00000007217	Src homology 2 domain containing E
c41547_g3_i2	0.80	4.10	1.38E-04	1.06E-02	ENSGMOG00000003975	uncharacterized protein
c45064_g10_i2	0.80	5.75	3.14E-04	1.59E-02	ENSGACG00000006978	hydroxysteroid (17-beta) dehydrogenase 3
c38797_g1_i1	0.80	3.69	6.18E-04	2.24E-02	ENSONIG00000018819	deleted in a mouse model of primary ciliary dyskinesia
c37610_g1_i1	0.80	4.54	1.19E-03	3.11E-02	ENSTRUG00000006212	succinate-CoA ligase, GDP-forming, beta subunit
c37199_g1_i4	0.80	4.16	2.75E-03	4.75E-02	ENSGACG00000000848	im:7136729
c37478_g1_i3	0.80	4.59	9.14E-06	2.45E-03	ENSONIG00000000949	prostaglandin reductase 2
c33839_g1_i2	0.80	4.44	8.89E-05	8.40E-03	ENSGACG00000017602	ubiquitin-conjugating enzyme E2G 1b (UBC7 homolog, yeast)
c42032_g1_i1	0.80	4.77	3.48E-04	1.69E-02	ENSONIG00000004388	transgelin 2
c46727_g1_i2	0.79	6.74	5.26E-04	2.08E-02	ENSDARG00000074381	FERM, RhoGEF (ARHGEF) and pleckstrin domain protein 1 (chondrocyte-derived)
c45824_g8_i2	0.79	3.45	2.65E-03	4.70E-02	ENSTNIG00000019141	unc-93 homolog A (C. elegans)
c33190_g1_i1	0.79	6.31	6.43E-04	2.29E-02	ENSPFOG00000000415	oligosaccharyltransferase complex subunit
c39421_g1_i3	0.79	3.91	5.82E-05	7.22E-03	ENSGACG00000003497	si:ch73-390p7.2
c43030_g1_i2	0.79	3.29	7.61E-04	2.53E-02	ENSTRUG00000016545	Dimethylaniline monooxygenase
c43128_g4_i5	0.79	4.12	2.11E-04	1.29E-02	ENSTRUG00000007232	annexin A3b
c39923_g1_i1	0.79	3.23	1.16E-03	3.07E-02	ENSTNIG00000018596	Uncharacterized protein {ECO:0000313|Ensembl:ENSTNIP00000021770}
c44667_g1_i5	0.79	4.58	5.39E-05	7.00E-03	ENSONIG00000004216	solute carrier family 6 (neurotransmitter transporter, GABA), member 13
c36078_g2_i2	0.79	7.49	4.12E-04	1.86E-02	ENSGACG00000002912	thioredoxin domain containing 9
c39635_g1_i2	0.79	5.35	5.00E-04	2.03E-02	ENSPFOG00000002837	si:dkey-246e1.3
c45033_g2_i1	0.79	3.87	1.55E-04	1.13E-02	ENSPFOG00000015944	DnaJ (Hsp40) homolog, subfamily B, member 6b
c32382_g1_i1	0.78	4.73	1.91E-04	1.25E-02	ENSGACG00000016041	ribonuclease T2
c32308_g2_i1	0.78	4.31	2.93E-03	4.93E-02	ENSONIG00000009675	transmembrane protein 14A
c32431_g2_i1	0.78	8.10	8.76E-05	8.35E-03	ENSORLG00000000201	chemokine (C-X-C motif) ligand 14
c40639_g3_i2	0.78	3.93	1.72E-03	3.74E-02	ENSGACG00000010688	zgc:101744
c48474_g2_i1	0.78	3.46	1.92E-04	1.25E-02	ENSONIG00000010633	ATPase type 13A3
c37290_g1_i2	0.78	5.91	1.40E-04	1.07E-02	ENSONIG00000009246	vimentin like
c36248_g3_i1	0.78	3.71	3.91E-04	1.80E-02	ENSGACG00000004981	breast carcinoma amplified sequence 2
c48488_g1_i1	0.77	4.12	1.40E-03	3.39E-02	ENSONIG00000000759	phosphatidylinositol glycan anchor biosynthesis, class H
c10149_g1_i1	0.77	5.90	2.32E-03	4.37E-02	ENSORLG00000012113	ATP synthase, H+ transporting, mitochondrial F0 complex, subunit g
c44456_g5_i3	0.77	3.34	2.58E-03	4.65E-02	ENSTNIG00000010105	serum/glucocorticoid regulated kinase family, member 3
c33017_g1_i1	0.77	5.16	1.10E-05	2.74E-03	ENSGACG00000014168	dehydrogenase/reductase (SDR family) member 1
c38000_g1_i3	0.77	4.14	1.70E-04	1.18E-02	ENSGACG00000006119	MpV17 transgene, murine homolog, glomerulosclerosis
c41475_g1_i2	0.77	5.37	6.88E-06	2.15E-03	ENSONIG00000017847	FYVE, RhoGEF and PH domain containing 6
c48982_g3_i1	0.77	4.96	5.43E-05	7.00E-03		no blastx hit*
c38115_g1_i2	0.77	3.53	2.20E-03	4.28E-02	ENSONIG00000002476	zgc:101583
c27829_g1_i1	0.77	7.26	2.86E-03	4.87E-02	ENSONIG00000010357	peroxiredoxin 3
c47896_g3_i12	0.77	4.93	8.83E-05	8.38E-03	ENSGACG00000017697	AHNAK nucleoprotein
c38885_g1_i5	0.77	3.96	4.69E-05	6.37E-03	ENSONIG00000008794	Bardet-Biedl syndrome 5
c35018_g2_i1	0.77	5.09	7.75E-04	2.55E-02	ENSONIG00000013408	RAB32a, member RAS oncogene family
c41547_g3_i1	0.77	3.90	2.16E-05	4.08E-03	ENSGACG00000011137	uncharacterized protein
c38175_g1_i2	0.77	4.09	5.77E-04	2.18E-02	ENSONIG00000002847	centrosomal protein 19
c41547_g3_i10	0.77	3.94	1.37E-05	3.30E-03	ENSGACG00000011137	uncharacterized protein
c33998_g1_i2	0.77	7.47	2.44E-04	1.41E-02	ENSONIG00000009318	fission 1 (mitochondrial outer membrane) homolog (S. cerevisiae)
c38621_g1_i2	0.77	3.86	8.03E-04	2.58E-02	ENSGACG00000016911	glycolipid transfer protein b
c40948_g1_i2	0.76	4.40	1.67E-03	3.70E-02	ENSONIG00000006535	gamma-glutamyl hydrolase (conjugase, folylpolygammaglutamyl hydrolase)
c34075_g1_i3	0.76	4.69	3.81E-04	1.78E-02	ENSXMAG00000017980	guanine nucleotide binding protein (G protein), gamma 5
c33998_g1_i1	0.76	5.98	5.95E-04	2.20E-02	ENSONIG00000009318	fission 1 (mitochondrial outer membrane) homolog (S. cerevisiae)
c47966_g1_i1	0.76	4.33	7.59E-05	7.84E-03	ENSONIG00000016310	adducin 3 (gamma) a
c43484_g1_i1	0.76	3.87	4.42E-04	1.93E-02	ENSXMAG00000001148	phosphatidylethanolamine-binding protein 4
c38467_g1_i1	0.76	8.30	1.76E-03	3.79E-02	ENSORLG00000012246	nascent polypeptide-associated complex alpha subunit
c40865_g1_i1	0.76	6.31	1.50E-04	1.11E-02	ENSORLG00000008697	hydroxyacyl-Coenzyme A dehydrogenase/3-ketoacyl-Coenzyme A thiolase/enoyl-Coenzyme A hydratase, alpha subunit a
c43381_g1_i1	0.76	4.22	4.41E-04	1.93E-02	ENSTRUG00000018352	si:dkey-163m14.2
c45697_g2_i8	0.76	3.92	3.47E-04	1.69E-02	ENSPFOG00000015189	acetyl-Coenzyme A acetyltransferase 1 (acetoacetyl Coenzyme A thiolase)
c46236_g1_i1	0.76	6.55	4.80E-04	2.00E-02	ENSGACG00000019745	solute carrier family 3, member 2a
c39346_g1_i1	0.76	3.85	9.78E-04	2.83E-02	ENSGACG00000007328	hydroxyacyl-Coenzyme A dehydrogenase/3-ketoacyl-Coenzyme A thiolase/enoyl-Coenzyme A hydratase (trifunctional protein), beta subunit
c47700_g1_i4	0.76	3.41	8.35E-04	2.63E-02		no blastx hit*
c33170_g1_i2	0.76	5.37	9.27E-05	8.62E-03	ENSONIG00000000391	Uncharacterized protein {ECO:0000313|Ensembl:ENSONIP00000000495}
c31599_g1_i1	0.76	4.06	2.74E-03	4.75E-02	ENSONIG00000013441	peroxisomal membrane protein 2
c47366_g2_i1	0.76	4.79	4.07E-06	1.55E-03	ENSPFOG00000011950	microtubule-associated protein 4
c42953_g1_i1	0.76	5.72	8.65E-04	2.68E-02	ENSXMAG00000014533	polymerase I and transcript release factor b
c37790_g1_i1	0.76	6.07	2.81E-04	1.50E-02	ENSONIG00000010903	cytokine induced apoptosis inhibitor 1
c48404_g6_i4	0.76	4.76	9.30E-04	2.76E-02	ENSGACG00000000007	uncharacterized protein
c35936_g1_i1	0.76	4.57	5.03E-04	2.03E-02	ENSORLG00000012173	pyruvate dehydrogenase kinase, isozyme 2
c39374_g2_i3	0.76	3.78	8.62E-05	8.28E-03	ENSGACG00000010408	glutathione S-transferase kappa 1
c41892_g1_i2	0.75	4.85	7.69E-05	7.84E-03	ENSPFOG00000016084	uncharacterized protein
c38899_g1_i1	0.75	5.27	1.49E-03	3.50E-02	ENSPFOG00000013901	glycogenin 1b
c47966_g1_i3	0.75	4.06	2.52E-04	1.43E-02	ENSONIG00000016310	adducin 3 (gamma) a
c40440_g1_i5	0.75	4.99	3.96E-04	1.82E-02	ENSONIG00000012853	si:dkey-26c10.5
c47366_g2_i2	0.75	4.77	6.49E-05	7.47E-03	ENSPFOG00000011950	microtubule-associated protein 4
c48596_g1_i2	0.75	5.22	2.52E-04	1.43E-02	ENSGACG00000005431	plectin b
c38834_g1_i3	0.75	5.10	2.85E-06	1.23E-03	ENSGACG00000010828	bridging integrator 3
c47887_g2_i3	0.75	5.13	2.26E-03	4.32E-02	ENSONIG00000014393	mitochondrial ribosomal protein L40
c44142_g6_i2	0.75	7.43	1.04E-03	2.92E-02	ENSTRUG00000008179	superoxide dismutase 1, soluble
c38467_g1_i4	0.75	5.89	2.27E-03	4.33E-02	ENSORLG00000012246	nascent polypeptide-associated complex alpha subunit
c48282_g1_i1	0.75	6.34	7.20E-04	2.46E-02		no blastx hit*
c41892_g1_i3	0.75	4.21	6.25E-04	2.25E-02	ENSXMAG00000000320	Uncharacterized protein {ECO:0000313|Ensembl:ENSXMAP00000000319}
c34440_g1_i3	0.75	4.31	1.43E-04	1.08E-02	ENSONIG00000016443	heat-responsive protein 12
c43362_g3_i2	0.74	5.09	2.52E-03	4.60E-02	ENSGACG00000012317	nuclear receptor coactivator 4
c47062_g3_i9	0.74	4.42	4.74E-05	6.37E-03	ENSONIG00000001074	cytochrome P450, family 46, subfamily A, polypeptide 2
c43263_g1_i1	0.74	5.66	1.53E-05	3.44E-03	ENSPFOG00000004292	Tax1 (human T-cell leukemia virus type I) binding protein 3
c47797_g1_i1	0.74	5.58	1.58E-04	1.14E-02	ENSGACG00000014031	calsequestrin 2 (cardiac muscle)
c31899_g3_i1	0.74	5.00	4.48E-04	1.93E-02	ENSONIG00000020238	F-box protein 2
c47272_g1_i3	0.74	4.95	2.31E-03	4.37E-02	ENSPFOG00000012027	uncharacterized protein
c47627_g3_i2	0.74	4.02	2.06E-04	1.28E-02	ENSGACG00000003455	Rho GTPase activating protein 27
c48976_g2_i1	0.74	3.31	1.37E-03	3.34E-02	ENSGACG00000001986	chromosome 4 open reading frame 32
c40041_g1_i4	0.74	4.91	2.24E-04	1.34E-02	ENSTNIG00000008553	Chromosome 7 SCAF14557, whole genome shotgun sequence {ECO:0000313|EMBL:CAF98527.1}; Uncharacterized protein {ECO:0000313|Ensembl:ENSTNIP00000011393}
c38883_g1_i4	0.74	5.40	1.93E-03	3.99E-02	ENSXMAG00000009586	ribosomal protein L9
c40059_g1_i1	0.74	8.30	3.44E-04	1.68E-02	ENSGACG00000019474	fatty acid binding protein 2, intestinal
c48035_g8_i2	0.74	4.74	8.72E-04	2.68E-02	ENSONIG00000006225	extracellular matrix protein 1b
c44255_g1_i1	0.74	4.43	2.37E-03	4.42E-02	ENSONIG00000001481	protein phosphatase 1, regulatory (inhibitor) subunit 1C
c39147_g1_i1	0.74	6.47	4.12E-04	1.86E-02	ENSGACG00000010550	electron-transfer-flavoprotein, alpha polypeptide
c48035_g8_i1	0.73	5.12	3.39E-04	1.68E-02	ENSONIG00000006225	extracellular matrix protein 1b
c42003_g3_i1	0.73	4.11	1.11E-03	3.03E-02	ENSORLG00000006079	solute carrier family 22 (organic anion transporter), member 6, like
c47627_g3_i6	0.73	4.15	6.22E-04	2.25E-02	ENSTRUG00000005700	Rho GTPase activating protein 27
c39668_g1_i1	0.73	6.67	1.74E-04	1.19E-02	ENSPFOG00000018226	putative breast adenocarcinoma marker
c46119_g2_i1	0.73	5.92	1.65E-04	1.16E-02	ENSONIG00000004377	pyridoxal (pyridoxine, vitamin B6) kinase a
c36718_g1_i4	0.73	3.29	2.59E-03	4.65E-02	ENSPFOG00000007572	developmentally regulated GTP binding protein 2
c44687_g1_i1	0.73	5.40	2.01E-05	3.92E-03	ENSPFOG00000004342	pleckstrin homology domain containing, family O member 2
c46119_g2_i3	0.73	6.50	1.69E-04	1.18E-02	ENSONIG00000004377	pyridoxal (pyridoxine, vitamin B6) kinase a
c42050_g1_i1	0.73	9.66	1.39E-03	3.38E-02		no blastx hit*
c39693_g1_i3	0.73	6.10	4.95E-04	2.02E-02	ENSDARG00000052010	family with sequence similarity 96, member B
c47425_g9_i3	0.73	5.19	3.73E-05	5.56E-03	ENSGACG00000013434	phosphoribosyl pyrophosphate synthetase-associated protein 1
c43829_g2_i3	0.73	5.11	9.29E-04	2.76E-02	ENSXMAG00000004769	G protein-coupled receptor 144
c42711_g1_i4	0.73	5.11	1.20E-04	1.02E-02	ENSONIG00000018679	annexin A13, like
c37704_g2_i1	0.73	5.38	7.63E-05	7.84E-03	ENSONIG00000005689	B-cell CLL/lymphoma 7B, b
c40126_g1_i2	0.73	4.70	1.14E-03	3.06E-02	ENSGMOG00000001186	CNDP dipeptidase 2 (metallopeptidase M20 family)
c49192_g3_i1	0.73	7.42	3.77E-04	1.78E-02	ENSONIG00000006291	pre-B-cell leukemia homeobox interacting protein 1b
c46447_g5_i3	0.73	5.76	2.08E-03	4.15E-02	ENSONIG00000013969	Uncharacterized protein {ECO:0000313|Ensembl:ENSONIP00000017555}
c45687_g1_i2	0.73	3.94	2.48E-04	1.42E-02	ENSGACG00000015415	uncharacterized protein
c34044_g1_i1	0.73	5.58	4.07E-04	1.85E-02	ENSONIG00000001713	aspartoacylase
c29725_g1_i1	0.73	4.42	1.14E-03	3.06E-02	ENSGACG00000005529	UDP-GlcNAc:betaGal beta-1,3-N-acetylglucosaminyltransferase 7, like
c36234_g1_i3	0.72	5.96	1.22E-03	3.13E-02		no blastx hit*
c35554_g1_i2	0.72	8.09	3.66E-04	1.75E-02	ENSGACG00000007351	transmembrane protein 50A
c44970_g2_i2	0.72	4.85	2.99E-04	1.54E-02	ENSAMXG00000009498	vesicle-associated membrane protein 1
c46695_g2_i10	0.72	4.18	3.59E-04	1.73E-02	ENSTRUG00000005432	caldesmon 1 like
c37290_g1_i3	0.72	5.90	5.90E-04	2.19E-02	ENSONIG00000009246	vimentin like
c44993_g1_i1	0.72	3.83	4.45E-04	1.93E-02	ENSONIG00000014344	translocase of inner mitochondrial membrane 21 homolog (yeast)
c45073_g1_i2	0.72	5.69	1.53E-03	3.55E-02	ENSONIG00000007803	Uncharacterized protein {ECO:0000313|Ensembl:ENSONIP00000009828}
c34270_g1_i1	0.72	5.54	5.47E-04	2.12E-02	ENSGACG00000014123	proteasome (prosome, macropain) assembly chaperone 3
c45035_g2_i2	0.72	5.76	1.11E-04	9.67E-03	ENSONIG00000006318	PX domain containing 1b
c45322_g3_i4	0.72	6.60	2.79E-04	1.50E-02	ENSPFOG00000014304	cytochrome P450, family 4, subfamily T, polypeptide 8
c47349_g1_i1	0.72	5.55	1.04E-03	2.93E-02	ENSPFOG00000004905	guanine nucleotide binding protein (G protein), alpha inhibiting activity polypeptide 2
c40600_g6_i2	0.72	7.94	2.33E-03	4.38E-02	ENSONIG00000016172	integral membrane protein 2Bb
c42711_g1_i1	0.72	5.04	7.08E-05	7.79E-03	ENSONIG00000018679	annexin A13, like
c38667_g1_i1	0.71	5.50	5.52E-04	2.12E-02	ENSGACG00000013595	vesicle-associated membrane protein 8 (endobrevin)
c37917_g2_i1	0.71	8.98	1.55E-03	3.58E-02	ENSPFOG00000016870	pleiotrophin
c46944_g1_i5	0.71	3.84	1.69E-04	1.18E-02	ENSGACG00000011356	heme binding protein 2
c39357_g2_i1	0.71	5.22	3.05E-04	1.56E-02	ENSONIG00000007380	uridine-cytidine kinase 1
c39693_g1_i1	0.71	4.32	2.01E-04	1.26E-02	ENSONIG00000001310	family with sequence similarity 96, member B
c47637_g3_i9	0.71	3.68	8.83E-04	2.68E-02	ENSGACG00000002233	catechol-O-methyltransferase domain containing 1
c45291_g2_i1	0.71	4.21	6.87E-05	7.71E-03	ENSTNIG00000011837	myosin XVIIIAa
c37465_g1_i2	0.71	3.99	6.47E-04	2.30E-02	ENSPFOG00000019453	Ras-related GTP binding A
c46620_g2_i4	0.71	6.00	6.31E-04	2.26E-02	ENSXMAG00000012300	Uncharacterized protein {ECO:0000313|Ensembl:ENSXMAP00000012328}
c44802_g3_i2	0.71	3.65	3.81E-04	1.78E-02	ENSGACG00000020153	glycerophosphodiester phosphodiesterase domain containing 5a
c40314_g1_i2	0.71	3.63	1.09E-03	3.02E-02	ENSGACG00000004337	G protein-coupled receptor 1
c45262_g1_i2	0.71	6.23	7.58E-05	7.84E-03	ENSONIG00000013372	A kinase (PRKA) anchor protein (gravin) 12b
c41572_g1_i1	0.71	3.85	2.93E-03	4.93E-02	ENSTNIG00000005999	Chromosome undetermined SCAF13541, whole genome shotgun sequence {ECO:0000313|EMBL:CAF94911.1}; Uncharacterized protein {ECO:0000313|Ensembl:ENSTNIP00000008739}
c47176_g1_i1	0.71	7.98	2.33E-03	4.38E-02	ENSONIG00000013921	Uncharacterized protein {ECO:0000313|Ensembl:ENSONIP00000017501}
c46604_g3_i1	0.71	4.24	2.08E-03	4.16E-02	ENSONIG00000016693	si:ch211-210c8.6
c37917_g1_i1	0.71	4.59	2.80E-03	4.81E-02	ENSAMXG00000013758	pleiotrophin
c23399_g1_i1	0.71	5.81	5.39E-04	2.09E-02	ENSONIG00000005774	proteasome (prosome, macropain) subunit, alpha type, 4
c47453_g3_i1	0.71	3.34	2.66E-03	4.70E-02	ENSPFOG00000006162	absent in melanoma 1a
c37363_g1_i1	0.71	5.77	3.69E-04	1.76E-02	ENSONIG00000009662	calponin 3, acidic a
c45563_g6_i1	0.71	7.68	1.98E-03	4.03E-02	ENSONIG00000004733	zgc:162356
c23704_g1_i1	0.70	4.25	1.07E-04	9.50E-03	ENSONIG00000018895	solute carrier family 25 (carnitine/acylcarnitine translocase), member 20
c46944_g1_i1	0.70	6.27	9.37E-04	2.77E-02	ENSGACG00000011356	heme binding protein 2
c43079_g1_i1	0.70	4.27	2.87E-04	1.50E-02	ENSPFOG00000000233	eukaryotic translation initiation factor 4eb
c47637_g3_i11	0.70	5.08	2.84E-04	1.50E-02	ENSGACG00000005937	pituitary tumor-transforming 1 interacting protein b
c47637_g3_i2	0.70	5.02	1.60E-04	1.15E-02	ENSONIG00000016179	catechol-O-methyltransferase domain containing 1
c36593_g1_i2	0.70	5.64	1.49E-04	1.11E-02	ENSONIG00000015332	acyl-CoA synthetase bubblegum family member 1
c46959_g2_i2	0.70	5.22	5.15E-04	2.06E-02	ENSORLG00000012724	chromatin accessibility complex 1
c43799_g4_i1	0.70	6.03	1.13E-03	3.06E-02	ENSGACG00000014733	short chain dehydrogenase/reductase family 16C, member 5a
c42709_g1_i1	0.70	5.26	1.32E-04	1.05E-02	ENSXMAG00000005213	si:ch1073-219n12.1
c41517_g1_i3	0.70	3.65	2.75E-04	1.50E-02	ENSGACG00000007676	mitogen-activated protein kinase 14a
c47717_g1_i2	0.70	4.16	1.44E-03	3.44E-02		no blastx hit*
c37204_g1_i2	0.70	4.16	1.62E-03	3.62E-02	ENSONIG00000001223	partner of NOB1 homolog (S. cerevisiae)
c34639_g1_i1	0.70	4.65	2.88E-04	1.50E-02	ENSGMOG00000009357	CDGSH iron sulfur domain 2
c45262_g1_i1	0.70	6.15	1.23E-04	1.03E-02	ENSONIG00000013372	A kinase (PRKA) anchor protein (gravin) 12b
c42810_g2_i2	0.70	8.19	2.57E-04	1.45E-02	ENSPFOG00000018021	calpain, small subunit 1 b
c39517_g1_i3	0.70	3.69	6.02E-05	7.22E-03	ENSTRUG00000017360	transmembrane protein 147
c33335_g1_i1	0.70	5.03	6.74E-04	2.37E-02	ENSORLG00000012372	retinol binding protein 1a, cellular
c40694_g2_i1	0.69	4.49	1.57E-03	3.59E-02	ENSONIG00000019316	sortilin 1a
c42980_g2_i1	0.69	5.32	1.34E-04	1.05E-02	ENSONIG00000011462	family with sequence similarity 3, member C
c41780_g2_i2	0.69	4.10	9.57E-04	2.80E-02	ENSGACG00000013192	enoyl CoA hydratase 1, peroxisomal
c39379_g1_i2	0.69	4.05	7.12E-04	2.45E-02	ENSGACG00000004192	mitochondrial ribosomal protein L9
c46784_g1_i3	0.69	4.51	1.61E-03	3.61E-02	ENSONIG00000011770	guanine deaminase
c38191_g1_i1	0.69	3.97	1.69E-03	3.71E-02	ENSORLG00000006891	hydroxyacyl-Coenzyme A dehydrogenase
c39413_g2_i1	0.69	5.20	3.37E-04	1.68E-02	ENSONIG00000002346	RAB8A, member RAS oncogene family
c47925_g4_i4	0.69	5.36	1.96E-05	3.89E-03	ENSPFOG00000007461	annexin A13
c40440_g1_i4	0.69	7.14	9.43E-04	2.77E-02	ENSONIG00000012853	si:dkey-26c10.5
c34793_g1_i1	0.69	5.38	2.74E-03	4.75E-02		no blastx hit*
c38263_g1_i2	0.69	4.41	1.27E-03	3.20E-02	ENSORLG00000011425	charged multivesicular body protein 5b
c43542_g2_i3	0.69	4.88	7.32E-04	2.48E-02	ENSONIG00000017619	solute carrier family 7 (cationic amino acid transporter, y+ system), member 2
c47366_g2_i5	0.69	4.76	7.18E-05	7.79E-03	ENSPFOG00000011950	microtubule-associated protein 4
c32975_g1_i1	0.69	4.50	5.64E-04	2.14E-02	ENSGACG00000018587	synaptobrevin-like 1
c47564_g1_i5	0.68	3.46	2.41E-03	4.45E-02	ENSGACG00000018502	sepiapterin reductase (7,8-dihydrobiopterin:NADP+ oxidoreductase)
c44676_g4_i1	0.68	4.71	4.14E-05	5.93E-03	ENSONIG00000019701	ceramide synthase 2a
c35428_g1_i1	0.68	3.87	9.20E-04	2.76E-02	ENSONIG00000012488	Tctex1 domain containing 2
c44842_g2_i3	0.68	8.43	8.73E-04	2.68E-02	ENSONIG00000010070	Oreochromis niloticus ubiquitin C-terminal hydrolase (uch), mRNA.
c48182_g3_i12	0.68	4.70	6.35E-05	7.47E-03	ENSTRUG00000007868	protein tyrosine phosphatase, receptor-type, F interacting protein, binding protein 2b
c22963_g1_i1	0.68	5.84	3.06E-04	1.56E-02	ENSPFOG00000008352	mal, T-cell differentiation protein 2 (gene/pseudogene)
c34007_g1_i1	0.68	3.84	1.84E-03	3.84E-02	ENSONIG00000010831	ORAI calcium release-activated calcium modulator 1
c45697_g2_i2	0.68	5.49	4.61E-05	6.37E-03	ENSGACG00000020186	acetyl-Coenzyme A acetyltransferase 1 (acetoacetyl Coenzyme A thiolase)
c47176_g1_i2	0.68	9.22	2.14E-03	4.23E-02	ENSONIG00000013921	Uncharacterized protein {ECO:0000313|Ensembl:ENSONIP00000017501}
c47366_g2_i3	0.68	4.55	3.83E-05	5.62E-03	ENSPFOG00000011950	microtubule-associated protein 4
c32954_g1_i1	0.68	3.61	2.08E-03	4.15E-02	ENSONIG00000005246	thiosulfate sulfurtransferase (rhodanese)-like domain containing 1
c38561_g1_i2	0.68	5.27	1.77E-04	1.20E-02	ENSONIG00000008868	dynactin 6
c47237_g1_i1	0.68	4.86	2.00E-04	1.26E-02	ENSONIG00000002409	sideroflexin 5b
c38601_g1_i2	0.67	3.38	1.11E-03	3.03E-02	ENSONIG00000011002	tissue specific transplantation antigen P35B
c34751_g1_i1	0.67	4.86	8.73E-04	2.68E-02	ENSXMAG00000019620	transmembrane protein 100
c43867_g2_i1	0.67	4.74	2.47E-04	1.42E-02	ENSONIG00000019574	solute carrier family 39 (zinc transporter), member 8
c47637_g3_i1	0.67	4.40	1.97E-04	1.25E-02	ENSXMAG00000015484	catechol-O-methyltransferase domain containing 1
c39264_g2_i5	0.67	4.45	1.80E-03	3.81E-02	ENSTRUG00000009973	transmembrane protein 30Aa
c46724_g3_i3	0.67	5.47	2.71E-03	4.74E-02	ENSTNIG00000008135	prostaglandin D2 synthase b
c35382_g1_i4	0.67	3.63	1.09E-03	3.02E-02	ENSORLG00000020802	nudix (nucleoside diphosphate linked moiety X)-type motif 5
c33712_g1_i1	0.67	5.83	4.55E-04	1.95E-02	ENSTRUG00000004992	electron-transfer-flavoprotein, beta polypeptide
c41530_g1_i3	0.67	5.73	1.44E-03	3.44E-02	ENSGACG00000008422	zgc:110239
c48980_g1_i1	0.67	3.87	7.90E-04	2.56E-02	ENSONIG00000014452	methionine sulfoxide reductase B2
c47854_g3_i1	0.67	3.76	1.36E-03	3.33E-02	ENSTRUG00000006428	vacuolar protein sorting 25 (yeast)
c46126_g3_i1	0.67	6.28	8.17E-04	2.58E-02	ENSONIG00000001540	solute carrier family 29 (equilibrative nucleoside transporter), member 2
c40141_g1_i3	0.67	3.65	2.62E-03	4.67E-02	ENSTNIG00000006127	RNA binding motif protein 47
c44386_g2_i2	0.67	4.78	1.14E-03	3.06E-02	ENSGACG00000017845	leucine-rich repeat LGI family, member 2b
c44383_g4_i1	0.67	6.34	8.91E-04	2.70E-02	ENSONIG00000015238	proline-serine-threonine phosphatase interacting protein 1a
c40996_g1_i2	0.67	4.83	7.53E-04	2.52E-02	ENSONIG00000011808	phytanoyl-CoA 2-hydroxylase
c44386_g2_i1	0.67	4.72	4.76E-04	2.00E-02	ENSGACG00000017845	leucine-rich repeat LGI family, member 2b
c36234_g1_i1	0.67	7.86	2.20E-03	4.28E-02		no blastx hit*
c44000_g1_i1	0.67	4.65	1.11E-03	3.03E-02	ENSPFOG00000003820	si:dkey-12j5.1
c46928_g4_i2	0.67	4.52	1.16E-03	3.07E-02	ENSPFOG00000005790	Rab interacting lysosomal protein-like 1
c28410_g1_i1	0.67	3.83	2.54E-03	4.62E-02	ENSONIG00000003894	caveolin 2
c35936_g2_i1	0.67	5.85	1.28E-04	1.04E-02	ENSXMAG00000014954	pyruvate dehydrogenase kinase, isozyme 2
c46241_g1_i5	0.66	4.24	4.71E-04	1.99E-02	ENSONIG00000002533	solute carrier family 16 (monocarboxylic acid transporters), member 4
c39693_g1_i2	0.66	3.51	1.19E-03	3.11E-02	ENSONIG00000001310	family with sequence similarity 96, member B
c42628_g5_i1	0.66	4.88	1.80E-03	3.81E-02	ENSONIG00000002580	Uncharacterized protein {ECO:0000313|Ensembl:ENSONIP00000003232}
c38829_g2_i1	0.66	3.90	1.77E-03	3.79E-02	ENSONIG00000010000	MAD homolog 1 (Drosophila)
c38120_g3_i2	0.66	5.03	6.15E-04	2.24E-02	ENSGACG00000008724	isovaleryl Coenzyme A dehydrogenase
c37088_g2_i1	0.66	7.48	2.37E-03	4.42E-02	ENSGACG00000010752	Cd63 antigen
c40509_g2_i1	0.66	6.08	1.93E-03	3.99E-02	ENSGACG00000010059	cell division cycle 42, like
c48523_g2_i13	0.66	4.66	1.80E-04	1.20E-02	ENSGACG00000000723	protein kinase, AMP-activated, gamma 1 non-catalytic subunit
c35323_g1_i1	0.66	4.91	5.77E-04	2.18E-02	ENSONIG00000004895	glyoxylate reductase/hydroxypyruvate reductase a
c42663_g3_i3	0.66	5.28	2.67E-03	4.71E-02	ENSXMAG00000014235	basic transcription factor 3
c37610_g2_i1	0.66	4.19	8.14E-04	2.58E-02	ENSPFOG00000010716	succinate-CoA ligase, GDP-forming, beta subunit
c37112_g2_i1	0.66	4.00	1.32E-03	3.27E-02	ENSTNIG00000012566	Uncharacterized protein {ECO:0000313|Ensembl:ENSTNIP00000015535}
c39142_g1_i1	0.66	4.79	1.52E-03	3.53E-02	ENSPFOG00000007822	PIGY upstream reading frame
c46608_g2_i1	0.65	5.49	1.22E-04	1.03E-02	ENSPFOG00000014857	uncharacterized protein
c40830_g1_i2	0.65	6.90	1.20E-03	3.11E-02	ENSPFOG00000010404	small integral membrane protein 14
c32671_g1_i1	0.65	4.36	1.56E-04	1.13E-02		no blastx hit*
c21510_g1_i1	0.65	5.58	8.64E-04	2.68E-02	ENSONIG00000016292	BBSome interacting protein 1
c35900_g1_i1	0.65	4.48	1.37E-03	3.34E-02	ENSGACG00000018860	zinc finger CCHC-type and RNA binding motif 1
c44192_g1_i2	0.65	5.52	1.28E-03	3.21E-02	ENSTRUG00000009161	multiple coagulation factor deficiency 2
c44895_g2_i3	0.65	5.02	3.14E-04	1.59E-02	ENSONIG00000019771	brevican
c49111_g4_i5	0.65	3.87	2.21E-03	4.29E-02	ENSONIG00000017964	Uncharacterized protein {ECO:0000313|Ensembl:ENSONIP00000022636}
c39467_g1_i2	0.65	7.17	1.91E-03	3.96E-02	ENSGACG00000001721	dynactin 3 (p22)
c45916_g1_i1	0.65	4.25	1.06E-03	2.97E-02	ENSXMAG00000013049	SH3-domain GRB2-like 1b
c47237_g1_i3	0.65	3.41	2.50E-03	4.57E-02	ENSONIG00000002409	sideroflexin 5b
c41622_g2_i3	0.65	4.16	2.76E-03	4.76E-02	ENSPFOG00000009125	SH3-domain GRB2-like endophilin B1a
c36661_g1_i1	0.65	4.46	1.01E-03	2.89E-02	ENSGACG00000011103	stimulated by retinoic acid 13 homolog (mouse)
c28314_g1_i2	0.65	4.44	2.78E-03	4.79E-02	ENSONIG00000000430	mitochondrial amidoxime reducing component 2
c39627_g2_i1	0.65	5.75	8.48E-04	2.65E-02	ENSPFOG00000011006	methylcrotonoyl-Coenzyme A carboxylase 2 (beta)
c44464_g4_i1	0.65	7.84	6.83E-04	2.40E-02	ENSONIG00000011150	MOB kinase activator 1Bb
c48437_g5_i5	0.65	4.80	7.04E-04	2.44E-02	ENSONIG00000005908	APAF1 interacting protein
c47925_g4_i2	0.64	7.40	7.11E-04	2.45E-02	ENSPFOG00000007461	annexin A13
c41608_g3_i6	0.64	3.61	1.32E-03	3.27E-02	ENSGACG00000012232	PRP18 pre-mRNA processing factor 18 homolog (yeast)
c35154_g1_i3	0.64	5.62	4.55E-04	1.95E-02	ENSONIG00000017429	chromosome 20 open reading frame 24
c45146_g5_i1	0.64	4.61	6.22E-04	2.25E-02	ENSTNIG00000014952	phospholipase C, delta 3a
c36141_g1_i2	0.64	4.31	8.80E-04	2.68E-02	ENSTRUG00000005958	NMD3 homolog (S. cerevisiae)
c42050_g7_i1	0.64	9.29	2.26E-03	4.32E-02	ENSONIG00000020962	connexin 43
c37981_g2_i1	0.64	5.76	1.94E-04	1.25E-02	ENSTRUG00000012173	calcineurin-like EF hand protein 1
c39251_g1_i1	0.64	5.08	6.05E-04	2.22E-02	ENSTNIG00000018019	phospholipase A2, group XIIA
c42628_g5_i6	0.64	5.49	7.47E-04	2.52E-02	ENSONIG00000002580	Uncharacterized protein {ECO:0000313|Ensembl:ENSONIP00000003232}
c44633_g7_i1	0.64	5.22	9.19E-04	2.76E-02	ENSPFOG00000016408	tumor necrosis factor receptor superfamily, member 19
c46784_g1_i6	0.64	5.42	7.45E-05	7.84E-03	ENSONIG00000011770	guanine deaminase
c46784_g1_i8	0.64	6.11	1.13E-03	3.06E-02	ENSONIG00000011770	guanine deaminase
c41217_g1_i4	0.64	3.58	9.76E-04	2.83E-02	ENSONIG00000000079	acyl-CoA synthetase short-chain family member 3
c48393_g4_i7	0.64	7.85	7.38E-04	2.49E-02		no blastx hit*
c27582_g1_i2	0.64	5.41	2.41E-03	4.45E-02	ENSONIG00000011420	epoxide hydrolase 1, microsomal (xenobiotic)
c48573_g3_i6	0.64	4.91	4.11E-04	1.86E-02	ENSTRUG00000002069	proteolipid protein 2
c43273_g1_i3	0.63	4.92	1.37E-03	3.34E-02	ENSONIG00000009931	Uncharacterized protein {ECO:0000313|Ensembl:ENSONIP00000012484}
c13926_g1_i1	0.63	9.64	1.82E-03	3.83E-02	ENSTRUG00000010425	glia maturation factor, beta
c46171_g1_i3	0.63	3.93	2.34E-03	4.39E-02	ENSTRUG00000012654	protein kinase C and casein kinase substrate in neurons 2
c47692_g1_i3	0.63	6.86	1.20E-03	3.11E-02		no blastx hit*
c35657_g1_i1	0.63	5.62	1.80E-04	1.20E-02	ENSONIG00000020172	gsk3b interacting protein
c48897_g5_i3	0.63	4.21	5.88E-04	2.19E-02	ENSONIG00000007477	ethylmalonic encephalopathy 1
c39149_g3_i1	0.63	4.70	2.09E-03	4.17E-02	ENSTRUG00000012254	atlastin 3
c37161_g1_i2	0.63	3.60	1.26E-03	3.19E-02	ENSONIG00000010607	GATS protein-like 3
c38327_g1_i4	0.63	4.79	6.42E-04	2.29E-02	ENSTRUG00000011426	COX16 cytochrome c oxidase assembly homolog (S. cerevisiae)
c44043_g1_i4	0.63	5.86	1.71E-03	3.74E-02	ENSTRUG00000011963	transmembrane emp24 protein transport domain containing 1b
c38955_g1_i1	0.63	3.81	1.31E-03	3.26E-02	ENSXMAG00000008358	ubiquitin specific peptidase 43b
c44104_g6_i1	0.63	5.51	1.50E-03	3.52E-02	ENSGACG00000011378	ATPase, H+ transporting, lysosomal accessory protein 1b
c37981_g2_i2	0.63	5.53	1.33E-03	3.28E-02	ENSTRUG00000012173	calcineurin-like EF hand protein 1
c48766_g3_i2	0.63	5.34	1.11E-03	3.03E-02	ENSORLG00000008943	guanine nucleotide binding protein (G protein) alpha 12
c34898_g1_i1	0.63	4.28	2.22E-03	4.29E-02	ENSPFOG00000013652	pyrophosphatase (inorganic) 1b
c45138_g5_i1	0.63	11.25	8.13E-04	2.58E-02		no blastx hit*
c41887_g1_i1	0.63	5.11	1.20E-03	3.11E-02	ENSGACG00000013040	syntaxin 7-like
c39530_g1_i1	0.63	3.86	3.54E-04	1.72E-02	ENSONIG00000020161	si:dkey-204k5.2
c35038_g1_i1	0.63	5.60	1.21E-03	3.12E-02	ENSGACG00000009906	CD82 antigen, b
c41710_g1_i1	0.62	3.78	2.22E-03	4.29E-02	ENSGACG00000001535	chromosome 21 open reading frame 62
c38742_g3_i1	0.62	4.07	2.96E-03	4.97E-02	ENSPFOG00000002776	glutamate receptor, ionotropic, kainate 1
c48471_g7_i1	0.62	4.42	2.14E-04	1.29E-02	ENSPFOG00000005235	COMM domain containing 5
c44225_g2_i1	0.62	10.13	1.47E-03	3.47E-02	ENSTRUG00000008825	glycoprotein M6Bb
c46933_g3_i1	0.62	4.50	2.99E-03	5.00E-02	ENSGACG00000020356	RAB6A, member RAS oncogene family
c42748_g1_i2	0.62	4.18	6.37E-04	2.28E-02	ENSGACG00000013260	thromboxane A synthase 1 (platelet, cytochrome P450, family 5, subfamily A)
c41517_g1_i2	0.62	4.02	2.19E-03	4.28E-02	ENSLOCG00000011129	mitogen-activated protein kinase 14a
c48216_g3_i2	0.62	5.00	1.25E-03	3.17E-02	ENSONIG00000000480	ATP synthase, H+ transporting, mitochondrial F0 complex, subunit s
c40327_g1_i3	0.62	5.64	1.16E-03	3.07E-02	ENSONIG00000002374	leucine zipper and CTNNBIP1 domain containing
c38152_g1_i1	0.62	4.99	2.38E-04	1.39E-02	ENSONIG00000004381	GDP-mannose pyrophosphorylase Ab
c35558_g1_i2	0.62	5.21	2.31E-03	4.37E-02	ENSONIG00000020174	iron-sulfur cluster assembly 2
c30453_g1_i2	0.62	5.50	3.71E-04	1.77E-02	ENSGACG00000007098	3-hydroxymethyl-3-methylglutaryl-Coenzyme A lyase (hydroxymethylglutaricaciduria)
c39851_g1_i2	0.62	4.31	3.73E-04	1.77E-02	ENSPFOG00000017674	death associated protein 1b
c44271_g3_i4	0.62	5.06	8.07E-04	2.58E-02	ENSGACG00000013783	embigin
c44728_g1_i2	0.62	4.56	1.77E-03	3.79E-02	ENSONIG00000005800	transaldolase 1
c47925_g4_i1	0.62	6.37	1.72E-03	3.74E-02	ENSONIG00000006443	annexin A13
c29146_g2_i1	0.62	6.74	1.64E-03	3.65E-02	ENSGACG00000003355	dynein, light chain, Tctex-type 3
c41069_g1_i7	0.62	3.60	6.91E-04	2.42E-02	ENSONIG00000010393	dynein, cytoplasmic 1, intermediate chain 2b
c47326_g1_i1	0.61	5.67	1.46E-03	3.47E-02	ENSGACG00000006374	vesicle amine transport 1
c42066_g2_i3	0.61	4.12	1.59E-03	3.59E-02	ENSONIG00000001077	eukaryotic translation initiation factor 4ea
c31983_g4_i2	0.61	4.02	2.90E-03	4.91E-02	ENSXMAG00000013997	mitochondrial assembly of ribosomal large subunit 1
c39607_g1_i1	0.61	4.61	1.21E-03	3.12E-02	ENSGACG00000011774	synaptojanin 2 binding protein
c29609_g1_i2	0.61	5.28	2.31E-03	4.37E-02	ENSXMAG00000013424	late endosomal/lysosomal adaptor, MAPK and MTOR activator 2
c39153_g1_i2	0.61	4.11	2.40E-03	4.44E-02	ENSONIG00000015062	perforin 1.6
c44892_g1_i3	0.61	7.18	1.30E-03	3.23E-02	ENSONIG00000017335	progesterone receptor membrane component 1
c46854_g2_i4	0.61	4.79	5.57E-04	2.13E-02	ENSONIG00000016911	zgc:100832
c41813_g1_i1	0.61	4.29	1.51E-03	3.52E-02	ENSTNIG00000018833	Chromosome 18 SCAF15100, whole genome shotgun sequence {ECO:0000313|EMBL:CAG12533.1}; Uncharacterized protein {ECO:0000313|Ensembl:ENSTNIP00000022018}
c46951_g1_i1	0.61	5.54	1.44E-03	3.45E-02	ENSONIG00000021204	leucine rich repeat containing 3C
c46816_g5_i1	0.61	3.63	1.56E-03	3.58E-02	ENSGACG00000011236	ArfGAP with dual PH domains 1
c47349_g3_i1	0.61	5.88	1.23E-03	3.14E-02		no blastx hit*
c32827_g2_i1	0.61	5.51	7.76E-04	2.55E-02	ENSONIG00000015101	Ras suppressor protein 1
c24526_g1_i2	0.61	5.35	1.45E-03	3.45E-02	ENSTNIG00000017831	nucleolar protein interacting with the FHA domain of MKI67
c43830_g1_i5	0.61	3.71	1.92E-03	3.98E-02	ENSORLG00000003902	RAB12, member RAS oncogene family
c39264_g1_i1	0.61	5.38	8.72E-04	2.68E-02	ENSTRUG00000009973	transmembrane protein 30Aa
c46784_g1_i5	0.61	5.74	5.69E-04	2.16E-02	ENSONIG00000011770	guanine deaminase
c31276_g1_i1	0.61	7.55	2.26E-03	4.32E-02	ENSGACG00000009326	uncharacterized protein
c45697_g2_i7	0.61	6.16	2.17E-03	4.24E-02	ENSGACG00000020186	acetyl-Coenzyme A acetyltransferase 1 (acetoacetyl Coenzyme A thiolase)
c48946_g7_i2	0.60	4.84	2.13E-03	4.22E-02	ENSONIG00000007638	COMM domain containing 2
c36996_g1_i1	0.60	7.41	2.73E-03	4.75E-02	ENSONIG00000020815	leucine rich repeat containing 15
c47848_g1_i3	0.60	3.97	1.69E-03	3.72E-02	ENSTNIG00000008347	CTD (carboxy-terminal domain, RNA polymerase II, polypeptide A) small phosphatase 1
c40627_g1_i2	0.60	5.08	7.98E-04	2.57E-02	ENSGACG00000017214	transmembrane protein 184C
c24119_g1_i1	0.60	4.46	2.06E-03	4.13E-02	ENSONIG00000013133	polymerase (RNA) I polypeptide C
c41429_g1_i5	0.60	7.38	7.92E-04	2.56E-02	ENSGACG00000012006	RAB30, member RAS oncogene family
c44015_g4_i3	0.60	5.96	2.98E-03	4.99E-02	ENSXMAG00000018399	transmembrane protein 47
c34484_g1_i2	0.60	5.46	1.76E-03	3.79E-02	ENSONIG00000006759	COMM domain containing 6
c38247_g1_i1	0.60	4.96	1.14E-03	3.06E-02	ENSONIG00000017427	ELMO/CED-12 domain containing 2
c42596_g7_i1	0.60	4.38	1.58E-03	3.59E-02	ENSONIG00000002577	isocitrate dehydrogenase 2 (NADP+), mitochondrial
c34200_g1_i1	0.60	6.06	1.58E-03	3.59E-02	ENSXMAG00000013717	ubiquitin-conjugating enzyme E2A (RAD6 homolog)
c37461_g1_i1	0.60	7.59	1.63E-03	3.64E-02	ENSGACG00000015661	TMEM9 domain family, member B
c48041_g2_i1	0.60	4.90	1.51E-03	3.52E-02	ENSTRUG00000011179	protein (peptidylprolyl cis/trans isomerase) NIMA-interacting, 4 (parvulin)
c45006_g1_i1	0.60	3.81	1.30E-03	3.23E-02	ENSTRUG00000014130	hyaluronoglucosaminidase 2
c37689_g1_i1	0.60	4.16	2.57E-03	4.64E-02	ENSONIG00000016305	UTP11-like, U3 small nucleolar ribonucleoprotein (yeast)
c46784_g1_i7	0.60	5.86	1.19E-03	3.11E-02	ENSONIG00000011770	guanine deaminase
c38120_g3_i3	0.59	5.77	5.80E-04	2.18E-02	ENSGACG00000008724	isovaleryl Coenzyme A dehydrogenase
c47062_g3_i7	0.59	4.23	1.68E-03	3.70E-02	ENSONIG00000001074	cytochrome P450, family 46, subfamily A, polypeptide 2
c36143_g2_i2	0.59	5.43	1.95E-03	4.00E-02	ENSGACG00000003951	transmembrane protein 254
c44083_g2_i1	0.59	5.77	2.77E-04	1.50E-02	ENSONIG00000005874	Shwachman-Bodian-Diamond syndrome
c37913_g2_i3	0.59	5.39	8.41E-04	2.63E-02	ENSDARG00000038576	ubiquitin-conjugating enzyme E2D 1b
c44797_g1_i4	0.59	5.45	2.23E-03	4.29E-02	ENSGACG00000015631	wntless homolog (Drosophila)
c39954_g1_i3	0.59	4.26	8.78E-04	2.68E-02	ENSONIG00000018986	poly (ADP-ribose) polymerase family, member 3
c37289_g1_i1	0.59	5.58	2.78E-03	4.79E-02	ENSTRUG00000010833	PERP, TP53 apoptosis effector
c43060_g2_i6	0.59	4.50	1.15E-03	3.06E-02	ENSGACG00000010442	mannose-6-phosphate receptor (cation dependent)
c46729_g1_i4	0.59	4.48	2.65E-03	4.70E-02	ENSGACG00000011746	FYVE and coiled-coil domain containing 1a
c40601_g1_i1	0.59	5.29	3.41E-04	1.68E-02	ENSTNIG00000011451	protein phosphatase 1, catalytic subunit, gamma isoform
c34862_g1_i2	0.59	5.25	1.79E-04	1.20E-02	ENSTNIG00000011683	golgi SNAP receptor complex member 2
c42435_g2_i2	0.58	5.03	5.21E-04	2.07E-02	ENSONIG00000003255	excision repair cross-complementing rodent repair deficiency, complementation group 3
c28352_g1_i1	0.58	5.47	1.45E-03	3.45E-02	ENSAMXG00000003384	glyoxalase 1
c44564_g1_i3	0.58	4.26	1.15E-03	3.06E-02	ENSONIG00000015316	all-trans retinoic acid-induced differentiation factor
c36170_g1_i1	0.58	6.19	2.29E-03	4.35E-02	ENSGACG00000008097	proteasome (prosome, macropain) 26S subunit, non-ATPase, 9
c39933_g2_i2	0.58	6.72	2.53E-03	4.61E-02	ENSONIG00000014890	ADP-ribosylation factor 4
c40327_g1_i2	0.58	5.08	1.01E-03	2.87E-02	ENSONIG00000002374	leucine zipper and CTNNBIP1 domain containing
c46417_g2_i2	0.58	4.01	1.14E-03	3.06E-02	ENSGACG00000005348	CAP, adenylate cyclase-associated protein, 2 (yeast)
c37161_g1_i1	0.58	4.95	2.42E-03	4.46E-02	ENSONIG00000010607	GATS protein-like 3
c46503_g2_i1	0.58	4.56	1.62E-03	3.62E-02	ENSGACG00000008436	transmembrane protein 204
c45223_g1_i3	0.58	4.58	2.55E-03	4.62E-02	ENSONIG00000009007	insulin-like growth factor binding protein 4
c45268_g2_i1	0.58	4.75	1.47E-03	3.47E-02	ENSORLG00000002708	Yes-associated protein 1
c40227_g1_i1	0.58	4.16	2.73E-03	4.75E-02	ENSTNIG00000015103	signal transducer and activator of transcription 6, interleukin-4 induced
c35712_g2_i2	0.57	5.26	1.36E-03	3.33E-02	ENSGACG00000011330	diablo, IAP-binding mitochondrial protein a
c39618_g2_i1	0.57	6.87	1.53E-03	3.55E-02	ENSPFOG00000016755	cold shock domain containing C2, RNA binding a
c47302_g2_i2	0.57	4.65	1.81E-03	3.83E-02	ENSORLG00000013410	carbonic anhydrase VIII
c47062_g3_i1	0.57	5.03	2.37E-03	4.42E-02	ENSONIG00000001074	cytochrome P450, family 46, subfamily A, polypeptide 2
c36421_g1_i1	0.57	4.32	1.76E-03	3.79E-02	ENSXMAG00000017301	mRNA turnover 4 homolog (S. cerevisiae)
c44163_g7_i6	0.57	6.30	2.28E-03	4.34E-02	ENSONIG00000005212	TSC22 domain family, member 3
c48137_g4_i3	0.57	5.43	1.25E-03	3.17E-02	ENSONIG00000009309	cold shock domain containing E1, RNA-binding
c48248_g1_i2	0.57	9.39	2.44E-03	4.49E-02	ENSXMAG00000009344	N-myc downstream regulated gene 2
c28528_g1_i1	0.57	4.14	2.66E-03	4.70E-02	ENSONIG00000007756	mediator of RNA polymerase II transcription, subunit 10 homolog
c6429_g1_i2	0.57	4.26	1.95E-03	4.00E-02	ENSONIG00000018673	RAB18B, member RAS oncogene family
c45557_g4_i3	0.57	4.39	2.62E-03	4.67E-02	ENSGACG00000001431	cytokine receptor family member b6
c42981_g1_i3	0.57	4.12	1.95E-03	4.00E-02	ENSONIG00000016884	5'-nucleotidase domain containing 2
c43060_g2_i7	0.57	4.63	2.74E-03	4.75E-02	ENSGACG00000010442	mannose-6-phosphate receptor (cation dependent)
c47065_g5_i2	0.57	4.63	2.66E-03	4.70E-02	ENSAMXG00000002142	proteasome (prosome, macropain) 26S subunit, non-ATPase, 14
c42325_g1_i4	0.56	5.46	1.15E-03	3.06E-02	ENSORLG00000013514	ubiquitin-conjugating enzyme E2I2
c45223_g1_i2	0.56	4.67	1.15E-03	3.06E-02	ENSONIG00000009007	insulin-like growth factor binding protein 4
c47287_g3_i3	0.56	4.02	2.97E-03	4.99E-02	ENSTNIG00000017570	proteasome (prosome, macropain) 26S subunit, non-ATPase, 4a
c39005_g1_i2	0.56	5.30	2.49E-03	4.57E-02	ENSONIG00000015161	complement component 7a
c35039_g1_i3	0.56	4.48	2.00E-03	4.04E-02	ENSTNIG00000014281	family with sequence similarity 57, member A
c41060_g1_i2	0.56	5.68	1.69E-03	3.72E-02	ENSPFOG00000009392	hydroxyacylglutathione hydrolase
c48916_g1_i4	0.56	4.79	2.82E-03	4.84E-02	ENSONIG00000018555	transmembrane protein 59
c39317_g2_i1	0.56	5.55	2.75E-03	4.75E-02	ENSONIG00000008739	twinfilin, actin-binding protein, homolog 1a
c44018_g1_i3	0.55	5.94	2.71E-03	4.74E-02	ENSXMAG00000012118	charged multivesicular body protein 1B
c36086_g1_i3	0.55	5.24	9.78E-04	2.83E-02	ENSONIG00000014374	polymerase (DNA directed), beta
c43614_g2_i6	0.55	6.37	1.86E-03	3.87E-02	ENSPFOG00000013103	TIMP metallopeptidase inhibitor 4
c44456_g6_i5	0.55	3.62	2.88E-03	4.88E-02	ENSONIG00000002027	nucleus accumbens associated 1, BEN and BTB (POZ) domain containing
c47932_g2_i1	0.55	5.76	1.19E-03	3.11E-02	ENSONIG00000014996	calumenin b
c44895_g2_i4	0.55	3.94	1.80E-03	3.82E-02	ENSONIG00000019771	brevican
c37262_g1_i1	0.55	5.03	8.72E-04	2.68E-02	ENSPFOG00000010335	acyl-Coenzyme A dehydrogenase, very long chain
c38249_g1_i4	0.55	5.13	2.73E-03	4.75E-02	ENSONIG00000012781	dehydrogenase/reductase (SDR family) member 11a
c43327_g1_i4	0.55	4.51	2.83E-03	4.85E-02	ENSONIG00000013032	copper chaperone for superoxide dismutase
c35757_g1_i1	0.55	5.36	6.75E-04	2.37E-02	ENSGACG00000011418	mitochondrial ribosomal protein S33
c40964_g4_i3	0.55	4.54	2.86E-03	4.87E-02	ENSPFOG00000019264	transmembrane 4 L six family member 18
c40449_g2_i1	0.54	4.67	1.99E-03	4.04E-02	ENSONIG00000020021	im:7160594
c46226_g7_i1	0.54	4.70	1.90E-03	3.96E-02	ENSGACG00000000744	mediator complex subunit 11
c48887_g4_i3	0.54	5.08	2.62E-03	4.67E-02	ENSGACG00000015747	nuclear factor of activated T-cells 5, tonicity-responsive
c43209_g1_i3	0.54	4.83	2.87E-03	4.88E-02	ENSGACG00000015244	pleckstrin homology domain containing, family J member 1
c37755_g1_i1	0.54	5.26	6.60E-04	2.34E-02	ENSGACG00000007153	secretory carrier membrane protein 2
c43542_g2_i1	0.53	4.60	2.02E-03	4.07E-02	ENSONIG00000017619	solute carrier family 7 (cationic amino acid transporter, y+ system), member 2
c40665_g4_i1	0.53	5.47	2.33E-03	4.38E-02	ENSONIG00000017756	phosphate cytidylyltransferase 2, ethanolamine
c44241_g1_i3	0.53	5.36	2.02E-03	4.07E-02	ENSGACG00000020171	protein phosphatase 1, regulatory (inhibitor) subunit 14Aa
c48137_g4_i1	0.53	6.75	1.85E-03	3.87E-02	ENSONIG00000009309	cold shock domain containing E1, RNA-binding
c47118_g1_i4	0.53	5.45	1.19E-03	3.11E-02	ENSONIG00000002582	protein phosphatase 1, regulatory (inhibitor) subunit 2
c40167_g1_i2	0.53	4.51	2.60E-03	4.66E-02	ENSGACG00000011596	spastic paraplegia 20b (Troyer syndrome)
c43614_g2_i2	0.53	6.73	2.40E-03	4.44E-02	ENSXMAG00000017392	TIMP metallopeptidase inhibitor 4
c43002_g2_i3	0.52	5.32	1.04E-03	2.93E-02	ENSPFOG00000010930	abhydrolase domain containing 11
c43816_g1_i3	0.52	5.20	1.56E-03	3.59E-02	ENSPFOG00000005575	ring finger protein 167
c44652_g1_i1	0.52	5.66	7.80E-04	2.55E-02	ENSONIG00000002046	ATP synthase, H+ transporting, mitochondrial F0 complex, subunit d
c48280_g1_i4	0.52	4.86	2.15E-03	4.23E-02	ENSONIG00000016973	family with sequence similarity 214, member B
c41305_g1_i2	0.52	5.13	1.76E-03	3.79E-02	ENSONIG00000007279	transcription factor A, mitochondrial
c47302_g2_i6	0.52	5.13	2.78E-03	4.79E-02	ENSONIG00000016625	carbonic anhydrase VIII
c41515_g2_i1	0.51	5.72	1.93E-03	3.99E-02	ENSLACG00000019072	cornichon family AMPA receptor auxiliary protein 1
c46928_g4_i5	0.51	4.76	2.63E-03	4.67E-02	ENSONIG00000015346	Rab interacting lysosomal protein-like 1
c49165_g1_i3	0.51	4.69	2.35E-03	4.40E-02	ENSGACG00000003065	uncharacterized protein
c44783_g8_i2	0.51	4.92	1.94E-03	4.00E-02	ENSONIG00000008098	mucolipin 1b
c35750_g1_i1	0.50	4.65	7.94E-04	2.56E-02	ENSXMAG00000005939	SREK1-interacting protein 1
c36981_g1_i2	0.50	5.39	2.92E-03	4.92E-02	ENSXMAG00000016972	T-cell leukemia translocation altered gene
c29367_g1_i1	0.50	4.78	2.50E-03	4.57E-02	ENSONIG00000014549	biogenesis of lysosomal organelles complex-1, subunit 5, muted
c38912_g1_i1	0.50	4.91	2.14E-03	4.23E-02	ENSTRUG00000016272	chromosome 7 open reading frame 60
c47118_g1_i3	0.47	5.50	2.87E-03	4.88E-02	ENSONIG00000002582	protein phosphatase 1, regulatory (inhibitor) subunit 2
