# Supplementary material for: Brain Transcriptional Profiles of Male Alternative Reproductive Tactics and Females in Bluegill Sunfish
Source: PLoS One. 2016 Dec 1;11(12):e0167509. doi: 10.1371/journal.pone.0167509 (PMC5132329; doi:10.1371/journal.pone.0167509)
Supplement: S7 Table — (TXT) [file pone.0167509.s008.txt]

Supplement 7: Transcripts with significantly higher expression in bluegill satellite males compared to parental males. CPM = Counts per million. FDR = False discovery rate. *denotes transcripts without significant blastx hits from the custom fish database (see methods) at E values < 1E-10.
Query	log2 Fold Change	log CPM	PValue	FDR pvalue	Ensembl Gene ID	Gene Name
c44382_g1_i1	0.46	5.03	0.002379411	4.43E-02	ENSONIG00000017282	DEAD (Asp-Glu-Ala-Asp) box polypeptide 46
c42624_g3_i2	0.49	5.02	0.001572796	3.59E-02	ENSONIG00000010037	BTB (POZ) domain containing 3b
c42883_g3_i3	0.50	5.80	0.001565971	3.59E-02	ENSGACG00000004679	heterogeneous nuclear ribonucleoprotein Ub
c45112_g2_i5	0.50	4.46	0.001245957	3.17E-02	ENSGACG00000009658	zinc finger, RAN-binding domain containing 1b
c45213_g1_i1	0.51	5.78	0.00211242	4.20E-02	ENSONIG00000005759	serine/arginine-rich splicing factor 5b
c44878_g3_i1	0.51	4.71	0.001014861	2.89E-02	ENSONIG00000009004	SWI/SNF related, matrix associated, actin dependent regulator of chromatin, subfamily e, member 1
c44395_g4_i1	0.51	5.73	0.002340255	4.39E-02	ENSPFOG00000001810	gamma-aminobutyric acid (GABA) B receptor, 1b
c48277_g3_i2	0.52	5.34	0.002622929	4.67E-02	ENSPFOG00000014837	dihydropyrimidinase-like 2b
c41848_g3_i4	0.52	4.23	0.002578725	4.65E-02	ENSONIG00000009236	tripartite motif-containing 33
c41810_g1_i4	0.52	5.25	0.001884962	3.92E-02	ENSTRUG00000000322	RasGEF domain family, member 1C
c46743_g2_i1	0.53	4.93	0.001583566	3.59E-02		no blastx hit*
c38657_g1_i1	0.53	4.76	0.000287135	1.50E-02	ENSONIG00000004860	serine/arginine-rich splicing factor 1a
c44361_g1_i3	0.53	4.44	0.00197597	4.02E-02	ENSONIG00000012652	PDS5, regulator of cohesion maintenance, homolog B (S. cerevisiae)
c45474_g2_i5	0.53	5.53	0.002820229	4.84E-02	ENSPFOG00000005931	zinc finger RNA binding protein
c44931_g1_i7	0.53	5.33	0.001949096	4.00E-02	ENSORLG00000001913	discs, large homolog 3 (Drosophila)
c43313_g4_i1	0.53	4.46	0.001622227	3.63E-02	ENSONIG00000007779	zinc finger and BTB domain containing 37
c47258_g9_i1	0.53	5.77	0.001598637	3.60E-02		no blastx hit*
c42228_g2_i1	0.53	5.11	0.000474812	2.00E-02	ENSPFOG00000008507	cugbp, Elav-like family member 3a
c43644_g3_i1	0.53	4.60	0.002848092	4.87E-02	ENSONIG00000011970	family with sequence similarity 155, member A
c47215_g5_i1	0.54	5.30	0.002618823	4.67E-02		no blastx hit*
c48459_g7_i1	0.54	4.50	0.000828118	2.61E-02	ENSPFOG00000008915	cyclin L1b
c40691_g1_i4	0.54	4.80	0.001981936	4.03E-02	ENSONIG00000016289	programmed cell death 4b
c44944_g2_i2	0.54	5.79	0.001951272	4.00E-02	ENSONIG00000014230	inositol polyphosphate-4-phosphatase, type Ia
c48405_g3_i2	0.54	4.75	0.001222775	3.13E-02	ENSTRUG00000015899	storkhead box 2a
c48048_g6_i5	0.54	5.04	0.001741178	3.77E-02	ENSGACG00000012825	seizure related 6 homolog like 2
c48660_g1_i2	0.55	4.39	0.002164606	4.24E-02	ENSTRUG00000000368	si:ch73-389b16.2
c46171_g2_i3	0.55	4.73	0.002914382	4.92E-02	ENSXMAG00000017978	R3H domain containing 2
c40173_g2_i3	0.55	4.25	0.002224873	4.29E-02	ENSORLG00000011409	erythrocyte membrane protein band 4.1-like 1
c44361_g1_i5	0.55	4.98	0.000754491	2.52E-02	ENSONIG00000012652	PDS5, regulator of cohesion maintenance, homolog B (S. cerevisiae)
c47538_g3_i7	0.55	5.24	0.001860083	3.87E-02	ENSORLG00000013227	clathrin, heavy polypeptide b (Hc)
c47657_g1_i18	0.55	5.47	0.000917946	2.76E-02	ENSDARG00000078528	uncharacterized protein
c39260_g1_i2	0.56	4.59	0.001832177	3.84E-02	ENSORLG00000001692	RNA binding motif protein, X-linked
c47842_g2_i4	0.56	4.11	0.001966936	4.02E-02	ENSPFOG00000017390	calcium channel, voltage-dependent, T type, alpha 1H subunit a
c47231_g3_i1	0.56	5.12	0.001231206	3.15E-02	ENSONIG00000010067	striatin, calmodulin binding protein
c35534_g3_i3	0.56	4.33	0.000937604	2.77E-02	ENSGACG00000005624	ArfGAP with dual PH domains 1
c38032_g1_i3	0.56	4.92	0.002168401	4.24E-02	ENSGACG00000008603	Ewing sarcoma breakpoint region 1b
c42600_g6_i1	0.56	6.50	0.001816861	3.83E-02		no blastx hit*
c41159_g15_i7	0.57	3.72	0.001658424	3.68E-02	ENSGACG00000003928	tubulin, gamma complex associated protein 6
c43576_g1_i5	0.57	5.28	0.000548843	2.12E-02	ENSPFOG00000004676	diacylglycerol lipase, alpha
c47799_g1_i1	0.57	5.50	0.000978502	2.83E-02	ENSPFOG00000024434	nuclear receptor interacting protein 2
c37079_g1_i3	0.57	5.27	0.000391861	1.80E-02	ENSONIG00000013381	Kruppel-like factor 7a
c43129_g1_i11	0.57	5.38	0.001591895	3.60E-02	ENSTRUG00000014784	uncharacterized protein
c46469_g1_i4	0.57	6.01	0.002904619	4.91E-02	ENSPFOG00000017467	Ca2+-dependent activator protein for secretion b
c47657_g1_i3	0.57	4.25	0.001457317	3.46E-02	ENSDARG00000078528	uncharacterized protein
c46250_g5_i1	0.57	6.64	0.002933385	4.94E-02		no blastx hit*
c42751_g5_i1	0.58	4.40	0.001974995	4.02E-02	ENSONIG00000006183	Rho guanine nucleotide exchange factor (GEF) 12
c43576_g1_i3	0.58	5.19	0.000520631	2.07E-02	ENSPFOG00000004676	diacylglycerol lipase, alpha
c48302_g1_i2	0.58	5.72	0.001695185	3.72E-02	ENSONIG00000020925	CREB/ATF bZIP transcription factor
c46734_g2_i7	0.58	5.40	0.000808362	2.58E-02	ENSONIG00000005391	c2cd2-like
c47657_g1_i17	0.58	5.52	0.001594671	3.60E-02	ENSDARG00000078528	uncharacterized protein
c47612_g2_i1	0.58	3.93	0.002076029	4.15E-02	ENSPFOG00000000164	cyclin T2a
c41558_g3_i1	0.58	3.62	0.002581013	4.65E-02	ENSGACG00000012489	family with sequence similarity 78, member B
c46452_g2_i1	0.58	5.64	0.001366897	3.34E-02		no blastx hit*
c46070_g1_i4	0.58	4.93	0.00178339	3.81E-02	ENSLOCG00000018188	Uncharacterized protein {ECO:0000313|Ensembl:ENSLOCP00000022289}
c46171_g2_i4	0.58	4.57	0.001676607	3.70E-02	ENSXMAG00000017978	R3H domain containing 2
c47872_g1_i2	0.59	6.01	0.000995162	2.85E-02	ENSGACG00000001926	sodium leak channel, non-selective
c45229_g1_i1	0.59	4.02	0.001129049	3.06E-02	ENSONIG00000011073	ubiquitin-like modifier activating enzyme 2
c42801_g6_i3	0.59	4.80	0.001116596	3.03E-02		no blastx hit*
c48256_g3_i2	0.59	4.03	0.001741758	3.77E-02		no blastx hit*
c44890_g1_i2	0.59	3.67	0.000882181	2.68E-02	ENSPFOG00000022630	l(3)mbt-like 1a (Drosophila)
c47868_g4_i1	0.60	5.56	0.000857031	2.67E-02	ENSTNIG00000012222	RNA binding motif protein 25
c38307_g2_i3	0.60	3.67	0.001744821	3.77E-02	ENSONIG00000005169	glycerophosphodiester phosphodiesterase 1
c38372_g1_i2	0.60	4.20	0.002184955	4.27E-02	ENSGACG00000008101	leucine-rich, glioma inactivated 1a
c45056_g4_i11	0.60	4.20	0.002047038	4.11E-02	ENSGACG00000017528	calcium/calmodulin-dependent protein kinase kinase 2, beta
c44931_g1_i4	0.60	5.36	0.000707858	2.45E-02	ENSORLG00000001913	discs, large homolog 3 (Drosophila)
c46916_g4_i8	0.60	4.74	0.000403258	1.84E-02	ENSPFOG00000014895	serine/arginine-rich splicing factor 11
c35146_g1_i2	0.60	5.45	0.000696881	2.43E-02	ENSTRUG00000017798	transient receptor potential cation channel, subfamily C, member 1
c35146_g1_i1	0.60	5.04	0.00254124	4.62E-02	ENSTRUG00000017798	transient receptor potential cation channel, subfamily C, member 1
c45474_g2_i4	0.60	4.76	0.000995411	2.85E-02	ENSGACG00000005045	zinc finger RNA binding protein
c47418_g4_i8	0.61	4.15	0.000762218	2.53E-02	ENSONIG00000012852	protein tyrosine phosphatase, non-receptor type 9, a
c43548_g3_i4	0.61	5.02	0.001339851	3.30E-02	ENSORLG00000007742	sema domain, seven thrombospondin repeats (type 1 and type 1-like), transmembrane domain (TM) and short cytoplasmic domain, (semaphorin) 5A
c39057_g1_i1	0.61	4.83	0.000427476	1.89E-02	ENSONIG00000015940	protein phosphatase 1, regulatory subunit 10
c43243_g1_i2	0.61	4.26	0.001198131	3.11E-02	ENSGACG00000010265	heterogeneous nuclear ribonucleoprotein M
c42783_g5_i7	0.61	3.90	0.002697443	4.74E-02	ENSONIG00000008081	interleukin enhancer binding factor 3b
c46947_g2_i1	0.61	5.56	0.000535424	2.09E-02	ENSXMAG00000001587	protein tyrosine phosphatase, receptor type, f polypeptide (PTPRF), interacting protein (liprin), alpha 3
c46632_g1_i1	0.61	4.51	0.000422242	1.88E-02	ENSPFOG00000023608	uncharacterized protein
c44951_g4_i4	0.61	5.35	0.001826968	3.84E-02	ENSXMAG00000008138	DEAD (Asp-Glu-Ala-Asp) box polypeptide 42
c43875_g5_i4	0.61	3.81	0.001951497	4.00E-02	ENSONIG00000017605	mitochondrial calcium uptake family, member 3
c45384_g1_i1	0.61	3.83	0.001605029	3.61E-02	ENSTRUG00000001070	mitogen-activated protein kinase kinase kinase 5
c42549_g3_i3	0.61	4.19	0.001740183	3.77E-02	ENSONIG00000004959	ATPase, Na+/K+ transporting, alpha 3a polypeptide
c43055_g2_i2	0.61	5.56	0.001096568	3.02E-02	ENSGACG00000005485	gamma-aminobutyric acid (GABA) A receptor, delta
c48904_g2_i6	0.62	4.15	0.001312779	3.26E-02	ENSTRUG00000007697	regulating synaptic membrane exocytosis 2a
c41374_g1_i1	0.62	5.14	0.000917932	2.76E-02	ENSONIG00000010145	amphiphysin
c46275_g2_i3	0.62	5.05	0.000125548	1.04E-02	ENSONIG00000014612	LON peptidase N-terminal domain and ring finger 1, like
c45499_g3_i2	0.62	4.69	0.001034042	2.92E-02	ENSPFOG00000018100	uncharacterized protein
c49024_g3_i1	0.62	7.00	0.002975847	4.99E-02	ENSONIG00000018524	potassium large conductance calcium-activated channel, subfamily M, alpha member 1a
c40271_g2_i4	0.62	3.62	0.001997694	4.04E-02	ENSPFOG00000002989	uncharacterized protein
c38966_g1_i1	0.62	6.22	0.001719235	3.74E-02	ENSORLG00000009037	Uncharacterized protein
c47543_g1_i1	0.62	4.67	0.000182367	1.21E-02	ENSPFOG00000019295	seizure related 6 homolog a
c49032_g6_i1	0.62	6.75	0.001607215	3.61E-02	ENSORLG00000005745	phosphofructokinase, platelet b
c45056_g4_i6	0.62	4.32	0.001568657	3.59E-02	ENSGACG00000017528	calcium/calmodulin-dependent protein kinase kinase 2, beta
c47974_g7_i1	0.62	4.86	0.000417969	1.88E-02	ENSONIG00000018281	potassium voltage-gated channel, subfamily H (eag-related), member 7
c45463_g10_i1	0.62	6.07	0.001193402	3.11E-02	ENSONIG00000002348	glypican 2
c45688_g2_i4	0.63	3.84	0.000526521	2.08E-02		no blastx hit*
c45611_g6_i7	0.63	3.58	0.002396215	4.44E-02	ENSONIG00000013593	EPH receptor A10
c44715_g3_i1	0.63	6.91	0.001251658	3.17E-02	ENSORLG00000005845	catenin (cadherin-associated protein), beta 1
c47582_g1_i3	0.63	3.67	0.001301405	3.24E-02	ENSGACG00000020601	PAX3 and PAX7 binding protein 1
c41504_g1_i1	0.63	3.96	0.002693527	4.74E-02		no blastx hit*
c48714_g3_i5	0.63	5.81	0.002590828	4.65E-02	ENSONIG00000014930	phosphofructokinase, platelet b
c43622_g2_i2	0.63	3.84	0.000709237	2.45E-02	ENSONIG00000007969	ankyrin repeat domain 13B
c43689_g5_i3	0.63	5.13	0.001501845	3.52E-02	ENSONIG00000019976	Uncharacterized protein {ECO:0000313|Ensembl:ENSONIP00000025157}
c36914_g1_i1	0.63	3.83	0.002761424	4.76E-02		no blastx hit*
c39438_g1_i1	0.63	4.31	0.002577278	4.65E-02	ENSXMAG00000017622	arginine/serine-rich coiled-coil 2
c45172_g5_i2	0.63	4.29	0.000715046	2.45E-02	ENSXMAG00000001862	poly-U binding splicing factor b
c44918_g6_i4	0.64	5.26	0.00249773	4.57E-02	ENSGACG00000018787	uncharacterized protein
c38919_g1_i5	0.64	4.03	0.000731485	2.48E-02	ENSGACG00000018469	E74-like factor 2b (ets domain transcription factor)
c45474_g2_i6	0.64	4.75	0.000582657	2.18E-02	ENSXMAG00000013356	zinc finger RNA binding protein
c47286_g5_i4	0.64	4.42	0.001049194	2.94E-02	ENSONIG00000005811	CTD (carboxy-terminal domain, RNA polymerase II, polypeptide A) small phosphatase-like a
c47307_g3_i2	0.64	3.75	0.001767584	3.79E-02	ENSGACG00000012373	coiled-coil domain containing 92
c45672_g1_i1	0.64	5.60	0.000584324	2.19E-02	ENSONIG00000007968	brain-specific angiogenesis inhibitor 1a
c43055_g2_i3	0.64	4.54	0.000786904	2.56E-02	ENSXMAG00000019394	gamma-aminobutyric acid (GABA) A receptor, delta
c48485_g2_i1	0.64	4.33	0.002244379	4.31E-02	ENSONIG00000014289	LanC lantibiotic synthetase component C-like 3 (bacterial)
c48074_g3_i1	0.64	4.86	0.001305814	3.24E-02	ENSONIG00000010511	small G protein signaling modulator 2
c46839_g3_i4	0.64	4.07	0.000485778	2.00E-02	ENSGACG00000020362	Down syndrome cell adhesion molecule like 1
c46665_g5_i4	0.64	4.50	0.001073819	3.00E-02	ENSXMAG00000009142	microtubule associated serine/threonine kinase 1b
c42756_g3_i1	0.64	4.49	0.001431729	3.44E-02	ENSONIG00000020103	dispatched homolog 2 (Drosophila)
c41859_g1_i2	0.64	4.19	0.001518173	3.53E-02	ENSGACG00000004297	uncharacterized protein
c44012_g3_i2	0.64	4.40	0.001537804	3.55E-02	ENSPFOG00000003611	myeloid/lymphoid or mixed-lineage leukemia (trithorax homolog, Drosophila); translocated to, 4
c43009_g1_i7	0.65	3.95	0.00202564	4.08E-02	ENSONIG00000018967	polybromo 1
c40730_g2_i1	0.65	5.05	0.001270958	3.20E-02		no blastx hit*
c46631_g2_i1	0.65	3.55	0.002743147	4.75E-02	ENSONIG00000004091	PR domain containing 10
c49112_g2_i1	0.65	5.53	0.000155988	1.13E-02	ENSPFOG00000011119	G protein-coupled receptor 153
c41496_g1_i1	0.65	4.47	0.001327254	3.28E-02	ENSONIG00000010472	formin binding protein 4
c48591_g1_i3	0.65	3.49	0.002636979	4.69E-02	ENSONIG00000007360	zinc finger protein 423
c48714_g3_i2	0.65	5.87	0.002706748	4.74E-02	ENSONIG00000014930	phosphofructokinase, platelet b
c47608_g1_i3	0.65	3.68	0.002720996	4.75E-02	ENSONIG00000004183	zinc finger CCCH-type containing 18
c47407_g1_i9	0.66	4.38	0.000840495	2.63E-02	ENSXMAG00000014899	echinoderm microtubule associated protein like 5
c37560_g1_i7	0.66	5.07	0.000186293	1.23E-02	ENSORLG00000017529	zgc:136474
c48264_g4_i4	0.66	4.90	0.001519115	3.53E-02	ENSONIG00000007788	trio Rho guanine nucleotide exchange factor a
c43949_g1_i1	0.66	4.73	0.002873243	4.88E-02		no blastx hit*
c41787_g3_i2	0.66	4.75	0.002144073	4.23E-02	ENSTNIG00000008630	annexin A11a
c39881_g1_i3	0.66	4.13	0.00072865	2.48E-02	ENSDARG00000044332	zinc finger, RAN-binding domain containing 2
c44721_g2_i11	0.66	4.64	0.000425196	1.89E-02	ENSONIG00000003627	sorting nexin 14
c39537_g2_i1	0.66	5.49	0.001330955	3.28E-02	ENSONIG00000003268	Uncharacterized protein {ECO:0000313|Ensembl:ENSONIP00000004102}
c49040_g4_i3	0.66	5.09	0.002310141	4.37E-02	ENSPFOG00000011491	calcium channel, voltage-dependent, T type, alpha 1I subunit
c43531_g2_i4	0.66	5.49	0.000736195	2.49E-02	ENSONIG00000008196	SWI/SNF related, matrix associated, actin dependent regulator of chromatin, subfamily a, member 4
c46816_g6_i8	0.66	4.94	0.000537916	2.09E-02	ENSONIG00000003640	phosphofructokinase, platelet a
c46965_g3_i1	0.66	4.81	0.00121326	3.12E-02	ENSONIG00000015270	chromosome 15 open reading frame 27
c44262_g6_i2	0.66	4.47	0.000266181	1.48E-02	ENSORLG00000004580	serine/arginine-rich splicing factor 1a
c48591_g1_i2	0.66	3.54	0.002406134	4.45E-02	ENSONIG00000007360	zinc finger protein 423
c42926_g4_i2	0.66	4.19	0.000941979	2.77E-02	ENSONIG00000019320	period homolog 3 (Drosophila)
c47916_g5_i4	0.66	4.70	0.000755179	2.52E-02	ENSORLG00000001890	Uncharacterized protein
c48264_g4_i7	0.66	5.07	0.00139014	3.38E-02	ENSONIG00000007788	trio Rho guanine nucleotide exchange factor a
c47916_g5_i3	0.67	4.70	0.000755438	2.52E-02	ENSORLG00000001890	Uncharacterized protein
c47657_g1_i8	0.67	4.20	0.002301094	4.37E-02	ENSDARG00000078528	uncharacterized protein
c44721_g2_i12	0.67	4.42	0.000477342	2.00E-02	ENSONIG00000003627	sorting nexin 14
c27968_g1_i1	0.67	4.23	0.002016032	4.07E-02		no blastx hit*
c46177_g2_i5	0.67	5.00	0.0010941	3.02E-02	ENSPFOG00000013509	ArfGAP with GTPase domain, ankyrin repeat and PH domain 3
c37560_g1_i6	0.67	5.24	0.001101562	3.02E-02	ENSORLG00000017529	zgc:136474
c46107_g2_i11	0.67	5.65	0.000397178	1.82E-02	ENSONIG00000001292	G patch domain containing 8
c47803_g5_i7	0.68	3.51	0.001588442	3.59E-02	ENSONIG00000002925	chimerin (chimaerin) 2
c42362_g2_i3	0.68	3.71	0.002168383	4.24E-02	ENSGACG00000004934	suppressor of Ty 5 homolog (S. cerevisiae)
c37560_g1_i3	0.68	5.45	0.000330642	1.65E-02	ENSORLG00000017529	zgc:136474
c43836_g11_i3	0.68	6.28	0.00171826	3.74E-02	ENSTRUG00000002895	anoctamin 1, calcium activated chloride channel
c31661_g2_i1	0.68	4.52	0.000142033	1.08E-02		no blastx hit*
c47206_g4_i1	0.68	5.71	0.000524897	2.08E-02	ENSONIG00000019549	fos-like antigen 2
c46681_g2_i2	0.68	3.66	0.001104452	3.02E-02	ENSGACG00000015154	PRP38 pre-mRNA processing factor 38 (yeast) domain containing B
c48327_g3_i4	0.68	3.82	0.000922085	2.76E-02	ENSPFOG00000008229	zinc finger, DHHC-type containing 5
c48264_g4_i1	0.68	5.00	0.000788668	2.56E-02	ENSONIG00000007788	trio Rho guanine nucleotide exchange factor a
c41848_g6_i4	0.68	4.99	0.000972669	2.83E-02	ENSONIG00000012991	CDC-like kinase 4a
c42009_g1_i2	0.68	5.06	0.000808437	2.58E-02	ENSPFOG00000010763	transmembrane protein 8B
c45034_g1_i3	0.68	6.85	0.001421411	3.42E-02	ENSGACG00000007026	DEAD (Asp-Glu-Ala-Asp) box polypeptide 5
c48772_g2_i1	0.69	4.72	0.001860073	3.87E-02	ENSPFOG00000009875	si:dkey-283b1.7
c48369_g6_i3	0.69	3.63	0.000742573	2.50E-02	ENSONIG00000007281	ATPase family, AAA domain containing 2
c42038_g1_i2	0.69	3.48	0.001636711	3.65E-02	ENSXMAG00000002677	zinc finger, AN1-type domain 4
c48287_g1_i1	0.69	6.72	0.000467504	1.98E-02	ENSPFOG00000010364	acidic (leucine-rich) nuclear phosphoprotein 32 family, member E
c43856_g2_i2	0.69	5.15	0.000335379	1.67E-02	ENSTRUG00000008314	NOP2/Sun domain family, member 6
c48454_g3_i2	0.69	4.49	0.000303981	1.56E-02	ENSXMAG00000012968	ryanodine receptor 3
c39438_g1_i2	0.69	4.46	0.000284646	1.50E-02	ENSXMAG00000017622	arginine/serine-rich coiled-coil 2
c45340_g6_i7	0.69	6.95	0.000489858	2.00E-02	ENSONIG00000017846	O-linked N-acetylglucosamine (GlcNAc) transferase, tandem duplicate 1
c39046_g1_i6	0.69	5.14	0.000475794	2.00E-02	ENSPFOG00000010596	CLK4-associating serine/arginine rich protein
c46294_g2_i6	0.69	3.78	0.002229608	4.29E-02	ENSPFOG00000016407	RNA binding motif protein 6
c45798_g2_i4	0.69	5.17	0.000971672	2.83E-02	ENSGACG00000004989	PNN-interacting serine/arginine-rich protein
c45974_g2_i3	0.69	7.95	0.001780721	3.81E-02	ENSTNIG00000006435	chondroitin sulfate proteoglycan 5b
c45340_g6_i10	0.70	7.00	0.0006154	2.24E-02	ENSONIG00000017846	O-linked N-acetylglucosamine (GlcNAc) transferase, tandem duplicate 1
c46029_g3_i3	0.70	3.78	0.001023378	2.90E-02	ENSGACG00000003955	protein tyrosine phosphatase, receptor type, N polypeptide 2
c48633_g6_i1	0.70	5.05	0.000447676	1.93E-02	ENSDARG00000094402	si:dkey-200c24.1
c46918_g8_i10	0.70	3.54	0.001764505	3.79E-02	ENSONIG00000004966	neurexin 2a
c43977_g1_i4	0.70	4.86	0.001299173	3.24E-02	ENSPFOG00000005963	coiled-coil domain containing 126
c43673_g1_i1	0.70	4.71	0.002453986	4.50E-02	ENSXMAG00000016181	microtubule-associated protein 2
c46807_g2_i2	0.70	4.90	0.001180354	3.11E-02	ENSONIG00000006455	Rho GTPase activating protein 21a
c40212_g1_i3	0.70	5.75	0.000834992	2.63E-02	ENSDARG00000002168	transformer 2 beta homolog (Drosophila)
c48315_g2_i2	0.70	4.86	0.000264742	1.47E-02	ENSONIG00000020140	unc-79 homolog (C. elegans)
c47944_g2_i10	0.70	5.53	0.000274525	1.50E-02	ENSONIG00000011401	small nuclear ribonucleoprotein polypeptide A'
c40254_g3_i2	0.70	3.84	0.000457996	1.96E-02	ENSONIG00000015848	heterogeneous nuclear ribonucleoprotein L
c46910_g6_i4	0.70	4.14	0.00066249	2.34E-02		no blastx hit*
c42783_g5_i1	0.71	3.98	0.000550244	2.12E-02	ENSONIG00000008081	interleukin enhancer binding factor 3b
c45405_g1_i4	0.71	6.07	0.000433882	1.91E-02	ENSONIG00000018269	DEAD (Asp-Glu-Ala-Asp) box helicase 5
c46918_g8_i13	0.71	3.33	0.000940062	2.77E-02	ENSONIG00000004966	neurexin 2a
c46632_g1_i2	0.71	4.02	0.000228699	1.36E-02	ENSPFOG00000023608	uncharacterized protein
c47582_g1_i5	0.71	4.00	0.002228805	4.29E-02	ENSGACG00000020601	PAX3 and PAX7 binding protein 1
c46983_g1_i1	0.71	4.67	0.000493436	2.01E-02	ENSTRUG00000004020	regulating synaptic membrane exocytosis 1a
c46723_g1_i6	0.71	3.78	0.000917283	2.76E-02	ENSGACG00000003725	actin binding LIM protein 1a
c48736_g2_i1	0.71	4.80	0.000478658	2.00E-02	ENSLOCG00000005719	zinc finger protein 536
c43166_g5_i1	0.71	4.00	0.000925496	2.76E-02		no blastx hit*
c37292_g1_i3	0.71	3.33	0.002411882	4.45E-02	ENSXMAG00000020111	metallo-beta-lactamase domain containing 2
c43331_g1_i1	0.71	3.80	0.00110049	3.02E-02	ENSGACG00000011239	solute carrier family 1 (high affinity aspartate/glutamate transporter), member 6
c44159_g1_i7	0.71	3.49	0.001011919	2.89E-02	ENSPFOG00000005328	connector enhancer of kinase suppressor of Ras 2b
c48692_g6_i1	0.71	5.01	0.000447059	1.93E-02	ENSONIG00000009112	formin-like 2b
c48250_g2_i3	0.71	4.30	0.00172264	3.74E-02	ENSPFOG00000009758	si:ch211-13c6.2
c43724_g3_i10	0.71	4.31	0.000655224	2.32E-02	ENSONIG00000020315	death inducer-obliterator 1
c47608_g1_i2	0.72	3.48	0.000693387	2.42E-02	ENSONIG00000004183	zinc finger CCCH-type containing 18
c46613_g1_i2	0.72	4.01	0.00093195	2.77E-02	ENSGACG00000004075	solute carrier family 39 (zinc transporter), member 12
c43200_g1_i1	0.72	4.93	0.000598386	2.20E-02	ENSONIG00000002211	SHC (Src homology 2 domain containing) transforming protein 2
c43076_g2_i2	0.72	4.40	0.000285014	1.50E-02	ENSONIG00000019444	mannosyl (alpha-1,6-)-glycoprotein beta-1,6-N-acetyl-glucosaminyltransferase, isozyme B
c41496_g1_i2	0.73	4.70	0.000165238	1.16E-02	ENSONIG00000010472	formin binding protein 4
c46894_g1_i5	0.73	5.64	0.000147462	1.10E-02	ENSONIG00000004107	RNA binding motif protein 5
c39057_g1_i2	0.73	3.56	0.000926635	2.76E-02	ENSORLG00000010539	protein phosphatase 1, regulatory subunit 10
c42589_g1_i4	0.73	5.45	0.000624667	2.25E-02	ENSTRUG00000010529	serine/arginine-rich splicing factor 7a
c45213_g1_i3	0.73	6.82	0.000455199	1.95E-02	ENSONIG00000005759	serine/arginine-rich splicing factor 5b
c43129_g1_i2	0.73	4.64	0.00011892	1.02E-02	ENSPFOG00000010052	uncharacterized protein
c36644_g4_i1	0.73	3.52	0.000348364	1.69E-02	ENSGACG00000013605	LIM homeobox 1a
c39260_g1_i5	0.73	4.34	0.000419236	1.88E-02		no blastx hit*
c39080_g2_i2	0.73	5.92	0.001181535	3.11E-02	ENSTNIG00000010793	solute carrier family 8 (sodium/calcium exchanger), member 4a
c43009_g1_i9	0.73	3.87	0.000603861	2.22E-02	ENSONIG00000018967	polybromo 1
c43982_g10_i9	0.73	4.16	0.00069319	2.42E-02	ENSONIG00000007181	ankyrin repeat and IBR domain containing 1
c44159_g1_i3	0.73	3.37	0.001449933	3.45E-02	ENSPFOG00000005328	connector enhancer of kinase suppressor of Ras 2b
c48809_g1_i14	0.73	4.35	0.000111649	9.67E-03	ENSLACG00000018834	RIMS binding protein 2
c46168_g6_i2	0.74	3.54	0.001566785	3.59E-02	ENSGACG00000011932	RAS protein activator like 1 (GAP1 like)
c48224_g1_i3	0.74	6.34	0.000190463	1.25E-02	ENSONIG00000019698	CDC-like kinase 2a
c47533_g7_i1	0.74	4.32	0.000246048	1.42E-02	ENSXMAG00000014454	phosphatase and tensin homolog
c41015_g2_i2	0.74	4.24	0.00105693	2.96E-02	ENSGACG00000001995	G protein-coupled receptor 135
c41015_g2_i5	0.74	3.55	0.002426568	4.47E-02	ENSGACG00000001995	G protein-coupled receptor 135
c44262_g4_i2	0.74	3.45	0.001832073	3.84E-02		no blastx hit*
c37560_g1_i4	0.74	5.23	0.000142253	1.08E-02	ENSORLG00000017529	zgc:136474
c48344_g4_i2	0.74	5.63	0.000722183	2.47E-02	ENSONIG00000012017	R3H domain containing 1
c46785_g13_i8	0.74	3.48	0.001251607	3.17E-02	ENSXMAG00000000641	ankyrin repeat domain 28
c45228_g2_i2	0.75	3.35	0.001791731	3.81E-02	ENSXMAG00000017379	Uncharacterized protein {ECO:0000313|Ensembl:ENSXMAP00000017422}
c43736_g1_i7	0.75	3.51	0.001575816	3.59E-02	ENSONIG00000005260	si:ch73-335m24.5
c45882_g1_i1	0.75	6.47	0.001677644	3.70E-02	ENSGACG00000010754	leukocyte receptor cluster (LRC) member 8
c39046_g1_i3	0.75	3.43	0.001796724	3.81E-02	ENSPFOG00000010596	CLK4-associating serine/arginine rich protein
c49191_g1_i1	0.75	3.25	0.000610739	2.23E-02		no blastx hit*
c35056_g1_i2	0.75	4.58	0.000726174	2.47E-02	ENSONIG00000016307	dual specificity phosphatase 5
c44109_g3_i3	0.75	3.29	0.000503613	2.03E-02	ENSPFOG00000010388	rhomboid 5 homolog 1 (Drosophila)
c48344_g4_i3	0.75	6.24	0.001384128	3.37E-02	ENSONIG00000012017	R3H domain containing 1
c48250_g2_i1	0.75	4.29	0.001417165	3.41E-02	ENSPFOG00000009758	si:ch211-13c6.2
c45031_g1_i1	0.76	3.80	8.58E-05	8.28E-03	ENSONIG00000019977	ring finger protein 157
c43689_g5_i1	0.76	3.13	0.001806131	3.82E-02	ENSONIG00000019976	Uncharacterized protein {ECO:0000313|Ensembl:ENSONIP00000025157}
c42046_g2_i4	0.76	4.38	0.000598327	2.20E-02	ENSGACG00000011761	serine/arginine-rich splicing factor 5a
c37667_g1_i1	0.76	5.46	0.000757276	2.52E-02	ENSGACG00000017836	reticulon 4 receptor-like 2b
c47944_g2_i1	0.76	5.52	0.000232577	1.37E-02	ENSONIG00000011401	small nuclear ribonucleoprotein polypeptide A'
c48172_g2_i1	0.76	3.12	0.001447042	3.45E-02	ENSLOCG00000015271	Uncharacterized protein {ECO:0000313|Ensembl:ENSLOCP00000018791}
c37560_g1_i1	0.76	5.25	0.000121262	1.03E-02	ENSORLG00000017529	zgc:136474
c45998_g1_i2	0.76	5.93	0.000814791	2.58E-02	ENSGACG00000011385	scaffold attachment factor B
c31204_g1_i1	0.76	4.50	0.000994653	2.85E-02	ENSXMAG00000003386	v-myc myelocytomatosis viral related oncogene, neuroblastoma derived (avian)
c43055_g3_i1	0.77	5.64	0.000216345	1.30E-02	ENSONIG00000006603	gamma-aminobutyric acid (GABA) A receptor, delta
c45075_g16_i1	0.77	3.99	0.001144243	3.06E-02	ENSPFOG00000016676	calcium channel, voltage-dependent, beta 2a
c46555_g4_i1	0.77	3.13	0.001271164	3.20E-02	ENSXMAG00000015773	human immunodeficiency virus type I enhancer binding protein 3a
c38032_g1_i2	0.77	5.87	6.78E-05	7.65E-03	ENSPFOG00000007595	Ewing sarcoma breakpoint region 1b
c44616_g3_i2	0.77	3.68	0.002669679	4.71E-02	ENSTRUG00000002467	DAZ associated protein 1
c41596_g2_i3	0.77	3.39	0.001708135	3.74E-02	ENSONIG00000014672	protein phosphatase 1J
c46677_g1_i4	0.77	6.29	0.00213978	4.23E-02	ENSTRUG00000008613	calcium channel, voltage-dependent, R type, alpha 1E subunit
c48726_g6_i1	0.78	6.72	0.000197034	1.25E-02	ENSDARG00000032737	glutamate receptor, ionotropic, AMPA 3a
c44894_g4_i2	0.78	3.68	0.001265567	3.20E-02	ENSONIG00000002513	chromosome 15 open reading frame 27
c40272_g1_i5	0.78	3.65	0.000261422	1.46E-02	ENSGACG00000001597	calcium channel, voltage-dependent, L type, alpha 1D subunit, a
c43964_g4_i6	0.78	4.16	0.000183184	1.21E-02	ENSONIG00000006454	SET domain, bifurcated 1b
c42817_g2_i2	0.78	3.91	0.00095879	2.80E-02	ENSONIG00000019264	NGFI-A binding protein 2 (EGR1 binding protein 2)
c45672_g2_i5	0.78	6.10	0.000166188	1.17E-02	ENSPFOG00000007532	brain-specific angiogenesis inhibitor 1b
c43009_g1_i8	0.78	4.07	0.0001557	1.13E-02	ENSONIG00000018967	polybromo 1
c41601_g1_i1	0.78	3.39	0.001460324	3.46E-02		no blastx hit*
c45423_g8_i3	0.78	3.82	0.000127361	1.04E-02	ENSONIG00000017384	glutamate receptor, metabotropic 7
c46723_g1_i8	0.78	3.52	0.00098696	2.84E-02	ENSORLG00000013106	actin binding LIM protein 1a
c48327_g3_i3	0.78	5.02	0.000381669	1.78E-02	ENSPFOG00000008229	zinc finger, DHHC-type containing 5
c40056_g3_i2	0.78	3.11	0.001186498	3.11E-02	ENSONIG00000019587	ddb1 and cul4 associated factor 5
c48327_g3_i2	0.78	5.51	0.000111851	9.67E-03	ENSPFOG00000008229	zinc finger, DHHC-type containing 5
c48172_g1_i2	0.79	3.31	0.001826048	3.84E-02		no blastx hit*
c41848_g6_i6	0.79	5.38	0.000169792	1.18E-02	ENSONIG00000012991	CDC-like kinase 4a
c42446_g2_i4	0.79	3.24	0.001114953	3.03E-02	ENSONIG00000014721	BTG3 associated nuclear protein
c43300_g1_i2	0.79	5.37	0.000130594	1.05E-02	ENSONIG00000002109	LUC7-like 3 (S. cerevisiae)
c46677_g1_i1	0.79	4.20	0.000485748	2.00E-02	ENSXMAG00000019132	calcium channel, voltage-dependent, R type, alpha 1E subunit
c43129_g1_i9	0.79	4.12	0.000985894	2.84E-02	ENSPFOG00000010052	uncharacterized protein
c43531_g2_i2	0.79	4.49	7.50E-05	7.84E-03	ENSORLG00000015452	SWI/SNF related, matrix associated, actin dependent regulator of chromatin, subfamily a, member 4
c47582_g1_i2	0.80	4.35	0.000784977	2.56E-02	ENSGACG00000020601	PAX3 and PAX7 binding protein 1
c45536_g3_i1	0.80	5.67	0.000180229	1.20E-02	ENSGACG00000001042	serine/arginine-rich splicing factor 3a
c42046_g2_i3	0.80	5.23	0.001167207	3.08E-02	ENSGACG00000011761	serine/arginine-rich splicing factor 5a
c45809_g2_i6	0.80	3.47	0.001294041	3.23E-02	ENSONIG00000016298	structural maintenance of chromosomes 3
c44854_g5_i6	0.80	2.92	0.002609244	4.67E-02	ENSONIG00000005889	synaptotagmin XIVb
c46745_g2_i1	0.81	3.49	0.002435391	4.48E-02	ENSONIG00000009949	cyclin D binding myb-like transcription factor 1
c41759_g3_i7	0.81	3.72	0.002726596	4.75E-02	ENSONIG00000003757	splicing factor, suppressor of white-apricot homolog (Drosophila)
c46965_g8_i3	0.81	4.92	0.002676848	4.71E-02	ENSONIG00000009510	meningioma expressed antigen 5 (hyaluronidase)
c48676_g3_i14	0.81	4.90	0.001189231	3.11E-02	ENSXMAG00000006532	lymphoid-restricted membrane protein
c46933_g6_i2	0.81	5.36	7.72E-05	7.84E-03		no blastx hit*
c46807_g2_i3	0.81	3.84	0.001175835	3.10E-02	ENSONIG00000006455	Rho GTPase activating protein 21a
c46405_g4_i9	0.81	2.96	0.002347936	4.40E-02	ENSONIG00000014022	unc-5 homolog C (C. elegans)
c48676_g3_i10	0.81	4.86	0.000433637	1.91E-02	ENSXMAG00000006532	lymphoid-restricted membrane protein
c45405_g1_i6	0.81	5.90	0.000488376	2.00E-02	ENSGACG00000007026	DEAD (Asp-Glu-Ala-Asp) box polypeptide 5
c45236_g1_i1	0.81	7.30	0.000242107	1.41E-02	ENSPFOG00000000073	splicing factor 3b, subunit 1
c44166_g2_i1	0.81	4.71	8.45E-05	8.28E-03	ENSONIG00000002452	tribbles homolog 1 (Drosophila)
c43716_g1_i7	0.81	2.89	0.001646513	3.67E-02	ENSGACG00000004540	tripartite motif containing 46b
c43896_g3_i1	0.82	4.10	0.001977824	4.02E-02	ENSONIG00000014991	Uncharacterized protein {ECO:0000313|Ensembl:ENSONIP00000018874}
c46901_g2_i1	0.82	3.81	0.001498673	3.52E-02	ENSONIG00000012864	synaptotagmin XII
c47592_g9_i1	0.82	3.47	0.000126577	1.04E-02	ENSONIG00000010221	unc-13 homolog A (C. elegans)
c45236_g1_i2	0.83	6.51	0.000153363	1.13E-02	ENSTRUG00000015534	splicing factor 3b, subunit 1
c47584_g1_i2	0.83	6.70	4.23E-05	6.03E-03	ENSONIG00000004004	heterogeneous nuclear ribonucleoprotein U-like 1
c47974_g1_i3	0.83	2.55	0.00226383	4.32E-02		no blastx hit*
c41848_g6_i7	0.83	5.37	0.000213689	1.29E-02	ENSONIG00000012991	CDC-like kinase 4a
c45485_g2_i4	0.83	3.22	0.000973914	2.83E-02	ENSORLG00000003666	ring finger protein 122
c41496_g1_i3	0.83	5.19	6.51E-05	7.47E-03	ENSONIG00000010472	formin binding protein 4
c47584_g1_i1	0.83	4.85	0.002164133	4.24E-02	ENSONIG00000004004	heterogeneous nuclear ribonucleoprotein U-like 1
c47603_g1_i3	0.83	4.13	0.000555745	2.13E-02	ENSXMAG00000008411	ubiquitin specific peptidase like 1
c48196_g5_i4	0.83	3.04	0.000484384	2.00E-02	ENSONIG00000014825	ELKS/RAB6-interacting/CAST family member 1a
c45798_g2_i2	0.84	5.57	0.000357711	1.73E-02	ENSONIG00000000120	PNN-interacting serine/arginine-rich protein
c46215_g6_i3	0.84	5.99	0.002208265	4.29E-02	ENSTNIG00000013036	Uncharacterized protein {ECO:0000313|Ensembl:ENSTNIP00000016015}
c46723_g1_i11	0.84	3.59	0.000112011	9.67E-03	ENSORLG00000013106	actin binding LIM protein 1a
c42200_g1_i1	0.85	3.55	0.002293751	4.36E-02	ENSONIG00000003457	reticulon 4 receptor-like 2 a
c42783_g5_i6	0.85	3.87	9.53E-05	8.73E-03	ENSONIG00000008081	interleukin enhancer binding factor 3b
c44946_g2_i4	0.85	3.81	5.19E-06	1.77E-03	ENSXMAG00000014684	cadherin 8, type 2
c41120_g4_i5	0.85	4.76	0.000327935	1.65E-02	ENSGACG00000010265	heterogeneous nuclear ribonucleoprotein M
c39429_g3_i1	0.85	3.63	0.00128916	3.23E-02	ENSGACG00000002605	calmodulin 1b
c40334_g2_i3	0.85	4.34	0.000311339	1.58E-02	ENSTRUG00000013299	diacylglycerol kinase, zeta b
c45798_g2_i5	0.85	4.54	9.30E-05	8.62E-03	ENSGACG00000004989	PNN-interacting serine/arginine-rich protein
c48416_g1_i1	0.85	5.16	0.000278911	1.50E-02	ENSTRUG00000016484	calcium channel, voltage-dependent, beta 1 subunit
c43096_g2_i1	0.85	9.51	0.000522663	2.07E-02		no blastx hit*
c45672_g2_i3	0.85	5.93	2.42E-05	4.32E-03	ENSPFOG00000007532	brain-specific angiogenesis inhibitor 1b
c47916_g5_i2	0.86	5.12	0.000366141	1.75E-02	ENSORLG00000001890	Uncharacterized protein
c43562_g1_i4	0.86	3.27	0.001445292	3.45E-02	ENSXMAG00000007589	kinase non-catalytic C-lobe domain (KIND) containing 1
c47779_g2_i1	0.86	3.34	0.000200226	1.26E-02	ENSONIG00000017981	SLIT-ROBO Rho GTPase activating protein 2b
c39881_g1_i1	0.86	3.54	0.00052893	2.08E-02	ENSDARG00000044332	zinc finger, RAN-binding domain containing 2
c47192_g2_i1	0.86	3.02	0.001397333	3.38E-02	ENSORLG00000018701	Uncharacterized protein
c40458_g1_i1	0.86	3.79	0.000552259	2.12E-02	ENSGACG00000004224	family with sequence similarity 69, member A
c48416_g1_i4	0.87	3.84	0.000190534	1.25E-02	ENSDARG00000002167	calcium channel, voltage-dependent, beta 1 subunit
c45798_g2_i1	0.87	5.59	7.14E-05	7.79E-03	ENSONIG00000000120	PNN-interacting serine/arginine-rich protein
c46894_g1_i3	0.87	7.59	0.000446817	1.93E-02	ENSONIG00000004107	RNA binding motif protein 5
c46551_g4_i3	0.87	2.90	0.000764402	2.53E-02	ENSONIG00000011760	si:dkey-13n15.2
c48604_g7_i1	0.87	3.25	0.000879046	2.68E-02		no blastx hit*
c48274_g9_i5	0.87	3.53	0.002665152	4.71E-02	ENSONIG00000011080	splicing regulatory glutamine/lysine-rich protein 1
c45405_g6_i2	0.87	4.28	0.002282515	4.34E-02	ENSTNIG00000005623	DEAD (Asp-Glu-Ala-Asp) box helicase 17
c44350_g1_i5	0.88	3.80	0.002128763	4.22E-02	ENSTRUG00000018059	ST8 alpha-N-acetyl-neuraminide alpha-2,8-sialyltransferase 5
c45998_g1_i1	0.88	5.96	0.000206166	1.28E-02	ENSGACG00000011385	scaffold attachment factor B
c48421_g1_i3	0.88	3.63	0.000758334	2.52E-02	ENSGACG00000015841	transportin 1
c48416_g1_i3	0.88	5.01	0.000483234	2.00E-02	ENSTRUG00000016484	calcium channel, voltage-dependent, beta 1 subunit
c48870_g1_i4	0.88	3.73	0.000561518	2.14E-02	ENSPFOG00000016010	solute carrier family 25 (mitochondrial carrier; phosphate carrier), member 3
c45405_g6_i3	0.88	4.21	0.000841134	2.63E-02	ENSONIG00000008402	DEAD (Asp-Glu-Ala-Asp) box helicase 17
c46691_g1_i1	0.88	4.74	4.36E-06	1.58E-03		no blastx hit*
c46691_g1_i2	0.88	4.46	0.000569358	2.16E-02		no blastx hit*
c45672_g2_i2	0.88	3.76	0.000518921	2.07E-02	ENSPFOG00000007532	brain-specific angiogenesis inhibitor 1b
c45340_g6_i8	0.88	2.97	0.001970812	4.02E-02	ENSONIG00000017846	O-linked N-acetylglucosamine (GlcNAc) transferase, tandem duplicate 1
c48274_g9_i2	0.88	3.52	0.002700268	4.74E-02	ENSONIG00000011080	splicing regulatory glutamine/lysine-rich protein 1
c45405_g7_i1	0.88	4.14	0.000521277	2.07E-02		no blastx hit*
c37667_g1_i2	0.89	4.90	0.00012595	1.04E-02	ENSGACG00000017836	reticulon 4 receptor-like 2b
c43455_g1_i1	0.89	3.71	0.001158396	3.07E-02	ENSONIG00000009038	membrane-associated ring finger (C3HC4) 4
c47378_g3_i5	0.89	2.52	0.002341532	4.39E-02	ENSONIG00000012786	protein kinase C, gamma
c48416_g1_i6	0.89	4.79	0.0001375	1.06E-02	ENSTRUG00000016484	calcium channel, voltage-dependent, beta 1 subunit
c32281_g1_i1	0.90	3.83	3.55E-05	5.45E-03	ENSGACG00000005789	uncharacterized protein
c46168_g6_i3	0.90	3.06	0.002588461	4.65E-02	ENSPFOG00000017018	RAS protein activator like 1 (GAP1 like)
c37321_g1_i3	0.90	3.89	6.44E-06	2.06E-03	ENSPFOG00000008056	EPH receptor B1
c37907_g1_i1	0.91	6.68	0.001372664	3.35E-02	ENSPFOG00000008956	early growth response 1
c47592_g9_i2	0.91	3.36	0.001090543	3.02E-02	ENSTNIG00000015326	unc-13 homolog A (C. elegans)
c39699_g1_i6	0.91	3.18	0.000806754	2.58E-02	ENSGACG00000011621	KIAA0907 protein
c48164_g3_i5	0.91	4.07	0.002940218	4.94E-02	ENSORLG00000016074	Uncharacterized protein
c43262_g3_i3	0.92	3.41	0.001669834	3.70E-02		no blastx hit*
c38889_g1_i1	0.92	5.37	0.000385093	1.79E-02	ENSORLG00000006375	early growth response 4
c37169_g2_i1	0.92	3.52	0.000379347	1.78E-02	ENSTRUG00000011891	serine/arginine-rich splicing factor 4
c46672_g2_i2	0.93	9.18	0.000253539	1.44E-02	ENSONIG00000005125	cathepsin C
c44401_g2_i1	0.93	4.24	0.001509448	3.52E-02	ENSONIG00000007859	Uncharacterized protein {ECO:0000313|Ensembl:ENSONIP00000009906}
c43455_g2_i1	0.93	5.13	0.00062355	2.25E-02	ENSONIG00000009038	membrane-associated ring finger (C3HC4) 4
c45810_g3_i2	0.93	4.92	0.000298996	1.54E-02	ENSONIG00000011663	peroxidasin homolog (Drosophila)
c45236_g1_i3	0.93	7.06	2.98E-05	4.94E-03	ENSPFOG00000000073	splicing factor 3b, subunit 1
c48172_g3_i6	0.93	4.03	0.001409312	3.40E-02	ENSTRUG00000008493	uncharacterized protein
c46215_g6_i2	0.94	6.41	0.000952631	2.79E-02	ENSORLG00000020342	glutamate receptor, ionotropic, AMPA 2b
c48336_g2_i5	0.94	3.92	0.000328219	1.65E-02	ENSONIG00000012732	serine/arginine repetitive matrix 3
c46180_g2_i4	0.94	2.63	0.001213737	3.12E-02	ENSONIG00000016281	zinc finger protein 385C
c48336_g2_i2	0.94	3.87	4.73E-05	6.37E-03	ENSONIG00000012732	serine/arginine repetitive matrix 3
c41738_g1_i1	0.95	5.38	3.27E-06	1.33E-03	ENSONIG00000009899	cancer susceptibility candidate 1
c43875_g5_i8	0.96	3.66	2.33E-05	4.24E-03	ENSPFOG00000001365	mitochondrial calcium uptake family, member 3
c48230_g7_i2	0.96	3.42	0.000900562	2.72E-02	ENSGACG00000001433	erythrocyte membrane protein band 4.1a (elliptocytosis 1, RH-linked)
c42685_g1_i6	0.96	4.50	0.000386146	1.79E-02	ENSONIG00000014438	prolyl 4-hydroxylase, transmembrane (endoplasmic reticulum)
c47953_g1_i1	0.96	8.48	0.000811988	2.58E-02		no blastx hit*
c46916_g4_i5	0.96	3.66	0.002202752	4.29E-02	ENSGACG00000017855	serine/arginine-rich splicing factor 11
c44556_g1_i1	0.97	5.45	8.00E-05	7.99E-03	ENSLACG00000016836	Uncharacterized protein
c46511_g5_i6	0.97	3.52	6.22E-05	7.37E-03	ENSXMAG00000011485	importin 13
c48274_g9_i4	0.97	3.54	0.000996831	2.85E-02	ENSONIG00000011080	splicing regulatory glutamine/lysine-rich protein 1
c42685_g1_i2	0.97	3.07	0.002660255	4.70E-02	ENSONIG00000014438	prolyl 4-hydroxylase, transmembrane (endoplasmic reticulum)
c46023_g1_i4	0.98	4.51	2.47E-05	4.32E-03	ENSXMAG00000003092	glutamate receptor, ionotropic, N-methyl D-aspartate 1b
c44778_g6_i1	0.98	5.90	0.001790693	3.81E-02	ENSXMAG00000001193	DnaJ (Hsp40) homolog, subfamily B, member 5
c43913_g4_i1	0.98	3.85	0.00255217	4.62E-02		no blastx hit*
c46691_g1_i3	0.99	6.55	7.45E-05	7.84E-03		no blastx hit*
c48676_g3_i8	0.99	5.18	0.000150251	1.11E-02	ENSXMAG00000006532	lymphoid-restricted membrane protein
c46910_g6_i1	0.99	3.22	0.000771016	2.54E-02		no blastx hit*
c43689_g5_i2	1.00	5.04	4.46E-06	1.58E-03	ENSONIG00000019976	Uncharacterized protein {ECO:0000313|Ensembl:ENSONIP00000025157}
c45809_g2_i3	1.00	3.60	0.000362643	1.74E-02	ENSTNIG00000010583	structural maintenance of chromosomes 3
c45513_g9_i2	1.01	5.72	0.000289669	1.51E-02	ENSORLG00000013218	death effector domain-containing 1
c45536_g3_i5	1.01	5.80	6.49E-06	2.06E-03		no blastx hit*
c41848_g3_i2	1.02	3.44	5.41E-05	7.00E-03	ENSONIG00000009236	tripartite motif-containing 33
c44721_g2_i2	1.02	3.33	0.002131513	4.22E-02	ENSTRUG00000005018	sorting nexin 14
c48958_g2_i4	1.02	8.29	0.000295772	1.53E-02	ENSPFOG00000018240	fibrosin
c46916_g3_i3	1.02	4.11	0.00014686	1.10E-02	ENSGACG00000009346	serine/arginine-rich splicing factor 11
c48336_g2_i3	1.02	3.70	4.32E-05	6.10E-03	ENSONIG00000012732	serine/arginine repetitive matrix 3
c46956_g2_i8	1.02	2.92	0.000486256	2.00E-02	ENSONIG00000017174	glucosidase, alpha; acid (Pompe disease, glycogen storage disease type II)
c42072_g7_i1	1.02	2.61	0.002802152	4.81E-02	ENSGACG00000017500	uncharacterized protein
c45974_g2_i1	1.02	4.28	3.57E-05	5.45E-03	ENSTRUG00000009631	chondroitin sulfate proteoglycan 5b
c47482_g3_i11	1.03	3.47	1.72E-05	3.67E-03	ENSTRUG00000010728	glycosyltransferase 1 domain containing 1
c34258_g1_i1	1.04	2.38	0.002067577	4.14E-02	ENSTNIG00000012665	nucleoporin 37
c44894_g4_i5	1.04	3.32	4.39E-05	6.11E-03	ENSONIG00000002513	chromosome 15 open reading frame 27
c49050_g3_i6	1.05	3.46	7.95E-05	7.99E-03	ENSTRUG00000007068	myelin transcription factor 1a
c38847_g2_i5	1.05	3.09	0.001487202	3.50E-02	ENSONIG00000013148	PITP-less RdgB-like protein
c42918_g3_i1	1.05	5.93	1.56E-05	3.46E-03		no blastx hit*
c34772_g3_i1	1.05	3.62	0.001550827	3.58E-02	ENSGACG00000003685	zic family member 4
c47951_g7_i4	1.06	4.02	1.76E-06	8.86E-04		no blastx hit*
c38818_g2_i1	1.06	2.61	0.002971708	4.99E-02		no blastx hit*
c48095_g3_i1	1.07	2.95	0.000865648	2.68E-02		no blastx hit*
c47482_g3_i5	1.07	3.02	3.39E-05	5.45E-03	ENSONIG00000010943	glycosyltransferase 1 domain containing 1
c48164_g3_i4	1.07	4.37	0.00020386	1.27E-02	ENSORLG00000016074	Uncharacterized protein
c46214_g6_i3	1.07	3.29	0.000153065	1.13E-02	ENSONIG00000017651	enhancer of zeste homolog 2 (Drosophila)
c49050_g3_i2	1.08	3.25	0.000135007	1.05E-02	ENSGACG00000012816	myelin transcription factor 1a
c44713_g2_i1	1.09	2.47	0.000818961	2.59E-02	ENSAMXG00000011068	mitogen-activated protein kinase kinase kinase kinase 3
c38075_g1_i1	1.09	5.95	0.001661394	3.68E-02		no blastx hit*
c42200_g2_i1	1.10	5.50	5.88E-05	7.22E-03	ENSORLG00000010853	reticulon 4 receptor-like 2 a
c44721_g2_i6	1.11	2.62	0.001965831	4.02E-02	ENSTRUG00000005018	sorting nexin 14
c44126_g4_i4	1.12	5.12	0.002811065	4.82E-02	ENSGACG00000019421	suppressor of zeste 12 homolog (Drosophila) b
c47795_g3_i14	1.13	2.66	0.002546235	4.62E-02	ENSONIG00000014775	RAP1 GTPase activating protein
c46215_g11_i1	1.14	4.88	0.002248756	4.31E-02	ENSTNIG00000013036	Uncharacterized protein {ECO:0000313|Ensembl:ENSTNIP00000016015}
c47953_g3_i2	1.14	2.31	0.002068797	4.14E-02	ENSORLG00000004379	protein kinase, cAMP-dependent, regulatory, type II, beta
c41043_g1_i1	1.15	2.65	0.002241932	4.31E-02		no blastx hit*
c44634_g3_i1	1.17	2.43	0.001085226	3.02E-02	ENSGACG00000010173	schwannomin interacting protein 1
c46909_g1_i1	1.19	4.48	0.000704623	2.44E-02	ENSONIG00000001837	lysine (K)-specific demethylase 6B, b
c37169_g2_i2	1.19	4.25	1.32E-06	7.61E-04	ENSTRUG00000011891	serine/arginine-rich splicing factor 4
c47486_g2_i7	1.19	2.64	0.001576306	3.59E-02	ENSGACG00000012641	uncharacterized protein
c45784_g1_i2	1.22	3.26	0.000468687	1.98E-02	ENSONIG00000016700	Uncharacterized protein {ECO:0000313|Ensembl:ENSONIP00000021038}
c39899_g1_i1	1.22	2.84	8.64E-05	8.28E-03	ENSONIG00000003846	Unc4.1 homeobox (C. elegans)
c46618_g2_i2	1.23	3.71	0.002039484	4.10E-02		no blastx hit*
c49199_g1_i1	1.24	4.67	0.000596157	2.20E-02	ENSORLG00000013908	Uncharacterized protein
c48535_g1_i2	1.27	3.76	8.93E-05	8.40E-03		no blastx hit*
c47657_g1_i4	1.27	2.74	0.002214996	4.29E-02	ENSAMXG00000005774	poly (ADP-ribose) polymerase family, member 6
c34768_g1_i1	1.27	4.10	7.02E-05	7.79E-03	ENSGACG00000011142	early growth response 2a
c45211_g7_i3	1.27	2.92	0.000650748	2.31E-02	ENSONIG00000012017	R3H domain containing 1
c40461_g2_i3	1.28	2.44	0.001498622	3.52E-02	ENSORLG00000005088	calcium/calmodulin-dependent protein kinase (CaM kinase) II delta 2
c45498_g5_i1	1.28	4.17	0.002098009	4.18E-02	ENSTRUG00000017991	neurexin 3b
c48872_g9_i4	1.28	4.12	0.000108831	9.62E-03		no blastx hit*
c45256_g4_i7	1.28	6.08	0.000177283	1.20E-02	ENSDARG00000071395	calcium/calmodulin-dependent protein kinase (CaM kinase) II gamma 1
c43595_g3_i2	1.29	3.86	7.16E-05	7.79E-03		no blastx hit*
c41859_g2_i1	1.29	5.51	9.98E-05	8.94E-03		no blastx hit*
c44126_g3_i1	1.31	5.97	0.001123488	3.05E-02	ENSONIG00000018096	suppressor of zeste 12 homolog (Drosophila) b
c48726_g6_i3	1.31	4.44	9.25E-05	8.62E-03	ENSTRUG00000015213	glutamate receptor, ionotropic, AMPA 3a
c43013_g2_i5	1.31	4.41	0.000124184	1.04E-02		no blastx hit*
c48644_g3_i4	1.32	3.13	0.000872807	2.68E-02		no blastx hit*
c44126_g4_i3	1.33	3.11	0.000208158	1.29E-02	ENSORLG00000003511	suppressor of zeste 12 homolog (Drosophila) b
c47958_g3_i1	1.33	5.57	0.001425448	3.43E-02		no blastx hit*
c47238_g6_i1	1.33	3.85	1.52E-05	3.44E-03		no blastx hit*
c43270_g4_i1	1.35	3.05	0.001656668	3.68E-02	ENSONIG00000021263	Uncharacterized protein {ECO:0000313|Ensembl:ENSONIP00000026565}
c45211_g2_i7	1.35	4.08	0.00108732	3.02E-02	ENSPFOG00000015036	R3H domain containing 1
c46917_g3_i2	1.35	2.71	0.001094912	3.02E-02		no blastx hit*
c44290_g5_i2	1.35	2.42	0.00102466	2.90E-02		no blastx hit*
c44126_g4_i1	1.36	5.63	0.000278914	1.50E-02	ENSORLG00000003511	suppressor of zeste 12 homolog (Drosophila) b
c48536_g1_i2	1.37	3.48	0.000136801	1.06E-02	ENSORLG00000001760	Uncharacterized protein
c47657_g1_i15	1.37	3.48	0.002605948	4.67E-02	ENSAMXG00000005774	poly (ADP-ribose) polymerase family, member 6
c43183_g1_i1	1.37	3.47	0.001276182	3.21E-02		no blastx hit*
c46042_g2_i4	1.41	2.50	4.78E-05	6.37E-03	ENSTRUG00000012678	pyruvate kinase, muscle, a
c43129_g1_i16	1.43	2.81	0.002725844	4.75E-02	ENSONIG00000000655	Uncharacterized protein {ECO:0000313|Ensembl:ENSONIP00000000830}
c45693_g2_i1	1.46	3.96	9.48E-06	2.45E-03		no blastx hit*
c45491_g3_i1	1.46	2.98	0.001200315	3.11E-02		no blastx hit*
c37859_g4_i1	1.48	2.60	5.84E-05	7.22E-03	ENSORLG00000014840	synaptotagmin binding, cytoplasmic RNA interacting protein, like
c44126_g4_i2	1.50	4.64	6.59E-08	8.38E-05	ENSORLG00000003511	suppressor of zeste 12 homolog (Drosophila) b
c44350_g1_i7	1.53	4.94	0.001791019	3.81E-02	ENSTRUG00000018059	ST8 alpha-N-acetyl-neuraminide alpha-2,8-sialyltransferase 5
c43806_g10_i2	1.57	2.53	0.000201855	1.26E-02	ENSTRUG00000015428	Takifugu rubripes neuroligin 3b (nlgn3b), mRNA.
c43013_g2_i4	1.60	3.81	8.41E-07	5.73E-04		no blastx hit*
c42334_g1_i2	1.63	2.69	0.002505586	4.57E-02	ENSGMOG00000006455	glutamate receptor, ionotrophic, AMPA 3b
c47657_g1_i9	1.63	2.68	0.000219	1.31E-02	ENSAMXG00000005774	poly (ADP-ribose) polymerase family, member 6
c47394_g3_i6	1.63	4.69	0.001277132	3.21E-02	ENSONIG00000019350	gamma-aminobutyric acid (GABA) A receptor, beta 3
c45211_g2_i4	1.64	3.51	0.001658657	3.68E-02		no blastx hit*
c41374_g3_i11	1.68	2.53	3.57E-05	5.45E-03		no blastx hit*
c39294_g1_i1	1.93	2.91	1.26E-06	7.50E-04		no blastx hit*
c42247_g2_i1	2.01	6.58	0.000502317	2.03E-02	ENSDARG00000089082	Uncharacterized protein
c42006_g1_i1	2.87	4.24	0.002155895	4.24E-02	ENSGACG00000008035	matrix metalloproteinase 9
c41807_g1_i2	6.02	3.02	1.05E-09	4.59E-06	ENSXMAG00000007599	Uncharacterized protein {ECO:0000313|Ensembl:ENSXMAP00000007619}
