# Supplementary material for: Brain Transcriptional Profiles of Male Alternative Reproductive Tactics and Females in Bluegill Sunfish
Source: PLoS One. 2016 Dec 1;11(12):e0167509. doi: 10.1371/journal.pone.0167509 (PMC5132329; doi:10.1371/journal.pone.0167509)
Supplement: S8 Table — (TXT) [file pone.0167509.s009.txt]

Supplement 8: Transcripts with significantly higher expression in bluegill satellite males compared to sneaker males, but not differentially expressed between parental males and sneaker males. CPM = Counts per million. FDR = False discovery rate. *denotes transcripts without significant blastx hits from the custom fish database (see methods) at E values < 1E-10.
Query ID	log2 Fold Change	log CPM	PValue	FDR pvalue	Ensembl Gene ID	Name
c47447_g4_i2	4.068490207	3.316214308	0.00043894	0.010056089		no blastx hit*
c42006_g1_i1	3.766649476	4.241453272	0.000111994	0.004718983	ENSGACG00000008035	matrix metalloproteinase 9
c47229_g3_i4	2.631101047	3.85570232	7.01E-05	0.003708169	ENSONIG00000009171	tumor necrosis factor receptor superfamily, member 14
c49043_g2_i2	2.456291086	4.601184387	0.006514815	0.048775494	ENSONIG00000018053	ring finger protein 213b
c44405_g2_i1	2.237656175	5.848541538	0.002401826	0.027402584	ENSGACG00000011059	lectin, galactoside-binding, soluble, 3 binding protein a
c44405_g2_i2	2.095165801	5.867785658	0.004286357	0.038153372	ENSGACG00000011059	lectin, galactoside-binding, soluble, 3 binding protein a
c45690_g6_i4	1.288742484	3.953649504	0.004347904	0.038432333	ENSPFOG00000011550	calcineurin-like EF hand protein 2
c38069_g1_i1	0.996377632	3.621464958	0.002694576	0.029401661	ENSPFOG00000017324	proline rich 5 (renal)
c47578_g3_i1	0.979687756	5.953197546	7.60E-06	0.001082645	ENSGACG00000005612	solute carrier family 4, sodium bicarbonate transporter, member 10b
c30013_g1_i1	0.933046247	6.069890601	0.00360761	0.034753981	ENSONIG00000001057	somatostatin 1, tandem duplicate 1
c42214_g1_i2	0.896233172	3.434646823	0.002681995	0.029364997	ENSONIG00000002825	proprotein convertase subtilisin/kexin type 9
c29492_g1_i1	0.876779051	5.24820947	0.005411951	0.043611297		no blastx hit*
c48971_g1_i1	0.871959793	4.005631587	0.005177594	0.042526977	ENSONIG00000008403	TAP binding protein
c22102_g1_i1	0.852691317	3.604264484	0.006555313	0.048848729	ENSGACG00000000683	ATPase, H+ transporting, V1 subunit F
c33294_g2_i1	0.838842681	7.37961652	0.003079353	0.031459515	ENSGACG00000010080	chaperonin containing TCP1, subunit 3 (gamma)
c42108_g10_i2	0.833988739	4.650192489	0.000573163	0.011837536	ENSXMAG00000019731	tubulin, alpha 8 like 2
c47980_g1_i1	0.833747791	4.365779886	0.001066703	0.016921829	ENSORLG00000008189	chromosome 7 open reading frame 25
c42043_g1_i1	0.819695833	3.584931546	0.002162965	0.025773744	ENSPFOG00000015591	nucleoporin 50
c31715_g3_i1	0.806037145	6.594679358	0.002006806	0.024740235	ENSPFOG00000009300	eukaryotic translation initiation factor 4A, isoform 3
c22102_g1_i2	0.802956835	3.615366205	0.004605057	0.039751053	ENSGACG00000000683	ATPase, H+ transporting, V1 subunit F
c38069_g1_i3	0.79540394	3.975255651	0.004824991	0.040960908	ENSPFOG00000017324	proline rich 5 (renal)
c45756_g2_i2	0.793720687	4.777166672	0.001015764	0.0164976	ENSTNIG00000002338	Chromosome undetermined SCAF5936, whole genome shotgun sequence {ECO:0000313|EMBL:CAF88893.1}; Uncharacterized protein {ECO:0000313|Ensembl:ENSTNIP00000004829}
c48554_g10_i2	0.768448799	4.237188829	0.000527651	0.011365351	ENSONIG00000018893	ral guanine nucleotide dissociation stimulator-like 3a
c38698_g5_i1	0.759480869	6.220940084	0.002535715	0.028282638	ENSLACG00000003370	myeloid/lymphoid or mixed-lineage leukemia (trithorax homolog, Drosophila); translocated to, 11
c34384_g1_i1	0.746631274	3.677474286	0.001764514	0.022660819		no blastx hit*
c32488_g1_i1	0.745809796	5.424176178	0.005351137	0.043308357		no blastx hit*
c46743_g4_i1	0.744243026	4.230028835	0.001262215	0.01873103	ENSONIG00000006102	lipin 2
c43157_g2_i2	0.709435395	5.131535638	0.005266269	0.04294832	ENSTRUG00000011701	secretory carrier membrane protein 3
c44922_g4_i1	0.70327226	4.584098465	0.004981313	0.041728924		no blastx hit*
c45267_g6_i1	0.692058717	4.868529533	0.000365925	0.009261699	ENSONIG00000005421	beta-carotene oxygenase 2a
c47951_g7_i4	0.686170208	4.024258225	0.001415429	0.019935086		no blastx hit*
c41593_g1_i2	0.682605284	5.459769565	0.002142832	0.025694738	ENSPFOG00000005962	MAP6 domain containing 1
c40679_g1_i1	0.675990628	3.685966154	0.004937328	0.041435344	ENSTNIG00000008451	Chromosome 13 SCAF14555, whole genome shotgun sequence {ECO:0000313|EMBL:CAF98394.1}; Uncharacterized protein {ECO:0000313|Ensembl:ENSTNIP00000011287}
c46927_g1_i1	0.671570561	3.621730466	0.003223863	0.032394161	ENSTNIG00000017144	Uncharacterized protein {ECO:0000313|Ensembl:ENSTNIP00000020279}
c40378_g1_i2	0.669969951	4.875143	0.000385576	0.009508043	ENSPFOG00000000404	coiled-coil domain containing 134
c48552_g2_i4	0.665546499	6.821496982	0.006410261	0.048200719	ENSGACG00000014732	proenkephalin a
c39080_g2_i3	0.664350299	6.718795036	0.004046864	0.037129973	ENSTNIG00000010793	solute carrier family 8 (sodium/calcium exchanger), member 4a
c37647_g2_i1	0.654364809	3.628796244	0.004861282	0.041140888	ENSPFOG00000019573	aldehyde dehydrogenase 3 family, member B1
c47179_g1_i1	0.652513715	3.423542741	0.005663059	0.0445706	ENSORLG00000011822	ATP-binding cassette, sub-family F (GCN20), member 2a
c43166_g5_i1	0.637550705	4.000158151	0.002545123	0.028356353		no blastx hit*
c38954_g1_i2	0.630465081	3.474199732	0.002848952	0.030255644	ENSXMAG00000002916	sestrin 2
c41468_g2_i1	0.628015962	4.521030889	0.002185808	0.02584268		no blastx hit*
c35929_g1_i2	0.626565179	4.525305942	0.001236384	0.01847702	ENSPFOG00000017461	T-box, brain, 1b
c48357_g5_i6	0.625804418	4.518826447	0.005105012	0.042330342	ENSONIG00000019786	glutamate receptor, ionotropic, delta 2 (Grid2) interacting protein, b
c40861_g1_i4	0.625493678	5.180191905	0.000476729	0.01060361	ENSPFOG00000022501	uncharacterized protein
c48923_g1_i1	0.6216328	4.292736545	0.002886965	0.030431713	ENSGACG00000007448	fucosidase, alpha-L- 1, tissue
c41686_g5_i1	0.615890022	4.071281847	0.000268754	0.007776296		no blastx hit*
c48554_g10_i1	0.606939861	4.480648186	0.002648161	0.029161856	ENSONIG00000018893	ral guanine nucleotide dissociation stimulator-like 3a
c48358_g5_i2	0.606353835	4.495670083	0.005688356	0.044704812	ENSGACG00000002552	chromosome 7 open reading frame 25
c41491_g3_i1	0.606164597	4.131273531	0.001897209	0.023741866	ENSONIG00000011948	zgc:113162
c44079_g1_i1	0.605328943	5.059574154	0.002120595	0.025565023	ENSONIG00000017670	cartilage acidic protein 1a
c47753_g3_i1	0.602772271	4.048599168	0.001470203	0.020405355	ENSXMAG00000019566	apelin receptor b
c40404_g1_i2	0.602265752	4.09818529	0.004841486	0.04104617	ENSGACG00000013277	si:dkeyp-104h9.5
c45997_g6_i1	0.600279872	5.338448643	0.004835309	0.041012501	ENSONIG00000019055	HtrA serine peptidase 1a
c45033_g1_i2	0.591642439	4.861101004	0.002886899	0.030431713	ENSONIG00000016080	serrate, RNA effector molecule
c38815_g3_i3	0.578239742	3.376963262	0.006274035	0.047325568	ENSPFOG00000006735	fms-related tyrosine kinase 1 (vascular endothelial growth factor/vascular permeability factor receptor)
c38761_g1_i1	0.57814063	5.419113396	0.001479033	0.020467067	ENSONIG00000008127	glutaminyl-peptide cyclotransferase
c41332_g1_i3	0.571406146	5.042611593	0.003274617	0.032683229	ENSONIG00000011644	zinc finger, C3HC-type containing 1
c47497_g1_i3	0.549937886	4.82280681	0.002831364	0.030186457	ENSTRUG00000003769	chromosome 17 open reading frame 85
c48546_g2_i1	0.542149207	4.935698862	0.003226855	0.032394161	ENSPFOG00000009365	zinc finger and BTB domain containing 7C
c45125_g1_i3	0.540579356	4.044777446	0.005994207	0.046015065	ENSORLG00000015896	BCL2-like 13 (apoptosis facilitator)
c41745_g5_i2	0.540404775	5.252535331	0.003114484	0.031649	ENSONIG00000011101	microtubule-associated protein 1 light chain 3 beta
c38135_g1_i2	0.538157195	5.345145341	0.005791152	0.045091123	ENSPFOG00000011054	uncharacterized protein
c36423_g2_i1	0.533864441	4.112604813	0.002722199	0.029558648	ENSONIG00000019638	RAS, dexamethasone-induced 1
c43660_g7_i1	0.525782246	4.472375217	0.00377373	0.035687738		no blastx hit*
c46070_g1_i4	0.52193453	4.934591132	0.004650347	0.040030321	ENSLOCG00000018188	Uncharacterized protein {ECO:0000313|Ensembl:ENSLOCP00000022289}
c35957_g2_i1	0.516985267	4.114340859	0.004959514	0.041601461		no blastx hit*
c42840_g1_i2	0.51322561	4.287573741	0.002080135	0.025252739	ENSONIG00000003772	G elongation factor, mitochondrial 1
c37621_g4_i1	0.509839633	4.50615594	0.006225183	0.047162126	ENSPFOG00000011552	tyrosine 3-monooxygenase/tryptophan 5-monooxygenase activation protein, epsilon
c33900_g1_i1	0.504453926	4.719632334	0.006238886	0.047162758	ENSGACG00000016635	zgc:77849
c45882_g10_i1	0.495186783	5.131195926	0.005500205	0.04390042	ENSPFOG00000017271	GRB2-related adaptor protein a
c43368_g4_i2	0.485609002	4.925824004	0.002490919	0.0279135	ENSONIG00000012195	ATP-binding cassette, sub-family B (MDR/TAP), member 6a
c43706_g1_i1	0.469652501	4.727877288	0.004835366	0.041012501	ENSPFOG00000015987	fat mass and obesity associated
c40817_g1_i1	0.466066843	4.464365214	0.004997035	0.041797994	ENSTNIG00000018548	Chromosome 3 SCAF15050, whole genome shotgun sequence {ECO:0000313|EMBL:CAG12165.1}; Uncharacterized protein {ECO:0000313|Ensembl:ENSTNIP00000021722}
c41683_g2_i1	0.460691049	4.626752557	0.003243715	0.03251211	ENSTRUG00000016085	snurportin 1
c39225_g6_i1	0.419545429	4.469861764	0.005766186	0.045025327	ENSONIG00000007973	cytochrome c oxidase assembly homolog 10 (yeast)
