# Supplementary material for: Brain Transcriptional Profiles of Male Alternative Reproductive Tactics and Females in Bluegill Sunfish
Source: PLoS One. 2016 Dec 1;11(12):e0167509. doi: 10.1371/journal.pone.0167509 (PMC5132329; doi:10.1371/journal.pone.0167509)
Supplement: S9 Table — (TXT) [file pone.0167509.s010.txt]

Supplement 9: Transcripts with significantly higher expression in bluegill sneaker males compared to satellite males, but not differentially expressed between parental males and sneaker males. CPM = Counts per million. FDR = False discovery rate. *denotes transcripts without significant blastx hits from the custom fish database (see methods) at E values < 1E-10.
Query ID	log2 Fold Change	log CPM	PValue	FDR pvalue	Ensembl Gene ID	Name
c48671_g6_i2	0.459531798	3.880475132	0.005753577	0.04498208	ENSLOCG00000016026	Uncharacterized protein {ECO:0000313|Ensembl:ENSLOCP00000019740}
c43530_g6_i4	0.521781712	3.926161417	0.002697741	0.029402446	ENSONIG00000017484	PC4 and SFRS1 interacting protein 1
c48244_g1_i7	0.53343834	5.437039266	0.006401965	0.048176299	ENSONIG00000008928	SH3 and PX domains 2Aa
c31552_g1_i1	0.539436432	5.931314232	0.005690609	0.044704812	ENSONIG00000003981	neurofilament, light polypeptide a
c44234_g6_i1	0.546251136	3.380623407	0.006650776	0.049267878	ENSPFOG00000008106	Rho guanine nucleotide exchange factor (GEF) 25
c48182_g3_i12	0.553491894	4.701592749	0.001089736	0.017135594	ENSTRUG00000007868	protein tyrosine phosphatase, receptor-type, F interacting protein, binding protein 2b
c47504_g1_i5	0.559139184	3.475014736	0.004125007	0.037522225	ENSONIG00000009529	suppression of tumorigenicity 18 (breast carcinoma) (zinc finger protein)
c36490_g1_i1	0.642281478	3.513110865	0.006186574	0.046981529	ENSDARG00000008720	LIM domain only 3
c44456_g6_i5	0.577872761	3.616683203	0.001262098	0.01873103	ENSONIG00000002027	nucleus accumbens associated 1, BEN and BTB (POZ) domain containing
c43960_g1_i3	0.580373944	3.992155557	0.003489404	0.034101482	ENSTRUG00000001297	solute carrier family 25 (mitochondrial carrier; citrate transporter), member 1a
c42761_g2_i1	0.600386162	4.502783811	0.004900796	0.041292183	ENSGACG00000015314	formin 2b
c45901_g5_i1	0.601626743	3.626493772	0.004594943	0.039714625	ENSGACG00000016394	alpha-tropomyosin
c46361_g2_i2	0.602494569	3.698559162	0.003802821	0.035873937	ENSLOCG00000018039	mab-21-like 1
c43301_g5_i1	0.607958215	3.501241199	0.002545296	0.028356353	ENSONIG00000015828	RAB33A, member RAS oncogene family
c48352_g8_i9	0.59085468	4.292841523	0.004736634	0.040453866	ENSGACG00000006240	DIP2 disco-interacting protein 2 homolog A
c47507_g1_i7	0.626426636	3.397489637	0.002778495	0.029906821	ENSONIG00000008724	clustered mitochondria (cluA/CLU1) homolog b
c48369_g4_i1	0.63575521	3.700594932	0.004874102	0.041181502	ENSORLG00000001704	B-cell CLL/lymphoma 11Aa
c44139_g3_i5	0.63685817	3.745651315	0.003735302	0.035456081	ENSONIG00000017441	topoisomerase (DNA) I
c47507_g1_i1	0.637266329	3.273375649	0.00596029	0.045809981	ENSGACG00000020485	clustered mitochondria (cluA/CLU1) homolog b
c36490_g1_i1	0.642281478	3.513110865	0.006186574	0.046981529	ENSDARG00000008720	LIM domain only 3
c45774_g3_i1	0.652112291	4.43912253	0.006273493	0.047325568	ENSONIG00000010029	nuclear receptor subfamily 3, group C, member 2
c47792_g1_i1	0.666616274	4.378235888	0.004507522	0.039189775	ENSPFOG00000005603	zgc:109889
c48539_g3_i8	0.666839148	3.396786202	0.002459419	0.027772513	ENSAMXG00000014572	Uncharacterized protein {ECO:0000313|Ensembl:ENSAMXP00000015008}
c48830_g2_i10	0.669290173	3.755220239	0.005279107	0.04299892	ENSONIG00000013332	spectrin repeat containing, nuclear envelope 1a
c45431_g4_i1	0.682509411	3.63354761	0.002408762	0.027408721	ENSTNIG00000016810	Uncharacterized protein {ECO:0000313|Ensembl:ENSTNIP00000019924}
c38956_g1_i1	0.695814058	4.715892038	0.002949804	0.0307282	ENSONIG00000011038	neurofilament, light polypeptide b
c47009_g8_i2	0.723482569	2.983378649	0.00538828	0.04350858		no blastx hit*
c43448_g6_i1	0.730798251	3.585961646	0.000674968	0.012937267	ENSTRUG00000007236	N-myristoyltransferase 2
c41838_g2_i3	0.733061101	4.870558626	0.000368953	0.009305177	ENSPFOG00000007247	neurofilament, medium polypeptide a
c47047_g6_i1	0.741787937	3.896022	0.004538246	0.039385126	ENSONIG00000004019	Uncharacterized protein {ECO:0000313|Ensembl:ENSONIP00000005066}
c47758_g1_i1	0.783208469	3.482110181	0.001908905	0.023834643	ENSPFOG00000011899	WW domain binding protein 1
c23130_g1_i1	1.216257238	3.913581259	7.62E-05	0.003856559	ENSONIG00000019203	peripherin
c43297_g2_i1	1.567813058	3.221664104	0.002455694	0.027758697	ENSDARG00000089082	Uncharacterized protein
c47942_g9_i1	10.64664648	3.249636911	0.000436195	0.010050326	ENSONIG00000007074	Uncharacterized protein {ECO:0000313|Ensembl:ENSONIP00000008927}
