# Supplementary material for: Brain Transcriptional Profiles of Male Alternative Reproductive Tactics and Females in Bluegill Sunfish
Source: PLoS One. 2016 Dec 1;11(12):e0167509. doi: 10.1371/journal.pone.0167509 (PMC5132329; doi:10.1371/journal.pone.0167509)
Supplement: S10 Table — (TXT) [file pone.0167509.s011.txt]

Supplement 10: Transcripts with significantly higher expression in spawning parental males compared to non-spawning parental males. CPM = Counts per million. FDR = False discovery rate. *denotes transcripts without significant blastx hits from the custom fish database (see methods) at E values < 1E-10.
	Query ID	log2 Fold Change	log CPM	PValue	FDR pvalue	Ensembl Gene ID	Gene Name
	c48723_g1_i5	9.09	4.18	2.98E-04	4.47E-02	ENSGACG00000000350	MHC class IIB antigen
	c48905_g5_i1	3.27	4.89	1.41E-04	2.56E-02	ENSTRUG00000012963	Uncharacterized protein
	c45085_g5_i14	3.27	2.55	3.02E-08	3.03E-05	ENSORLG00000009627	5'-nucleotidase, cytosolic II, like 1
	c45085_g5_i4	3.25	4.44	2.12E-08	2.24E-05	ENSPFOG00000019723	5'-nucleotidase, cytosolic II, like 1
	c45085_g5_i11	3.22	4.46	6.51E-10	1.77E-06	ENSPFOG00000019723	5'-nucleotidase, cytosolic II, like 1
	c45085_g5_i1	3.20	4.80	3.99E-08	3.57E-05	ENSPFOG00000019723	5'-nucleotidase, cytosolic II, like 1
	c45085_g5_i3	3.19	4.50	7.83E-11	2.99E-07	ENSPFOG00000019723	5'-nucleotidase, cytosolic II, like 1
	c45085_g5_i8	3.18	5.21	8.07E-08	6.41E-05	ENSPFOG00000019723	5'-nucleotidase, cytosolic II, like 1
	c45085_g5_i15	3.16	4.45	4.47E-07	2.75E-04	ENSPFOG00000019723	5'-nucleotidase, cytosolic II, like 1
	c45085_g5_i5	3.12	4.74	1.06E-07	8.09E-05	ENSPFOG00000019723	5'-nucleotidase, cytosolic II, like 1
	c38350_g1_i1	3.07	4.21	2.51E-18	4.61E-14	ENSPFOG00000001405	phosphoenolpyruvate carboxykinase 1 (soluble)
	c41342_g4_i1	2.45	3.27	2.46E-13	1.57E-09	ENSTRUG00000004097	cAMP responsive element modulator a
	c41342_g4_i2	2.39	4.28	4.83E-18	4.61E-14	ENSTRUG00000004097	cAMP responsive element modulator a
	c47394_g3_i8	2.30	4.70	1.06E-05	3.82E-03	ENSONIG00000019350	gamma-aminobutyric acid (GABA) A receptor, beta 3
	c46582_g6_i3	2.30	3.23	6.27E-06	2.55E-03	ENSGACG00000014781	WNK lysine deficient protein kinase 4
	c47819_g3_i1	2.08	4.59	9.22E-06	3.52E-03	ENSGACG00000014781	WNK lysine deficient protein kinase 4
	c23767_g2_i1	2.05	4.21	3.17E-09	6.72E-06	ENSPFOG00000005892	pancreatic progenitor cell differentiation and proliferation factor a
	c46582_g4_i5	1.98	3.46	5.11E-06	2.17E-03	ENSTRUG00000004395	WNK lysine deficient protein kinase 4
	c47819_g3_i3	1.97	4.82	2.37E-09	5.64E-06	ENSGACG00000014781	WNK lysine deficient protein kinase 4
	c34924_g1_i2	1.85	3.09	4.11E-08	3.57E-05	ENSGACG00000012034	leucine rich repeat containing 17
	c46583_g4_i5	1.77	5.58	7.73E-09	1.16E-05	ENSGACG00000005476	zgc:91890
	c48065_g2_i1	1.74	3.05	2.52E-04	4.07E-02	ENSPFOG00000008562	V-set and immunoglobulin domain-containing protein 1-like
	c36664_g1_i4	1.69	7.13	1.15E-08	1.47E-05	ENSONIG00000014479	cysteine dioxygenase type 1
	c44988_g1_i1	1.68	3.96	2.36E-11	1.13E-07	ENSGACG00000020606	solute carrier family 43, member 2b
	c48092_g1_i12	1.68	3.57	3.37E-10	1.07E-06	ENSONIG00000009908	phosphodiesterase 10A
	c36664_g1_i2	1.66	5.36	7.93E-09	1.16E-05	ENSAMXG00000012844	cysteine dioxygenase type 1
	c46464_g1_i1	1.62	2.71	1.13E-06	6.00E-04	ENSONIG00000005854	butyrobetaine (gamma), 2-oxoglutarate dioxygenase 1 (gamma-butyrobetaine hydroxylase)
	c45394_g3_i2	1.61	3.09	4.07E-08	3.57E-05	ENSTRUG00000011829	Claudin
	c48835_g1_i8	1.59	8.22	4.18E-07	2.66E-04	ENSONIG00000015152	potassium inwardly-rectifying channel, subfamily J, member 10
	c36664_g1_i1	1.57	5.87	1.41E-07	1.03E-04	ENSORLG00000003390	cysteine dioxygenase type 1
	c46041_g1_i1	1.54	5.86	1.42E-05	4.67E-03	ENSTRUG00000014292	zgc:92066
	c42923_g1_i2	1.52	3.60	3.41E-07	2.24E-04	ENSONIG00000014313	salt-inducible kinase 1
	c38791_g1_i2	1.51	4.25	2.73E-07	1.86E-04	ENSTRUG00000009188	glutathione S-transferase theta 1a
	c32931_g1_i1	1.51	5.46	2.00E-08	2.24E-05	ENSONIG00000014646	potassium voltage-gated channel, Isk-related family, member 4
	c105965_g1_i1	1.49	4.46	9.94E-07	5.42E-04	ENSONIG00000001707	Uncharacterized protein {ECO:0000313|Ensembl:ENSONIP00000002136}
	c42146_g1_i4	1.49	6.38	1.77E-04	3.06E-02	ENSONIG00000019774	hemoglobin beta embryonic-2
	c36032_g1_i2	1.46	3.41	2.14E-05	6.37E-03		no blastx hit*
	c38644_g1_i1	1.45	4.58	3.48E-04	4.81E-02	ENSXMAG00000007787	complement component 1, q subcomponent, C chain
	c45394_g3_i1	1.42	3.87	4.05E-05	1.07E-02	ENSGACG00000011024	claudin 11a
	c35517_g1_i1	1.42	4.13	1.64E-08	1.95E-05	ENSONIG00000021450	transmembrane protein 100
	c38791_g1_i1	1.41	5.24	2.00E-05	6.05E-03	ENSTRUG00000009188	glutathione S-transferase theta 1a
	c38846_g1_i1	1.38	4.20	7.35E-05	1.71E-02	ENSAMXG00000002743	WAP four-disulfide core domain 2
	c35467_g1_i1	1.36	6.30	4.27E-06	1.85E-03	ENSORLG00000002074	Uncharacterized protein
	c42210_g1_i2	1.32	3.27	1.96E-04	3.34E-02	ENSXMAG00000018343	sulfotransferase family 5A, member 1
	c42927_g1_i1	1.32	3.63	4.71E-05	1.20E-02	ENSTRUG00000002862	lecithin retinol acyltransferase b (phosphatidylcholine--retinol O-acyltransferase b)
	c42146_g1_i1	1.28	4.70	9.33E-05	1.93E-02	ENSORLG00000003020	Uncharacterized protein
	c47131_g4_i1	1.27	4.11	1.31E-06	6.59E-04	ENSONIG00000006144	salt-inducible kinase 2b
	c48882_g1_i2	1.27	8.31	1.69E-04	2.96E-02	ENSONIG00000006658	myeloid cell leukemia 1
	c46583_g4_i1	1.27	5.44	2.51E-06	1.20E-03	ENSGACG00000005476	zgc:91890
	c48882_g1_i1	1.25	7.68	2.21E-04	3.60E-02	ENSONIG00000006658	myeloid cell leukemia 1
	c40741_g3_i2	1.25	4.26	1.68E-05	5.40E-03	ENSXMAG00000013484	progestin and adipoQ receptor family member VI
	c45390_g1_i5	1.24	3.82	4.93E-05	1.24E-02	ENSPFOG00000004673	slowmo homolog 2 (Drosophila)
	c35593_g1_i2	1.24	3.17	3.67E-04	5.00E-02	ENSGACG00000018598	platelet-derived growth factor receptor-like
	c36160_g1_i1	1.20	4.25	3.35E-06	1.52E-03	ENSGACG00000017135	glycerophosphodiester phosphodiesterase domain containing 2
	c47039_g10_i1	1.19	5.50	1.50E-06	7.35E-04		no blastx hit*
	c47272_g1_i4	1.18	3.72	3.38E-05	9.35E-03	ENSPFOG00000012027	uncharacterized protein
	c36976_g1_i1	1.17	6.79	6.00E-05	1.43E-02	ENSONIG00000002634	fatty acid binding protein 11a
	c47219_g1_i2	1.16	7.85	2.04E-04	3.45E-02	ENSONIG00000013955	heat shock protein, alpha-crystallin-related, b15
	c39980_g1_i2	1.15	3.95	2.78E-06	1.29E-03	ENSAMXG00000000722	info WAP, follistatin/kazal, immunoglobulin, kunitz and netrin domain containing 2a
	c43239_g3_i3	1.14	3.99	7.96E-07	4.60E-04	ENSGACG00000001455	ATP synthase, H+ transporting, mitochondrial Fo complex, subunit F6
	c48184_g2_i3	1.14	3.88	5.06E-09	9.66E-06	ENSONIG00000009688	myosin phosphatase Rho interacting protein
	c36160_g1_i3	1.14	5.53	3.62E-06	1.61E-03	ENSGACG00000017135	glycerophosphodiester phosphodiesterase domain containing 2
	c47131_g4_i2	1.11	4.01	7.54E-05	1.73E-02	ENSONIG00000006144	salt-inducible kinase 2b
	c44242_g3_i1	1.11	6.01	1.31E-06	6.59E-04	ENSGACG00000005883	complement factor H1 protein precursor
	c48296_g4_i3	1.10	3.82	2.97E-05	8.45E-03	ENSGACG00000016267	unnamed protein product
	c38846_g2_i2	1.08	4.51	1.03E-04	2.07E-02	ENSLOCG00000003253	WAP four-disulfide core domain 2
	c36313_g1_i1	1.07	9.21	3.00E-04	4.47E-02	ENSONIG00000014865	pancreatic progenitor cell differentiation and proliferation factor b
	c34022_g1_i1	1.07	6.28	1.07E-04	2.09E-02	ENSPFOG00000004808	glutamic-pyruvate transaminase (alanine aminotransferase)
	c49117_g1_i4	1.04	5.96	5.56E-07	3.32E-04	ENSONIG00000002132	sema domain, immunoglobulin domain (Ig), transmembrane domain (TM) and short cytoplasmic domain, (semaphorin) 4Aa
	c43196_g1_i3	1.04	5.19	1.01E-04	2.04E-02		no blastx hit*
	c48000_g1_i3	1.03	6.95	5.26E-05	1.30E-02	ENSPFOG00000004934	DNA-damage-inducible transcript 4
	c45021_g1_i3	1.03	3.21	3.20E-04	4.66E-02	ENSONIG00000016302	R-spondin-1 precursor
	c48537_g7_i4	1.02	5.13	2.27E-07	1.60E-04		no blastx hit*
	c41094_g1_i1	1.02	6.16	7.78E-06	3.09E-03	ENSONIG00000010501	angiopoietin-like 4
	c36691_g1_i1	1.01	4.28	4.34E-05	1.13E-02	ENSONIG00000006181	transmembrane protein 136a
	c48000_g1_i5	1.01	6.54	1.20E-05	4.17E-03	ENSPFOG00000004934	DNA-damage-inducible transcript 4
	c43239_g3_i1	1.01	5.06	7.42E-08	6.16E-05	ENSGACG00000001455	ATP synthase, H+ transporting, mitochondrial Fo complex, subunit F6
	c45653_g8_i1	1.01	5.54	8.32E-05	1.87E-02	ENSPFOG00000016337	glutamate-ammonia ligase (glutamine synthase) b
	c39935_g1_i1	0.99	4.84	1.56E-04	2.77E-02	ENSGACG00000018498	eukaryotic translation initiation factor 4E binding protein 3, like
	c47272_g1_i3	0.99	4.95	5.50E-05	1.35E-02	ENSPFOG00000012027	unnamed protein product
	c46408_g3_i1	0.98	4.01	9.02E-05	1.93E-02	ENSPFOG00000022324	cytochrome P450, family 2, subfamily N, polypeptide 13
	c48184_g2_i4	0.97	3.70	1.96E-05	6.04E-03	ENSONIG00000009688	myosin phosphatase Rho interacting protein
	c45653_g8_i5	0.97	6.14	8.84E-05	1.93E-02	ENSPFOG00000016337	glutamate-ammonia ligase (glutamine synthase) b
	c46477_g2_i6	0.97	3.74	1.06E-05	3.82E-03	ENSPFOG00000006647	retinal pigment epithelium-specific protein 65c
	c45653_g8_i2	0.96	5.72	2.20E-04	3.60E-02	ENSPFOG00000016337	glutamate-ammonia ligase (glutamine synthase) b
	c45021_g1_i4	0.95	3.12	3.45E-04	4.81E-02	ENSONIG00000016302	R-spondin-1 precursor
	c37833_g1_i1	0.95	5.01	5.42E-06	2.25E-03	ENSTRUG00000016446	acetyl-CoA acyltransferase 2
	c46260_g1_i2	0.94	4.98	8.25E-07	4.63E-04	ENSPFOG00000012014	solute carrier family 13 (sodium/sulfate symporter), member 4
	c48184_g2_i1	0.94	3.37	1.69E-04	2.96E-02	ENSONIG00000009688	myosin phosphatase Rho interacting protein
	c40969_g1_i2	0.94	6.65	8.93E-05	1.93E-02	ENSPFOG00000014277	cysteine and glycine-rich protein 1b
	c36252_g1_i1	0.94	9.31	2.68E-04	4.24E-02	ENSXMAG00000015937	selenoprotein P, plasma, 1a
	c45653_g8_i3	0.94	6.34	3.29E-04	4.73E-02	ENSPFOG00000016337	glutamate-ammonia ligase (glutamine synthase) b
	c46477_g2_i1	0.94	3.68	4.68E-05	1.20E-02	ENSPFOG00000006647	retinal pigment epithelium-specific protein 65c
	c46661_g4_i1	0.91	3.27	1.32E-04	2.46E-02	ENSGACG00000002393	tissue factor pathway inhibitor a
	c40969_g1_i4	0.90	6.89	2.92E-05	8.45E-03	ENSPFOG00000014277	cysteine and glycine-rich protein 1b
	c33340_g1_i1	0.90	5.54	8.12E-05	1.85E-02	ENSONIG00000010806	zgc:85777
	c37833_g1_i3	0.89	4.12	1.07E-04	2.09E-02	ENSTRUG00000016446	acetyl-CoA acyltransferase 2
	c36138_g2_i1	0.89	4.43	9.29E-05	1.93E-02	ENSONIG00000017171	lipin 1
	c48537_g7_i3	0.89	5.12	8.29E-06	3.23E-03		no blastx hit*
	c48000_g1_i2	0.88	4.36	2.11E-04	3.51E-02	ENSTNIG00000019393	Chromosome 2 SCAF15135, whole genome shotgun sequence {ECO:0000313|EMBL:CAG13305.1}; Uncharacterized protein {ECO:0000313|Ensembl:ENSTNIP00000022598}
	c46126_g3_i1	0.88	6.28	1.16E-05	4.09E-03	ENSONIG00000001540	solute carrier family 29 (equilibrative nucleoside transporter), member 2
	c43381_g1_i1	0.88	4.22	6.30E-05	1.48E-02	ENSTRUG00000018352	si:dkey-163m14.2
	c44255_g1_i2	0.87	5.04	2.29E-05	6.73E-03	ENSGACG00000011623	protein phosphatase 1, regulatory (inhibitor) subunit 1C
	c46601_g1_i7	0.87	3.46	1.26E-04	2.38E-02	ENSONIG00000005642	Uncharacterized protein {ECO:0000313|Ensembl:ENSONIP00000007103}
	c47131_g4_i5	0.85	4.83	2.88E-04	4.43E-02	ENSONIG00000006144	salt-inducible kinase 2b
	c47569_g8_i1	0.85	5.53	3.77E-05	1.01E-02		no blastx hit*
	c35936_g1_i1	0.84	4.57	1.23E-04	2.35E-02	ENSORLG00000012173	pyruvate dehydrogenase kinase, isozyme 2
	c48567_g3_i2	0.84	11.51	3.34E-04	4.76E-02	ENSGACG00000015622	S100 calcium binding protein, beta (neural)
	c36641_g2_i3	0.83	6.05	1.78E-05	5.55E-03	ENSPFOG00000000599	hypoxanthine phosphoribosyltransferase 1
	c41460_g8_i1	0.82	3.79	1.70E-05	5.40E-03	ENSONIG00000007937	period circadian clock 2
	c41460_g6_i1	0.81	4.51	2.12E-04	3.51E-02	ENSPFOG00000006138	period circadian clock 2
	c48046_g1_i6	0.81	5.06	9.54E-06	3.57E-03	ENSONIG00000008851	polypeptide N-acetylgalactosaminyltransferase 3
	c36691_g1_i3	0.80	4.17	9.28E-05	1.93E-02	ENSONIG00000006181	transmembrane protein 136a
	c37833_g1_i2	0.79	4.72	2.88E-04	4.43E-02	ENSTRUG00000016446	acetyl-CoA acyltransferase 2
	c35246_g2_i1	0.78	4.52	3.09E-04	4.57E-02	ENSONIG00000021297	urotensin 1
	c40041_g1_i4	0.77	4.91	1.10E-04	2.12E-02	ENSTNIG00000008553	Chromosome 7 SCAF14557, whole genome shotgun sequence {ECO:0000313|EMBL:CAF98527.1}; Uncharacterized protein {ECO:0000313|Ensembl:ENSTNIP00000011393}
	c43153_g1_i1	0.76	5.78	3.51E-05	9.56E-03	ENSGACG00000016143	ras homolog gene family, member Ua
	c35936_g2_i1	0.76	5.85	1.31E-05	4.47E-03	ENSXMAG00000014954	pyruvate dehydrogenase kinase, isozyme 2
	c42902_g5_i7	0.74	3.74	3.30E-04	4.73E-02	ENSXMAG00000003955	feline leukemia virus subgroup C cellular receptor family, member 2b
	c46260_g1_i1	0.73	5.26	2.64E-04	4.23E-02	ENSPFOG00000012014	solute carrier family 13 (sodium/sulfate symporter), member 4
	c43797_g3_i2	0.73	5.13	8.75E-05	1.93E-02	ENSXMAG00000002088	zinc finger, AN1-type domain 5a
	c40372_g1_i2	0.73	4.08	1.39E-04	2.56E-02	ENSTNIG00000016910	chloride intracellular channel 4
	c48801_g9_i4	0.70	5.00	1.47E-04	2.65E-02	ENSONIG00000009965	calpain 1, (mu/I) large subunit a
	c39030_g1_i1	0.69	5.65	3.61E-04	4.96E-02	ENSXMAG00000006751	transmembrane protein 167A
	c38885_g1_i5	0.69	3.96	2.77E-04	4.34E-02	ENSONIG00000008794	Bardet-Biedl syndrome 5
	c39346_g1_i2	0.67	5.48	3.42E-04	4.80E-02	ENSGACG00000007328	hydroxyacyl-Coenzyme A dehydrogenase/3-ketoacyl-Coenzyme A thiolase/enoyl-Coenzyme A hydratase (trifunctional protein), beta subunit
	c43002_g2_i3	0.66	5.32	3.14E-05	8.82E-03	ENSPFOG00000010930	abhydrolase domain containing 11
	c43797_g3_i3	0.66	5.42	2.96E-04	4.47E-02	ENSXMAG00000002088	zinc finger, AN1-type domain 5a
	c38245_g1_i3	0.66	4.91	9.58E-05	1.97E-02	ENSONIG00000014167	mitochondrial ribosomal protein L30
	c42981_g1_i3	0.66	4.12	2.99E-04	4.47E-02	ENSONIG00000016884	5'-nucleotidase domain containing 2
	c46662_g2_i1	0.65	4.37	3.13E-04	4.60E-02	ENSORLG00000009245	LON peptidase N-terminal domain and ring finger 3
	c47131_g4_i3	0.59	5.17	3.40E-04	4.80E-02	ENSONIG00000006144	salt-inducible kinase 2b
