# Supplementary material for: Brain Transcriptional Profiles of Male Alternative Reproductive Tactics and Females in Bluegill Sunfish
Source: PLoS One. 2016 Dec 1;11(12):e0167509. doi: 10.1371/journal.pone.0167509 (PMC5132329; doi:10.1371/journal.pone.0167509)
Supplement: S11 Table — (TXT) [file pone.0167509.s012.txt]

Supplement 11: Transcripts with significantly higher expression in bluegill non-spawning parental males compared to spawning parental males. CPM = Counts per million. FDR = False discovery rate. *denotes transcripts without significant blastx hits from the custom fish database (see methods) at E values < 1E-10.
Query ID	log2 Fold Change	logCPM	PValue	FDR pvalue	Ensembl Gene ID	Gene Name
c38264_g1_i1	1.24	5.23	6.54E-09	1.13E-05	ENSGACG00000000614	Nuclear receptor subfamily 1, group D, member 4b
c41807_g1_i2	5.63	3.02	9.81E-09	1.34E-05	ENSXMAG00000007599	Uncharacterized protein {ECO:0000313|Ensembl:ENSXMAP00000007619}
c41104_g2_i1	0.84	4.33	1.37E-05	0.004583356	ENSGACG00000013940	Neuronal tyrosine-phosphorylated phosphoinositide-3-kinase adaptor 2
c47394_g3_i6	2.06	4.69	5.97E-05	0.014312551	ENSONIG00000019350	Gamma-aminobutyric acid (GABA) A receptor, beta 3
c44471_g1_i4	1.43	3.06	1.05E-04	0.020780359	ENSGACG00000008675	no blastx hit*
c41579_g1_i1	0.70	5.06	1.33E-04	0.024646925	ENSTNIG00000005148	Uncharacterized protein {ECO:0000313|Ensembl:ENSTNIP00000006504}
c42872_g1_i1	5.52	2.57	1.94E-04	0.033390868	ENSDARG00000089111	no blastx hit*
c32143_g1_i1	1.79	2.72	2.69E-04	0.04242022	ENSGACG00000010526	Sphingosine-1-phosphate receptor 4
